# Supplementary material for: Collective radioresistance of T47D breast carcinoma cells is mediated by a Syncytin-1 homologous protein
Source: PLoS One. 2019 Jan 30;14(1):e0206713. doi: 10.1371/journal.pone.0206713 (PMC6353071; doi:10.1371/journal.pone.0206713)
Supplement: S2 File — The compressed file contains the listmode flow cytometry data shown in Fig 4C. Data files are in CSV format with self-explanatory labels. (ZIP) [file pone.0206713.s002.zip]

Archive with 7 entries (7 files):
- intracellular anti-Actin.csv
- intracellular anti-HERV.csv
- intracellular control.csv
- surface ctrl no anti-Actin.csv
- surface ctrl no anti-HERV.csv
- surface plus anti-Actin.csv
- surface plus anti-HERV.csv
