# Supplementary material for: Collective radioresistance of T47D breast carcinoma cells is mediated by a Syncytin-1 homologous protein
Source: PLoS One. 2019 Jan 30;14(1):e0206713. doi: 10.1371/journal.pone.0206713 (PMC6353071; doi:10.1371/journal.pone.0206713)
Supplement: S2 File — The compressed file contains the listmode flow cytometry data shown in Fig 4C. Data files are in CSV format with self-explanatory labels. (ZIP) [file pone.0206713.s002.zip › intracellular anti-Actin.csv]

FSC-HLin	SSC-HLin	GRN-HLog	YEL-HLog	RED-HLog	FSC-HLog	SSC-HLog	GRN-HLin	YEL-HLin	RED-HLin	TIME	GRN-A	GRN-ALog	GRN-W		P01.R1	P01.R1.R2
880.832	279.949	2.71945	2.88764	0.652054	2.94489	2.44708	524.146	772.04	4.48802	368	560.334	2.74845	3873.06		1	1
3438.86	2891.57	2.84156	3.08686	1.65353	3.53641	3.46113	694.325	1221.42	45.0331	450	1539.43	3.18736	9998		0	0
624.835	195.509	3.14339	3.33054	0.469498	2.79577	2.29117	1391.2	2140.61	2.9478	544	1532.56	3.18542	4030.18		1	1
660.846	121.028	2.95222	3.10765	0.671547	2.8201	2.08289	895.81	1281.29	4.69404	1635	945.59	2.9757	3799.94		1	1
1420.96	737.606	2.53717	2.74668	1.14747	3.15258	2.86782	344.483	558.065	14.0433	1668	368.96	2.56698	3574.72		1	1
840.419	164.509	2.62344	2.79243	0.533153	2.9245	2.21619	420.187	620.051	3.41313	1696	449.389	2.65262	3858.88		1	1
1093.18	238.956	2.90224	3.05341	0.775921	3.03869	2.37832	798.444	1130.86	5.96927	1718	874.288	2.94165	3795.5		1	1
139.258	210.948	2.55478	2.72332	0.777666	2.14382	2.32418	358.739	528.829	5.99329	1890	413.877	2.61687	4359.68		0	0
111.932	212.934	2.55582	2.72346	0.369446	2.04895	2.32824	359.6	529	2.34124	1895	414.716	2.61775	4383.63		0	0
284.766	216.526	2.74263	2.90027	1.03719	2.45449	2.33551	552.882	794.82	10.8941	3028	583.539	2.76607	3712.73		0	0
978.349	301.692	2.9302	3.10683	0.964477	2.99049	2.47956	851.527	1278.88	9.21461	3055	1015.65	3.00674	4718.21		1	1
656.454	135.22	2.83168	2.98898	0.887832	2.8172	2.13104	678.706	974.945	7.72382	3079	689.663	2.83864	3294		1	1
1507.85	727.933	2.01145	2.28799	1.26376	3.17836	2.86209	102.672	194.085	18.355	3146	226.924	2.35588	9998		1	1
188.816	101.955	2.43406	2.63946	0.917824	2.27604	2.00841	271.682	435.978	8.27607	3450	285.979	2.45633	3525.49		0	0
575.454	170.39	2.91344	3.06918	0.917287	2.76001	2.23145	819.29	1172.68	8.26584	4158	846.801	2.92778	3382.14		0	0
1336.2	525.07	2.94959	3.11844	0.942742	3.12587	2.72022	890.417	1313.52	8.76481	4199	0	0	0		1	1
1119.22	525.555	2.45536	2.68691	1.12634	3.04892	2.72062	285.336	486.306	13.3765	4334	310.181	2.49162	3810.64		1	1
879.666	155.402	2.9707	3.11583	0.92709	2.94432	2.19146	934.754	1305.65	8.45453	5711	1019.08	3.00821	3938.28		1	1
257.757	132.984	2.68173	2.86774	0.517113	2.41121	2.1238	480.543	737.466	3.28937	5754	528.311	2.72289	4134.16		0	0
878.934	321.938	2.48558	2.64258	0.741997	2.94396	2.50777	305.903	439.116	5.52074	5786	340.285	2.53184	4216.74		1	1
401.378	470.511	2.781	2.97937	1.44305	2.60355	2.67257	603.951	953.616	27.7364	5812	911.654	2.95983	6918.62		0	0
831.766	296.585	2.87547	3.03197	1.0649	2.92	2.47215	750.713	1076.4	11.6118	6265	1859.75	3.26945	9998		1	1
591.975	458.226	2.66855	2.837	0.881171	2.7723	2.66108	466.176	687.067	7.60627	6492	761.785	2.88183	9032.9		0	0
1364.91	410.552	2.71359	2.89231	1.0327	3.1351	2.61337	517.121	780.388	10.7821	6519	837.671	2.92307	8445.41		1	1
798.286	214.59	2.59854	2.76128	0.641051	2.90216	2.33161	396.774	577.144	4.37574	8135	430.102	2.63357	3748.32		1	1
994.501	329.461	2.97282	3.15042	1.02937	2.99761	2.5178	939.326	1413.9	10.6996	9309	1953.25	3.29076	9998		1	1
667.637	333.31	1.29932	1.61642	0.589562	2.82454	2.52285	19.9216	41.345	3.88653	9985	24.3794	1.38702	4640.45		1	1
597.544	208.361	2.29033	2.50569	0.728658	2.77637	2.31882	195.132	320.395	5.35375	10030	212.146	2.32663	3779.57		1	1
183.65	164.993	2.39707	2.58461	0.929524	2.26399	2.21747	249.499	384.247	8.50205	10124	384.721	2.58515	6969.49		0	0
835.15	286.625	2.37078	2.52912	0.76174	2.92176	2.45731	234.846	338.156	5.77751	10265	253.701	2.40432	3808.93		1	1
799.278	136.328	2.56974	2.76009	0.992345	2.9027	2.13458	371.312	575.566	9.82528	10371	395.377	2.59701	3683.09		1	1
996.163	248.215	2.57503	2.74086	0.787988	2.99833	2.39483	375.866	550.632	6.13745	10395	388.889	2.58983	3448.08		1	1
583.186	174.766	1.09113	1.63962	1.19879	2.76581	2.24246	12.3347	43.6129	15.8048	10420	21.4897	1.33223	6605.41		1	1
134.872	85.4994	2.42498	2.59969	0.939597	2.12992	1.93196	266.063	397.823	8.70157	11853	289.341	2.46141	3697.61		0	0
287.277	310.958	2.51589	2.73393	1.17489	2.4583	2.4927	328.011	541.913	14.9585	12044	441.972	2.64539	7748.66		0	0
848.243	224.599	2.23006	2.4278	0.798148	2.92852	2.35141	169.85	267.795	6.28273	13014	178.944	2.25272	3463.64		1	1
1128.98	178.859	2.81362	2.99768	0.824178	3.05269	2.25251	651.059	994.679	6.6708	13334	621.44	2.7934	3024.01		1	1
197.056	191.607	2.67856	2.86774	0.860524	2.29459	2.28241	477.041	737.466	7.2531	13365	683.532	2.83476	8605.95		0	0
941.504	262.329	2.08386	2.31844	0.725936	2.97382	2.41885	121.301	208.178	5.3203	13865	133.051	2.12402	4055.29		1	1
1208.64	458.005	3.1438	3.32068	1.00468	3.0823	2.66087	1392.53	2092.57	10.1083	13967	1698.8	3.23014	5101.59		1	1
986.211	247.278	2.71781	2.90022	0.751344	2.99397	2.39318	522.171	794.723	5.64084	14860	271.632	2.43398	4468.51		1	1
1642.1	644.951	1.87431	2.13527	1.05726	3.2154	2.80953	74.871	136.543	11.4093	14910	150.258	2.17684	9998		1	1
689.398	242.368	2.53624	2.71851	0.735864	2.83847	2.38447	343.751	523.012	5.44333	17326	359.186	2.55532	3884.71		1	1
846.801	130.312	2.59741	2.78312	0.851497	2.92778	2.11498	395.737	606.904	7.1039	18106	405.831	2.60835	3372.95		1	1
980.653	327.08	2.67688	2.86667	0.976952	2.99152	2.51465	475.205	735.65	9.48315	18140	519.039	2.7152	3919.15		1	1
693.644	236.62	2.69786	2.87715	0.874305	2.84114	2.37405	498.727	753.61	7.48696	18174	520.259	2.71622	3508.9		1	1
1085.48	198.598	2.77387	2.94596	0.901013	3.03562	2.29797	594.113	883	7.96182	18197	664.224	2.82231	4197.81		1	1
774.852	181.196	2.53356	2.69976	0.681112	2.88922	2.25815	341.63	500.907	4.79857	18224	352.27	2.54688	3666.53		1	1
605.358	198.161	2.71092	2.8874	0.900379	2.78201	2.29702	513.946	771.608	7.95022	18496	575.475	2.76003	4102.95		1	1
1929.06	618.36	2.85909	3.0303	1.08527	3.28535	2.79124	722.912	1072.26	12.1693	18540	970.06	2.9868	5714.35		1	1
902.064	521.792	2.87726	3.06877	1.19498	2.95524	2.7175	753.806	1171.58	15.6667	18599	1229.47	3.08972	9998		1	1
1022.64	282.59	2.68579	2.87622	0.849288	3.00972	2.45116	485.052	751.998	7.06786	20650	532.926	2.72667	4085.03		1	1
727.013	597.122	3.29445	3.45149	1.26886	2.86154	2.77606	1969.92	2828.07	18.5719	21049	2772.02	3.4428	6360.23		0	0
833.969	194.524	2.36223	2.56186	0.778664	2.92115	2.28897	230.266	364.638	6.00709	21602	241.962	2.38375	3593.75		1	1
1116.77	245.514	2.38507	2.55981	1.00974	3.04796	2.39008	242.698	362.919	10.2268	21632	264.737	2.42282	4175.99		1	1
568.455	163.254	1.79495	2.05089	1.06732	2.7547	2.21286	62.3656	112.431	11.6766	21649	72.2927	1.85909	4612.52		0	0
1715.03	642.98	2.88101	3.06251	1.21994	3.23427	2.8082	760.345	1154.81	16.5936	21671	755.263	2.8781	4108.21		1	1
2996.55	932.239	3.07957	3.24246	1.37955	3.47662	2.96953	1201.07	1747.67	23.9637	21703	2170.39	3.33654	9362.55		1	1
156.159	213.839	1.46359	1.79594	0.198272	2.19357	2.33009	29.0797	62.508	1.5786	21935	29.4532	1.46913	3121.24		0	0
796.283	297.559	3.12482	3.30627	1.06567	2.90107	2.47357	1332.98	2024.27	11.6324	22601	1990.66	3.299	7230.01		1	1
1115.29	298.644	2.96173	3.12829	0.858929	3.04739	2.47515	915.656	1343.67	7.22652	22668	1607.79	3.20623	8776.17		1	1
205.982	342.467	2.66546	2.87146	0.907811	2.31383	2.53462	462.871	743.815	8.08744	25040	479.111	2.68044	3546.28		0	0
409.8	1336.01	2.58143	2.80338	1.04242	2.61257	3.12581	381.441	635.891	11.026	25777	398.875	2.60084	3592.18		0	0
891.984	187.77	2.77859	2.94762	0.742841	2.95036	2.27363	600.602	886.383	5.53147	26004	626.263	2.79676	3485.03		1	1
659.94	222.754	2.72832	2.90737	1.07123	2.8195	2.34783	534.953	807.922	11.7823	26093	607.945	2.78386	4124.5		1	1
501.752	314.088	2.28002	2.45116	0.652448	2.70049	2.49705	190.554	282.593	4.49208	26138	200.385	2.30187	3505.83		0	0
806.949	238.184	2.4603	2.637	0.792092	2.90685	2.37691	288.604	433.51	6.19572	26421	306.749	2.48678	3595.55		1	1
1936.85	851.56	2.74915	2.95971	1.29368	3.2871	2.93022	561.238	911.393	19.6646	26443	738.965	2.86862	5689.67		1	1
1042.15	228.077	2.86431	3.02998	0.864829	3.01793	2.35808	731.66	1071.48	7.32536	26776	768.596	2.8857	3740.27		1	1
309.876	443.912	1.76119	2.02542	1.09905	2.49119	2.6473	57.7015	106.028	12.5616	26877	82.5485	1.91671	7992.07		0	0
3153.97	1719.66	2.75561	2.97636	1.59059	3.49886	3.23544	569.656	947.014	38.9578	26918	1343.25	3.12816	9998		1	1
791.589	233.521	2.48003	2.67455	0.691406	2.8985	2.36833	302.017	472.665	4.91367	28001	310.824	2.49251	3532.92		1	1
996.199	272.397	2.89217	3.06015	0.831374	2.99835	2.4352	780.141	1148.54	6.78225	29609	823.298	2.91556	3847.65		1	1
1204.58	429.949	3.20581	3.37388	0.849657	3.08083	2.63342	1606.25	2365.27	7.07387	29644	1841.12	3.26508	5188.12		1	1
1739.93	422.701	2.95623	3.11983	1.12882	3.24053	2.62603	904.131	1317.73	13.453	29677	1017.42	3.0075	4640.29		1	1
3131.5	2641.63	2.90333	3.08961	1.57909	3.49575	3.42187	800.449	1229.17	37.9395	29786	0	0	0		0	0
164.994	215.129	2.318	2.47657	0.688137	2.21747	2.3327	207.971	299.617	4.87682	29992	218.767	2.33998	4382.34		0	0
837.301	358.759	3.11277	3.29989	1.05522	2.92288	2.5548	1296.48	1994.75	11.3559	30895	1554.84	3.19169	4668.52		1	1
497.092	179.707	2.66732	2.86504	0.618946	2.69644	2.25457	464.859	732.89	4.15859	30931	516.969	2.71346	4172.5		0	0
149.063	193.535	0	0.55354	0.173985	2.17337	2.28676	0.480099	3.57717	1.49274	31563	0.479397	0	0		0	0
225.682	697.876	2.87372	3.08155	1.26477	2.3535	2.84378	747.692	1206.56	18.398	31882	781.171	2.89275	3547.74		0	0
120.575	134.701	2.23342	2.45317	0.683726	2.08126	2.12937	171.168	283.905	4.82754	31900	180.524	2.25653	3878.47		0	0
852.309	306.022	2.60556	2.77437	0.571922	2.9306	2.48575	403.237	594.8	3.73183	34333	325.743	2.51288	5256.13		1	1
883.914	292.817	2.54132	2.74398	0.717479	2.94641	2.4666	347.795	554.604	5.2177	34386	384.964	2.58542	4103.38		1	1
1034.6	232.879	2.72298	2.87664	0.956168	3.01477	2.36713	528.422	752.731	9.04	34419	0	0	0		1	1
887.542	331.838	2.68167	2.85939	0.979346	2.94819	2.52093	480.472	723.418	9.53555	34501	515.427	2.71217	3884.32		1	1
1752.22	614.88	3.40264	3.58184	1.42433	3.24359	2.78879	2527.19	3818	26.5661	34534	3922.9	3.59361	9998		1	1
3277.3	1824.27	2.9163	3.10972	1.56019	3.51552	3.26109	824.707	1287.42	36.3238	34606	1292.55	3.11145	9508.94		1	1
924.063	321.893	2.84386	3.00686	0.786771	2.9657	2.50771	698.001	1015.93	6.12028	35360	1129.68	3.05296	6214.84		1	1
414.402	537.964	2.61643	2.80857	0.922717	2.61742	2.73075	413.46	643.526	8.36984	36001	627.745	2.79778	7014.06		0	0
759.812	154.743	2.45498	2.6258	0.742732	2.88071	2.18961	285.086	422.469	5.53009	36750	295.575	2.47067	3294.35		1	1
150.492	206.778	2.49767	2.70119	0.602882	2.17751	2.31551	314.538	502.56	4.00758	37424	315.573	2.4991	4461.55		0	0
242.674	226.018	1.74263	1.95409	0.510888	2.38502	2.35414	55.2885	89.9679	3.24256	37568	62.0608	1.79282	4240.36		0	0
821.796	234.749	2.5037	2.67043	0.819556	2.91476	2.3706	318.935	468.202	6.60018	38998	326.915	2.51444	3446.91		1	1
1143.32	323.497	3.07894	3.22584	0.935458	3.05817	2.50987	1199.33	1682.06	8.61903	39028	1212.63	3.08373	3216.9		1	1
218.23	230.884	0.978294	1.49994	0	2.33891	2.36339	9.51248	31.6183	0.913178	39107	7.77856	0.890899	3997.2		0	0
597.018	187.742	2.45774	2.66304	0.757735	2.77599	2.27356	286.907	460.303	5.72447	40524	319.016	2.50381	3925.1		1	1
571.298	166.018	2.75404	2.89926	0.638741	2.75686	2.22016	567.597	792.971	4.35252	41870	602.317	2.77982	3784.95		0	0
1372.43	502.053	2.88481	3.06737	1.11476	3.13749	2.70075	767.026	1167.8	13.0245	41892	870.685	2.93986	4688.63		1	1
1142.08	248.876	3.0927	3.25078	0.822565	3.0577	2.39598	1237.94	1781.48	6.64607	42945	2984.51	3.47487	9998		1	1
800.8	227.531	2.84329	3.00974	0.907931	2.90352	2.35704	697.094	1022.68	8.08967	42989	1402.2	3.14681	9998		1	1
2671.89	1261.76	2.50061	2.74574	1.43427	3.42682	3.10098	316.669	556.847	27.1816	43014	342.971	2.53526	3782.94		1	1
1831.1	720.962	2.62964	2.83042	1.25188	3.26271	2.85791	426.227	676.735	17.8598	43056	554.45	2.74386	5248.21		1	1
1317.54	1207.14	3.03165	3.22837	1.50721	3.11976	3.08176	1075.6	1691.87	32.1524	44783	1477.03	3.16939	5766.24		1	1
1574.68	645.606	3.37149	3.53488	1.19573	3.19719	2.80997	2352.27	3426.71	15.694	44826	3068.25	3.48689	5598.99		1	1
679.193	183.095	3.06205	3.23602	0.698703	2.83199	2.26268	1153.59	1721.96	4.99693	45359	1214.48	3.08439	3509.12		1	1
653.542	266.567	2.64579	2.84999	0.838623	2.81527	2.42581	442.373	707.93	6.89641	45381	476.601	2.67815	3956		1	1
980.08	655.115	2.28833	2.47939	0.899533	2.99126	2.81632	194.235	301.571	7.93475	46511	236.759	2.37431	4928.28		1	1
133.433	174.587	2.86626	3.01461	0.3959	2.12526	2.24201	734.96	1034.22	2.48829	46579	1349.26	3.1301	9998		0	0
2272.12	927.366	3.24077	3.40302	1.48385	3.35643	2.96725	1740.87	2529.4	30.4687	46659	3231.35	3.50938	9998		1	1
237.895	76.9015	1.75573	1.94757	0.324443	2.37639	1.88594	56.9809	88.6279	2.11078	47087	58.2311	1.76516	3189.33		0	0
1159.71	432.945	2.89213	3.06038	1.0976	3.06435	2.63643	780.063	1149.15	12.5198	47132	1134.68	3.05487	6409.73		1	1
680.723	174.318	2.24408	2.40197	0.598966	2.83297	2.24134	175.419	252.33	3.9716	47294	182.885	2.26218	3372.11		1	1
730.171	295.086	2.16064	2.37657	0.770525	2.86342	2.46995	144.757	237.994	5.89556	48114	149.382	2.1743	3224.39		1	1
739.265	179.323	2.09551	2.33499	0.877358	2.8688	2.25364	124.596	216.267	7.53977	48152	140.723	2.14836	4087.07		1	1
901.064	125.196	2.67209	2.83697	0.852331	2.95476	2.09759	469.993	687.016	7.11755	48283	495.146	2.69473	3698.89		1	1
818.251	239.674	2.13151	2.32842	0.728927	2.91289	2.37962	135.365	213.018	5.35707	48303	210.863	2.324	7451.23		1	1
801.999	428.492	3.00976	3.18208	1.10532	2.90417	2.63194	1022.74	1520.84	12.7443	48332	1243.49	3.09464	9998		1	1
1420.09	899.138	2.80219	2.99801	1.26469	3.15232	2.95383	634.153	995.43	18.3946	49215	721.297	2.85811	5109.35		1	1
1215.41	353.324	3.28499	3.46025	1.24804	3.08472	2.54817	1927.47	2885.66	17.7026	50125	2095.3	3.32125	3892.68		1	1
354.336	116.979	2.69735	2.87815	0.944004	2.54942	2.06811	498.135	755.346	8.7903	50167	464.96	2.66742	2612.33		0	0
836.803	181.513	2.94856	3.12577	0.75605	2.92262	2.25891	888.299	1335.88	5.7023	51394	907.032	2.95762	3399.05		1	1
593.127	120.294	2.78272	2.94012	0.807553	2.77315	2.08024	606.34	871.209	6.42027	52510	644.969	2.80954	3687.78		0	0
1320.82	310.531	3.00745	3.19562	1.07388	3.12084	2.49211	1017.3	1568.99	11.8544	52542	1059.31	3.02502	3631.13		1	1
874.735	254.214	2.90464	3.08395	0.858777	2.94188	2.4052	802.864	1213.25	7.22398	52923	869.239	2.93914	3870.83		1	1
808.977	217.665	2.5827	2.77011	0.789005	2.90794	2.33779	382.558	588.987	6.15184	53803	396.832	2.59861	3549.3		1	1
3285.39	1863.92	3.46332	3.64181	1.67199	3.51659	3.27043	2906.17	4383.35	46.9884	54357	5526.44	3.74245	9998		1	1
378.495	161.789	2.88854	3.02469	0.980162	2.57806	2.20895	773.645	1058.49	9.55348	54781	835.308	2.92185	3682.77		0	0
677.735	157.051	2.10765	2.29989	0.930971	2.83106	2.19604	128.129	199.477	8.53044	55142	137.581	2.13856	3668.7		1	1
756.647	185.935	2.65425	2.81638	0.903587	2.87889	2.26936	451.074	655.213	8.00916	55233	496.714	2.69611	4197.74		1	1
611.391	127.192	2.81417	2.97801	0.88015	2.78632	2.10446	651.883	950.623	7.5884	55417	675.003	2.82931	3488.27		1	1
905.396	351.913	2.7676	2.96089	1.22919	2.95684	2.54644	585.6	913.873	16.9509	55445	658.998	2.81888	4128.39		1	1
534.983	127.095	1.60045	1.98844	0.99009	2.72834	2.10413	39.852	97.3728	9.7744	55847	48.6465	1.68705	4698.09		0	0
662.05	239.775	3.00596	3.16917	0.801971	2.82089	2.3798	1013.83	1476.29	6.33828	56165	1135.18	3.05506	4174.55		1	1
642.555	226.609	2.69955	2.87412	0.775035	2.80791	2.35528	500.671	748.37	5.9571	56199	696.876	2.84316	6140.53		1	1
2187.7	1200.85	2.9265	3.11789	1.47927	3.33999	3.07949	844.306	1311.85	30.1489	56414	1466.56	3.1663	8751.4		1	1
876.116	249.623	2.57276	2.75657	0.933037	2.94256	2.39729	373.905	570.912	8.5711	57228	592.451	2.77265	7422.49		1	1
5442.61	5473.31	3.51509	3.69583	1.91367	3.73581	3.73825	3274.11	4963.94	81.9726	63274	1225.19	3.0882	9998		0	0
2660.41	1518.7	3.34873	3.5449	1.70399	3.42495	3.18147	2232.17	3506.67	50.5809	63391	3575.06	3.55328	9321.71		1	1
592.215	120.906	3.23298	3.42284	1.13978	2.77248	2.08245	1709.92	2647.51	13.7968	63504	1883.64	3.275	4454.63		0	0
1421.38	333.312	2.80306	2.99831	0.923182	3.15271	2.52285	635.424	996.107	8.3788	63539	837.349	2.92291	7954.98		1	1
825.369	189.238	2.72323	2.89869	0.454371	2.91665	2.27701	528.72	791.937	2.84689	63579	693.39	2.84098	7055.51		1	1
1125.71	225.609	2.83368	3.01183	0.810956	3.05143	2.35336	681.841	1027.61	6.47078	63685	742.057	2.87044	3955.84		1	1
686.421	174.666	2.95983	3.13767	0.957753	2.83659	2.24221	911.645	1373	9.07305	63722	942.866	2.97445	3461.72		1	1
1285.34	339.861	3.26973	3.45138	1.03179	3.10902	2.5313	1860.94	2827.32	10.7595	63780	1954.77	3.29109	3617.59		1	1
284.577	229.157	2.74366	2.94223	1.13093	2.4542	2.36013	554.187	875.445	13.5184	63944	743.354	2.8712	7233.94		0	0
691.526	248.878	2.43887	2.60923	0.758336	2.83981	2.39599	274.706	406.661	5.7324	64040	288.298	2.45984	3695.07		1	1
2044.96	1012.17	2.04295	2.3465	1.36395	3.31068	3.00525	110.395	222.077	23.1178	64104	138.773	2.14231	7487.17		1	1
727.164	319.575	2.69754	2.85647	0.776611	2.86163	2.50457	498.357	718.575	5.97875	64514	524.381	2.71965	3619.9		1	1
676.904	229.355	2.74728	2.88888	0.688024	2.83053	2.36051	558.829	774.245	4.87555	64554	591.666	2.77208	3509.86		1	1
1086.14	348.995	2.9249	3.06877	0.882448	3.03589	2.54282	841.2	1171.58	7.62866	64639	922.792	2.9651	3958.51		1	1
1632.7	690.314	3.28367	3.46816	1.11467	3.21291	2.83905	1921.65	2938.72	13.0217	64705	2284.89	3.35887	4646.84		1	1
911.058	337.246	2.51846	2.71751	0.799002	2.95955	2.52795	329.959	521.802	6.29509	64736	371.289	2.56971	4172.89		1	1
1152.87	797.071	2.99118	3.16829	1.18313	3.06178	2.9015	979.907	1473.28	15.245	64766	1055.73	3.02355	3766.02		1	1
860.512	476.712	2.68159	2.86803	1.35232	2.93476	2.67826	480.384	737.949	22.5072	64911	480.034	2.68127	3344.5		1	1
1865.27	646.728	3.08066	3.24516	1.29721	3.27074	2.81072	1204.09	1758.55	19.8248	65047	1550.96	3.1906	7324.38		1	1
383.636	276.579	2.64699	2.79716	1.26169	2.58392	2.44182	443.602	626.85	18.2678	65471	481.932	2.68299	3636.83		0	0
1819.37	898.276	1.70698	2.04326	1.1218	3.25992	2.95341	50.931	110.474	13.2372	65507	57.5357	1.75994	3547.13		1	1
206.115	189.04	1.87434	2.15715	0.57686	2.31411	2.27655	74.8761	143.598	3.7745	66651	78.4017	1.89433	3859.06		0	0
941.615	250.45	2.99617	3.14445	0.811463	2.97387	2.39872	991.225	1394.6	6.47832	67067	1103.82	3.0429	4162.51		1	1
843.277	181.601	2.80023	2.98199	0.940295	2.92597	2.25912	631.296	959.376	8.71556	67412	671.637	2.82713	3652.42		1	1
682.944	140.914	3.27877	3.43753	0.869862	2.83439	2.14895	1900.08	2738.58	7.41076	68740	2020.15	3.30538	3652.79		1	1
1200.77	277.854	2.968	3.11414	1.09969	3.07946	2.44382	928.963	1300.6	12.5802	69797	1004.14	3.00179	3732.24		1	1
884.16	111.14	2.87194	3.02945	0.804267	2.94653	2.04587	744.622	1070.17	6.37188	69820	1144.83	3.05874	7161.14		1	1
707.464	111.91	2.59947	2.79233	0.770465	2.8497	2.04887	397.621	619.912	5.89475	69880	422.353	2.62568	3794.15		1	1
1306.61	300.115	2.86483	3.06403	1.18822	3.11615	2.47729	732.531	1158.84	15.4248	69918	796.686	2.90129	4103.52		1	1
284.21	181.349	2.52061	2.70636	1.08433	2.45364	2.25851	331.594	508.582	12.1431	69967	357.425	2.55318	3855.6		0	0
1371.88	575.163	2.80238	2.99172	1.22732	3.13732	2.75979	634.422	981.112	16.878	70158	718.137	2.85621	6178.38		1	1
771.636	150.688	2.73099	2.9091	0.656296	2.88741	2.17808	538.259	811.153	4.53206	72113	545.737	2.73698	3186.5		1	1
960.274	122.836	2.93322	3.08429	0.926672	2.9824	2.08933	857.468	1214.19	8.44641	72597	912.631	2.9603	3710.48		1	1
939.303	189.438	2.70929	2.87151	0.784266	2.97281	2.27747	512.029	743.896	6.08508	72628	503.828	2.70228	2996.75		1	1
1033.74	231.031	2.86918	3.06255	0.922513	3.01441	2.36367	739.918	1154.91	8.3659	73800	791.551	2.89848	3870.74		1	1
648.182	142.652	2.72361	2.88183	0.39748	2.8117	2.15428	529.194	761.785	2.49735	73833	562.856	2.7504	3817.62		1	1
903.567	344.279	2.59288	2.77996	0.968078	2.95596	2.53691	391.634	602.503	9.29132	74005	521.396	2.71717	5861.41		1	1
1899.61	590.39	3.0212	3.18577	1.30785	3.27866	2.77114	1050.02	1533.81	20.3165	74032	1192.59	3.07649	4182.53		1	1
801.397	217.096	2.59089	2.77208	0.947514	2.90385	2.33665	389.844	591.667	8.86163	74201	400.819	2.60295	3473.42		1	1
123.185	139.291	2.61479	2.78437	0.961532	2.09056	2.14392	411.896	608.657	9.15235	74227	476.557	2.67812	5635.41		0	0
1183.24	317.321	2.87241	3.02372	0.803854	3.07307	2.5015	745.443	1056.14	6.36582	74255	799.521	2.90283	3847.27		1	1
2664.31	908.816	3.09967	3.26848	1.37353	3.42559	2.95848	1257.97	1855.58	23.6334	74291	1454.67	3.16276	4300.85		1	1
1448.12	510.585	3.50083	3.65238	1.10554	3.1608	2.70807	3168.3	4491.37	12.7509	74327	3712.25	3.56964	4550.39		1	1
1013.56	386.862	3.1436	3.31107	0.913056	3.00585	2.58756	1391.88	2046.77	8.1857	74346	2076.68	3.31737	8473.21		1	1
641.884	241.48	2.01544	2.21832	0.602587	2.80746	2.38288	103.619	165.317	4.00485	75549	116.158	2.06505	4121.06		1	1
4788.94	4221.29	2.42956	2.79351	1.89082	3.68024	3.62545	268.878	621.6	77.7707	78501	382.398	2.58252	8780.66		0	0
2668.46	1084.81	3.32658	3.48927	1.59676	3.42626	3.03535	2121.21	3085.12	39.515	78553	2340.12	3.36924	4155.24		1	1
1605.82	419.365	2.99052	3.14533	1.2573	3.2057	2.62259	978.405	1397.42	18.0841	78596	3130.12	3.49556	9998		1	1
2889.79	777.148	3.45267	3.60811	1.5317	3.46087	2.8905	2835.77	4056.14	34.017	78637	2940.46	3.46842	3432.8		1	1
1908.75	778.111	2.36766	2.58678	1.16772	3.28075	2.89104	233.165	386.168	14.7138	78688	254.214	2.4052	3786.14		1	1
790.575	172.828	1.1106	1.43672	0.61912	2.89794	2.23761	12.9003	27.3349	4.16026	78908	13.9331	1.14405	3775.74		1	1
999.739	471.301	2.20112	2.41524	0.922114	2.99989	2.6733	158.898	260.16	8.35822	79012	229.357	2.36051	6334		1	1
1731.54	1216.6	2.80309	2.98841	1.23916	3.23843	3.08515	635.462	973.666	17.3444	79040	704.305	2.84776	4043.76		1	1
894.964	262.007	2.38295	2.54329	0.64032	2.95181	2.41831	241.519	349.375	4.36837	79801	253.26	2.40357	3503.82		1	1
750.414	256.731	2.32576	2.49594	0.760679	2.8753	2.40948	211.718	313.289	5.76341	80588	225.322	2.3528	3634.86		1	1
603.394	246.243	3.01625	3.17625	0.861072	2.7806	2.39136	1038.13	1500.55	7.26226	80640	1290.94	3.11091	9389.18		1	1
1040.65	359.655	2.4366	2.64231	0.960816	3.0173	2.55589	273.274	438.847	9.13725	80674	599.157	2.77754	9998		1	1
826.62	174.797	2.81433	2.97284	0.8437	2.91731	2.24253	652.124	939.386	6.97751	82057	727.206	2.86166	4094.02		1	1
234.597	158.662	2.82673	3.01222	0.991031	2.37032	2.20047	671.007	1028.53	9.79561	82108	768.083	2.88541	4172.48		0	0
797.75	128.526	2.35034	2.53282	0.8828	2.90187	2.10899	224.045	341.048	7.63484	82415	254.178	2.40514	4295.07		1	1
124.196	111.819	2.48076	2.64526	0.868157	2.09411	2.04852	302.521	441.836	7.38172	82539	330.533	2.51922	3790.29		0	0
1229.09	288.066	2.56686	2.73478	1.04604	3.08958	2.45949	368.861	542.974	11.1183	82730	635.853	2.80336	8806.16		1	1
1589.11	856.912	2.92484	3.0895	1.12876	3.20115	2.93294	841.089	1228.85	13.4511	82755	1839.86	3.26478	9998		1	1
656.052	130.742	2.08901	2.25983	0.653041	2.81694	2.11641	122.746	181.899	4.49822	83732	132.076	2.12082	3594.3		1	1
916.811	278.703	2.31705	2.48195	0.921663	2.96228	2.44514	207.513	303.352	8.34955	84073	236.94	2.37464	4108.25		1	1
394.554	220.96	2.15848	2.36997	0.928002	2.59611	2.34431	144.039	234.409	8.47231	84243	177.707	2.2497	5064.08		0	0
1075.97	346.671	2.57834	2.75583	0.905725	3.0318	2.53992	378.738	569.94	8.04868	84464	445.579	2.64892	4513.35		1	1
709.654	147.202	2.55636	2.73929	0.773801	2.85105	2.16791	360.048	548.64	5.9402	84497	383.865	2.58418	3856.79		1	1
2608.59	722.061	3.39318	3.57252	1.48426	3.41641	2.85857	2472.77	3736.93	30.4975	84527	2944.86	3.46906	4786.26		1	1
1426.65	536.96	3.55231	3.70269	1.20756	3.15432	2.72994	3567.08	5043.06	16.1272	85805	3970.47	3.59884	4065.94		1	1
943.426	202.06	2.68361	2.84291	0.983948	2.97471	2.30548	482.628	696.479	9.63714	86213	681.2	2.83327	6461.01		1	1
4062.18	2736.22	2.75367	2.98338	1.66569	3.60876	3.43715	567.111	962.463	46.3116	86362	964.18	2.98416	9998		0	0
2353.64	1583.93	2.2739	2.55019	1.44073	3.37174	3.19974	187.89	354.967	27.5885	86443	184.981	2.26713	5724.83		1	1
925.342	282.712	2.89077	3.04582	0.97671	2.9663	2.45134	777.623	1111.28	9.47785	86918	948.735	2.97714	4875.48		1	1
668.029	193.756	2.63232	2.79425	0.848146	2.8248	2.28725	428.869	622.662	7.0493	87583	464.695	2.66717	3808.8		1	1
656.115	128.01	2.73267	2.8999	0.910541	2.81698	2.10725	540.342	794.147	8.13843	89032	572.711	2.75794	3816.19		1	1
702.759	222.581	3.13795	3.30709	0.661917	2.84681	2.34749	1373.89	2028.09	4.5911	89264	1394.58	3.14444	3501.97		1	1
1444.34	371.923	2.83308	3.01449	1.18362	3.15967	2.57045	680.895	1033.92	15.2625	89318	859.669	2.93433	6396.06		1	1
775.537	255.761	2.47674	2.66591	0.608242	2.8896	2.40783	299.737	463.355	4.05735	89391	328.682	2.51678	4730.84		1	1
1682.23	856.441	2.84345	3.05509	1.35621	3.22588	2.9327	697.353	1135.25	22.7097	89415	772.078	2.88766	4997.08		1	1
1259.93	599.331	2.51941	2.72204	1.23614	3.10035	2.77767	330.681	527.276	17.2242	89940	459.098	2.66191	5421.24		1	1
850.564	188.942	2.56012	2.75211	0.757605	2.92971	2.27633	363.181	565.084	5.72275	90521	397.969	2.59985	3932.18		1	1
824.312	158.449	2.63947	2.83104	0.848544	2.91609	2.19989	435.981	677.699	7.05576	90926	463.58	2.66613	3712.6		1	1
702.896	168.616	0.957918	1.47445	0.649697	2.84689	2.2269	9.0765	29.8158	4.46372	91257	17.7121	1.24827	9998		1	1
170.944	119.7	2.34722	2.5094	0.920556	2.23285	2.07809	222.444	323.145	8.3283	91479	243.559	2.3866	3687.21		0	0
867.349	279.86	1.31973	1.78315	0.983214	2.93819	2.44694	20.8799	60.6939	9.62087	91721	34.5776	1.5388	6689.88		1	1
187.816	69.5677	1.67906	2.0111	0.725938	2.27373	1.84241	47.7594	102.588	5.32033	91908	45.843	1.66127	2722.81		0	0
802.648	169.352	2.3423	2.51027	0.721305	2.90453	2.22879	219.937	323.798	5.26387	92352	238.236	2.37701	3929.36		1	1
851.718	441.205	2.4063	2.58997	0.809427	2.9303	2.64464	254.861	389.02	6.44803	92564	285.67	2.45586	4244.14		1	1
172.455	200.735	2.52701	2.69659	0.941669	2.23668	2.30262	336.523	497.269	8.74318	92595	360.62	2.55705	3580.61		0	0
980.78	217.382	2.78277	2.94836	0.84916	2.99157	2.33722	606.411	887.901	7.06578	92657	670.969	2.8267	4090.4		1	1
403.835	113.623	2.82488	2.99172	0.632013	2.6062	2.05547	668.167	981.126	4.28561	94190	709.059	2.85068	3814.08		0	0
769.879	197.276	2.60013	2.79373	0.913883	2.88642	2.29507	398.228	621.913	8.20131	94217	444.204	2.64758	4119.13		1	1
990.947	451.677	2.78796	2.9825	0.942102	2.99605	2.65483	613.711	960.506	8.7519	94281	695.208	2.84212	4094.51		1	1
3164.86	2106.6	2.99601	3.20448	1.73999	3.50036	3.32358	990.846	1601.32	54.9523	94327	1720.98	3.23578	9726.67		0	0
1115.18	408.179	3.00111	3.16897	1.39028	3.04734	2.61085	1002.55	1475.6	24.5627	94377	1141.16	3.05734	4120.57		1	1
1088.38	368.114	2.83086	3.0037	1.16742	3.03678	2.56598	677.429	1008.57	14.7035	97447	1193.32	3.07676	9998		1	1
827.127	142.705	2.72458	2.88043	0.604956	2.91757	2.15444	530.372	759.333	4.02677	99072	553.572	2.74317	3509.37		1	1
630.185	169.58	2.34237	2.52171	0.799292	2.79947	2.22937	219.976	332.441	6.29929	100768	226	2.35411	3364.06		1	1
4921.02	4607.59	2.8917	3.11218	1.9207	3.69205	3.66347	779.289	1294.72	83.3112	102146	1042.48	3.01807	5740.01		0	0
1277.17	341.892	1.99608	2.24948	1.09288	3.10625	2.53389	99.1004	177.615	12.3845	102276	211.323	2.32495	9998		1	1
586.661	305.943	3.67235	3.81726	1.08123	2.76839	2.48564	4702.78	6565.35	12.0567	102310	5012.67	3.70007	4123.91		0	0
1716.95	907.04	3.14181	3.30748	1.25458	3.23476	2.95763	1386.16	2029.95	17.9715	102361	1597.73	3.2035	5349.59		1	1
154.183	66.431	2.48585	2.66556	0.462242	2.18804	1.82237	306.092	462.978	2.89896	102400	327.636	2.51539	3734.96		0	0
1785.25	719.078	2.84696	3.03116	1.10814	3.2517	2.85678	703.009	1074.39	12.8275	102429	745.632	2.87252	3504.92		1	1
1297.72	266.423	2.91407	3.06616	1.00403	3.11318	2.42557	820.484	1164.56	10.0933	102479	851.775	2.93033	3470.93		1	1
882.321	389.641	2.88168	3.0588	1.04911	2.94563	2.59066	761.525	1144.98	11.1973	102572	899.181	2.95385	4483.75		1	1
194.463	202.134	1.35097	1.63563	0.356228	2.28884	2.30564	22.4374	43.2142	2.27105	102652	22.7579	1.35713	3417.37		0	0
840.162	315.277	3.00803	3.17931	0.774664	2.92436	2.49869	1018.66	1511.17	5.95201	102724	1082.06	3.03425	3657.3		1	1
985.923	260.397	2.84264	3.01322	0.858344	2.99384	2.41564	696.057	1030.9	7.21679	102758	736.311	2.86706	4560.45		1	1
1033.23	369.663	2.91674	3.09337	1.01387	3.0142	2.56781	825.542	1239.84	10.3246	102786	879.548	2.94426	4055.02		1	1
648.033	194.806	3.06791	3.21747	0.939672	2.8116	2.2896	1169.27	1649.96	8.70306	102925	1206.62	3.08157	3427.56		1	1
929.147	271.801	2.87618	3.05389	1.02543	2.96808	2.43425	751.926	1132.1	10.603	104040	824.155	2.91601	4698.93		1	1
632.779	157.675	2.44895	2.65004	0.899467	2.80125	2.19776	281.16	446.72	7.93353	104622	320.161	2.50537	4328.88		1	1
1499.18	490.923	2.90183	3.05971	1.04098	3.17585	2.69101	797.674	1147.4	10.9894	104702	876.117	2.94256	4442.97		1	1
152.686	192.095	2.37809	2.59406	0.905302	2.1838	2.28352	238.83	392.704	8.04085	105293	351.777	2.54627	6648.31		0	0
493.449	124.572	3.18027	3.3327	0.901223	2.69324	2.09542	1514.51	2151.29	7.96568	105316	1622.32	3.21014	3803.38		0	0
879.023	198.015	2.62837	2.82392	0.920983	2.944	2.2967	424.981	666.688	8.33649	105334	451.58	2.65473	4147.27		1	1
127.708	30.3193	2.013	2.13733	0.0615198	2.10622	1.48172	103.039	137.192	1.15218	105762	97.1734	1.98755	2924.68		0	0
280.944	125.995	2.56136	2.73814	0.758143	2.44862	2.10035	364.217	547.195	5.72985	106005	402.488	2.60475	4143.23		0	0
154.132	97.5765	2.69337	2.81848	0.674722	2.18789	1.98935	493.6	658.379	4.72849	106041	529.045	2.72349	3822.68		0	0
2244.06	1908.97	2.78857	3.01794	1.51421	3.35103	3.2808	614.575	1042.18	32.6744	106064	1264.24	3.10183	9998		1	1
719.116	981.601	3.43889	3.60925	1.46081	2.8568	2.99194	2747.18	4066.77	28.8945	106125	3104.04	3.49193	4267.3		0	0
2010.37	977.792	2.9808	3.16293	1.41811	3.30328	2.99025	956.764	1455.24	26.1884	106624	1820.37	3.26016	9998		1	1
967.462	290.976	3.17157	3.3309	0.898428	2.98563	2.46386	1484.46	2142.37	7.91459	107143	1609.54	3.2067	4549.36		1	1
1960.58	909.569	2.65904	2.86298	1.34626	3.29238	2.95884	456.08	729.422	22.1952	107176	591.3	2.77181	7513.93		1	1
941.57	194.297	2.74033	2.89154	0.858085	2.97385	2.28847	549.958	779.008	7.21249	108835	581.258	2.76437	3725.27		1	1
847.091	216.569	2.66261	2.85159	0.976174	2.92793	2.3356	459.846	710.543	9.46616	108861	487.175	2.68769	3588.6		1	1
1109.77	287.438	3.04676	3.21143	0.986779	3.04523	2.45854	1113.67	1627.17	9.70016	108909	1295.58	3.11247	4374.09		1	1
958.682	313.947	2.7618	2.94526	1.07993	2.98167	2.49686	577.826	881.584	12.0207	108934	920.996	2.96426	8771.91		1	1
2151.64	684.491	3.3329	3.49667	1.33813	3.33277	2.83537	2152.31	3138.11	21.7838	108968	3577.05	3.55352	9526.65		1	1
204.974	129.39	2.08783	2.28458	1.03101	2.3117	2.1119	122.414	192.567	10.7401	109713	134.757	2.12955	3708.26		0	0
2965.05	1569.06	3.22144	3.40289	1.60683	3.47203	3.19564	1665.1	2528.66	40.4421	109980	3109.13	3.49264	9998		1	1
1047.03	333.988	3.26834	3.42237	0.918559	3.01996	2.52373	1854.96	2644.65	8.29008	112569	2072.44	3.31648	4099.67		1	1
729.303	278.487	3.02339	3.19108	0.83433	2.86291	2.44481	1055.33	1552.66	6.82857	112668	1558.21	3.19263	7922.98		1	1
1010.98	209.593	2.72297	2.88733	0.723789	3.00474	2.32138	528.404	771.49	5.29406	113164	567.638	2.75407	3750.68		1	1
760.221	205.156	3.04186	3.21941	0.860465	2.88094	2.31208	1101.17	1657.32	7.25213	113375	1228.92	3.08952	4937.66		1	1
708.949	170.995	2.99358	3.15559	0.543919	2.85062	2.23298	985.332	1430.85	3.4988	113923	1026.58	3.01139	3440.91		1	1
384.998	135.62	2.55408	2.71209	0.94029	2.58546	2.13232	358.163	515.334	8.71546	114437	391.047	2.59223	3814.56		0	0
592.971	113.025	2.49944	2.65412	0.52959	2.77303	2.05318	315.822	450.942	3.38524	114500	324.028	2.51058	3336.92		0	0
1207.29	327.834	2.83991	3.00227	0.928507	3.08181	2.51565	691.683	1005.25	8.48218	114813	762.056	2.88199	4242.71		1	1
1028.82	564.96	3.22921	3.40286	1.14254	3.01234	2.75202	1695.14	2528.48	13.8847	114861	2972.07	3.47306	9998		1	1
1803.61	678.749	3.13805	3.32177	1.4207	3.25614	2.83171	1374.2	2097.81	26.3453	114894	1718.78	3.23522	5339.48		1	1
835.417	239.64	0.784433	1.52184	0.71178	2.9219	2.37956	6.08742	33.2537	5.14968	116431	8.9588	0.95225	4434.39		1	1
563.515	151.373	2.9154	3.08878	0.801619	2.75091	2.18005	823.003	1226.81	6.33314	116513	882.931	2.94593	3878.15		0	0
688.673	210.734	2.50027	2.67155	0.885742	2.83801	2.32373	316.426	469.408	7.68674	117053	472.832	2.67471	6792.81		1	1
745.922	278.469	2.77152	2.94487	0.762703	2.87269	2.44478	590.912	880.782	5.79033	117404	626.326	2.7968	3535.02		1	1
239.167	136.846	2.59121	2.74421	0.808771	2.3787	2.13623	390.134	554.899	6.43829	117466	448.932	2.65218	4403.09		0	0
756.356	219.941	2.4873	2.65715	0.790133	2.87873	2.34231	307.114	454.104	6.16784	118142	337.555	2.52835	3959.08		1	1
632.955	161.559	1.85188	2.074	0.896985	2.80137	2.20833	71.1021	118.577	7.88833	118164	75.1708	1.87605	3205.47		1	1
169.505	169.343	2.59649	2.7668	0.949623	2.22918	2.22877	394.906	584.527	8.90478	118188	447.647	2.65094	4151.79		0	0
1006.26	404.858	2.54164	2.73356	0.938626	3.00271	2.6073	348.049	541.45	8.68213	119737	462.689	2.66529	5603.35		1	1
117.138	170.288	1.07902	1.49375	0.789098	2.0687	2.23118	11.9956	31.1712	6.15315	119778	27.6046	1.44098	9998		0	0
108.522	175.145	0.902787	1.39754	0.956055	2.03552	2.2434	7.99441	24.9771	9.03764	119784	29.7961	1.47416	9998		0	0
1748.41	641.857	2.90446	3.07776	1.20377	3.24264	2.80744	802.531	1196.09	15.987	119811	939.107	2.97272	4299.12		1	1
1772.15	501.126	2.79382	2.96244	1.26947	3.2485	2.69995	622.036	917.149	18.598	120635	844.801	2.92675	7447.82		1	1
4741.77	4051.82	3.34817	3.54524	2.00681	3.67594	3.60765	2229.33	3509.44	101.58	120936	2940.01	3.46835	9430.29		0	0
102.791	77.2447	1.14867	1.52974	0.370815	2.01196	1.88787	14.0821	33.8638	2.34863	121383	17.5558	1.24442	5760.44		0	0
1129.82	836.179	3.02935	3.21064	1.2586	3.05301	2.9223	1069.93	1624.19	18.1383	121896	1293.2	3.11167	4791.78		1	1
742.615	111.668	2.97449	3.16112	0.940621	2.87076	2.04793	942.946	1449.17	8.7221	122074	998.671	2.99942	3684.48		1	1
879.483	295.804	2.07588	2.28286	0.891098	2.94423	2.471	119.09	191.804	7.78212	122106	195.035	2.29011	7853.83		1	1
1128.16	289.559	2.5786	2.77963	0.962165	3.05237	2.46174	378.97	602.048	9.16568	123044	406.112	2.60865	3812.24		1	1
260.589	169.663	0.905501	1.66318	0.917041	2.41596	2.22959	8.04454	46.0444	8.26116	123062	17.1545	1.23438	9998		0	0
773.046	247.357	2.63769	2.81087	0.873392	2.88821	2.39332	434.204	646.948	7.47123	123101	478.877	2.68022	4066.27		1	1
3796.46	2386.12	2.16578	2.57447	1.84775	3.57938	3.37769	146.48	375.379	70.4285	123165	402.89	2.60519	9998		0	0
646.054	120.32	2.90898	3.06477	0.689642	2.81027	2.08034	810.917	1160.84	4.89375	124496	851.301	2.93008	3714.28		1	1
1360.34	450.66	3.02132	3.19429	1.20454	3.13365	2.65385	1050.32	1564.18	16.0156	124883	1648.96	3.21721	8144.95		1	1
1593.8	885.003	2.87491	3.08017	1.35176	3.20243	2.94694	749.733	1202.75	22.4783	125071	830.002	2.91908	4119.79		1	1
187.46	85.7476	2.64332	2.80458	0.814635	2.27291	1.93322	439.863	637.643	6.52582	126159	463.181	2.66575	3784.33		0	0
1739.33	612.165	2.92752	3.1031	1.22223	3.24038	2.78687	846.298	1267.95	16.6814	126547	1103.83	3.0429	5407.24		1	1
739.112	86.5442	2.49834	2.66448	0.851156	2.86871	1.93724	315.02	461.832	7.09833	126574	326.265	2.51357	3459.8		0	0
1008.48	490.957	2.8151	2.99699	1.1162	3.00367	2.69104	653.288	993.083	13.0678	126619	1345.12	3.12876	9998		1	1
1066.68	525.361	2.85457	3.02478	0.989366	3.02803	2.72046	715.435	1058.71	9.75812	126735	761.335	2.88158	3794.22		1	1
1993.73	1441.86	2.81689	3.01825	1.51386	3.29967	3.15892	655.974	1042.91	32.6485	126803	1010.15	3.00438	7224.6		1	1
726.625	1111.07	3.61397	3.76567	1.16997	2.86131	3.04574	4111.2	5830.07	14.7899	126857	6233.16	3.79471	7081.55		0	0
362.446	160.738	2.84683	2.99881	0.91647	2.55924	2.20612	702.792	997.264	8.25031	127277	777.74	2.89083	3925.87		0	0
1926.49	1334.86	3.26988	3.44854	1.58781	3.28477	3.12544	1861.58	2808.94	38.7091	127337	1972.78	3.29508	3662.79		1	1
894.529	244.073	2.78825	2.94344	0.636273	2.95159	2.38752	614.122	877.894	4.32786	128161	745.68	2.87255	5295.59		1	1
678.869	148.909	2.61097	2.80239	0.800747	2.83179	2.17292	408.291	634.433	6.32044	128232	423.961	2.62733	3687.32		1	1
3448.94	1889.79	3.23465	3.4211	1.69579	3.53769	3.27641	1716.54	2636.93	49.635	128279	3173.9	3.50159	9998		1	1
372.699	764.397	2.90935	3.08129	1.11699	2.57136	2.88332	811.619	1205.83	13.0917	128322	931.162	2.96903	4744.89		0	0
515.337	171.011	2.30817	2.52719	0.975998	2.71209	2.23302	203.314	336.661	9.46232	129580	223.811	2.34988	4038.65		0	0
830.564	221.221	3.00451	3.1672	1.15289	2.91937	2.34483	1010.44	1469.6	14.2197	129612	1091.92	3.03819	3833.4		1	1
1319.36	237.038	3.01702	3.18121	0.881613	3.12036	2.37482	1039.96	1517.77	7.614	129643	1247.88	3.09617	5118.94		1	1
1023.32	590.328	1.74222	2.02658	0.994632	3.01001	2.77109	55.2357	106.311	9.87716	131215	74.042	1.86948	7102.72		1	1
107.76	94.3974	1.79314	1.96009	0.208634	2.03246	1.97496	62.1062	91.2196	1.61672	131496	81.0275	1.90863	4873.45		0	0
239.857	131.958	2.86079	3.03417	0.784785	2.37995	2.12043	725.755	1081.85	6.09235	132034	788.225	2.89665	3912.87		0	0
3917.38	4585.08	2.74688	2.96038	1.85219	3.593	3.66135	558.318	912.801	71.1521	132201	1213.86	3.08417	9998		0	0
1033.14	213.102	2.79371	2.9711	1.01522	3.01416	2.32859	621.889	935.614	10.3566	132307	680.686	2.83295	3975.44		1	1
855.765	212.04	2.87081	3.02269	0.81413	2.93235	2.32642	742.702	1053.64	6.51823	132329	875.072	2.94204	4560.92		1	1
1004.02	302.867	2.7327	2.91635	0.872644	3.00174	2.48125	540.377	824.799	7.45837	132354	900.926	2.95469	9998		1	1
168.023	408.739	2.6172	2.85519	1.27447	2.22537	2.61145	414.194	716.461	18.8134	132376	442.498	2.64591	4769.44		0	0
758.699	222.778	2.94853	3.10112	0.823334	2.88007	2.34787	888.242	1262.18	6.65784	132652	929.788	2.96838	3752.49		1	1
266.218	148.959	2.04537	2.24425	0.884399	2.42524	2.17307	111.011	175.487	7.66301	132756	110.696	2.04413	2901.3		0	0
2147.26	1155.64	2.72346	2.93594	1.46193	3.33188	3.06282	529.007	862.851	28.9689	132804	589.942	2.77081	4291.92		1	1
729.514	203.063	2.86494	3.02797	0.802735	2.86303	2.30763	732.724	1066.53	6.34943	135548	744.872	2.87208	3436.44		1	1
2376.36	1828.29	3.097	3.27643	1.08472	3.37591	3.26205	1250.27	1889.84	12.1541	135825	658.998	2.81888	0		1	1
310.268	164.467	2.71586	2.88792	0.991548	2.49174	2.21608	519.83	772.533	9.80726	135950	552.373	2.74223	3513.37		0	0
1135.08	172.654	3.33277	3.49708	0.719562	3.05502	2.23718	2151.67	3141.05	5.24279	135991	2329.61	3.36728	4389.25		1	1
135.994	207.645	2.53784	2.71136	0.808693	2.13352	2.31732	345.017	514.466	6.43714	136615	553.911	2.74344	9998		0	0
113.317	207.153	2.53743	2.70731	0.746499	2.05429	2.31629	344.691	509.694	5.57826	136621	671.166	2.82683	9998		0	0
1873.29	736.503	3.32182	3.48966	1.38517	3.27261	2.86717	2098.09	3087.91	24.2755	136724	2235.38	3.34935	3727.83		1	1
257.797	170.541	1.46507	1.8499	0.478849	2.41128	2.23183	29.1787	70.778	3.01196	136951	28.9677	1.46191	2971.76		0	0
626.662	147.529	2.43496	2.61411	0.74964	2.79703	2.16888	272.243	411.256	5.61875	138632	321.32	2.50694	5262.02		1	1
1385.48	323.064	3.11835	3.2786	1.12857	3.1416	2.50929	1313.27	1899.35	13.4451	139458	1507.2	3.17817	4211.88		1	1
548.949	300.708	2.79021	2.97545	0.755613	2.73953	2.47815	616.896	945.043	5.69657	140438	651.119	2.81366	3655.78		0	0
721.461	192.467	2.65968	2.83977	0.947495	2.85821	2.28436	456.749	691.463	8.86124	140475	482.884	2.68384	3580		1	1
653.568	188.318	2.79802	2.96723	0.805773	2.81529	2.27489	628.081	927.32	6.394	141042	669.449	2.82572	3687.42		1	1
1118.5	353.558	3.1132	3.26468	0.864254	3.04864	2.54846	1297.78	1839.4	7.31567	141718	1456.96	3.16345	4268.82		1	1
791.165	220.263	2.62985	2.79028	0.705866	2.89827	2.34294	426.428	616.999	5.08002	142476	458.698	2.66153	3796.54		1	1
1976.59	637.681	2.86024	3.0692	1.40952	3.29592	2.8046	724.834	1172.74	25.6757	142511	749.866	2.87498	3317.89		1	1
668.858	140.309	1.97272	2.23633	1.00668	2.82533	2.14709	93.9123	172.319	10.1551	142617	110.123	2.04188	4126.01		1	1
1315.35	377.393	3.05604	3.20892	1.26945	3.11904	2.57679	1137.72	1617.8	18.5974	142708	1538.65	3.18714	5876.45		1	1
694.148	153.232	2.99791	3.13793	0.651553	2.84145	2.18535	995.188	1373.82	4.48283	142794	1059.29	3.02501	3713.06		1	1
894.769	160.98	3.01083	3.16411	0.850364	2.95171	2.20677	1025.26	1459.2	7.08539	142909	1105.23	3.04345	3951.98		1	1
1869.99	913.736	3.19462	3.37607	1.25379	3.27184	2.96082	1565.4	2377.21	17.9385	142946	2579.72	3.41157	8073.04		1	1
192.55	201.876	1.38384	1.69337	0.952594	2.28454	2.30508	24.2013	49.359	8.9659	144167	26.8639	1.42917	2909.86		0	0
1220.06	421.577	2.47738	2.66178	0.93226	3.08638	2.62488	300.177	458.967	8.55579	144230	792.101	2.89878	9998		1	1
726.337	132.072	2.54979	2.70469	0.932091	2.86114	2.12081	354.639	506.624	8.55247	144702	413.452	2.61643	4409.1		1	1
886.455	215.772	2.91239	3.08344	1.15875	2.94766	2.33399	817.32	1211.83	14.4129	144742	868.146	2.93859	3591.65		1	1
2748.9	1807	2.10358	2.43984	1.57095	3.43916	3.25696	126.935	275.322	37.2352	144827	396.748	2.59851	9998		1	1
2872.39	1059.99	3.24399	3.41263	1.56429	3.45824	3.0253	1753.85	2585.99	36.6679	144870	2534.18	3.40384	7673.68		1	1
2266.14	612.54	3.44368	3.59997	1.23333	3.35529	2.78713	2777.66	3980.78	17.1132	145882	2817.37	3.44984	3748.03		1	1
952.293	301.211	2.77848	2.95782	1.10394	2.97877	2.47887	600.46	907.439	12.704	146427	772.236	2.88775	5313		1	1
109.735	146.106	2.3722	2.58207	0.814594	2.04034	2.16467	235.611	382.008	6.52521	146498	254.167	2.40512	3868.03		0	0
178.591	142.538	1.07707	1.50571	0.994086	2.25186	2.15393	11.9417	32.0416	9.86474	146929	20.3938	1.3095	5952.67		0	0
1992.73	1075.78	2.79871	2.98763	1.49725	3.29945	3.03172	629.08	971.921	31.423	147174	2035.7	3.30871	9998		1	1
727.147	118.979	2.37295	2.56383	0.696711	2.86162	2.07547	236.019	366.291	4.97406	147709	243.582	2.38665	3966.49		1	1
786.938	231.842	2.15196	2.33459	0.826362	2.89594	2.36519	141.893	216.067	6.70444	147876	181.391	2.25862	5943.87		1	1
646.537	155.651	2.95678	3.11694	0.724545	2.81059	2.19215	905.275	1309.01	5.30329	148013	983.248	2.99266	3882.82		1	1
199.18	190.342	0.378329	1.18023	0.278214	2.29925	2.27953	2.38962	15.1436	1.89764	148714	0.197657	0	3346.77		0	0
613.682	260.929	2.5294	2.73407	1.28446	2.78794	2.41652	338.379	542.09	19.2512	148755	387.644	2.58843	4018.41		1	1
876.008	214.533	2.94533	3.1275	0.93985	2.94251	2.33149	881.721	1341.22	8.70662	148891	940.558	2.97339	3598.08		1	1
197.045	679.167	2.29255	2.50767	0.924081	2.29456	2.83198	196.133	321.863	8.39616	150314	205.313	2.31242	3448.07		0	0
1019.08	162.314	2.77217	2.94074	1.01459	3.00821	2.21036	591.794	872.453	10.3416	150373	661.774	2.82071	3937.14		1	1
1214.08	825.088	3.00236	3.17763	1.2913	3.08425	2.9165	1005.46	1505.33	19.557	150501	1147.99	3.05994	5179.8		1	1
818.279	370.638	2.67005	2.86475	1.17794	2.9129	2.56895	467.784	732.406	15.0638	150717	516.671	2.71321	4234.79		1	1
720.782	223.538	2.31554	2.51827	1.00496	2.8578	2.34935	206.795	329.818	10.115	150952	370.173	2.5684	8850.31		1	1
485.399	371.671	2.87116	3.05852	1.05955	2.6861	2.57016	743.296	1144.25	11.4695	151002	1057.13	3.02413	9820.97		0	0
979.988	484.806	1.82252	2.06093	0.837619	2.99122	2.68557	66.4537	115.06	6.88048	152047	78.176	1.89307	4581.9		1	1
2418.68	981.309	3.15167	3.33375	1.74692	3.38358	2.99181	1417.97	2156.5	55.8362	152102	1663.54	3.22103	4635.62		1	1
868.52	171.777	2.87742	3.04841	0.773092	2.93878	2.23497	754.078	1117.93	5.93052	154788	791.669	2.89854	3680.32		1	1
732.447	164.09	2.67572	2.82153	0.807196	2.86478	2.21508	473.937	663.03	6.415	156089	531.709	2.72567	4481.02		1	1
864.743	553.161	2.68482	2.85865	1.32604	2.93689	2.74285	483.977	722.189	21.1854	156230	838.647	2.92358	9998		1	1
1618.14	502.39	3.17216	3.33114	1.18177	3.20902	2.70104	1486.49	2143.58	15.1973	156286	1626.75	3.21132	4575.97		1	1
710.36	163.494	2.05954	2.22708	0.586633	2.85148	2.2135	114.694	168.688	3.86041	157829	122.21	2.08711	3778.73		1	1
937.947	242.354	3.08585	3.24979	0.833486	2.97218	2.38445	1218.57	1777.41	6.81532	157947	1282.5	3.10806	3648.35		1	1
1165.89	264.686	3.04977	3.2055	1.00317	3.06666	2.42273	1121.43	1605.08	10.0733	157965	1227.5	3.08902	3992.8		1	1
1137.52	500.746	1.54932	1.88483	1.20027	3.05596	2.69962	35.4262	76.7061	15.8586	158003	44.2691	1.6461	9998		1	1
613.835	198.909	2.95323	3.13728	0.812824	2.78805	2.29865	897.895	1371.77	6.49866	158020	999.638	2.99984	4052.85		1	1
1127.12	240.986	2.71286	2.88663	0.924133	3.05197	2.38199	516.256	770.239	8.39718	158037	567.27	2.75379	4080.96		1	1
318.569	231.436	3.09493	3.26011	0.986708	2.5032	2.36443	1244.32	1820.14	9.69859	158057	1604.66	3.20538	5535.63		0	0
1001.59	357.951	3.03683	3.218	0.901428	3.00069	2.55382	1088.49	1651.97	7.96944	159864	1149.38	3.06046	9998		1	1
1674.97	759.045	3.06504	3.24697	1.22364	3.22401	2.88027	1161.55	1765.92	16.7357	159925	1286.34	3.10935	4068.6		1	1
819.749	236.821	2.53552	2.70777	0.898683	2.91368	2.37442	343.178	510.239	7.91923	159959	338.185	2.52915	3033.11		1	1
292.784	163.084	2.88806	3.06898	1.04043	2.46655	2.21241	772.796	1172.13	10.9756	159978	837.966	2.92323	3785.36		0	0
1038.13	473.389	3.09147	3.27118	0.860941	3.01625	2.67522	1234.45	1867.17	7.26007	160010	1718.59	3.23517	9998		1	1
1744.14	613.608	3.24337	3.41287	1.20021	3.24158	2.78789	1751.35	2587.47	15.8566	160055	1941.98	3.28825	4712.1		1	1
847.985	245.169	2.93846	3.12562	0.987168	2.92839	2.38947	867.89	1335.42	9.70885	160328	948.136	2.97687	4175.45		1	1
731.216	190.464	2.98511	3.12608	0.681727	2.86405	2.27981	966.287	1336.83	4.80537	160357	1512.32	3.17965	7773.51		1	1
846.207	298.026	2.32933	2.51323	0.966088	2.92748	2.47425	213.467	326.01	9.24885	161037	228.993	2.35982	3638.24		1	1
105.724	97.0983	2.32728	2.51295	0.655534	2.02417	1.98721	212.464	325.802	4.52412	161061	245.415	2.3899	4395.62		0	0
780.137	308.659	3.24397	3.40861	0.798341	2.89217	2.48948	1753.75	2562.15	6.28552	161096	1952.7	3.29063	3975.68		1	1
977.072	347.975	2.80777	2.98351	0.967656	2.98993	2.54155	642.354	962.736	9.2823	161121	837.692	2.92308	6292.36		1	1
103.547	102.174	0.960637	1.53831	0.740581	2.01514	2.00934	9.13349	34.5386	5.50276	163154	25.993	1.41486	9998		0	0
236.792	38.9146	2.26127	2.45233	0.407423	2.37437	1.59011	182.504	283.352	2.55519	163468	200.893	2.30296	4330.37		0	0
1256.05	637.33	2.3121	2.55073	1.2945	3.09901	2.80436	205.163	355.41	19.7018	165257	305.733	2.48534	6991.11		1	1
827.451	534.544	2.93332	3.11295	1.04937	2.91774	2.72798	857.674	1297.02	11.204	165302	1023.59	3.01013	9998		1	1
409.479	302.299	2.94436	3.12007	1.05709	2.61223	2.48044	879.752	1318.48	11.4049	165395	1467.76	3.16666	8372.79		0	0
822.81	225.798	2.83291	3.01477	0.791327	2.9153	2.35372	680.634	1034.6	6.18482	165724	706.753	2.84927	3432.89		1	1
681.792	135.955	2.57385	2.76598	0.657339	2.83365	2.13339	374.839	583.418	4.54296	165763	376.875	2.5762	3386.32		1	1
511.545	188.351	3.03572	3.22274	0.789373	2.70888	2.27497	1085.73	1670.09	6.15705	165785	1149.06	3.06034	3640.39		0	0
1017.63	375.349	2.88317	3.04357	0.832414	3.00759	2.57444	764.143	1105.53	6.79852	165809	1383.92	3.14111	9568.53		1	1
827.412	142.035	2.43309	2.59186	0.833591	2.91772	2.1524	271.074	390.713	6.81696	166032	279.784	2.44682	3524.34		1	1
894.716	149.684	2.99395	3.14534	0.771133	2.95168	2.17518	986.161	1397.46	5.90382	166065	1029.81	3.01276	3577.89		1	1
576.828	408.103	2.33224	2.48455	0.784192	2.76105	2.61077	214.901	305.173	6.08404	166091	269.301	2.43024	5357.49		0	0
1137.6	353.415	2.85508	3.02088	1.13797	3.05599	2.54828	716.278	1049.26	13.7394	166113	748.449	2.87416	3477.2		1	1
1493.35	698.911	2.77019	2.96324	1.18611	3.17416	2.84442	589.104	918.835	15.3502	166132	668.573	2.82515	4262.59		1	1
2087.45	741.58	2.8834	3.06325	1.37948	3.31962	2.87016	764.534	1156.77	23.9595	166159	924.168	2.96575	4789.99		1	1
763.591	213.611	2.77087	2.93096	0.840112	2.88286	2.32962	590.027	853.027	6.92009	167541	603.538	2.7807	3380.58		1	1
325.439	122.406	3.02473	3.17016	0.607591	2.51247	2.0878	1058.59	1479.65	4.05127	168285	1096.35	3.03995	3395.5		0	0
726.867	115.732	2.3145	2.50392	0.737966	2.86145	2.06345	206.302	319.093	5.46973	168990	228.964	2.35977	4124.44		1	1
584.711	147.753	3.01711	3.16991	0.739155	2.76694	2.16953	1040.19	1478.82	5.48472	169020	1092.34	3.03836	3592.99		0	0
698.368	241.075	3.00516	3.16738	1.05936	2.84408	2.38215	1011.95	1470.21	11.4646	169793	1084.6	3.03527	3728.53		1	1
1051.39	279.557	3.09603	3.26068	0.978242	3.02176	2.44647	1247.47	1822.57	9.51135	169820	1328.62	3.1234	4406.05		1	1
664.617	129.159	2.76338	2.92209	0.779772	2.82257	2.11112	579.932	835.779	6.02243	170158	591.778	2.77216	3389.59		1	1
758.373	261.215	2.75975	2.9348	0.691873	2.87988	2.417	575.102	860.594	4.91896	170236	604.916	2.7817	3618.79		1	1
905.863	201.921	2.77472	2.95515	0.889876	2.95706	2.30518	595.274	901.876	7.76026	170333	635.253	2.80295	3684.24		1	1
741.203	99.0275	2.65134	2.81645	0.717388	2.86994	1.99576	448.062	655.315	5.21661	170408	475.9	2.67752	3635.39		1	1
1491.72	379.398	2.9103	3.09019	0.917406	3.17369	2.57909	813.391	1230.82	8.2681	170495	873.024	2.94103	3853.85		1	1
267.398	132.987	2.63211	2.81417	1.18305	2.42716	2.12381	428.659	651.886	15.2424	170522	454.025	2.65708	3568.99		0	0
2691.7	2056.78	2.76173	2.97899	1.44531	3.43003	3.31319	577.735	952.772	27.8812	170535	711.984	2.85247	6887.8		1	1
2978.54	1588.58	3.26316	3.44562	1.60761	3.474	3.20101	1832.99	2790.13	40.5141	170631	2165.66	3.33559	5780.63		1	1
289.82	139.034	2.74381	2.89657	0.983591	2.46213	2.14312	554.388	788.074	9.62922	171068	547.554	2.73843	3519.93		0	0
1073.96	644.098	2.41018	2.60735	1.19101	3.03099	2.80895	257.147	404.905	15.5242	171432	394.074	2.59558	9998		1	1
124.395	139.449	2.46658	2.66283	0.84008	2.0948	2.14441	292.809	460.075	6.91958	171509	307.043	2.4872	3516.27		0	0
814.191	317.757	2.78709	2.94877	0.923154	2.91073	2.50209	612.481	888.723	8.37826	171541	632.407	2.801	3362.06		1	1
749.169	124.758	2.63203	2.79697	0.745516	2.87458	2.09607	428.576	626.565	5.56565	171699	442.934	2.64634	3363.72		1	1
1907.97	594.59	3.11465	3.29443	1.40098	3.28057	2.77422	1302.12	1969.84	25.1754	171913	1809.35	3.25752	9998		1	1
757.049	252.401	2.25879	2.45894	0.936169	2.87912	2.40209	181.464	287.697	8.63313	173663	210.132	2.32249	4325.52		1	1
1089.08	170.231	1.15881	1.5594	0.89094	3.03706	2.23104	14.4149	36.2579	7.77928	174980	18.0621	1.25677	5021.04		1	1
1502.07	630.855	2.95832	3.13634	1.00841	3.17669	2.79993	908.498	1368.8	10.1956	175024	1021.06	3.00905	4230.49		1	1
1894.95	899.417	2.12413	2.37605	1.27456	3.2776	2.95396	133.084	237.714	18.8173	178230	170.78	2.23244	5038.84		1	1
4567.82	4735.99	3.08401	3.34916	2.2019	3.65971	3.67541	1213.41	2234.37	159.185	182913	1977.72	3.29616	8076.28		0	0
926.31	295.652	2.92342	3.09049	1.25891	2.96676	2.47078	838.335	1231.65	18.1514	183052	1289.4	3.11039	8160.88		1	1
760.215	89.2592	2.22258	2.45141	0.704033	2.88094	1.95065	166.946	282.756	5.05863	183134	177.388	2.24892	3719.16		1	1
993.818	265.473	2.04139	2.25583	0.780557	2.99731	2.42402	109.998	180.233	6.03333	183183	124.713	2.09591	4645.82		1	1
543.778	183.065	3.27821	3.43385	1.07423	2.73542	2.2626	1897.61	2715.49	11.8639	183234	2062.35	3.31436	3901.14		0	0
1142.54	341.431	2.80283	2.97774	0.943032	3.05787	2.5333	635.082	950.044	8.77065	183411	669.049	2.82546	6193.88		1	1
559.067	211.091	2.80597	3.00708	0.677944	2.74746	2.32447	639.697	1016.43	4.76369	183814	661.443	2.82049	3633.8		0	0
250.192	179.116	3.10754	3.26084	0.919658	2.39827	2.25313	1280.96	1823.23	8.31109	183847	1446.88	3.16043	4139.91		0	0
4845.95	4847.34	2.16896	2.71782	2.05737	3.68538	3.6855	147.556	522.185	114.123	183925	693.493	2.84104	9998		0	0
3654.32	1219.49	3.63314	3.80437	1.49853	3.56281	3.08618	4296.8	6373.45	31.5157	184001	9998	3.99991	9998		1	1
1759.75	584.274	2.98834	3.17584	1.22679	3.24545	2.76662	973.516	1499.13	16.8574	184134	1194.62	3.07723	5355.54		1	1
107.467	239.437	2.098	2.27712	0	2.03128	2.37919	125.314	189.287	0.247874	184170	140.829	2.14869	5126.14		0	0
899.751	181.093	3.1111	3.3035	1.02045	2.95412	2.2579	1291.5	2011.39	10.4821	184196	1432.17	3.15599	4055.09		1	1
224.537	291.871	2.55934	2.71825	0.986282	2.35129	2.46519	362.527	522.699	9.68906	184226	419.176	2.6224	4243.04		0	0
984.293	433.935	2.60228	2.77971	0.941989	2.99312	2.63742	400.206	602.16	8.74962	184271	446.654	2.64997	4776.06		1	1
756.739	255.083	1.95624	2.14959	0.621314	2.87895	2.40668	90.4153	141.121	4.18133	184362	107.114	2.02985	4706.57		1	1
998.672	367.319	2.29017	2.47944	0.8793	2.99942	2.56504	195.062	301.603	7.57356	184456	231.584	2.36471	4591.22		1	1
765.564	208.207	2.54911	2.7351	0.751406	2.88398	2.3185	354.086	543.381	5.64164	184561	625.307	2.79609	9998		1	1
298.621	150.044	2.65667	2.83837	0.831782	2.47512	2.17622	453.593	689.239	6.78862	184710	449.439	2.65267	2686.92		0	0
1460.36	487.977	2.98555	3.16782	1.1494	3.16446	2.6884	967.284	1471.69	14.1058	185589	1050.58	3.02143	3898.3		1	1
1599.23	641.51	2.45302	2.66838	1.3201	3.20391	2.8072	283.807	465.991	20.8978	185615	318.463	2.50306	4355.55		1	1
1116.77	286.851	2.95145	3.11472	1.00846	3.04796	2.45766	894.229	1302.32	10.1967	185729	1106.25	3.04385	5063.03		1	1
1050.22	275.068	2.67485	2.85396	0.896991	3.02128	2.43944	472.992	714.429	7.88843	186663	513.668	2.71068	3900.52		1	1
999.072	334.467	2.2437	2.44187	0.937901	2.9996	2.52435	175.266	276.61	8.66765	186702	255.77	2.40785	6427.37		1	1
175.805	48.989	1.45325	1.81338	0.997824	2.24503	1.6901	28.3958	65.0706	9.95001	186737	39.8384	1.6003	5753.69		0	0
792.594	106.663	2.58255	2.76815	0.709982	2.89905	2.02802	382.426	586.344	5.1284	187953	410.172	2.61297	3836.7		1	1
563.652	106.875	3.02056	3.20211	0.781981	2.75101	2.02888	1048.49	1592.6	6.05314	187998	1482.99	3.17114	6317.26		0	0
354.393	75.6121	3.1589	3.33513	0.679159	2.54948	1.87859	1441.8	2163.35	4.77705	188032	1545.36	3.18903	3839.48		0	0
697.904	208.822	2.18834	2.36266	0.664005	2.8438	2.31978	154.291	230.497	4.61323	188059	266.978	2.42648	9998		1	1
724.535	69.8333	2.71785	2.87002	0.790414	2.86006	1.84406	522.211	741.34	6.17183	189138	522.989	2.71849	3313.38		0	0
1265.38	170.262	2.97079	3.12538	0.979368	3.10222	2.23112	934.946	1334.67	9.53604	189168	1110.68	3.04559	4612.34		1	1
581.451	169.977	2.73836	2.91786	0.797783	2.76451	2.23039	547.472	827.668	6.27744	189999	588.884	2.77003	3855.73		1	1
2794.55	1587.94	2.82438	3.01684	1.63486	3.44631	3.20083	667.394	1039.54	43.1383	190027	982.724	2.99243	7476.67		1	1
1890.54	420.935	2.96583	3.12877	1.21429	3.27659	2.62422	924.341	1345.14	16.3791	190087	1672.68	3.22341	9998		1	1
1836.05	309.293	3.1043	3.26532	1.25076	3.26388	2.49037	1271.44	1842.12	17.8139	190915	1356.64	3.13246	3642.24		1	1
1693.05	1023.59	2.62434	2.8391	1.21177	3.22867	3.01013	421.061	690.399	16.2845	190950	752.288	2.87638	9370.15		1	1
714.55	93.5686	2.07675	2.30779	0.918596	2.85403	1.97113	119.33	203.138	8.29079	191737	129.075	2.11084	3824.72		1	1
1947.23	328.362	3.098	3.26363	1.19903	3.28942	2.51635	1253.15	1834.96	15.8134	191997	1330.86	3.12413	3771.48		1	1
1824.02	1379.11	2.94933	3.15087	1.4908	3.26103	3.1396	889.872	1415.37	30.9597	192038	1474.73	3.16871	9328.63		1	1
1744.3	1164.11	2.40372	2.62293	1.29471	3.24162	3.06599	253.349	419.69	19.7111	192492	547.819	2.73864	9998		1	1
587.417	157.068	0.548577	1.40091	0.596836	2.76895	2.19609	3.53653	25.1714	3.95218	194288	4.58189	0.661044	3407.74		1	1
795.272	167.602	3.16153	3.31333	0.610098	2.90052	2.22428	1450.55	2057.44	4.07472	194641	1496.17	3.17498	3335.05		1	1
1043.15	239.84	2.50264	2.65075	1.03962	3.01834	2.37992	318.154	447.451	10.9552	194670	359.086	2.5552	4554.84		1	1
874.322	356.34	2.30783	2.54284	0.930486	2.94167	2.55186	203.154	349.009	8.52091	194692	233.156	2.36765	4420.05		1	1
2883.45	1359.11	3.15639	3.34091	1.63263	3.45991	3.13325	1433.49	2192.37	42.9168	194722	1918.73	3.28301	7305.95		1	1
2615.69	1741.97	2.71275	2.93665	1.51628	3.41759	3.24104	516.123	864.27	32.8309	194751	570.656	2.75637	4452.47		1	1
406.285	384.185	2.5796	2.76536	1.02356	2.60883	2.58454	379.838	582.593	10.5576	197148	419.969	2.62322	3928.39		0	0
251.778	193.293	1.78008	2.06212	0.637076	2.40102	2.28622	60.2666	115.377	4.33587	197553	61.6241	1.78975	3377.65		0	0
213.143	175.147	2.60727	2.78532	0.945793	2.32867	2.2434	404.824	609.984	8.82658	197574	441.702	2.64513	3901.78		0	0
220.173	159.804	2.4293	2.59662	0.717032	2.34276	2.20359	268.719	395.021	5.21234	198891	270.021	2.4314	3231.58		0	0
225.622	129.561	2.81559	2.98152	0.672575	2.35338	2.11248	654.023	958.343	4.70516	199039	687.052	2.83699	3605.36		0	0
760.372	224.467	2.32236	2.53843	0.825219	2.88103	2.35115	210.069	345.486	6.68681	199067	202.907	2.3073	2738.15		1	1
816.289	327.023	2.70158	2.85465	0.885009	2.91184	2.51458	503.011	715.57	7.67378	199167	534.162	2.72767	3592.66		1	1
928.366	278.778	2.86038	3.02955	0.783562	2.96772	2.44526	725.068	1070.41	6.07522	199246	749.815	2.87495	3495.28		1	1
638.599	180.125	2.98271	3.1506	0.596763	2.80523	2.25557	960.972	1414.49	3.95151	199301	1014.24	3.00614	3813.53		1	1
444.22	446.466	1.83157	2.11721	1.1618	2.6476	2.64979	67.8533	130.982	14.5144	199315	98.2421	1.9923	9998		0	0
1420.27	328.181	3.32327	3.49767	0.959517	3.15237	2.51611	2105.08	3145.39	9.10997	199344	3351.3	3.52521	8322.83		1	1
2123.96	1360.4	3.11624	3.28206	1.34931	3.32715	3.13367	1306.9	1914.51	22.3519	199371	1763.1	3.24628	6207.94		1	1
1469.24	503.863	3.01573	3.17619	1.00564	3.16709	2.70231	1036.88	1500.35	10.1308	199532	1107.19	3.04422	3814.31		1	1
3579.22	2319.51	3.21888	3.39055	1.55798	3.55379	3.3654	1655.31	2457.83	36.1392	199581	0	0	0		0	0
1271.35	560.972	2.98175	3.14778	0.972284	3.10426	2.74894	958.858	1405.35	9.38175	199662	983.148	2.99262	3609.12		1	1
245.899	179.428	2.71342	2.90056	1.05195	2.39076	2.25389	516.921	795.344	11.2707	202762	579.394	2.76297	4142.68		0	0
960.339	251.095	2.54888	2.7241	0.802117	2.98242	2.39984	353.898	529.785	6.34041	204419	399.526	2.60154	4286.18		1	1
4619.04	3691.37	2.98634	3.18732	1.85082	3.66455	3.56719	969.03	1539.29	70.9285	209184	0	0	0		0	0
157.666	22.6079	1.75991	1.98451	0.216866	2.19774	1.35426	57.5318	96.496	1.64765	209256	58.5961	1.76787	9998		0	0
972.79	264.152	2.85668	3.05596	0.819351	2.98802	2.42185	718.916	1137.51	6.59706	209276	1169.32	3.06793	9280.9		1	1
269.788	43.7768	3.10735	3.25985	0.631548	2.43102	1.64124	1280.42	1819.06	4.28103	209319	1445.54	3.16003	4159.39		0	0
772.062	146.625	2.5971	2.79444	1.00514	2.88765	2.16621	395.454	622.938	10.119	209358	449.894	2.65311	4323.37		1	1
795.165	304.037	2.75693	2.93095	0.655938	2.90046	2.48293	571.381	853.005	4.52833	209409	649.097	2.81231	4373.12		1	1
763.829	111.142	2.67408	2.81981	0.748806	2.883	2.04588	472.154	660.41	5.60797	209429	511.716	2.70903	3772.21		1	1
1173.28	339.107	2.65882	2.82411	0.813118	3.0694	2.53034	455.847	666.978	6.50307	209477	561.048	2.749	9998		1	1
182.282	43.6613	2.5253	2.68266	0.824971	2.26074	1.6401	335.2	481.573	6.68299	209560	366.597	2.56419	3976.49		0	0
3673.05	1665.03	3.61818	3.78775	1.69594	3.56503	3.22142	4151.31	6134.04	49.6525	209676	8679.76	3.93851	9998		1	1
1527.88	829.211	3.14245	3.30577	1.2113	3.18409	2.91866	1388.19	2021.97	16.2666	210396	2068.47	3.31565	6743.51		1	1
3609.38	2121.2	2.65563	2.92307	1.85296	3.55743	3.32658	452.517	837.657	71.2785	210432	756.856	2.87901	8297.62		0	0
2991.11	2170.07	3.12134	3.31357	1.61875	3.47583	3.33647	1322.33	2058.57	41.5675	210474	1831.66	3.26284	5919.77		0	0
1087.69	283.346	2.85947	3.05823	1.04016	3.0365	2.45232	723.553	1143.47	10.9688	210515	703.906	2.84751	3244.68		1	1
554.389	220.722	2.64146	2.82637	0.63766	2.74381	2.34385	437.986	670.451	4.3417	210784	461.264	2.66395	3566.13		0	0
219.551	137.298	1.69374	1.98757	1.00484	2.34153	2.13767	49.4014	97.178	10.112	211050	59.9239	1.7776	3534.41		0	0
778.599	313.829	2.21804	2.40446	0.657324	2.89131	2.49669	165.212	253.779	4.5428	211316	197.596	2.29578	5323.53		1	1
1535.13	490.219	2.38669	2.59258	0.993565	3.18614	2.69039	243.608	391.364	9.85292	211359	296.942	2.47267	4708.29		1	1
1233.5	564.413	2.85069	3.00713	1.09479	3.09114	2.7516	709.075	1016.56	12.439	211653	939.59	2.97294	8713.56		1	1
870.271	173.845	2.88346	3.03359	0.731	2.93965	2.24016	764.654	1080.42	5.3827	211845	794.689	2.9002	3394.59		1	1
1040.04	267.279	3.21145	3.38059	1.25945	3.01705	2.42697	1627.22	2402.12	18.1738	212318	1709.95	3.23298	3687.07		1	1
2698.8	1305.63	2.87122	3.06341	1.47473	3.43117	3.11582	743.397	1157.2	29.8351	212629	1199.18	3.07889	9998		1	1
125.554	11.7867	0.650375	1.16802	0	2.09883	1.07139	4.47069	14.7236	0.80187	212874	4.14863	0.617905	4867.33		0	0
981.693	344.204	2.60445	2.80935	0.895899	2.99198	2.53682	402.203	644.684	7.86862	213266	432.749	2.63624	3698.26		1	1
2279.19	1266.7	2.78989	2.98336	1.37837	3.35778	3.10267	616.444	962.405	23.8983	213441	1129.77	3.05299	9941.24		1	1
857.124	240.783	2.98215	3.14996	0.811332	2.93304	2.38163	959.74	1412.39	6.47638	214471	1052.78	3.02234	4563.7		1	1
879.343	149.308	2.46488	2.64745	0.90783	2.94416	2.17408	291.659	444.074	8.0878	214572	304.73	2.48392	3394.48		1	1
984.395	324.568	2.81668	2.97332	1.10499	2.99317	2.51131	655.657	940.425	12.7346	214628	862.2	2.93561	5917.87		1	1
753.464	133.416	2.37786	2.54217	0.847909	2.87706	2.12521	238.702	348.472	7.04546	215598	263.661	2.42105	3892.86		1	1
970.6	227.501	2.7559	2.94032	0.880187	2.98704	2.35698	570.038	871.61	7.58904	216733	610.021	2.78534	3701.06		1	1
889.031	221.139	2.71682	2.89004	0.837166	2.94892	2.34467	520.975	776.318	6.87332	217368	558.743	2.74721	4101.96		1	1
922.663	296.412	2.75698	2.93391	0.938727	2.96504	2.4719	571.456	858.83	8.68414	217561	609.67	2.78509	3706.65		1	1
1019.24	194.694	2.7622	2.95827	0.896584	3.00828	2.28935	578.364	908.377	7.88105	217597	1076.65	3.03207	9600.03		1	1
2155.74	936.609	3.28776	3.45039	1.47838	3.3336	2.97156	1939.82	2820.89	30.0869	217620	2875.92	3.45878	6657.28		1	1
1271.16	413.256	3.00078	3.16048	0.965486	3.1042	2.61622	1001.79	1447.03	9.23605	217670	1593.61	3.20238	7673.91		1	1
115.852	95.7283	0	0.948333	0	2.0639	1.98104	0.754562	8.87836	0.938134	218312	0.0714915	0	3037.3		0	0
916.49	205.876	2.64027	2.82481	0.858589	2.96213	2.3136	436.788	668.05	7.22086	218578	650.601	2.81331	6687.12		1	1
1286.52	373.764	2.83701	3.02027	1.15097	3.10942	2.5726	687.091	1047.78	14.157	218606	0	0	0		1	1
806.218	200.965	2.42049	2.6189	0.760337	2.90645	2.30312	263.321	415.819	5.75887	218753	276.354	2.44147	3591.16		1	1
217.988	62.0264	2.77197	2.94762	0.920958	2.33843	1.79258	591.525	886.382	8.336	220489	602.226	2.77976	3211.53		0	0
216.573	124.887	1.67503	1.8387	0.715067	2.3356	2.09652	47.3181	68.9765	5.18881	220728	51.6502	1.71307	3658.48		0	0
705.228	183.015	2.53786	2.69927	0.811769	2.84833	2.26249	345.036	500.349	6.4829	220796	360.501	2.55691	3427.03		1	1
1123.63	237.022	2.64862	2.83734	1.0481	3.05062	2.37479	445.263	687.609	11.1711	220822	533.698	2.7273	7242.84		1	1
270.066	241.308	1.28559	1.75975	1.18417	2.43147	2.38257	19.3012	57.511	15.2818	220919	38.7675	1.58847	9998		0	0
2414.9	1434.29	2.5462	2.76088	1.42304	3.3829	3.15664	351.723	576.606	26.4876	220967	595.665	2.775	9998		1	1
4408.24	2251.85	2.53756	2.7891	1.73405	3.64427	3.35254	344.791	615.323	54.2066	221450	556.684	2.74561	7732.11		0	0
738.011	162.994	2.76722	2.94688	0.673779	2.86806	2.21217	585.089	884.881	4.71823	222811	618.683	2.79147	3598.21		1	1
704.278	208.145	2.55488	2.73829	0.704373	2.84774	2.31837	358.824	547.377	5.06259	222838	374.087	2.57297	3592.08		1	1
765.285	179.269	2.84501	3.01818	0.936694	2.88382	2.25351	699.86	1042.75	8.64359	222866	724.516	2.86005	3581.42		1	1
829.102	327.929	2.39429	2.59316	0.800767	2.91861	2.51578	247.908	391.884	6.32072	222882	264.915	2.42311	3942.82		1	1
1258.53	254.589	3.27177	3.4247	1.11378	3.09986	2.40584	1869.69	2658.9	12.9951	222908	3837.89	3.58409	9998		1	1
898.059	435.206	1.51334	1.81984	0.61811	2.95331	2.63869	32.6093	66.0449	4.15059	225524	37.8342	1.57788	9998		1	1
781.842	182.781	2.6854	2.86056	0.668489	2.89312	2.26193	484.618	725.371	4.6611	225542	538.919	2.73152	4275.68		1	1
1031.22	293.981	2.88088	3.03949	0.926364	3.01335	2.46832	760.124	1095.19	8.44042	225563	847.063	2.92792	4084.65		1	1
725.945	106.015	3.06504	3.2474	0.876769	2.8609	2.02537	1161.56	1767.65	7.52955	225582	1180.35	3.07201	3487.75		1	1
746.958	267.998	2.94171	3.09043	0.676519	2.8733	2.42813	874.396	1231.48	4.74809	225601	930.395	2.96867	3965.53		1	1
1866.01	415.58	3.28095	3.46167	1.27256	3.27091	2.61865	1909.61	2895.11	18.731	225662	1982.22	3.29715	3667.65		1	1
696.132	357.7	1.85876	2.09062	0.559349	2.84269	2.55352	72.2373	123.203	3.62535	226653	85.0445	1.92965	4139.54		1	1
152.29	102.853	2.19204	2.39041	0.418592	2.18267	2.01222	155.612	245.704	2.62175	227397	158.044	2.19878	3547.36		0	0
896.81	262.487	2.8044	3.00464	0.771905	2.9527	2.41911	637.385	1010.75	5.91433	227956	689.319	2.83842	3798.35		1	1
1039.46	460.711	2.46177	2.63077	0.816481	3.01681	2.66343	289.582	427.335	6.55362	227983	332.657	2.522	4373.52		1	1
990.015	180.948	2.56477	2.72666	0.620047	2.99564	2.25755	367.091	532.914	4.16915	228039	569.983	2.75586	7490.72		1	1
182.405	188.045	2.8465	3.01023	1.03854	2.26104	2.27426	702.256	1023.84	10.9279	228058	762.936	2.88249	3856.76		0	0
814.263	132.996	2.72224	2.89881	0.784714	2.91076	2.12384	527.515	792.158	6.09135	228789	537.008	2.72998	3434.9		1	1
1098.59	171.884	3.0643	3.22273	1.00602	3.04083	2.23524	1159.59	1670.05	10.1395	228815	1234.58	3.09152	3595.33		1	1
3709.51	2200.57	3.31147	3.50243	1.89085	3.56932	3.34253	2048.65	3179.99	77.7769	228854	2917.25	3.46497	6073.51		0	0
933.329	376.561	2.35298	2.53523	0.899429	2.97003	2.57584	225.412	342.95	7.93284	229148	231.999	2.36549	3272.38		1	1
2493.98	869.162	3.27314	3.44622	1.52868	3.39689	2.9391	1875.62	2793.95	33.7814	229192	1984.01	3.29754	4141.77		1	1
1100.79	239.275	2.8883	3.075	1.04753	3.04171	2.3789	773.21	1188.5	11.1566	231264	826.082	2.91702	3630.8		1	1
919.291	206.699	2.19966	2.4125	0.827415	2.96345	2.31534	158.366	258.521	6.7207	231401	183.336	2.26325	4500.35		1	1
4115.72	3669.67	2.80056	3.02686	1.86674	3.61445	3.56463	631.771	1063.8	73.5774	234694	1433.96	3.15654	9998		0	0
3467.64	1166.57	3.31389	3.4811	1.56554	3.54003	3.06691	2060.09	3027.63	36.7736	234770	2318.75	3.36525	6021.03		1	1
2464.69	1262.78	2.90304	3.08615	1.46363	3.39176	3.10133	799.912	1219.42	29.0821	234822	837.551	2.92301	3666.54		1	1
1408.46	189.281	3.02947	3.18989	0.954405	3.14874	2.27711	1070.2	1548.41	9.00336	234860	1185.88	3.07404	4165.21		1	1
774.607	259.541	2.51657	2.70783	0.829336	2.88908	2.41421	328.523	510.3	6.7505	234881	381.982	2.58204	4601.96		1	1
1024.84	283.919	2.7736	2.95943	0.876282	3.01066	2.45319	593.741	910.822	7.52112	235695	650.751	2.81342	3957.42		1	1
704.295	176.249	2.45925	2.64546	0.71398	2.84775	2.24613	287.904	442.041	5.17583	235917	325.51	2.51256	4088.22		1	1
1084.98	378.508	2.56184	2.71135	0.743664	3.03542	2.57807	364.621	514.458	5.54197	236041	376.026	2.57522	3416.66		1	1
852.125	465.832	2.51842	2.686	0.860091	2.9305	2.66823	329.93	485.294	7.24587	236058	379.792	2.57955	4387.61		1	1
955.462	278.917	2.46242	2.64673	0.81824	2.98021	2.44548	290.015	443.334	6.58022	236085	308.936	2.48987	3797.05		1	1
2359.03	1217.14	2.69107	2.91948	1.54549	3.37273	3.08534	490.99	830.77	35.1149	236104	592.377	2.7726	4459.51		1	1
2046	902.638	2.25418	2.49631	1.24849	3.31091	2.95551	179.546	313.552	17.7211	236134	215.054	2.33255	4936.85		1	1
848.236	323.994	2.80363	2.9961	0.615761	2.92852	2.51054	636.254	991.067	4.1282	236169	658.785	2.81874	3466.01		1	1
1896.01	558.225	2.88364	3.05682	0.983758	3.27784	2.74681	764.967	1139.79	9.63293	236312	808.537	2.9077	3653.02		1	1
355.523	252.376	3.01587	3.20038	0.91138	2.55087	2.40205	1037.22	1586.26	8.15417	236337	1157.43	3.06349	4987.66		0	0
101.539	179.272	2.40739	2.60017	1.01244	2.00663	2.25351	255.499	398.26	10.2905	236349	3613.19	3.55789	9998		0	0
703.823	194.116	2.20383	2.41451	0.841852	2.84746	2.28806	159.892	259.722	6.94788	237416	192.924	2.28539	5044.86		1	1
830.126	321.988	2.63038	2.7989	0.733148	2.91914	2.50784	426.956	629.363	5.40938	237448	450.815	2.654	3861.33		1	1
924.17	183.119	2.9309	3.08906	0.891044	2.96575	2.26273	852.911	1227.6	7.78115	237484	1260.32	3.10048	6929.58		1	1
993.982	496.358	2.82679	3.02507	1.23461	2.99738	2.69579	671.1	1059.43	17.1638	237511	997.296	2.99882	7062.97		1	1
191.809	124.903	2.27405	2.48547	0.64679	2.28287	2.09657	187.953	305.825	4.43394	237854	197.891	2.29643	3726.75		0	0
1003.88	323.241	2.72056	2.90416	0.889042	3.00168	2.50953	525.483	801.982	7.74537	239429	544.069	2.73565	3446.94		1	1
643.069	163.521	2.87813	3.03382	0.889979	2.80826	2.21357	755.324	1080.99	7.76209	239617	1060.35	3.02545	6231.63		1	1
537.795	232.621	3.10796	3.28699	1.03047	2.73062	2.36665	1282.2	1936.39	10.7269	239642	1347.1	3.1294	3521.9		0	0
1181.87	321.106	3.02188	3.20218	1.07201	3.07257	2.50665	1051.67	1592.86	11.8034	239662	1101.05	3.04181	3530.39		1	1
626.265	108.729	3.04578	3.21078	0.70507	2.79676	2.03634	1111.16	1624.71	5.07073	239682	1145.14	3.05886	3458.13		0	0
1119.99	536.669	2.90968	3.07663	1.09139	3.04922	2.72971	812.236	1192.96	12.3423	239704	1073.95	3.03098	8835		1	1
961.116	277.747	2.84982	3.01742	0.754039	2.98278	2.44365	707.649	1040.93	5.67595	239958	1425.09	3.15384	9998		1	1
979.695	246.091	2.84288	2.99811	1.16795	2.99109	2.3911	696.44	995.669	14.7213	241781	734.306	2.86588	3597.94		1	1
1137.57	262.753	3.22214	3.39434	1.07928	3.05598	2.41955	1667.79	2479.34	12.0026	241859	1767.47	3.24735	3503.94		1	1
2438.7	1054.33	3.01308	3.21345	1.50028	3.38716	3.02298	1030.58	1634.74	31.6428	241918	1933.2	3.28628	9498.37		1	1
1374.05	263.983	2.8165	2.98114	0.998716	3.138	2.42158	655.397	957.51	9.97048	242048	897.859	2.95321	5801.87		1	1
491.73	193.238	2.23655	2.41325	0.336672	2.69173	2.28609	172.406	258.973	2.17106	242216	181.374	2.25857	4219.66		0	0
1169.34	510.707	2.28149	2.47938	0.911003	3.06794	2.70817	191.203	301.567	8.1471	243107	225.502	2.35315	4650.08		1	1
1059.21	445.687	1.94569	2.19547	0.923229	3.02498	2.64903	88.2453	156.843	8.37971	243133	129.901	2.11361	8776.09		1	1
4245.91	2867.99	3.10635	3.29732	1.60615	3.62797	3.45758	1277.47	1983.01	40.3782	243225	2338.09	3.36886	9998		0	0
114.685	100.282	2.15222	2.33165	0.953828	2.05951	2.00122	141.977	214.61	8.99142	243387	225.23	2.35263	6986.49		0	0
721.936	184.233	2.6942	2.87196	0.887324	2.8585	2.26537	494.535	744.671	7.7148	244206	526.333	2.72126	3616		1	1
693.407	283.889	2.27505	2.47567	0.872036	2.84099	2.45315	188.387	298.999	7.44794	244485	198.897	2.29863	3510.18		1	1
900.503	267.863	2.41087	2.61666	0.769541	2.95449	2.42791	257.557	413.672	5.88222	245543	287.572	2.45875	4195.38		1	1
119.67	179.461	2.49125	2.7006	0.830901	2.07799	2.25397	309.924	501.883	6.77487	246101	351.883	2.5464	4327.35		0	0
750.156	139.238	2.70656	2.87608	0.729814	2.87515	2.14376	508.82	751.764	5.36801	246361	549.406	2.73989	3637.54		1	1
2673.51	1512.51	3.32769	3.49231	1.60549	3.42708	3.1797	2126.62	3106.75	40.3171	246435	0	0	0		1	1
946.213	216.338	2.95672	3.13703	0.942812	2.97599	2.33513	905.145	1370.99	8.76622	247093	974.13	2.98862	3763.95		1	1
517.607	175.831	1.70151	1.97608	0.867682	2.714	2.2451	50.2932	94.6417	7.37364	247411	61.0704	1.78583	4429.91		0	0
717.482	130.853	2.70608	2.88069	0.561812	2.85581	2.11678	508.248	759.783	3.64596	247466	524.906	2.72008	3325.54		1	1
733.813	330.069	2.33289	2.50861	0.811509	2.86559	2.5186	215.222	322.561	6.47902	247872	280.354	2.44771	5288.33		1	1
545.679	275.745	2.40866	2.56219	0.267999	2.73694	2.44051	256.248	364.913	1.85353	248973	271.846	2.43432	3746.22		0	0
1722.26	774.628	2.87969	3.08662	1.48449	3.2361	2.88909	758.036	1220.72	30.5136	249034	888.429	2.94862	4397.58		1	1
828.564	303.626	2.76256	2.93468	0.912921	2.91833	2.48234	578.837	860.365	8.18316	249084	745.559	2.87248	5332.02		1	1
1218.83	371.985	2.45736	2.66583	0.918234	3.08594	2.57053	286.656	463.264	8.28389	249107	493.734	2.69349	9057.4		1	1
927.034	304.654	2.59387	2.74499	0.715953	2.9671	2.48381	392.524	555.896	5.1994	249994	391.095	2.59228	3009.66		1	1
791.177	260.784	2.93118	3.092	1.08766	2.89827	2.41628	853.462	1235.95	12.2366	250028	861.001	2.935	9998		1	1
805.297	313.743	2.2803	2.49895	0.61492	2.90596	2.49657	190.679	315.465	4.12022	252035	211.305	2.32491	4198.41		1	1
1376.1	531.997	2.91529	3.09629	1.01724	3.13865	2.72591	822.79	1248.22	10.4051	252067	919.745	2.96367	4840.28		1	1
809.883	195.641	2.57168	2.781	0.946888	2.90842	2.29146	372.976	603.946	8.84887	252453	423.102	2.62644	4385.36		1	1
2998.65	1792.76	3.53697	3.71818	1.60167	3.47693	3.25352	3443.28	5226.18	39.9638	252513	3518.32	3.54634	3257.85		1	1
1002.28	249.6	2.93009	3.10687	0.688119	3.00099	2.39724	851.311	1279	4.87662	253502	878.791	2.94389	3726.47		1	1
196.528	128.22	2.63804	2.80736	1.1348	2.29342	2.10795	434.552	641.745	13.6394	254323	495.545	2.69508	4388.26		0	0
227.557	240.377	3.0898	3.24442	1.19952	2.35709	2.38089	1229.69	1755.56	15.8313	254402	1262.25	3.10115	3431.74		0	0
892.928	296.588	2.71157	2.8873	1.0288	2.95082	2.47215	514.717	771.437	10.6857	254973	841.849	2.92523	9998		1	1
1877.58	699.373	3.11004	3.28187	1.0172	3.2736	2.84471	1288.36	1913.7	10.404	255004	2288.47	3.35955	9998		1	1
536.769	170.613	3.08475	3.27037	0.928766	2.72979	2.23201	1215.48	1863.65	8.48724	257116	1283.67	3.10845	3602.25		0	0
685.664	212.327	2.43399	2.61991	0.79737	2.83611	2.32701	271.636	416.784	6.27148	257144	264.683	2.42273	2954.67		1	1
1554.08	838.376	3.12866	3.30102	1.40349	3.19147	2.92344	1344.79	1999.95	25.3216	257217	1368.95	3.13639	3119.07		1	1
233.287	108.524	2.29784	2.48744	0.809418	2.36789	2.03553	198.536	307.213	6.44789	258384	220.592	2.34359	3983.47		0	0
751.628	81.9355	2.20187	2.3387	0.786405	2.876	1.91347	159.173	218.122	6.11512	258475	168.392	2.22632	3726.64		0	0
685.235	149.636	2.53884	2.71055	0.908039	2.83584	2.17503	345.811	513.516	8.09168	258534	355.274	2.55056	3297.94		1	1
238.39	231.538	1.28243	1.68083	1.0082	2.37729	2.36462	19.1615	47.9544	10.1906	258577	30.493	1.4842	7459.7		0	0
804.877	246.678	2.97979	3.16514	1.05238	2.90573	2.39213	954.54	1462.65	11.2817	258605	1048.83	3.0207	3942.79		1	1
768.182	254.668	2.62175	2.7878	0.637089	2.88546	2.40598	418.557	613.477	4.336	258623	418.704	2.62191	3166.99		1	1
156.97	164.398	2.00669	2.19973	0.516408	2.19582	2.2159	101.553	158.39	3.28403	259328	98.355	1.9928	4506.64		0	0
712.089	123.583	2.88543	3.03563	0.915982	2.85253	2.09196	768.126	1085.5	8.24103	260210	808.959	2.90793	3512.84		1	1
475.262	123.138	2.64906	2.79509	0.66985	2.67693	2.09039	445.717	623.866	4.67573	261289	466.302	2.66867	3759.12		0	0
991.52	260.2	2.67108	2.82685	0.872972	2.9963	2.41531	468.902	671.201	7.464	261502	500.847	2.69971	3660.26		1	1
847.187	173.338	2.82724	2.97821	0.770152	2.92798	2.23889	671.802	951.069	5.8905	261527	694.86	2.8419	3389.84		1	1
2340.3	1092.34	2.81297	3.02844	1.53128	3.36927	3.03836	650.088	1067.69	33.9844	261588	1032.28	3.0138	7009.97		1	1
1451.83	558.624	3.28618	3.44117	1.36328	3.16192	2.74712	1932.78	2761.63	23.0822	261612	2075.55	3.31713	3655.17		1	1
2947.85	1942.88	3.2859	3.465	1.75111	3.4695	3.28845	1931.52	2917.42	56.3778	261651	2710.76	3.43309	9055.04		1	1
1261.71	568.764	2.93696	3.1008	1.27047	3.10096	2.75493	864.893	1261.25	18.6409	261684	899.973	2.95423	3663.41		1	1
166.775	144.514	2.33981	2.49438	0	2.22213	2.15991	218.68	312.159	0.560071	262384	223.667	2.3496	3257.61		0	0
142.922	214.407	2.12893	2.34879	1.15636	2.1551	2.33124	134.566	223.249	14.3336	262708	162.498	2.21085	4378.27		0	0
145.617	148.56	2.59365	2.75214	1.03056	2.16321	2.1719	392.324	565.123	10.7291	262753	428.738	2.63219	4121.34		0	0
829.088	276.218	2.77255	2.95318	0.712899	2.9186	2.44125	592.307	897.804	5.16296	262765	645.692	2.81003	4018.41		1	1
589.03	197.861	2.07657	2.28633	0.995881	2.77014	2.29636	119.28	193.344	9.9056	262786	138.915	2.14275	4807.37		1	1
1143.31	448.266	2.87007	3.04808	0.990319	3.05817	2.65154	741.435	1117.08	9.77956	262809	733.676	2.8655	4151.57		1	1
1220.56	415.48	3.30536	3.4512	0.995176	3.08656	2.61855	2020.04	2826.16	9.88953	262830	2107.23	3.32371	3859.27		1	1
170.327	4.66192	1.80034	2.02926	0.403488	2.23128	0.668564	63.1453	106.969	2.53214	264292	82.7446	1.91774	5984.13		0	0
797.891	257.581	2.36807	2.54581	0.504139	2.90194	2.41091	233.381	351.405	3.19256	265340	247.942	2.39435	3864.79		1	1
4056.56	3027.83	3.10311	3.3159	1.86953	3.60816	3.48113	1267.97	2069.68	74.0515	265391	2013.62	3.30398	9998		0	0
678.691	288.973	2.17848	2.34675	0.527507	2.83167	2.46086	150.829	222.205	3.36904	265588	173.122	2.23835	4637.34		1	1
1022.79	281.926	3.13248	3.3073	1.05173	3.00979	2.45013	1356.7	2029.09	11.265	265614	1656.26	3.21913	4836.75		1	1
730.699	212.074	2.82193	2.98725	0.891023	2.86374	2.32649	663.636	971.074	7.78078	265682	924.577	2.96594	8568.87		1	1
917.775	248.434	2.71727	2.91725	0.991848	2.96274	2.39521	521.522	826.51	9.81404	265718	576.367	2.7607	4017.76		1	1
220.339	209.519	2.83218	3.00549	1.09802	2.34309	2.32122	679.479	1012.72	12.5321	265742	918.125	2.9629	7728.26		0	0
2194.83	1249.79	2.95772	3.15429	1.29908	3.3414	3.09684	907.239	1426.55	19.9105	265817	1977.33	3.29608	9998		1	1
562.172	148.913	2.81771	2.97764	0.674356	2.74987	2.17293	657.221	949.811	4.7245	265927	692.977	2.84072	3765.4		0	0
1679.58	1308.05	2.71567	2.9155	1.41297	3.2252	3.11663	519.601	823.182	25.8806	266042	966.244	2.98509	9998		1	1
921.703	235.805	1.53636	1.80648	0.711311	2.96459	2.37255	34.3839	64.0441	5.14412	268139	36.546	1.56284	4400.16		1	1
304.076	183.502	2.62819	2.80769	1.02379	2.48298	2.26364	424.807	642.233	10.563	268426	452.669	2.65578	3718.1		0	0
1139.99	220.042	2.8383	3.0142	1.07663	3.0569	2.3425	689.124	1033.24	11.9297	268464	767.968	2.88534	4066.85		1	1
1815.3	548.124	3.19695	3.35964	1.23141	3.25895	2.73888	1573.8	2288.97	17.0378	268499	3648.38	3.5621	9998		1	1
1282.22	667.849	2.86166	3.05485	1.33625	3.10796	2.82468	727.215	1134.63	21.6897	269967	844.101	2.92639	4485.89		1	1
1344.35	480.944	2.84456	3.00983	1.11614	3.12851	2.68209	699.136	1022.9	13.0659	270007	750.957	2.87561	3625.03		1	1
1107.14	341.464	2.90105	3.06519	0.932933	3.0442	2.53334	796.255	1161.96	8.56907	271558	809.969	2.90847	3168.42		1	1
691.582	217.798	3.10953	3.28924	0.558791	2.83984	2.33805	1286.87	1946.44	3.62068	271585	1386.57	3.14194	3836.3		1	1
682.431	175.937	2.66834	2.82185	0.533527	2.83406	2.24536	465.946	663.508	3.41607	271946	473.22	2.67506	3310.02		1	1
628.042	198.773	2.40134	2.58081	0.78583	2.79799	2.29836	251.965	380.902	6.10702	272297	261.341	2.41721	3244.78		1	1
1037.94	272.775	2.56177	2.74605	0.86857	3.01617	2.4358	364.561	557.244	7.38873	272318	398.723	2.60067	3929.58		1	1
1353.91	368.889	2.67389	2.87107	0.966654	3.13159	2.5669	471.941	743.134	9.26092	272342	527.212	2.72198	4042.53		1	1
1023.61	203.569	2.68629	2.85433	0.816565	3.01014	2.30871	485.608	715.037	6.55488	272367	654.982	2.81623	5882.13		1	1
1071.52	328.96	2.57683	2.7318	0.920982	3.03	2.51714	377.428	539.268	8.33647	272393	510.197	2.70774	5784.97		1	1
753.835	154.638	2.80951	2.97591	0.867728	2.87728	2.18932	644.925	946.052	7.37442	273255	664.932	2.82278	3496.87		1	1
959.604	337.419	1.90282	2.14491	0.682407	2.98209	2.52817	79.9504	139.607	4.8129	273693	94.7755	1.9767	4511.53		1	1
793.969	268.3	2.82054	3.0023	0.93964	2.8998	2.42862	661.515	1005.3	8.70242	273954	695.887	2.84254	3654.81		1	1
852.13	277.669	3.04132	3.1951	1.03243	2.93051	2.44353	1099.8	1567.1	10.7753	274344	1182.86	3.07293	4020.6		1	1
2251.28	1072.26	2.71862	2.944	1.36686	3.35243	3.0303	523.142	879.032	23.2735	274368	895.124	2.95188	9998		1	1
1902.03	625.166	3.43087	3.61259	1.27058	3.27922	2.796	2696.92	4098.21	18.6458	274405	2867.01	3.45743	3877.74		1	1
801.102	243.673	2.87935	3.06803	0.811775	2.90369	2.38681	757.447	1169.58	6.48298	274812	809.572	2.90826	3627.49		1	1
144.212	82.4102	2.36647	2.56962	0.848664	2.159	1.91598	232.526	371.214	7.05771	275804	248.025	2.3945	3565.67		0	0
732.716	202.173	2.64743	2.82064	0.798477	2.86494	2.30572	444.052	661.671	6.28749	276595	472.237	2.67416	3773.4		1	1
1023.82	494.491	3.14431	3.32559	1.12668	3.01022	2.69416	1394.14	2116.35	13.387	276644	1577.1	3.19786	4053.47		1	1
3450.76	1105.81	3.25899	3.42869	1.54941	3.53791	3.04368	1815.48	2683.45	35.4331	276726	3031.66	3.48168	9998		1	1
829.021	271.622	2.86395	3.05985	0.842973	2.91857	2.43397	731.06	1147.76	6.96583	277651	802.86	2.90464	3990.96		1	1
550.596	434.903	0.258712	1.42867	0.536882	2.74083	2.63839	1.81431	26.8332	3.44256	277811	2.37739	0.376101	4206.41		0	0
996.009	284.629	1.92497	2.21086	0.836719	2.99826	2.45428	84.133	162.502	6.86624	277827	98.0354	1.99138	4080		1	1
1546.15	418.968	3.0197	3.18026	1.23252	3.18925	2.62218	1046.41	1514.46	17.0814	277907	1123.02	3.05039	4172.09		1	1
743.335	191.266	2.72367	2.89255	0.756597	2.87118	2.28164	529.265	780.817	5.70949	278051	579.909	2.76336	4086.37		1	1
145.359	101.641	2.30999	2.51087	0.558205	2.16244	2.00707	204.169	324.243	3.61581	278121	7110.48	3.8519	9998		0	0
799.738	289.337	2.95624	3.13518	1.10653	2.90295	2.4614	904.141	1365.14	12.7799	278146	1921.86	3.28372	9998		1	1
265.018	326.658	2.76409	2.96066	0.953379	2.42328	2.51409	580.884	913.4	8.98213	278304	634.789	2.80263	3787.2		0	0
1817.61	518.209	3.08482	3.25064	1.22963	3.2595	2.7145	1215.67	1780.89	16.9679	279347	1277.18	3.10625	3505.53		1	1
214.058	150.58	2.55093	2.70475	0.874091	2.33053	2.17777	355.57	506.7	7.48326	280472	503.408	2.70192	7686.47		0	0
1284.5	403.675	2.59799	2.76144	1.05094	3.10873	2.60603	396.267	577.354	11.2446	282232	497.363	2.69667	5196.56		1	1
787.428	185.667	2.45592	2.66076	0.968247	2.89621	2.26874	285.71	457.885	9.29494	283694	305.652	2.48523	3698.82		1	1
622.741	150.853	1.70659	2.01442	1.06635	2.79431	2.17856	50.8845	103.376	11.6507	283717	60.6754	1.78301	4204.99		1	1
1009.73	461.16	2.79456	2.97532	1.12028	3.0042	2.66385	623.107	944.747	13.1911	283750	627.635	2.79771	3341.42		1	1
744.975	260.257	2.07251	2.28677	0.790037	2.87214	2.4154	118.171	193.538	6.16648	283931	131.342	2.1184	4044.37		1	1
688.723	149.69	2.87753	3.06189	0.898485	2.83804	2.17519	754.273	1153.17	7.91562	284036	809.375	2.90815	3885.82		1	1
830.287	163.489	2.1166	2.28933	0.857476	2.91923	2.21349	130.798	194.684	7.20237	285945	135.365	2.13151	3301.96		1	1
196.796	184.98	2.25983	2.48197	1.135	2.29402	2.26712	181.897	303.37	13.6459	286019	199.63	2.30023	3703.05		0	0
1330.81	398.937	2.91302	3.06222	1.0306	3.12412	2.6009	818.503	1154.04	10.7299	286046	1082.22	3.03432	5553.98		1	1
246.459	217.581	2.2673	2.44414	0.966155	2.39175	2.33762	185.057	278.064	9.25028	286168	201.056	2.30332	3767.15		0	0
753.751	212.004	2.8765	3.05226	0.905389	2.87723	2.32634	752.488	1127.88	8.04246	286185	1051.52	3.02182	6426.45		1	1
721.537	217.495	2.83537	2.99791	0.906234	2.85826	2.33745	684.492	995.19	8.05813	286241	768.199	2.88547	4241.44		1	1
1289.21	325.872	2.98889	3.14107	1.02693	3.11032	2.51305	974.742	1383.8	10.6398	286288	1316.45	3.1194	6762.74		1	1
1828.5	713.314	2.74074	2.92867	1.33994	3.2621	2.85328	550.477	848.528	21.8745	286315	920.858	2.96419	7573.44		1	1
294.972	144.027	2.63431	2.79633	0.938365	2.46978	2.15844	430.831	625.653	8.67692	287218	460.508	2.66324	3737.06		0	0
611.771	271.302	2.24501	2.4486	1.23382	2.78659	2.43345	175.796	280.933	17.1323	287266	212.195	2.32674	4632.43		1	1
1006.08	516.625	3.02261	3.18794	1.1464	3.00263	2.71318	1053.43	1541.49	14.0088	287615	1285.21	3.10898	4792.03		1	1
930.286	280.816	2.7404	2.94987	1.03419	2.96862	2.44842	550.044	890.994	10.8191	288121	1342.3	3.12785	9998		1	1
765.221	210.638	2.61403	2.78931	0.811534	2.88379	2.32354	411.178	615.621	6.47939	289503	412.731	2.61567	3056.83		1	1
676.44	155.471	2.84798	2.99493	0.671813	2.83023	2.19165	704.664	988.386	4.69692	290188	746.213	2.87286	3570.09		1	1
715.448	140.598	3.14081	3.3115	0.80138	2.85458	2.14798	1382.95	2048.8	6.32965	291154	1470.38	3.16743	3735.52		1	1
646.382	438.02	1.86841	2.12606	1.0564	2.81049	2.64149	73.8608	133.679	11.3868	291177	95.3635	1.97938	5651.09		0	0
2192.94	955.149	2.60158	2.77673	1.39208	3.34103	2.98007	399.56	598.04	24.665	291230	0	0	0		1	1
936.465	327.403	2.52436	2.71752	0.802476	2.97149	2.51508	334.47	521.823	6.34565	291357	349.525	2.54348	3529.6		1	1
160.63	161.379	2.55488	2.73068	0.963119	2.20583	2.20785	358.825	537.871	9.18585	291381	594.738	2.77433	9998		0	0
1299.27	784.053	2.90909	3.08457	1.16799	3.1137	2.89435	811.138	1214.98	14.7227	291443	1050.9	3.02156	5673.76		1	1
2560.23	882.983	3.25015	3.41014	1.54029	3.40828	2.94595	1778.91	2571.23	34.6966	291480	1991.98	3.29928	5331.69		1	1
1735.12	924.281	3.22608	3.4012	1.47051	3.23933	2.9658	1682.97	2518.86	29.5466	291554	1984.22	3.29759	4538.11		1	1
412.965	121.095	3.15015	3.29906	0.92226	2.61591	2.08313	1413.03	1990.95	8.36103	292486	1488.45	3.17274	3663.88		0	0
2041.93	602.595	3.21435	3.37745	1.33719	3.31004	2.78003	1638.15	2384.77	21.7367	292549	1754.75	3.24422	4383.27		1	1
2216.65	545.428	3.2142	3.37444	1.26206	3.3457	2.73674	1637.58	2368.31	18.2834	292894	1688.17	3.22742	3809.49		1	1
972.767	243.706	2.74813	2.90013	0.858419	2.98801	2.38687	559.926	794.564	7.21803	294598	1027.5	3.01178	9443.67		1	1
893.549	190.668	2.66304	2.8346	0.848553	2.95112	2.28028	460.296	683.284	7.0559	294729	514.586	2.71146	4231.91		1	1
825.327	198.314	3.08346	3.24862	1.05895	2.91663	2.29735	1211.89	1772.63	11.4537	294759	1290.5	3.11076	3567.08		1	1
888.799	262.401	2.65791	2.84493	0.699848	2.9488	2.41897	454.896	699.728	5.01011	294780	486.129	2.68675	3735.58		1	1
640.19	260.511	2.77868	2.94235	1.04253	2.80631	2.41583	600.725	875.689	11.0289	294801	641.274	2.80704	3676.89		1	1
2558.81	673.01	3.11806	3.30631	1.53063	3.40804	2.82802	1312.38	2024.46	33.9334	294822	1622.51	3.21019	5580.6		1	1
1151.89	294.084	2.97	3.16079	1.13188	3.06141	2.46847	933.255	1448.08	13.5482	295173	1304.69	3.11551	6545.26		1	1
1990.47	613.473	3.20949	3.3735	1.26408	3.29896	2.7878	1619.91	2363.21	18.3686	295238	2057.48	3.31333	6985.37		1	1
2277.93	816.487	3.29567	3.47906	1.30284	3.35754	2.91195	1975.45	3013.43	20.0836	297680	3296.81	3.51809	9998		1	1
581.918	144.292	2.41923	2.60871	0.716331	2.76486	2.15924	262.559	406.174	5.20393	298770	270.659	2.43242	3391.64		0	0
512.381	630.935	3.53211	3.69741	1.71969	2.70959	2.79998	3404.92	4982.1	52.4434	298885	4526.03	3.65572	7720.22		0	0
586.48	194.77	2.13507	2.31983	0.606465	2.76825	2.28952	136.482	208.848	4.04078	299026	151.51	2.18044	4143.57		1	1
869.066	413.136	3.23836	3.41543	0.935707	2.93905	2.61609	1731.26	2602.75	8.62397	299344	1748.8	3.24274	3328.24		1	1
1866.41	886.976	2.76446	2.94582	1.37076	3.27101	2.94791	581.377	882.714	23.4833	299391	1083.32	3.03476	9998		1	1
2141.45	760.756	2.78411	2.96609	1.20271	3.33071	2.88125	608.287	924.889	15.9483	299441	648.505	2.81191	3785.11		1	1
1368.85	476.457	2.70727	2.87278	1.13169	3.13636	2.67802	509.643	746.062	13.5422	299495	788.23	2.89665	9998		1	1
1438.47	393.452	2.6381	2.8282	1.05926	3.1579	2.59489	434.611	673.286	11.4619	299587	448.644	2.6519	3365.35		1	1
1042.13	249.736	2.92831	3.08763	0.689907	3.01792	2.39748	847.833	1223.58	4.89674	300103	858.202	2.93359	3230.76		1	1
273.704	43.6435	2.30123	2.46004	0	2.43728	1.63992	200.093	288.427	0.904605	300211	202.283	2.30596	3332.03		0	0
1784.17	431.21	2.75198	2.93163	1.22365	3.25144	2.63469	564.909	854.332	16.7358	300361	759.289	2.88041	7902.84		1	1
1206.69	414.257	3.0514	3.21256	0.879442	3.0816	2.61727	1125.64	1631.38	7.57604	300433	1167.06	3.06709	3476.4		1	1
801.961	245.717	2.68989	2.86813	0.774775	2.90415	2.39044	489.652	738.126	5.95354	301590	512.967	2.71009	3535.42		1	1
911.202	459.898	2.55099	2.72617	0.90433	2.95961	2.66266	355.624	532.318	8.02288	302296	395.118	2.59673	3960.93		1	1
868.331	230.689	2.25047	2.44092	0.907513	2.93869	2.36303	178.022	276.006	8.08189	302323	212.512	2.32738	4865.53		1	1
833.083	161.458	2.87223	3.06583	1.05712	2.92069	2.20806	745.13	1163.68	11.4056	302350	809.521	2.90823	3754.77		1	1
1082.07	533.554	2.93873	3.12834	0.956055	3.03426	2.72718	868.418	1343.83	9.03764	302384	1008.93	3.00386	4470.55		1	1
1935.25	1006.94	2.91938	3.10428	1.32409	3.28674	3.003	830.583	1271.38	21.0908	302417	1130.25	3.05317	6165.37		1	1
282.559	274.94	2.51915	2.70666	0.987468	2.45111	2.43924	330.481	508.932	9.71556	302491	376.812	2.57612	4307.83		0	0
629.643	298.975	1.21564	1.58333	0.657328	2.79909	2.47563	16.43	38.3114	4.54284	302620	28.3198	1.45209	8096.82		1	1
864.436	126.086	1.41153	1.6729	0.786826	2.93673	2.10067	25.7947	47.0868	6.12106	303975	27.8534	1.44488	3774.96		1	1
103.516	16.3585	0.927892	1.47217	0.0835979	2.01501	1.21374	8.47017	29.66	1.21227	304389	8.44059	0.926373	2929.56		0	0
670.745	238.456	1.38135	1.64236	0.697618	2.82656	2.37741	24.0631	43.8892	4.98446	304487	27.6654	1.44194	4401.92		1	1
298.883	136.228	2.63628	2.81972	1.04922	2.4755	2.13427	432.793	660.27	11.2002	304536	519.253	2.71538	5012.97		0	0
972.345	242.851	2.76878	2.95	0.858857	2.98782	2.38534	587.192	891.249	7.22532	304827	796.779	2.90134	6159.5		1	1
1009.37	252.055	1.98084	2.21343	1.0517	3.00405	2.4015	95.6838	163.468	11.2642	304850	170.527	2.23179	9008.56		1	1
920.614	389.064	2.70824	2.8756	0.91262	2.96408	2.59002	510.791	750.925	8.17749	304898	660.246	2.81971	5539.96		1	1
170.164	97.8642	0.720426	1.30552	0.914182	2.23087	1.99062	5.25323	20.2079	8.20696	305715	7.45722	0.872577	3631.64		0	0
2952.26	1024.11	3.08549	3.28449	1.68659	3.47016	3.01035	1217.56	1925.26	48.5949	305816	1327.49	3.12303	4249.54		1	1
773.375	176.943	2.61266	2.77686	0.971906	2.88839	2.24783	409.883	598.219	9.37359	306408	404.607	2.60703	3533.38		1	1
767.432	238.51	2.67786	2.84097	0.765161	2.88504	2.37751	476.279	693.376	5.82318	308596	523.679	2.71906	3976		1	1
716.539	192.032	2.77999	2.93503	0.530946	2.85524	2.28337	602.543	861.057	3.39583	308636	671.456	2.82702	4033.57		1	1
609.73	195.807	2.68925	2.87361	0.821004	2.78514	2.29183	488.929	747.495	6.62223	308680	510.588	2.70807	3663.25		1	1
1646.11	1649.88	2.81512	3.02186	1.4066	3.21646	3.21745	653.305	1051.62	25.5033	308725	695.281	2.84216	3636.05		1	1
813.585	448.785	2.09669	2.31657	0.820803	2.9104	2.65204	124.936	207.286	6.61916	309023	134.299	2.12807	3864.31		1	1
1050.42	646.187	2.7226	2.90901	0.927935	3.02136	2.81036	527.953	810.976	8.471	309058	893.807	2.95124	9998		1	1
950.93	133.101	2.90512	3.05809	1.03069	2.97815	2.12418	803.754	1143.11	10.7322	309084	872.81	2.94092	3928.22		1	1
1384.87	348.604	2.90629	3.07532	0.925678	3.14141	2.54233	805.92	1189.38	8.42709	309114	892.032	2.95038	3946.11		1	1
679.247	208.702	1.66152	1.91326	0.575114	2.83203	2.31953	45.8695	81.8956	3.75936	310165	46.4654	1.66713	9998		1	1
1022.55	232.423	2.62265	2.8088	1.00767	3.00968	2.36628	419.425	643.87	10.1782	311460	452.689	2.6558	3676.39		1	1
701.702	159.664	2.48288	2.67266	0.713625	2.84615	2.20321	304.008	470.607	5.17161	311493	313.238	2.49587	3486.44		1	1
991.555	388.422	2.5496	2.74137	0.897788	2.99632	2.5893	354.484	551.283	7.90292	311733	457.174	2.66008	5395.41		1	1
2496.35	1708.74	3.41075	3.58155	1.60714	3.39731	3.23268	2574.81	3815.45	40.4704	311774	3841.3	3.58448	8314.24		1	1
814.656	333.121	1.88913	2.11811	0.626267	2.91097	2.5226	77.4695	131.254	4.22929	313062	88.0044	1.9445	4574.55		1	1
1790.4	1024.39	3.18906	3.37393	1.25095	3.25295	3.01046	1545.46	2365.53	17.8219	313109	2652.57	3.42367	9998		1	1
825.679	358.025	2.4429	2.64569	0.968933	2.91681	2.55391	277.267	442.275	9.30964	314078	510.624	2.7081	9495.24		1	1
1583.54	677.883	2.99952	3.17199	1.32438	3.19963	2.83115	998.886	1485.9	21.1047	314815	2025.06	3.30644	9998		1	1
804.035	154.258	2.77282	2.956	0.803069	2.90527	2.18825	592.676	903.644	6.35432	315942	619.212	2.79184	3575.83		1	1
893.909	241.768	2.43975	2.61622	0.741919	2.95129	2.3834	275.262	413.258	5.51974	315975	314.969	2.49827	4785.01		1	1
1094.36	335.303	2.22128	2.42086	0.776784	3.03916	2.52544	166.449	263.549	5.98115	315998	234.297	2.36977	8686.9		1	1
368.78	117.386	2.3645	2.52485	0.775288	2.56677	2.06962	231.471	334.851	5.96057	316019	225.77	2.35367	3098.54		0	0
1571.59	456.935	3.49474	3.67472	1.31714	3.19634	2.65985	3124.22	4728.47	20.756	316035	3398.34	3.53127	3942.04		1	1
776.866	138.424	2.27359	2.44344	0.687954	2.89035	2.14121	187.754	277.614	4.87477	316873	197.572	2.29572	3749.69		1	1
880.816	146.013	2.68636	2.87323	0.860264	2.94489	2.16439	485.694	746.841	7.24877	316905	522.85	2.71838	3904.88		1	1
1800.05	1304.41	2.9303	3.13495	1.40742	3.25528	3.11541	851.733	1364.43	25.5518	316948	1462.38	3.16506	9359.57		1	1
991.076	490.837	2.98496	3.16875	1.12099	2.99611	2.69094	965.962	1474.85	13.2128	317417	1159.39	3.06423	4590.6		1	1
1041.92	364.534	3.00133	3.16326	1.06403	3.01784	2.56174	1003.08	1456.33	11.5885	317540	1324	3.12189	5915.68		1	1
703.463	202.429	2.29831	2.50066	0.911207	2.84724	2.30627	198.753	316.71	8.15093	318639	347.579	2.54105	8764.18		1	1
308.982	101.281	2.73868	2.88598	0.909807	2.48993	2.00553	547.871	769.095	8.12469	319927	613.244	2.78763	4088.76		0	0
1184.75	575.667	2.68424	2.87933	0.995129	3.07363	2.76017	483.328	757.401	9.88847	320971	523.082	2.71857	3634.07		1	1
819.516	294.04	2.95554	3.11274	0.802459	2.91356	2.46841	902.689	1296.41	6.3454	321007	1401.28	3.14653	9998		1	1
1377.99	482.657	3.02606	3.21715	1.37735	3.13924	2.68364	1061.85	1648.72	23.8425	321043	1094.1	3.03906	3463.01		1	1
320.928	207.749	2.98759	3.14839	0.880809	2.50641	2.31754	971.823	1407.32	7.59992	321073	1003.76	3.00163	3452.22		0	0
939.848	275.567	2.75971	2.91115	0.821081	2.97306	2.44023	575.054	814.987	6.6234	321749	666.427	2.82375	4515.45		1	1
904.703	209.815	2.75586	2.92493	0.857567	2.95651	2.32184	569.984	841.257	7.20388	321786	941.655	2.97389	7939.34		1	1
1295.32	522.541	2.6798	2.85708	0.892271	3.11238	2.71812	478.407	719.581	7.80316	322726	523.6	2.719	3771.52		1	1
1163.88	400.482	3.07019	3.22718	1.19828	3.06591	2.60258	1175.41	1687.26	15.7863	323562	1269.97	3.10379	3805.85		1	1
845.798	221.263	2.84941	3.02721	0.697291	2.92727	2.34491	706.977	1064.66	4.98071	324137	718.96	2.8567	3374.6		1	1
875.149	243.853	2.87751	3.05431	1.10913	2.94208	2.38713	754.243	1133.21	12.8568	324159	797.536	2.90175	3526.01		1	1
1772.24	920.78	2.92158	3.10677	1.03636	3.24852	2.96416	834.792	1278.71	10.8734	324181	1350.98	3.13065	8941.86		1	1
878.383	136.905	2.70799	2.87414	0.810876	2.94368	2.13642	510.494	748.409	6.46958	325100	593.843	2.77367	4148.16		1	1
585.6	389.035	3.18092	3.34624	1.06326	2.7676	2.58999	1516.76	2219.44	11.568	325151	1607.6	3.20618	3612.8		0	0
1076.92	419.282	3.14068	3.30407	1.19146	3.03218	2.62251	1382.54	2014.04	15.5402	325204	2106.72	3.32361	7814.99		1	1
861.572	324.605	2.98071	3.13756	0.957089	2.93529	2.51135	956.546	1372.64	9.05918	327702	1004.82	3.00209	3495.26		1	1
758.776	189.047	2.68282	2.87805	0.978299	2.88011	2.27657	481.751	755.185	9.51259	327790	510.997	2.70842	3882.3		1	1
515.72	207.256	2.80241	2.9707	0.853827	2.71241	2.31651	634.475	934.755	7.14212	328118	658.96	2.81886	3547.67		0	0
655.037	143.592	2.97123	3.12019	0.937243	2.81627	2.15713	935.899	1318.83	8.65453	328180	1601.16	3.20443	8334.59		1	1
925.583	79.6668	2.75422	2.8983	0.679634	2.96642	1.90128	567.833	791.234	4.78226	328274	611.469	2.78637	3905.13		1	1
747.324	178.069	1.91791	2.13395	0.510049	2.87351	2.25059	82.7762	136.128	3.2363	328879	85.8636	1.93381	3361.63		1	1
653.591	162.035	2.4897	2.67713	0.708942	2.81531	2.20961	308.814	475.476	5.11614	329071	330.374	2.51901	3731.08		1	1
712.033	181.026	3.18332	3.35739	0.810681	2.8525	2.25774	1525.18	2277.14	6.46667	329254	1537.94	3.18694	3195.62		1	1
1417.67	1009.76	3.11162	3.27748	1.25716	3.15158	3.00422	1293.05	1894.42	18.0783	329623	1865.82	3.27087	7147.88		1	1
707.974	190.165	2.83869	3.00502	1.03038	2.85002	2.27913	689.75	1011.62	10.7246	329649	698.681	2.84428	3128.51		1	1
1619.71	739.976	3.14839	3.30303	1.33343	3.20944	2.86922	1407.3	2009.22	21.549	330015	1490.82	3.17343	3567.94		1	1
826.589	136.068	2.62855	2.80207	0.771087	2.91729	2.13375	425.154	633.974	5.90319	330044	436.868	2.64035	3295.13		1	1
756.71	255.722	2.17243	2.3688	0.603006	2.87893	2.40777	148.741	233.778	4.00872	330476	146.403	2.16555	3085.75		1	1
678.108	111.599	2.46306	2.63013	0.738738	2.8313	2.04766	290.446	426.704	5.47946	331542	301.567	2.47938	3352.5		1	1
646.963	126.777	2.40876	2.59612	0.536986	2.81088	2.10304	256.307	394.568	3.44339	331661	275.83	2.44064	3771.81		1	1
495.924	163.926	3.00745	3.15987	0.603349	2.69541	2.21465	1017.31	1445.02	4.01189	331694	1101.83	3.04211	3840.65		0	0
988.574	206.548	1.9087	2.15724	0.90912	2.99501	2.31502	81.041	143.627	8.11186	331718	89.3933	1.9513	3701.16		1	1
628.072	618.649	1.86024	2.77733	1.87633	2.79801	2.79144	72.4829	598.871	75.22	331734	140.876	2.14884	5902.26		0	0
761.248	182.41	2.40718	2.57758	0.816891	2.88153	2.26105	255.377	378.076	6.55981	332094	358.809	2.55486	6124.35		1	1
795.687	140.493	2.96881	3.14612	1.03791	2.90074	2.14765	930.708	1399.97	10.9121	332161	1028.58	3.01224	4116.45		1	1
1434.22	433.001	2.77554	2.9645	1.20882	3.15662	2.63649	596.401	921.505	16.1741	332216	743.779	2.87144	5863.22		1	1
707.193	101.31	2.66171	2.80116	0.411784	2.84954	2.00565	458.892	632.652	2.58097	332460	473.03	2.67489	3604.04		1	1
430.592	255.106	1.36209	1.70877	1.03343	2.63407	2.40672	23.0192	51.1411	10.8	332690	36.0713	1.55716	6729.99		0	0
832.564	144.63	2.75585	2.94278	0.948447	2.92042	2.16026	569.974	876.564	8.8807	332711	599.58	2.77785	3498.39		1	1
2622.23	1181.57	1.36907	1.97322	1.34921	3.41867	3.07246	23.3924	94.0205	22.3466	332763	31.995	1.50508	3534.79		1	1
1233.84	368.568	2.93982	3.10338	0.964047	3.09126	2.56652	870.61	1268.75	9.2055	334111	963.747	2.98396	4004.53		1	1
1292.47	417.068	3.37975	3.54827	1.08756	3.11142	2.62021	2397.46	3534.02	12.2338	334136	4039.93	3.60637	8605.24		1	1
1488.62	776.061	3.22365	3.40706	1.41867	3.17278	2.8899	1673.59	2553.06	26.2224	334168	1992.5	3.2994	4727.05		1	1
898.308	459.172	2.93542	3.10565	0.879793	2.95343	2.66198	861.828	1275.42	7.58216	334204	1017.96	3.00773	4617.26		1	1
2006.58	1259.46	2.97453	3.15794	1.28288	3.30246	3.10019	943.035	1438.59	19.1813	334235	1124.65	3.05102	4725.84		1	1
578.253	119.303	2.62292	2.80319	0.704993	2.76212	2.07665	419.679	635.605	5.06983	335422	454.454	2.65749	3812.42		0	0
873.598	215.589	2.72414	2.88815	0.87259	2.94131	2.33363	529.836	772.939	7.45744	335579	573.813	2.75877	3812.02		1	1
968.971	470.956	2.30493	2.48277	0.880554	2.98631	2.67298	201.803	303.931	7.59547	335625	415.684	2.61876	9998		1	1
749.899	175.511	1.8361	2.10189	0.58888	2.875	2.2443	68.5647	126.442	3.88043	336800	78.8952	1.89705	4486.92		1	1
1004.89	318.856	2.43964	2.62477	1.07626	3.00212	2.5036	275.197	421.471	11.9197	336866	470.585	2.67264	8283.45		1	1
4147.63	3717.69	3.32878	3.52481	1.76745	3.6178	3.57027	2131.95	3348.15	58.5392	338570	2850.92	3.45499	7244.65		0	0
1007.28	126.432	3.23806	3.38909	0.814606	3.00315	2.10186	1730.06	2449.58	6.52539	338638	1777.35	3.24977	3670.62		1	1
982.493	175.442	2.9713	3.12385	0.798349	2.99233	2.24413	936.052	1329.99	6.28564	339278	1067.09	3.0282	5146.85		1	1
2534.51	852.343	2.96274	3.13951	1.34855	3.40389	2.93061	917.778	1378.84	22.3127	339457	0	0	0		1	1
580.405	1482.54	2.78321	2.96432	1.31566	2.76373	3.17101	607.034	921.121	20.6851	339505	807.444	2.90711	5859.46		0	0
2648.16	1659.85	3.0593	3.24818	1.6152	3.42294	3.22007	1146.31	1770.85	41.2286	339565	1228.91	3.08952	4590.02		1	1
251.268	155.391	2.23734	2.44295	0.935353	2.40014	2.19143	172.72	277.298	8.61694	339990	201.145	2.30351	5179.65		0	0
863.79	138.053	2.79821	2.9811	1.00894	2.93641	2.14005	628.368	957.418	10.2079	341475	662.621	2.82127	3738.76		1	1
473.71	176.043	3.16219	3.31466	0.588817	2.67551	2.24562	1452.75	2063.76	3.87987	341521	1526.44	3.18368	3588.6		0	0
1642.39	388.148	2.86476	3.05119	1.1837	3.21548	2.589	732.417	1125.09	15.265	341542	994.389	2.99756	5777.89		1	1
809.597	202.062	2.74881	2.94341	0.882115	2.90827	2.30549	560.802	877.829	7.62281	342583	588.355	2.76964	3503.16		1	1
509.782	157.613	2.89035	3.05664	0.831724	2.70738	2.19759	776.865	1139.31	6.78773	342614	856.956	2.93296	4145.16		0	0
588.091	157.749	2.66534	2.83844	0.824442	2.76944	2.19797	462.746	689.358	6.67486	342653	489.066	2.68937	3789.04		1	1
896.942	271.01	2.88638	3.0651	0.891002	2.95276	2.43299	769.803	1161.71	7.78041	342668	1046.43	3.01971	5815.11		1	1
3100.17	1151.6	3.13144	3.31753	1.59784	3.49139	3.0613	1353.44	2077.46	39.613	342695	1494.02	3.17436	3717.35		1	1
108.748	63.8124	2.05274	2.27337	0.484624	2.03642	1.80491	112.913	187.661	3.05228	342842	133.816	2.12651	5259.48		0	0
1170.89	415.176	2.86593	3.04497	0.946091	3.06852	2.61823	734.393	1109.1	8.83265	344397	836.831	2.92264	4404.73		1	1
659.997	266.39	1.37368	1.76828	0.793589	2.81954	2.42552	23.6415	58.6514	6.21712	344428	31.8045	1.50249	5739.88		1	1
661.635	142.122	2.43356	2.60855	0.908375	2.82062	2.15266	271.37	406.022	8.09795	344485	289.747	2.46202	3902.77		1	1
264.469	89.9717	2.7631	2.93321	0.862555	2.42237	1.95411	579.563	857.449	7.2871	344511	613.76	2.788	3840.17		0	0
625.954	161.017	2.88526	3.05579	0.733942	2.79654	2.20687	767.819	1137.09	5.41929	344526	805.639	2.90614	3735.59		1	1
3596.93	2845.22	3.27868	3.4685	1.70853	3.55593	3.45412	1899.69	2941.05	51.1123	344561	2335.56	3.36839	6231.3		0	0
393.776	262.562	2.26753	2.46711	0.919791	2.59525	2.41923	185.151	293.162	8.31364	345318	205.94	2.31374	4189.78		0	0
283.785	186.282	3.16737	3.31932	0.919119	2.45299	2.27017	1470.17	2086.01	8.30079	346505	1593.42	3.20233	3835.82		0	0
741.886	171.807	2.91183	3.08816	0.91741	2.87034	2.23504	816.26	1225.07	8.26819	348053	849.37	2.9291	3380.46		1	1
124.842	65.3388	2.47816	2.65865	0.744753	2.09636	1.81517	300.721	455.671	5.55589	349032	303.109	2.4816	3301.73		0	0
915.124	265.674	3.0589	3.22535	0.580707	2.96148	2.42435	1145.26	1680.15	3.80808	349076	1609.27	3.20663	6718.03		1	1
2383.19	1078.4	3.15923	3.31829	1.27804	3.37716	3.03278	1442.87	2081.07	18.9687	349106	1718.25	3.23509	4448.23		1	1
376.132	87.8309	2.40349	2.5978	0.43801	2.57534	1.94365	253.216	396.091	2.74164	350987	275.144	2.43956	3889.37		0	0
933.113	321.077	2.9118	3.06549	1.08561	2.96993	2.50661	816.204	1162.76	12.179	351518	1143.39	3.0582	6488.34		1	1
763.383	161.833	2.7297	2.9185	0.917035	2.88274	2.20907	536.666	828.898	8.26105	353521	549.462	2.73994	3365.18		1	1
703.608	285.685	2.80766	2.95852	0.843293	2.84733	2.45589	642.189	908.918	6.97097	353549	709.215	2.85078	4136.01		1	1
933.704	283.66	2.7608	2.93587	0.879147	2.97021	2.4528	576.507	862.715	7.57089	353792	592.669	2.77281	3617.26		1	1
1050.62	243.675	2.80981	2.96975	0.84897	3.02144	2.38681	645.367	932.722	7.0627	353862	727.701	2.86195	4137.8		1	1
3854.36	2622.22	3.31776	3.4985	1.6989	3.58595	3.41867	2078.54	3151.39	49.9915	353965	2026.27	3.3067	3133.57		0	0
868.817	159.397	2.18093	2.3654	0.887546	2.93893	2.20248	151.679	231.955	7.71873	356131	174.281	2.24125	4269.3		1	1
1192.79	357.688	3.04245	3.23116	1.13299	3.07656	2.5535	1102.69	1702.77	13.5827	356333	1234.29	3.09142	3983.69		1	1
745.941	532.27	2.36591	2.59545	1.06672	2.8727	2.72613	232.227	393.958	11.6607	356374	230.269	2.36224	3930.64		1	1
1462.99	541.732	2.55297	2.74773	1.19317	3.16524	2.73378	357.245	559.405	15.6015	356394	848.348	2.92857	9998		1	1
752.302	149.903	2.76926	2.93661	0.656551	2.87639	2.17581	587.835	864.189	4.53473	358528	600.389	2.77843	3233.98		1	1
3985.73	3246.7	3.042	3.22743	1.7946	3.60051	3.51144	1101.53	1688.23	62.3163	358622	1660.74	3.2203	7579.97		0	0
771.055	271.103	3.1284	3.31599	1.02996	2.88709	2.43313	1344	2070.11	10.7141	359194	1703.58	3.23136	5308.09		1	1
797.293	311.898	2.94303	3.12169	0.816318	2.90162	2.49401	877.056	1323.4	6.55115	359304	947.395	2.97653	3841.01		1	1
843.534	314.392	2.28852	2.46709	0.641513	2.9261	2.49747	194.319	293.152	4.38039	359505	196.442	2.29323	3098.04		1	1
716.262	252.235	2.23743	2.44615	0.762543	2.85507	2.40181	172.757	279.352	5.78819	360176	171.494	2.23425	2989.62		1	1
1012.83	264.898	2.65253	2.82368	0.809873	3.00554	2.42308	449.299	666.316	6.45466	360193	474.1	2.67587	3601.69		1	1
818.63	675.487	2.25746	2.50142	1.21331	2.91309	2.82962	180.908	317.265	16.3422	360244	193.018	2.2856	3434.34		1	1
631.036	274.413	1.83493	2.04604	0.856787	2.80005	2.43841	68.3796	111.185	7.19097	360751	75.055	1.87538	3889.19		1	1
831.49	187.52	2.75547	2.92802	0.797097	2.91986	2.27305	569.464	847.272	6.26754	361886	593.966	2.77376	3506.44		1	1
659.197	176.985	3.06177	3.23977	0.638432	2.81902	2.24794	1152.85	1736.87	4.34942	361916	1207.9	3.08203	3526.99		1	1
966.874	348.3	3.08438	3.2672	0.954446	2.98537	2.54195	1214.45	1850.13	9.00422	361992	1311.68	3.11783	3918.95		1	1
781.238	266.33	2.72629	2.91072	0.821816	2.89278	2.42542	532.464	814.18	6.63462	362016	563.992	2.75127	9998		1	1
492.369	182.895	2.4226	2.61443	1.01495	2.69229	2.2622	264.603	411.553	10.3502	362048	351.863	2.54637	7092.31		0	0
1158.4	271.375	2.46423	2.64045	1.05578	3.06386	2.43357	291.228	436.968	11.3705	363677	319.521	2.5045	3999.02		1	1
856.461	89.6342	2.64323	2.79353	0.712761	2.93271	1.95247	439.77	621.633	5.16132	363719	440.196	2.64365	3099.23		1	1
736.783	200.306	2.78272	2.95862	0.806035	2.86734	2.30169	606.35	909.117	6.39787	363744	627.408	2.79755	3389.25		1	1
828.972	157.325	1.96802	2.19628	0.729688	2.91854	2.1968	92.9	157.138	5.36647	363937	103.066	2.01311	3908.52		1	1
2572.84	1100.44	1.82839	2.21926	1.35655	3.41041	3.04157	67.3576	165.677	22.7272	364184	102.598	2.01114	9998		1	1
2123.45	1079.64	3.29921	3.48489	1.28959	3.32704	3.03328	1991.62	3054.18	19.48	364218	2052.57	3.3123	3982.35		1	1
1052.69	440.306	2.97372	3.16062	1.11878	3.0223	2.64375	941.286	1447.49	13.1455	364266	1310.42	3.11741	6321.59		1	1
1025.72	275.378	2.88574	3.04856	0.953696	3.01103	2.43993	768.676	1118.31	8.98869	364968	820.867	2.91427	3539.19		1	1
250.323	160.129	1.98212	2.17957	0.858935	2.3985	2.20447	95.9673	151.207	7.22661	364991	105.354	2.02265	3990.84		0	0
1322.63	425.27	2.99099	3.17348	1.02225	3.12144	2.62866	979.469	1491	10.5257	365751	1094.38	3.03917	4001.64		1	1
978.979	247.903	2.81415	2.99475	0.979957	2.99077	2.39428	651.851	987.983	9.54899	365775	733.134	2.86518	4205		1	1
994.225	463.876	2.40867	2.57928	0.829215	2.99748	2.6664	256.254	379.559	6.74863	365790	0	0	0		1	1
1157.67	263.662	2.80979	2.97411	0.861305	3.06359	2.42105	645.347	942.124	7.26617	365853	690.01	2.83886	3729.27		1	1
327.685	1251.83	2.27863	2.48687	0.837146	2.51546	3.09754	189.945	306.811	6.87299	365867	213.775	2.32996	3869.14		0	0
662.345	126.757	2.44549	2.62426	0.676171	2.82108	2.10297	278.928	420.977	4.74429	366262	297.792	2.47391	3816.13		1	1
754.799	238.874	2.34159	2.53867	0.702159	2.87783	2.37817	219.577	345.679	5.03685	366986	231.605	2.36475	3538.68		1	1
1573.97	381.915	3.17112	3.33464	1.14163	3.197	2.58197	1482.92	2160.94	13.8558	367571	1679.21	3.2251	6239.27		1	1
2858.78	1234.67	3.26477	3.452	1.56972	3.45618	3.09155	1839.8	2831.42	37.1292	367626	2288.71	3.35959	5856.32		1	1
231.669	225.005	1.48272	1.8487	0.510193	2.36487	2.35219	30.389	70.583	3.23738	369558	37.2531	1.57116	4625.31		0	0
860.267	173.974	2.13767	2.33478	0.706115	2.93463	2.24048	137.299	216.163	5.08294	370002	151.431	2.18021	4086.95		1	1
1315.44	477.141	2.6941	2.89163	1.4606	3.11907	2.67865	494.428	779.174	28.8805	370029	608.483	2.78425	4546.67		1	1
502.685	225.486	2.95405	3.13948	1.28832	2.7013	2.35312	899.597	1378.74	19.4234	370075	971.062	2.98725	4267.36		0	0
1775.79	502.494	2.78188	2.96641	1.29274	3.24939	2.70113	605.171	925.578	19.6219	372188	585.827	2.76777	2883.36		1	1
1017.19	460.935	2.77836	2.95158	1.06277	3.0074	2.66364	600.29	894.5	11.555	372613	644.82	2.80944	3994.9		1	1
3768.23	3256.86	3.31118	3.50162	1.93531	3.57614	3.5128	2047.3	3174.12	86.1609	374315	2808.74	3.44851	7209.45		0	0
607.285	258.712	2.71967	2.87913	1.1827	2.78339	2.41282	524.414	757.063	15.2299	374478	556.575	2.74552	4077.58		1	1
824.015	281.372	1.23428	1.55053	0.707094	2.91594	2.44928	17.1507	35.5248	5.09441	374633	21.0622	1.3235	4265.28		1	1
144.855	88.3959	2.48321	2.63792	0.753761	2.16093	1.94643	304.235	434.426	5.67233	374693	320.277	2.50553	3572.25		0	0
541.215	171	2.77741	2.95441	0.815372	2.73337	2.233	598.981	900.349	6.53691	375049	644.338	2.80911	3844.77		0	0
732.725	222.82	2.93698	3.11538	0.970636	2.86494	2.34795	864.92	1304.31	9.34622	375117	900.491	2.95448	3574.64		1	1
1054.34	250.097	2.52809	2.69045	0.863908	3.02298	2.39811	337.361	490.291	7.30984	375182	644.323	2.8091	9921.07		1	1
1147.44	402.514	3.01683	3.19081	1.24502	3.05973	2.60478	1039.51	1551.71	17.58	376201	1212.73	3.08377	4311.48		1	1
766.819	105.921	2.642	2.80359	0.844537	2.88469	2.02498	438.527	636.2	6.99096	376705	471.308	2.6733	3900.51		1	1
741.117	198.018	2.26358	2.45215	0.630333	2.86989	2.2967	183.478	283.239	4.26907	376730	229.722	2.3612	5510.62		1	1
1201.67	424.642	2.82165	3.01657	1.04888	3.07979	2.62802	663.216	1038.89	11.1913	376749	712.447	2.85275	3601.78		1	1
833.392	331.108	2.71286	2.90526	0.902768	2.92085	2.51997	516.255	804.005	7.99408	376783	588.776	2.76995	4205.26		1	1
1526.21	301.869	2.99477	3.1556	1.07856	3.18361	2.47982	988.02	1430.85	11.983	376804	1078.09	3.03266	3950.05		1	1
1475.38	453.911	2.7643	2.94217	1.11513	3.1689	2.65697	581.161	875.331	13.0355	376843	626.215	2.79672	2768.63		1	1
998.395	293.759	2.88479	3.07445	1.1715	2.9993	2.46799	766.995	1187.01	14.8421	377041	800.051	2.90312	3620.99		1	1
2074.22	1114.87	2.99699	3.16722	1.13632	3.31685	3.04723	993.105	1469.67	13.6873	377089	1846.91	3.26645	9998		1	1
120.175	47.0136	0.210859	1.08102	0	2.07981	1.67222	1.62502	12.0508	0.628868	377986	0	0	2688.05		0	0
990.693	198.145	2.71098	2.87528	0.866818	2.99594	2.29698	514.015	750.386	7.35898	379113	550.213	2.74053	3685.61		1	1
2386.67	946.132	2.66136	2.84416	1.38522	3.37779	2.97595	458.524	698.486	24.2786	379142	1006.83	3.00296	9998		1	1
1510.33	317.947	3.18415	3.33998	1.03361	3.17907	2.50235	1528.1	2187.68	10.8046	379589	1951.85	3.29045	5944.04		1	1
443.9	200.904	3.08523	3.27317	0.999545	2.64729	2.30299	1216.83	1875.71	9.98952	380024	1315.1	3.11896	3815.35		0	0
489.33	152.006	2.25309	2.43631	0.951338	2.6896	2.18186	179.098	273.096	8.94002	381068	195.389	2.2909	3840.5		0	0
735.722	67.7277	2.09554	2.33402	0.753458	2.86671	1.83077	124.607	215.785	5.66837	381115	146.477	2.16577	4534.83		0	0
988.901	443.747	2.25035	2.42376	0.681835	2.99515	2.64714	177.97	265.312	4.80657	381135	188.899	2.27623	3780.22		1	1
839.705	165.76	2.72244	2.90137	1.07622	2.92413	2.21948	527.762	796.842	11.9185	381151	573.222	2.75832	3750.83		1	1
1081.63	256.576	2.12596	2.35113	0.970194	3.03408	2.40922	133.648	224.456	9.33671	381173	162.677	2.21133	5489.72		1	1
1010.51	297.609	3.11963	3.27313	0.669016	3.00454	2.47365	1317.13	1875.57	4.66677	381209	1849.37	3.26702	7752.14		1	1
1050.42	286.74	2.81689	3.00112	0.869215	3.02136	2.45749	655.977	1002.59	7.39972	381845	710.889	2.8518	3806.71		1	1
838.025	230.004	2.59508	2.79197	0.775597	2.92326	2.36174	393.619	619.397	5.96481	381898	416.937	2.62007	3672.22		1	1
874.506	274.433	1.63651	1.88241	0.699734	2.94176	2.43844	43.3023	76.28	5.00881	383126	45.6108	1.65907	3332.48		1	1
1094.77	356.792	1.76449	2.05997	1.01582	3.03932	2.55242	58.1419	114.808	10.371	383182	109.011	2.03747	9998		1	1
165.054	77.3874	2.30635	2.494	0.8253	2.21763	1.88867	202.467	311.89	6.68805	384964	218.683	2.33981	3729.55		0	0
969.028	260.648	2.49555	2.72122	0.854157	2.98634	2.41605	313.001	526.289	7.14755	385037	449.464	2.6527	6122.72		1	1
554.902	327.21	2.82987	3.01198	0.745042	2.74422	2.51483	675.875	1027.97	5.55958	385504	692.128	2.84019	3412.78		0	0
417.463	165.14	1.61961	1.89068	0.74466	2.62062	2.21785	41.6492	77.7472	5.5547	385536	55.7332	1.74611	7041.94		0	0
1716.52	865.784	2.52931	2.71542	1.13467	3.23465	2.93741	338.307	519.303	13.6353	385562	371.896	2.57042	3761.36		1	1
1002.37	383.289	2.25907	2.48877	0.864744	3.00103	2.58353	181.579	308.156	7.32393	385755	244.043	2.38747	5580.97		1	1
887.684	299.775	2.95534	3.10896	1.00133	2.94826	2.4768	902.277	1285.17	10.0307	386420	1204.14	3.08068	5558.2		1	1
1089.56	255.677	2.42946	2.61837	0.925424	3.03725	2.40769	268.818	415.307	8.42217	386465	321.361	2.50699	4727.32		1	1
118.015	65.4361	1.78416	2.00246	0.222006	2.07194	1.81582	60.8354	100.568	1.66727	386834	59.8114	1.77678	2960.06		0	0
838.623	283.038	2.99889	3.15674	0.81918	2.92357	2.45185	997.453	1434.63	6.59447	387136	1051.54	3.02183	3755.38		1	1
617.979	195.708	2.75122	2.91528	0.784843	2.79097	2.29161	563.918	822.774	6.09317	387169	576.04	2.76045	3462.6		1	1
1917.29	666.759	3.35602	3.5311	1.2351	3.28269	2.82397	2269.99	3397.06	17.1831	387193	2423.63	3.38447	3701.81		1	1
2521.76	1015.68	3.04372	3.2217	1.53541	3.4017	3.00676	1105.91	1666.11	34.309	387922	1601.85	3.20462	9998		1	1
619.596	145.044	2.3502	2.53262	0.714589	2.79211	2.1615	223.976	340.893	5.1831	388895	232.972	2.3673	3587.2		1	1
992.128	176.525	3.22644	3.38055	0.975777	2.99657	2.24681	1684.37	2401.86	9.45751	389243	1836.56	3.264	3880.12		1	1
920.807	318.469	3.12945	3.2815	1.22449	2.96417	2.50307	1347.24	1912.03	16.7682	389440	1409.86	3.14918	3496.85		1	1
1081.65	307.562	2.68138	2.84589	1.00866	3.03409	2.48793	480.148	701.277	10.2013	389644	833.845	2.92109	8864.96		1	1
819.24	264.006	2.92642	3.08065	0.845027	2.91341	2.42161	844.141	1204.08	6.99885	390867	920.41	2.96398	3915.35		1	1
804.592	172.545	2.54047	2.70016	0.901896	2.90558	2.2369	347.112	501.375	7.97803	390935	514.118	2.71106	7534.79		1	1
267.026	220.567	0.994023	1.54672	1.01049	2.42655	2.34354	9.86332	35.2146	10.2444	391021	28.0436	1.44783	9998		0	0
1363.42	492.507	2.98941	3.16703	0.942109	3.13463	2.69241	975.921	1469.02	8.75204	391128	1612.56	3.20752	8655.67		1	1
1524.96	606.27	2.57568	2.74339	1.02642	3.18326	2.78267	376.428	553.85	10.6273	391155	411.907	2.6148	4325.75		1	1
678.668	207.862	2.97484	3.12084	0.665754	2.83166	2.31778	943.706	1320.81	4.63184	391186	965.849	2.98491	3438.72		1	1
2836.76	1916.49	2.18363	2.49556	1.51502	3.45282	3.28251	152.626	313.011	32.7355	391222	301.487	2.47927	9998		1	1
956.707	258.94	2.94171	3.10764	0.842368	2.98078	2.4132	874.39	1281.25	6.95614	391268	1129.47	3.05287	5760.46		1	1
1860.17	569.786	3.19982	3.35882	1.07297	3.26955	2.75571	1584.25	2284.64	11.8296	391325	2384.58	3.37741	7775.89		1	1
255.38	206.302	2.40649	2.59688	0.923827	2.40719	2.3145	254.97	395.254	8.39125	392752	272.942	2.43607	3632.34		0	0
668.233	157.657	3.03661	3.19043	0.725331	2.82493	2.19771	1087.95	1550.34	5.31289	392864	1149.5	3.06051	3689.8		1	1
152.084	101.578	2.88663	3.05044	0.786023	2.18208	2.0068	770.251	1123.14	6.10975	392899	846.407	2.92758	3999.33		0	0
1738.76	675.937	3.41561	3.56606	1.30631	3.24024	2.82991	2603.82	3681.79	20.2445	392950	2738.98	3.43759	3534.14		1	1
1103.8	217.977	2.68251	2.8508	1.13486	3.04289	2.33841	481.4	709.258	13.6415	393908	522.218	2.71785	3860.87		1	1
950.196	193.47	2.83346	2.99647	1.17374	2.97781	2.28661	681.492	991.901	14.9192	394314	797.974	2.90199	4525.2		1	1
806.507	230.405	2.33985	2.49411	0.884516	2.90661	2.36249	218.702	311.967	7.66507	394381	240.511	2.38114	3987.6		1	1
733.933	170.691	2.41231	2.55875	0.792113	2.86566	2.23221	258.408	362.031	6.19602	394491	266.581	2.42583	3356.51		1	1
830.968	158.795	2.6678	2.83133	0.730965	2.91958	2.20084	465.376	678.164	5.38226	395266	469.803	2.67192	3213.28		1	1
1681.06	448.352	2.98002	3.12901	1.03967	3.22558	2.65162	955.043	1345.89	10.9565	395338	1387.4	3.1422	9998		1	1
1468.6	938.48	2.64237	2.87015	1.43235	3.1669	2.97242	438.903	741.564	27.0612	395361	446.935	2.65024	3084.45		1	1
103.105	172.781	2.56311	2.77551	0.800145	2.01328	2.23749	365.686	596.358	6.31169	395606	371.602	2.57008	3333.88		0	0
849.28	373.808	2.96624	3.15044	0.991129	2.92905	2.57265	925.217	1413.96	9.79781	396931	1079.11	3.03307	4508		1	1
1382.37	431.128	3.12276	3.30206	1.18669	3.14062	2.63461	1326.67	2004.77	15.3705	396980	1548.3	3.18985	5264.78		1	1
265.479	93.0498	3.276	3.43712	0.433423	2.42403	1.96872	1887.99	2736.01	2.71283	398171	2075.92	3.31721	3919.62		0	0
508.933	201.845	2.97316	3.15071	0.868385	2.70666	2.30502	940.067	1414.85	7.38559	398630	987.496	2.99454	3806.18		0	0
744.997	211.303	2.76432	2.92555	0.664802	2.87215	2.32491	581.188	842.454	4.6217	398672	626.179	2.7967	3784.82		1	1
1203.39	290.527	2.77079	2.96018	1.11833	3.08041	2.46319	589.912	912.381	13.132	398690	769.38	2.88614	5429.63		1	1
957.008	219.077	2.77762	2.93426	0.918931	2.98092	2.3406	599.266	859.533	8.29718	399910	866.75	2.93789	6504.97		1	1
586.685	249.825	2.20524	2.39005	0.786493	2.7684	2.39764	160.415	245.501	6.11636	399944	176.472	2.24668	4018.68		1	1
1742.5	666.377	1.4122	1.84732	1.09006	3.24117	2.82372	25.8343	70.3588	12.3045	399993	30.6659	1.48666	5960.63		1	1
1004.96	210.275	2.82598	2.9894	1.113	3.00215	2.32279	669.856	975.882	12.9718	401250	717.121	2.85559	3834.61		1	1
734.454	189.275	2.43315	2.61079	0.62247	2.86596	2.27709	271.111	408.122	4.19247	401279	273.634	2.43717	3359.05		1	1
1885.99	692.699	2.85554	3.0223	1.33719	3.27554	2.84054	717.029	1052.69	21.7365	401314	1628.3	3.21174	9998		1	1
722.623	223.914	2.83321	2.9951	0.864955	2.85891	2.35008	681.101	988.77	7.32748	401847	761.782	2.88183	4091		1	1
102.498	125.843	0.750688	1.06565	0.192134	2.01072	2.09983	5.63233	11.632	1.55645	403362	12.3524	1.09175	9998		0	0
809.434	254.662	2.24646	2.4253	0.845016	2.90818	2.40596	176.386	266.257	6.99867	404279	180.116	2.25555	3355.44		1	1
1207.91	178.511	3.10637	3.25357	0.926852	3.08203	2.25167	1277.52	1792.94	8.44991	404346	1324.39	3.12202	3493.98		1	1
784.41	148.821	2.73959	2.91822	0.830268	2.89454	2.17266	549.018	828.358	6.765	405007	592.619	2.77278	3938.06		1	1
705.32	125.794	2.95211	3.10814	0.886087	2.84839	2.09966	895.594	1282.75	7.69284	405043	975.007	2.98901	3926.1		1	1
2232.82	798.798	3.32009	3.47833	1.54908	3.34885	2.90244	2089.71	3008.35	35.406	405508	2300.42	3.36181	3865.57		1	1
890.939	331.54	3.04807	3.21171	0.846631	2.94985	2.52054	1117.04	1628.21	7.02475	405578	2058.28	3.31351	9998		1	1
3176.34	2181.9	3.41579	3.58707	1.59615	3.50193	3.33883	2604.91	3864.28	39.4596	405637	4134.69	3.61644	9998		0	0
975.916	442.064	2.39616	2.59001	1.08461	2.98941	2.64548	248.979	389.05	12.151	407662	258.021	2.41165	3583.78		1	1
806.41	231.507	2.75058	2.93122	0.860677	2.90656	2.36456	563.099	853.533	7.25566	407692	583.923	2.76636	3383.83		1	1
1024.78	520.709	2.43382	2.58629	0.88188	3.01063	2.7166	271.531	385.735	7.61868	407715	292.225	2.46572	3780.87		1	1
1434.96	841.338	3.01967	3.19943	1.23468	3.15684	2.92497	1046.33	1582.81	17.1664	407736	1391.31	3.14342	9688.29		1	1
1864.99	1190.48	2.67563	2.88554	1.38487	3.27068	3.07572	473.841	768.311	24.2588	407768	457.701	2.66058	4062.62		1	1
1534.68	381.356	2.76005	2.9653	1.26778	3.18602	2.58133	575.507	923.204	18.5261	407791	682.501	2.8341	4560.64		1	1
1744.68	505.253	3.47348	3.62579	1.17873	3.24171	2.70351	2974.95	4224.66	15.0914	407818	3173.73	3.50157	3984.34		1	1
1057.32	262.601	2.99893	3.18804	1.07117	3.02421	2.4193	997.55	1541.85	11.7806	410455	1191.62	3.07614	4588.28		1	1
1289.02	653.2	2.89712	3.06652	1.04759	3.11026	2.81505	789.073	1165.52	11.158	410623	868.138	2.93859	5317.45		1	1
965.037	366.619	2.07948	2.24883	0.804862	2.98454	2.56421	120.083	177.348	6.38061	410685	135.137	2.13078	4221.31		1	1
987.27	244.703	3.03116	3.20168	0.988978	2.99444	2.38864	1074.38	1591.04	9.74941	410710	1945.15	3.28895	9669.21		1	1
651.85	136.764	2.43958	2.62501	0.826783	2.81415	2.13597	275.154	421.702	6.71093	410817	265.58	2.4242	2897.03		1	1
1108.96	309.298	3.03102	3.2043	1.03028	3.04492	2.49038	1074.04	1600.66	10.7222	410846	2084.36	3.31897	9998		1	1
831.196	178.997	2.70033	2.88344	0.811577	2.9197	2.25285	501.567	764.606	6.48002	412477	524.135	2.71944	3483.42		1	1
1051.48	255.675	2.19862	2.42886	0.87623	3.0218	2.40769	157.988	268.45	7.52021	412506	164.442	2.21601	3385.72		1	1
947.291	500.378	1.54321	1.92831	0.871532	2.97648	2.6993	34.9309	84.7823	7.43929	412558	47.2258	1.67418	6009.25		1	1
1457.99	1883.53	3.34929	3.52532	1.6752	3.16376	3.27497	2235.06	3352.12	47.3367	412987	2516.83	3.40085	4460.69		0	0
971.231	215.392	2.08958	2.31684	0.97813	2.98732	2.33323	122.907	207.414	9.50889	413410	129.279	2.11153	3300.74		1	1
1037.97	299.203	2.53291	2.71122	0.866118	3.01618	2.47597	341.122	514.303	7.34714	413729	525.844	2.72086	7666.15		1	1
1546.6	619.965	2.75253	2.93176	1.29349	3.18938	2.79237	565.621	854.597	19.6556	413808	696.781	2.8431	4820.6		1	1
2802.76	1394.57	3.21485	3.39861	1.57788	3.44759	3.14444	1640.02	2503.85	37.8341	413921	2547.6	3.40613	7322.99		1	1
2404.86	1353.92	3.47634	3.65178	1.54092	3.38109	3.13159	2994.58	4485.14	34.7472	414045	3318.27	3.52091	4140.33		1	1
2508.74	1396.67	3.45647	3.6427	1.53621	3.39946	3.14509	2860.67	4392.4	34.3726	414085	3174.83	3.50172	3943.77		1	1
1788.27	469.909	3.21822	3.3961	1.26376	3.25243	2.67201	1652.79	2489.44	18.3554	414189	2248.34	3.35186	5828.81		1	1
874.95	202.228	2.83901	2.99826	0.89594	2.94198	2.30584	690.26	995.991	7.86938	414445	1518.12	3.18131	9998		1	1
448.783	177.465	2.74394	2.93419	0.926417	2.65204	2.24911	554.551	859.393	8.44145	414863	586.23	2.76807	3725.63		0	0
1833.24	590.175	3.10172	3.27905	1.17954	3.26322	2.77098	1263.92	1901.28	15.1195	414894	1819.31	3.25991	6862.53		1	1
805.178	275.998	2.98818	3.17412	1.01119	2.90589	2.44091	973.158	1493.22	10.2611	415635	1071.71	3.03008	4038.92		1	1
451.2	188.67	2.15409	2.35245	0.807033	2.65437	2.2757	142.59	225.139	6.41258	415682	141.347	2.15029	3037.99		0	0
804.413	286.395	2.30661	2.51952	0.566496	2.90548	2.45697	202.584	330.765	3.68549	417786	222.915	2.34814	4078.91		1	1
1128.91	281.494	3.08813	3.27529	1.01464	3.05266	2.44947	1224.99	1884.9	10.3429	417847	1341.13	3.12747	4078.61		1	1
843.383	315.617	2.46462	2.6493	0.776626	2.92602	2.49916	291.486	445.962	5.97897	418715	332.102	2.52127	4911.42		1	1
360.93	149.051	2.68523	2.84587	0.92763	2.55742	2.17333	484.432	701.252	8.46507	418741	538.431	2.73113	4016.86		0	0
693.491	97.726	2.69943	2.87569	0.689053	2.84104	1.99001	500.528	751.087	4.88712	420446	527.885	2.72254	3515.29		1	1
687.36	322.472	2.76223	2.9301	0.269935	2.83718	2.50849	578.404	851.341	1.86181	420499	622.449	2.7941	3703.14		1	1
1103.35	422.778	2.63221	2.82975	0.995673	3.04271	2.62611	428.753	675.695	9.90086	420536	659.62	2.81929	7056.06		1	1
619.929	173.696	2.89857	3.06964	0.753354	2.79234	2.23979	791.718	1173.93	5.66702	421431	847.607	2.92819	3765.41		1	1
445.617	187.962	2.80511	2.9694	0.665944	2.64896	2.27407	638.425	931.956	4.63388	421456	679.658	2.83229	3628.07		0	0
1596.14	389.681	2.70054	2.86581	1.03603	3.20307	2.59071	501.813	734.185	10.8651	421485	522.603	2.71817	3731.58		1	1
719.504	254.15	2.9161	3.10082	0.935209	2.85703	2.40509	824.324	1261.29	8.61408	422615	870.224	2.93963	3768.59		1	1
926.245	169.772	2.80997	2.97149	0.79174	2.96673	2.22987	645.603	936.46	6.1907	422644	696.998	2.84323	3983.96		1	1
2596.07	631.844	2.99486	3.16089	1.32111	3.41432	2.80061	988.229	1448.41	20.9465	422680	1016.95	3.0073	3316.82		1	1
1061.24	186.534	2.88552	3.07896	0.967183	3.02582	2.27076	768.278	1199.39	9.27221	422990	896.12	2.95237	4463.5		1	1
260.466	293.549	2.56253	2.73378	1.18316	2.41575	2.46768	365.201	541.726	15.2461	423025	397.277	2.59909	3752.06		0	0
102.348	38.9891	0.15396	0.545832	0.185511	2.01008	1.59094	1.42548	3.51424	1.53289	423114	0.319641	0	3899.01		0	0
1217.17	425.592	2.37838	2.55538	0.933008	3.08535	2.62899	238.988	359.237	8.57054	423833	246.578	2.39195	3312.98		1	1
742.201	207.49	2.67751	2.8299	0.802345	2.87052	2.317	475.891	675.922	6.34374	425739	511.304	2.70868	4068.85		1	1
1075.83	351.845	2.68129	2.86453	1.03818	3.03174	2.54635	480.049	732.03	10.9189	425884	475.747	2.67738	3162.71		1	1
702.383	231.529	2.725	2.89431	0.747782	2.84657	2.36461	530.887	783.985	5.59476	425928	746.613	2.8731	9998		1	1
1097.92	268.169	2.94471	3.10282	0.816367	3.04057	2.42841	880.465	1267.12	6.55189	425958	1302.18	3.11467	6743.35		1	1
835.243	196.499	3.10541	3.28442	0.980953	2.92181	2.29336	1274.69	1924.96	9.5709	425984	1918.88	3.28305	6922.29		1	1
4040.68	3123.27	2.96377	3.16606	1.77191	3.60645	3.49461	919.971	1465.76	59.1439	426109	0	0	0		0	0
831.296	404.696	2.03713	2.27369	0.973442	2.91976	2.60713	108.927	187.797	9.4068	426232	218.419	2.33929	9998		1	1
118.653	115.621	2.48159	2.68666	0.719736	2.07428	2.06304	303.103	486.028	5.24489	427027	318.325	2.50287	3666.68		0	0
2835.63	2477.25	2.94906	3.14876	1.65417	3.45265	3.39397	889.328	1408.52	45.0994	427121	951.931	2.97861	4505.41		0	0
2040.37	722.974	3.41109	3.58954	1.37836	3.30971	2.85912	2576.84	3886.29	23.8977	427909	2676.87	3.42763	3799.42		1	1
813.241	202.261	2.72061	2.90439	0.96122	2.91022	2.30591	525.54	802.393	9.14576	427957	660.567	2.81992	4923.86		1	1
1152.74	446.496	2.46852	2.65512	0.959549	3.06173	2.64982	294.117	451.983	9.11065	427979	329.072	2.51729	4572.81		1	1
2205.42	1194.5	2.6745	2.89316	1.3163	3.34349	3.07719	472.603	781.91	20.7159	428005	683.989	2.83505	8434.19		1	1
157.965	57.0035	0.497159	1.17222	0	2.19856	1.7559	3.14166	14.8668	0.326666	428043	2.25348	0.352853	3726.81		0	0
1585.02	411.401	3.31814	3.49585	1.13069	3.20003	2.61427	2080.38	3132.24	13.5109	428739	2447.81	3.38878	4414		1	1
601.453	339.04	2.49043	2.67367	0.836495	2.7792	2.53025	309.338	471.708	6.8627	429698	330.768	2.51952	3690.34		0	0
1308.84	543.369	2.525	2.72808	0.88932	3.11689	2.73509	334.964	534.663	7.75033	429719	490.621	2.69075	9773.63		1	1
604.832	142.689	3.20775	3.37294	0.675038	2.78164	2.15439	1613.43	2360.17	4.73192	429752	1695.18	3.22922	3731.84		1	1
736.366	307.709	2.67276	2.82772	0.9301	2.86709	2.48814	470.716	672.551	8.51335	429783	552.734	2.74252	5679.11		1	1
106.289	108.898	2.76387	2.93195	0.903585	2.02649	2.03702	580.589	854.96	8.00912	429804	658.926	2.81884	4149.87		0	0
109.399	107.567	2.76336	2.93262	0.820151	2.03901	2.03168	579.911	856.291	6.60924	429809	660.383	2.8198	4175.53		0	0
2025.35	669.949	2.8657	3.0541	1.2728	3.3065	2.82604	734.003	1132.66	18.7415	429836	903.02	2.9557	7457.6		1	1
235.949	177.434	1.0829	1.5764	1.02161	2.37282	2.24904	12.1031	37.7051	10.5101	429988	22.5632	1.3534	6561.81		0	0
707.495	195.822	2.55195	2.73182	0.803644	2.84972	2.29186	356.411	539.282	6.36274	430009	397.109	2.59891	4050.25		1	1
1120.15	539.813	2.75908	2.9237	0.776179	3.04928	2.73224	574.221	838.89	5.97281	430059	652.35	2.81448	4253.36		1	1
921.252	504.386	3.08387	3.26792	1.01866	2.96438	2.70276	1213.02	1853.19	10.439	430083	1402.9	3.14703	4336.56		1	1
3094.73	2568.01	2.96507	3.17865	1.81835	3.49062	3.4096	922.716	1508.88	65.8192	430116	1466.96	3.16642	9998		0	0
1178.19	523.939	3.01351	3.20556	1.33143	3.07121	2.71928	1031.6	1605.32	21.4503	430208	438.051	2.64152	9998		1	1
394.573	640.203	2.61643	2.79435	1.0134	2.59613	2.80632	413.458	622.803	10.3135	430269	474.642	2.67637	4667.49		0	0
181.268	100.218	1.5834	1.54629	0.0128965	2.25832	2.00094	38.3179	35.1795	1.03014	430283	1150.46	3.06087	9998		0	0
739.747	131.62	2.70267	2.87386	0.720383	2.86908	2.11932	504.273	747.93	5.2527	431312	523.157	2.71863	3486.91		1	1
1131.61	342.368	2.82288	3.01827	1.11497	3.0537	2.53449	665.092	1042.96	13.0308	431631	740.509	2.86953	4184.22		1	1
1091.83	264.314	2.86845	3.04386	0.899277	3.03816	2.42212	738.673	1106.27	7.93007	431671	1291.03	3.11094	8873.87		1	1
1917.29	536.491	3.24288	3.39772	1.17951	3.28269	2.72956	1749.35	2498.74	15.1185	431732	1842.81	3.26548	3655.77		1	1
2835.22	1884.49	3.02923	3.19851	1.56096	3.45259	3.27519	1069.63	1579.45	36.3881	431847	1508.36	3.17851	9523.39		1	1
841.839	189.811	2.60631	2.76232	0.818179	2.92523	2.27832	403.933	578.515	6.57929	432029	495.886	2.69538	4899.71		1	1
1251.99	256.668	2.93347	3.12632	1.21756	3.0976	2.40937	857.965	1337.59	16.5028	432062	940.446	2.97333	3911.06		1	1
2920.27	1799.83	2.77187	2.99359	1.59818	3.46542	3.25523	591.39	985.349	39.6438	432107	728.901	2.86267	9387.92		1	1
142.835	162.312	2.75612	2.94107	1.06392	2.15484	2.21035	570.321	873.103	11.5857	435701	637.81	2.80469	4116.05		0	0
776.911	223.79	2.85787	3.03283	1.04968	2.89037	2.34984	720.894	1078.53	11.2119	435740	994.202	2.99747	5962.48		1	1
781.006	277.684	0.744665	1.34169	0.812356	2.89265	2.44355	5.55476	21.9627	6.49166	436560	17.3005	1.23806	9998		1	1
750.829	189.133	2.83949	3.02519	0.776137	2.87554	2.27677	691.016	1059.71	5.97224	436587	771.593	2.88739	4064.02		1	1
904.034	288.605	2.38054	2.57417	0.811951	2.95618	2.4603	240.18	375.122	6.48562	436702	249.949	2.39785	3271.22		1	1
1974.15	1213.47	2.57102	2.784	1.38782	3.29538	3.08403	372.412	608.139	24.4242	436736	618.522	2.79136	9115.64		1	1
129.603	111.46	1.17902	1.49165	0.179506	2.11262	2.04712	15.1017	31.0207	1.51184	439470	15.2259	1.18258	3476.61		0	0
786.9	265.543	2.74293	2.91812	0.85464	2.89592	2.42413	553.266	828.173	7.1555	439778	681.926	2.83374	4951.75		1	1
4738.49	3061.47	2.41041	2.70699	1.7056	3.67564	3.48593	257.284	509.32	50.7687	440416	891.56	2.95015	9998		0	0
965.562	185.466	2.76556	2.95215	1.06198	2.98478	2.26826	582.848	895.675	11.5339	440757	618.223	2.79115	3637.05		1	1
717.41	160.146	2.97176	3.12169	0.701495	2.85577	2.20451	937.048	1323.4	5.02915	441393	1002.26	3.00098	3804.85		1	1
142.772	127.207	1.97562	2.17735	0.287717	2.15464	2.10451	94.5405	150.437	1.93962	441863	109.759	2.04044	4570.9		0	0
608.528	146.268	2.57852	2.7268	0.591134	2.78428	2.16515	378.893	533.084	3.90062	441933	389.972	2.59103	3598.82		1	1
775.941	364.691	2.63922	2.80056	0.779414	2.88983	2.56192	435.732	631.778	6.01747	441967	452.859	2.65596	3420.98		1	1
798.836	420.469	2.72042	2.89916	0.738987	2.90246	2.62373	525.313	792.788	5.48261	441993	538.774	2.73141	3339.01		1	1
109.59	53.8555	1.81176	2.03927	0.0559817	2.03977	1.73123	64.827	109.464	1.13758	442857	70.5962	1.84878	4169.54		0	0
1065.22	254.119	2.15739	2.38334	0.763759	3.02744	2.40504	143.679	241.734	5.80442	443012	152.761	2.18401	3732.6		1	1
156.413	134.146	1.18516	1.73125	0.978905	2.19427	2.12758	15.3167	53.8579	9.52589	443040	35.3676	1.54861	9190.01		0	0
1201.27	424.988	2.91152	3.08891	0.901625	3.07964	2.62838	815.671	1227.19	7.97306	443060	887.104	2.94797	3922.05		1	1
1102.37	286.157	3.08207	3.26891	1.22232	3.04233	2.4566	1208.02	1857.41	16.6849	443097	1618.9	3.20922	5662.12		1	1
915.994	126.754	2.96785	3.12751	0.938923	2.96189	2.10296	928.646	1341.24	8.68807	443115	1041.22	3.01754	4210.32		1	1
1420.33	472.283	2.82819	3.01882	1.02786	3.15239	2.6742	673.267	1044.29	10.6625	443163	0	0	0		1	1
177.815	179.912	0	1.09119	0.60575	2.24997	2.25506	0.422168	12.3364	4.03413	443186	1.65698	0.219318	6022.95		0	0
120.84	104.666	0.193845	1.16142	0.219789	2.08221	2.01981	1.56259	14.5018	1.65878	443475	0.997168	0	6407.18		0	0
2136.97	820.633	2.88425	3.08521	1.34719	3.3298	2.91415	766.03	1216.77	22.2426	443656	846.869	2.92782	4042.76		1	1
1052.16	213.734	2.74136	2.90208	0.646005	3.02208	2.32987	551.263	798.147	4.42594	443693	724.983	2.86033	5227.96		1	1
2421.31	595.895	3.39199	3.56606	1.44422	3.38405	2.77517	2466.01	3681.79	27.8112	443907	2925.11	3.46614	5010.33		1	1
2767.12	942.5	3.16888	3.33465	1.402	3.44203	2.97428	1475.31	2160.97	25.2345	443960	1805.27	3.25654	5014.17		1	1
648.771	160.813	2.62766	2.78985	0.89804	2.81209	2.20632	424.289	616.377	7.90752	445385	619.276	2.79188	7621.19		1	1
420.03	93.5565	2.96672	3.13813	0.81486	2.62328	1.97107	926.223	1374.46	6.5292	445409	975.562	2.98925	3899.27		0	0
732.29	442.27	3.43463	3.58839	1.18559	2.86468	2.64569	2720.4	3876.04	15.3317	445433	2812.55	3.4491	3429.86		1	1
965.946	150.743	2.89221	3.07564	0.799484	2.98495	2.17824	780.206	1190.26	6.30208	446995	1126.25	3.05164	9022.46		1	1
653.065	144.077	3.09617	3.23659	0.58049	2.81496	2.15859	1247.87	1724.21	3.80619	447081	1273.87	3.10513	3348.02		1	1
222.187	120.3	2.36801	2.54466	0.966865	2.34672	2.08026	233.351	350.478	9.26541	447546	269.271	2.43019	4870.54		0	0
1666.4	510.931	3.36457	3.52882	1.45245	3.22178	2.70836	2315.09	3379.25	28.3431	448860	2442.27	3.38779	3914.86		1	1
178.098	142.79	2.54476	2.73737	0.785249	2.25066	2.1547	350.559	546.228	6.09887	449126	396.519	2.59826	4295.54		0	0
1077.46	387.696	2.70879	2.88533	0.98956	3.0324	2.58849	511.429	767.944	9.76247	450238	1118.68	3.04871	9998		1	1
1714.6	859.191	2.51272	2.71572	1.24151	3.23416	2.93409	325.625	519.666	17.4384	451351	398.126	2.60002	7289.26		1	1
583.394	143.926	3.05823	3.21035	0.662797	2.76596	2.15814	1143.47	1623.1	4.60042	452607	1147.12	3.05961	3212.3		0	0
593.844	218.889	2.87144	3.04624	0.709963	2.77367	2.34022	743.773	1112.35	5.12818	453320	773.439	2.88843	3396.38		1	1
1403.67	553.543	2.80743	3.00625	1.35591	3.14726	2.74315	641.838	1014.49	22.694	453499	910.388	2.95923	8545.84		1	1
1460.75	418.468	3.04918	3.21968	1.17504	3.16458	2.62166	1119.9	1658.36	14.9637	453559	1269.46	3.10362	4943.16		1	1
2677.9	1229.84	3.14102	3.32802	1.33377	3.42779	3.08985	1383.63	2128.22	21.5659	454633	2252.16	3.3526	8744.63		1	1
620.682	206.911	1.5247	1.79193	0.669074	2.79287	2.31578	33.4734	61.9343	4.66739	454773	41.8772	1.62198	4884.62		1	1
775.049	215.298	1.73551	1.91606	0.613703	2.88933	2.33304	54.389	82.4245	4.10869	454883	54.2184	1.73415	2782.16		1	1
770.829	272.57	2.56765	2.733	0.780141	2.88696	2.43548	369.529	540.755	6.02755	455711	387.941	2.58877	3516.79		1	1
439.108	231.752	2.49249	2.70515	1.09069	2.64257	2.36502	310.809	507.161	12.3221	455776	371.95	2.57048	4633.72		0	0
3658.75	1909.64	3.37117	3.54793	1.62263	3.56333	3.28095	2350.56	3531.28	41.9402	455818	3290.43	3.51725	6755.09		1	1
721.258	122.572	2.61187	2.77654	0.442715	2.85809	2.08839	409.142	597.772	2.7715	457284	414.355	2.61737	3418.1		1	1
1159.44	369.256	2.45808	2.65293	0.915799	3.06425	2.56733	287.13	449.711	8.23756	457732	305.917	2.4856	3684.61		1	1
1882.55	1082.2	2.86645	3.07358	1.42098	3.27475	3.03431	735.268	1184.62	26.3622	457778	925.806	2.96652	6359.46		1	1
1653.37	677.64	2.41014	2.62225	1.21364	3.21837	2.831	257.12	419.033	16.3545	457845	622.436	2.79409	9998		1	1
830.05	406.323	1.68913	2.00458	0.674817	2.9191	2.60887	48.8801	101.06	4.72952	458134	63.5906	1.80339	5559.63		1	1
1914.87	1069.56	3.53925	3.69215	1.61111	3.28214	3.02921	3461.42	4922.13	40.8422	458923	5160.58	3.7127	6826.88		1	1
818.991	290.242	3.12923	3.27859	0.919259	2.91328	2.46276	1346.56	1899.29	8.30346	458989	2231.2	3.34854	8402.8		1	1
1296.8	664.375	3.24231	3.40032	1.15251	3.11287	2.82241	1747.07	2513.72	14.2071	459160	2130.09	3.3284	4949.94		1	1
2438.71	1187.4	3.4084	3.58751	1.58937	3.38716	3.0746	2560.97	3868.21	38.8483	459846	3017.71	3.47968	4467.97		1	1
949.805	145.684	2.00953	2.24124	0.846981	2.97763	2.16341	102.219	174.277	7.03042	460455	107.322	2.03069	3580.45		1	1
1988.11	1036.22	2.90043	3.07409	1.28227	3.29844	3.01545	795.113	1186.01	19.1545	460516	1040.04	3.01705	8428.58		1	1
1528.61	710.427	2.53569	2.73629	1.2174	3.1843	2.85152	343.312	544.864	16.4969	460558	640.651	2.80662	9998		1	1
811.257	160.567	2.6354	2.83386	0.833851	2.90916	2.20566	431.913	682.113	6.82104	463604	481.625	2.68271	4096.75		1	1
1108.56	237.242	2.81043	2.96582	0.939505	3.04476	2.37519	646.294	924.305	8.69971	463643	689.616	2.83861	3688.86		1	1
4015	3809.07	2.76318	3.03387	1.83187	3.60369	3.58082	579.668	1081.12	67.8995	463718	861.222	2.93512	9998		0	0
2886.28	1340.62	2.96633	3.12354	1.46498	3.46034	3.1273	925.394	1329.04	29.1732	463775	1323.38	3.12169	8421.97		1	1
2804.63	612.089	3.1416	3.30516	1.46728	3.44788	2.78681	1385.47	2019.11	29.3279	463812	1419.35	3.15209	3457.47		1	1
1476.81	827.448	3.1156	3.3027	1.17272	3.16933	2.91774	1304.98	2007.69	14.8842	463845	2741.29	3.43795	9998		1	1
951.387	394.803	2.50712	2.69835	1.02315	2.97836	2.59638	321.452	499.289	10.5476	464072	373.725	2.57255	4392.66		1	1
778.772	162.905	2.56066	2.7305	0.829526	2.89141	2.21193	363.634	537.647	6.75346	464125	363.554	2.56057	3217.08		1	1
126.132	151.657	1.46365	1.93656	0.833362	2.10083	2.18086	29.0838	86.41	6.81338	464252	33.4804	1.52479	3549.06		0	0
1174.69	343.655	2.37974	2.56337	1.12008	3.06992	2.53612	239.738	365.908	13.185	464279	284.259	2.45371	4433.2		1	1
1616.22	653.724	1.63006	2.00864	1.14703	3.2085	2.81539	42.664	102.01	14.0292	464321	54.5892	1.73711	5787.77		1	1
606.454	141.471	2.79516	2.93757	0.687266	2.7828	2.15067	623.958	866.111	4.86705	464837	615.537	2.78925	2930.25		1	1
755.267	178.085	2.80997	2.95943	0.732866	2.8781	2.25063	645.61	910.822	5.40588	465506	683.455	2.83471	3642.87		1	1
931.537	294.882	2.75017	2.92571	1.02527	2.9692	2.46965	562.558	842.769	10.5992	466216	755.121	2.87802	6331.39		1	1
1359.9	306.852	3.36696	3.52097	1.12044	3.13351	2.48693	2327.89	3318.69	13.1959	467379	2454.8	3.39002	3574.22		1	1
810.825	281.165	2.78478	2.94729	0.823631	2.90893	2.44896	609.226	885.705	6.6624	469335	643.435	2.80851	3782.32		1	1
229.002	97.5048	2.98978	3.17232	0.886706	2.35984	1.98903	976.738	1487.02	7.70382	469583	1078.27	3.03273	3883.72		0	0
822.76	167.493	2.91499	3.0926	0.780686	2.91527	2.224	822.227	1237.65	6.03513	469628	929.26	2.96814	4300.83		1	1
647.785	191.482	2.74345	2.88436	0.792879	2.81143	2.28213	553.923	766.237	6.20696	469754	610.195	2.78547	3996.65		1	1
936.243	205.1	2.77633	2.94888	1.00945	2.97139	2.31197	597.489	888.953	10.22	469803	622.275	2.79398	3406.79		1	1
331.517	177.035	2.61023	2.77412	1.04069	2.52051	2.24806	407.599	594.456	10.9822	470093	899.532	2.95402	9998		0	0
292.462	291.744	2.55938	2.73331	1.04356	2.46607	2.465	362.56	541.146	11.0551	471234	417.093	2.62023	4118.24		0	0
463.737	183.108	2.80473	2.9664	0.88996	2.66627	2.26271	637.87	925.548	7.76176	472189	664.424	2.82245	3423.49		0	0
675.297	183.131	2.75779	2.91574	0.946567	2.82949	2.26276	572.515	823.641	8.84234	472631	644.963	2.80953	4236.31		1	1
1126.64	525.5	2.92328	3.08685	1.10834	3.05179	2.72057	838.076	1221.39	12.8333	472667	1235.3	3.09177	9998		1	1
678.241	123.848	2.66513	2.8475	0.742085	2.83138	2.09289	462.524	703.885	5.52186	473013	496.472	2.69589	3730.33		1	1
225.385	170.968	2.74876	2.91425	1.11166	2.35292	2.23291	560.734	820.833	12.9319	473347	675.933	2.8299	6420.56		0	0
1841.61	937.161	3.33846	3.49607	1.27718	3.2652	2.97181	2180.01	3133.78	18.9312	473373	2722.68	3.435	5006.61		1	1
1840.57	618.755	3.12028	3.30582	1.22024	3.26495	2.79152	1319.1	2022.2	16.6049	473423	2219.88	3.34633	9225.44		1	1
715.732	213.718	2.74415	2.91136	0.890193	2.85475	2.32984	554.816	815.387	7.76592	474893	588.521	2.76976	3734.19		1	1
2091.68	777.588	3.39388	3.5536	0.991836	3.3205	2.89075	2476.72	3577.71	9.81377	474940	0	0	0		1	1
2059.37	994.627	2.22625	2.47957	1.36179	3.31374	2.99766	168.363	301.695	23.0031	475049	218.783	2.34001	7678.91		1	1
194.578	380.819	1.63476	1.91961	0.570547	2.28909	2.58072	43.1281	83.1011	3.72003	475474	41.6887	1.62002	3089.08		0	0
901.193	232.183	3.05763	3.24251	1.07313	2.95482	2.36583	1141.9	1747.88	11.834	479745	1239.24	3.09315	3827.07		1	1
2190.34	1923.28	3.05953	3.25724	1.73277	3.34051	3.28404	1146.9	1808.16	54.0472	479999	1500.44	3.17622	8118.19		1	1
795.351	149.464	2.20852	2.40179	0.625345	2.90056	2.17454	161.628	252.226	4.22032	482194	176.571	2.24692	4115.82		1	1
858.66	233.162	2.90826	3.09675	0.970902	2.93382	2.36766	809.589	1249.54	9.35195	482243	860.076	2.93454	3609.17		1	1
797.152	296.466	2.61071	2.81124	0.759897	2.90154	2.47198	408.044	647.5	5.75303	483388	444.966	2.64833	3947.83		1	1
1671.67	603.359	3.19624	3.34974	1.0694	3.22315	2.78058	1571.22	2237.4	11.7329	483412	2387.89	3.37801	7079.36		1	1
1048.52	275.221	3.23699	3.39347	1.02106	3.02058	2.43968	1725.81	2474.39	10.4968	484479	1839.32	3.26466	3629.86		1	1
858.445	196.34	2.84847	3.00713	0.910781	2.93371	2.29301	705.464	1016.54	8.14293	486444	756.414	2.87876	3821.59		1	1
701.174	230.692	2.6691	2.83492	0.49245	2.84583	2.36303	466.762	683.793	3.10778	486470	505.841	2.70401	4084.06		1	1
630.084	342.846	2.38622	2.5658	0.90769	2.7994	2.5351	243.341	367.957	8.08518	486506	303.559	2.48224	5146.21		1	1
887.002	196.313	2.95463	3.11159	0.931464	2.94792	2.29295	900.802	1292.97	8.54013	486551	1166.33	3.06682	6038.6		1	1
1249.49	396.626	2.98777	3.15225	0.996486	3.09673	2.59838	972.239	1419.89	9.91941	486575	1030.97	3.01324	3594.56		1	1
2331.81	662.002	3.47668	3.64698	1.40533	3.36769	2.82086	2996.95	4435.85	25.4289	486925	5549.89	3.74428	9998		1	1
645.996	278.194	2.63433	2.83123	0.799725	2.81023	2.44435	430.85	678.001	6.30558	487548	455.734	2.65871	3690.61		1	1
1037.9	321.494	2.66265	2.86103	1.08224	3.01616	2.50717	459.883	726.164	12.0849	487581	509.796	2.7074	3853.47		1	1
1715.19	796.22	2.8867	3.07363	1.0272	3.23431	2.90103	770.375	1184.76	10.6463	487604	839.997	2.92428	4161.85		1	1
693.781	149.973	2.22571	2.42413	0.653384	2.84122	2.17601	168.156	265.539	4.50178	488685	178.384	2.25136	3544.92		1	1
171.651	154.99	2.91506	3.09495	1.06515	2.23465	2.1903	822.357	1244.38	11.6184	489297	922.567	2.965	3968.69		0	0
1204.98	450.13	2.78035	2.9596	1.26661	3.08098	2.65334	603.041	911.173	18.4761	489358	659.01	2.81889	4719.14		1	1
2495.47	2546.36	3.29777	3.48431	1.65038	3.39715	3.40592	1985.04	3050.04	44.707	489408	2172.63	3.33698	5097.06		0	0
468.541	98.3842	3.03461	3.18304	0.66401	2.67075	1.99293	1082.96	1524.18	4.61329	489650	1163.2	3.06565	3756.99		0	0
823.027	299.001	1.76106	2.01802	0.790458	2.91541	2.47567	57.6847	104.236	6.17245	493854	77.2599	1.88795	6026.33		1	1
5365.67	5361.31	3.46276	3.63924	1.88516	3.72962	3.72927	2902.44	4357.56	76.7649	496916	0	0	0		0	0
2533.96	1663.02	3.25015	3.43626	1.50663	3.4038	3.2209	1778.91	2730.64	32.1092	497037	2689.49	3.42967	7288.07		1	1
2232.2	776.422	2.73004	2.94578	1.21139	3.34873	2.8901	537.077	882.638	16.2701	497081	825.064	2.91649	8648.35		1	1
1392.43	320.924	2.99023	3.15828	0.993256	3.14377	2.5064	977.755	1439.74	9.84592	497124	1837.77	3.26429	9998		1	1
945.19	216.466	1.58056	1.93002	0.42309	2.97552	2.33539	38.0684	85.1171	2.64905	497167	55.9386	1.74771	9998		1	1
2922.96	5695.6	3.70105	3.88191	1.82621	3.46582	3.75554	5023.99	7619.16	67.0206	497213	5741.41	3.75902	5940.55		0	0
1039.11	475.261	3.33455	3.50512	1.23781	3.01666	2.67693	2160.47	3199.81	17.2906	497329	2140.99	3.33061	3433.95		1	1
947.195	287.59	2.53628	2.69972	0.708675	2.97644	2.45877	343.779	500.859	5.11299	497562	372.017	2.57056	3836.58		1	1
966.083	447.923	2.84875	3.01547	0.946111	2.98501	2.6512	705.912	1036.26	8.83305	497729	747.415	2.87356	3535.81		1	1
852.301	203.822	2.81257	2.99124	0.842028	2.93059	2.30925	649.485	980.03	6.95069	499307	675.593	2.82969	3554.76		1	1
1026.13	157.117	2.82053	2.97207	1.00802	3.0112	2.19622	661.506	937.718	10.1864	499831	717.836	2.85603	3777.1		1	1
868.875	189.006	3.01247	3.19656	0.922335	2.93896	2.27647	1029.14	1572.39	8.36248	499988	1083.79	3.03495	3705.78		1	1
1478.47	340.736	3.00859	3.19976	1.31493	3.16981	2.53242	1019.97	1584.02	20.6505	500030	1178.3	3.07126	4335.53		1	1
822.575	105.22	2.54628	2.72645	0.839778	2.91518	2.0221	351.785	532.662	6.91477	500447	371.13	2.56953	3659.16		1	1
1659.16	290.873	3.35673	3.53389	1.17219	3.21989	2.4637	2273.7	3418.91	14.866	501064	2513.24	3.40023	4049.75		1	1
854.212	217.8	2.30288	2.51548	0.92524	2.93157	2.33806	200.853	327.706	8.4186	501098	222.951	2.34821	3970.76		1	1
1158.25	158.176	2.42028	2.60734	0.955285	3.0638	2.19914	263.198	404.892	9.02163	501114	287.477	2.4586	3801.57		1	1
1015.53	200.88	2.15356	2.3804	0.858151	3.00669	2.30294	142.418	240.102	7.21359	501143	163.36	2.21315	6210.3		1	1
1011.24	160.547	2.99067	3.15146	0.90665	3.00485	2.2056	978.745	1417.29	8.06585	501173	1024.43	3.01048	3860.12		1	1
892.149	142.68	2.55055	2.73895	0.976869	2.95044	2.15436	355.26	548.21	9.48132	501530	393.045	2.59444	3992.3		1	1
778.817	187.984	2.67005	2.83736	0.786128	2.89144	2.27412	467.784	687.634	6.11122	501626	522.18	2.71782	4124.07		1	1
2329.56	993.905	2.82235	3.00305	1.49585	3.36727	2.99734	664.275	1007.06	31.3223	501657	771.177	2.88715	6253.99		1	1
2039.25	765.323	3.11692	3.31481	1.46949	3.30947	2.88384	1308.94	2064.48	29.4772	501750	1854.88	3.26832	6163.77		1	1
1812.92	1040.53	3.13374	3.31062	1.32172	3.25838	3.01725	1360.64	2044.66	20.9756	501870	1464.4	3.16566	3568.25		1	1
1305.71	321.675	3.05446	3.22053	1.14209	3.11585	2.50742	1133.61	1661.6	13.8703	502237	1178.87	3.07147	3753.17		1	1
154.677	114.951	1.95087	2.24453	0.90504	2.18943	2.06051	89.3044	175.604	8.036	504301	92.0392	1.96397	3381.84		0	0
1054.93	304.571	3.27247	3.46032	1.07235	3.02322	2.48369	1872.69	2886.15	11.8127	505253	2587.23	3.41283	6039.95		1	1
188.006	98.2029	2.89628	3.07106	1.093	2.27417	1.99212	787.558	1177.77	12.3879	505309	1225.82	3.08843	7071.87		0	0
126.95	97.1756	2.89934	3.08236	0.903113	2.10363	1.98756	793.115	1208.82	8.00042	505319	1220.21	3.08643	7005.44		0	0
254.573	4.67086	3.14062	3.29011	0.845433	2.40581	0.669397	1382.36	1950.32	7.00541	505734	1451.69	3.16187	3713.95		0	0
959.309	366.442	2.64658	2.83064	0.962474	2.98196	2.56401	443.175	677.087	9.17221	507046	493.591	2.69337	3937.92		1	1
1520.66	416.601	2.49202	2.68274	0.909112	3.18203	2.61972	310.473	481.661	8.11171	507095	424.135	2.6275	6601.12		1	1
569.258	211.558	2.86932	3.03294	0.919875	2.75531	2.32543	740.155	1078.8	8.31525	507117	1037.3	3.0159	6145.53		0	0
642.113	105.427	2.80997	2.95229	0.870082	2.80761	2.02295	645.615	895.955	7.4145	507956	649.412	2.81252	3367.92		0	0
242.905	133.677	2.97343	3.149	0.689547	2.38544	2.12606	940.659	1409.28	4.89268	507980	989.932	2.99561	3726.17		0	0
1297.67	377.631	3.04301	3.20506	1.18826	3.11316	2.57707	1104.1	1603.47	15.4262	508015	1428.44	3.15486	5356.64		1	1
119.785	48.9067	0	0.281941	0	2.0784	1.68937	0.724305	1.914	0.175731	509677	0.0361626	0	4268.08		0	0
844.088	160.64	2.81009	2.99382	0.600729	2.92639	2.20585	645.786	985.873	3.98776	509747	668.212	2.82491	3397.37		1	1
826.186	223.02	2.77238	2.96069	0.892636	2.91708	2.34834	592.084	913.461	7.80973	510026	639.215	2.80565	3684.04		1	1
954.061	384.357	2.66739	2.84391	1.0658	2.97958	2.58473	464.928	698.085	11.6359	510074	540.02	2.73241	5390.32		1	1
637.814	163.025	2.43448	2.61521	0.785406	2.80469	2.21225	271.944	412.298	6.10107	511422	298.311	2.47467	3873.97		1	1
784.657	182.327	3.02099	3.18787	0.554552	2.89468	2.26085	1049.52	1541.25	3.58552	511712	1085	3.03543	3587.53		1	1
874.578	356.303	2.95105	3.12729	0.951991	2.9418	2.55182	893.41	1340.56	8.95345	511756	983.855	2.99293	3968.75		1	1
935.213	176.61	2.06502	2.27027	0.659356	2.97091	2.24702	116.151	186.324	4.56411	511784	138.414	2.14118	4608.2		1	1
1483.4	585.283	2.8807	3.06141	1.16203	3.17126	2.76737	759.8	1151.88	14.5221	511813	894.69	2.95167	4401.4		1	1
749.681	192.874	2.51516	2.67859	0.974634	2.87488	2.28527	327.462	477.081	9.43267	511841	339.111	2.53034	3328.35		1	1
183.528	208.151	2.77507	2.95049	0.7177	2.2637	2.31838	595.763	892.265	5.22036	511872	679.903	2.83245	4275.32		0	0
964.74	402.75	2.71767	2.90585	1.0043	2.98441	2.60504	522.005	805.106	10.0995	513443	645.623	2.80998	4847.06		1	1
2031.99	808.676	3.0575	3.22688	1.42002	3.30792	2.90777	1141.57	1686.08	26.3041	513554	1425.3	3.15391	9486.85		1	1
827.056	196.553	2.72677	2.90711	0.847658	2.91753	2.29348	533.048	807.436	7.04138	513607	563.587	2.75096	3700.19		1	1
1159.42	419.78	2.56203	2.74432	0.777978	3.06424	2.62302	364.781	555.031	5.99761	513635	421.267	2.62456	4526.21		1	1
1297.72	384.617	2.91026	3.10383	1.15992	3.11318	2.58503	813.325	1270.08	14.4518	513665	955.831	2.98038	4869.1		1	1
632.334	135.914	2.87793	3.06238	0.801488	2.80095	2.13327	754.97	1154.45	6.33123	513737	835.695	2.92205	4153.44		1	1
1218.92	316.133	3.04091	3.19997	1.11326	3.08597	2.49987	1098.77	1584.78	12.9797	513786	1286.79	3.10951	4354.52		1	1
1736.75	513.756	2.89585	3.07784	1.25507	3.23974	2.71076	786.778	1196.3	17.9917	513832	0	0	0		1	1
178.182	187.949	3.22551	3.39491	1.20954	2.25086	2.27404	1680.78	2482.61	16.2011	514087	1712.18	3.23355	3465.09		0	0
218.611	178.409	1.57179	1.7849	0.35962	2.33967	2.25142	37.3072	60.9399	2.28887	514273	40.0403	1.6025	3509.06		0	0
217.387	72.8469	0	1.03304	0.606506	2.33723	1.86241	0.585296	10.7904	4.04116	514694	1.91438	0.282027	1012.9		0	0
917.709	186.996	2.48207	2.64252	0.529341	2.96271	2.27183	303.44	439.056	3.3833	514924	324.38	2.51105	3835.08		1	1
781.074	148.772	2.77274	2.92984	0.705426	2.89269	2.17252	592.57	850.819	5.07488	515385	627.673	2.79773	3770.14		1	1
793.867	210.105	2.53342	2.72466	0.634046	2.89975	2.32244	341.522	530.475	4.30572	515420	362.076	2.5588	3615.1		1	1
908.456	366.643	2.57358	2.77513	1.11828	2.9583	2.56424	374.61	595.841	13.1306	515463	422.208	2.62553	6175.15		1	1
1503.44	924.551	2.78214	2.98521	1.31272	3.17709	2.96593	605.535	966.514	20.5457	515813	655.451	2.81654	3981.43		1	1
291.568	125.969	2.94903	3.12156	0.715479	2.46474	2.10027	889.269	1323	5.19373	515980	951.087	2.97822	3809.19		0	0
1632.55	725.878	2.16385	2.35766	0.971672	3.21287	2.86086	145.83	227.857	9.36853	516162	0	0	0		1	1
1964.96	921.21	3.01506	3.19537	1.49058	3.29335	2.96436	1035.29	1568.08	30.9444	516212	1731.03	3.23831	9998		1	1
2164.35	1155.46	3.36411	3.52402	1.50072	3.33533	3.06276	2312.63	3342.07	31.6753	517171	2350.08	3.37108	3492.88		1	1
1239.93	377.348	3.01002	3.18228	1.19725	3.0934	2.57674	1023.35	1521.54	15.749	517905	1292.74	3.11151	7751.04		1	1
710.336	202.771	2.65126	2.84319	0.788418	2.85146	2.30701	447.98	696.93	6.14354	520635	469.032	2.6712	3599.44		1	1
770.259	221.469	2.80427	2.98241	0.753199	2.88664	2.34531	637.188	960.317	5.66499	521406	688.556	2.83794	3749.49		1	1
773.453	168.939	3.07599	3.26024	0.883225	2.88843	2.22773	1191.2	1820.72	7.64232	521438	1227.43	3.089	3645.81		1	1
779.941	302.294	3.04523	3.22808	1.09663	2.89206	2.48043	1109.76	1690.76	12.4919	521471	1756.16	3.24456	7674.81		1	1
2442.03	1913.49	2.795	2.99219	1.62779	3.38775	3.28183	623.736	982.178	42.4413	522200	933.917	2.97031	9998		1	1
720.257	144.552	2.25982	2.4785	0.678275	2.85749	2.16003	181.893	300.957	4.76732	522614	203.201	2.30793	4148.62		1	1
849.582	197.248	2.61587	2.79702	0.800671	2.92921	2.29501	412.92	626.645	6.31932	523220	423.001	2.62634	3507.72		1	1
2368.29	861.876	2.26479	2.51333	1.29132	3.37443	2.93544	183.988	326.081	19.558	523393	218.894	2.34023	5193.33		1	1
771.666	136.161	2.93348	3.07832	0.893161	2.88743	2.13405	857.994	1197.62	7.81917	523598	909.217	2.95867	3570.46		1	1
829.53	199.689	2.87407	3.05297	0.934572	2.91883	2.30035	748.285	1129.71	8.60145	524077	775.328	2.88949	3336.64		1	1
814.991	166.442	2.71773	2.89938	0.734464	2.91115	2.22126	522.076	793.203	5.4258	524864	533.503	2.72714	3340.46		1	1
707.776	111.618	2.60006	2.75759	0.794584	2.8499	2.04773	398.163	572.255	6.23138	525494	439.271	2.64273	4066.98		1	1
364.898	167.368	2.95153	3.10754	1.03048	2.56217	2.22367	894.391	1280.97	10.727	525543	935.418	2.97101	3717.48		0	0
953.693	210.386	2.76552	2.94334	0.956936	2.97941	2.32302	582.798	877.688	9.05598	525586	620.594	2.79281	3845.92		1	1
1373.82	496.386	3.01559	3.1876	1.11261	3.13793	2.69582	1036.54	1540.3	12.9601	525622	1280.37	3.10733	9998		1	1
972.088	597.945	1.74946	2.05763	1.11594	2.98771	2.77666	56.1644	114.189	13.0598	525644	88.8794	1.9488	9998		1	1
3437.25	2082.74	2.21508	2.5559	1.70161	3.53621	3.31863	164.09	359.664	50.3054	525699	190.741	2.28044	5605.15		0	0
749.528	259.943	2.83118	2.99787	0.715156	2.87479	2.41488	677.93	995.097	5.18987	528041	731.394	2.86415	3904.26		1	1
449.579	154.547	2.5805	2.76776	0.823022	2.65281	2.18906	380.629	585.809	6.65307	528725	426.253	2.62967	4039.4		0	0
812.323	178.684	2.80861	2.99334	0.993075	2.90973	2.25209	643.598	984.787	9.84182	528758	778.278	2.89113	5031.88		1	1
2382.65	1010.21	2.80009	3.0027	1.41231	3.37706	3.00441	631.09	1006.24	25.8412	529631	835.643	2.92202	6057.61		1	1
893.98	246.587	2.61307	2.78202	0.890101	2.95133	2.39197	410.274	605.374	7.76428	529917	460.097	2.66285	4104.09		1	1
499.117	174.174	3.07156	3.2264	0.608981	2.6982	2.24098	1179.12	1684.24	4.06425	529958	1278.45	3.10669	3896.54		0	0
2023.11	498.1	3.18181	3.35419	1.29916	3.30602	2.69732	1519.89	2260.44	19.9143	529989	1681.05	3.22558	3967.98		1	1
1180.12	296.678	2.69981	2.87527	0.993219	3.07192	2.47229	500.964	750.353	9.84508	530021	537.949	2.73074	3815.82		1	1
1026.6	204.391	2.53326	2.7116	0.933696	3.0114	2.31046	341.398	514.759	8.58412	530043	517.64	2.71403	7185.29		1	1
236.638	160.023	2.5531	2.73188	1.00994	2.37408	2.20418	357.353	539.356	10.2316	530067	381.993	2.58206	3852.97		0	0
1429.51	339.482	3.15435	3.32375	1.26097	3.15519	2.53082	1426.77	2107.39	18.2379	530343	1692.65	3.22857	5483.3		1	1
1075.5	305.008	2.63425	2.80037	0.754964	3.03161	2.48431	430.777	631.491	5.68805	530749	466.167	2.66854	3971.27		1	1
2549.69	1320.6	3.26197	3.44195	1.60713	3.40649	3.12077	1827.98	2766.6	40.4699	530834	2127.23	3.32782	5361.71		1	1
1293.09	493.833	2.65072	2.8303	0.864779	3.11163	2.69358	447.427	676.547	7.32452	530980	507.033	2.70504	5494.73		1	1
734.242	423.612	2.61715	2.79078	0.74634	2.86584	2.62697	414.145	617.697	5.57622	531789	421.593	2.62489	3346.72		1	1
2396.35	855.281	3.43523	3.59639	1.25727	3.37955	2.93211	2724.14	3948.09	18.0829	531818	3339.78	3.52372	5999.36		1	1
1062.93	395.635	1.85453	2.07041	0.929536	3.02651	2.5973	71.5371	117.602	8.50229	532956	77.8038	1.891	3598.15		1	1
825.995	216.304	2.78933	2.96859	1.01593	2.91698	2.33506	615.641	930.229	10.3737	532986	616.097	2.78965	3032.91		1	1
853.234	304.931	3.12638	3.28693	0.988121	2.93107	2.4842	1337.77	1936.13	9.73018	533016	1864.52	3.27057	6166.91		1	1
1385.2	518.521	2.35776	2.54979	0.981826	3.14151	2.71477	227.908	354.639	9.59017	534773	251.458	2.40047	3822.38		1	1
781.251	774.425	0.407253	1.37228	0.698795	2.89279	2.88898	2.55419	23.5654	4.99799	534808	4.28514	0.631965	2872.96		0	0
153.514	146.955	2.41929	2.60971	1.03925	2.18615	2.16719	262.596	407.104	10.9459	534824	290.9	2.46374	3872.26		0	0
423.864	458.968	0.248861	1.3249	0.597457	2.62723	2.66178	1.77362	21.1301	3.95783	535413	3.1051	0.492076	2314.77		0	0
641.252	155.76	2.92903	3.12353	0.856988	2.80703	2.19246	849.239	1329.02	7.19429	535987	875.616	2.94231	3296.5		1	1
679.293	184.159	2.98755	3.16384	0.747505	2.83206	2.26519	971.749	1458.26	5.59121	536039	1062	3.02612	4031.31		1	1
304.372	258.736	2.59935	2.78022	0.938665	2.48341	2.41286	397.508	602.867	8.6829	536056	536.956	2.72994	6926.23		0	0
223.621	83.3991	2.5218	2.71925	0.873331	2.34951	1.92116	332.504	523.907	7.47019	536104	312.946	2.49547	9998		0	0
703.327	147.734	2.20809	2.4221	0.646001	2.84716	2.16948	161.468	264.303	4.42589	537057	169.12	2.22819	3352.52		1	1
611.486	154.581	2.78399	2.93954	0.663231	2.78639	2.18916	608.123	870.045	4.60501	537233	643.992	2.80888	3535.5		1	1
841.355	389.744	2.45607	2.65051	0.815682	2.92498	2.59078	285.803	447.204	6.54157	537404	337.682	2.52851	4621.39		1	1
972.555	585.805	3.26763	3.43342	1.11163	2.98791	2.76775	1851.93	2712.83	12.9309	537582	3325.54	3.52186	9998		1	1
2796.89	1693.68	2.72605	2.9562	1.4873	3.44668	3.22883	532.166	904.058	30.7116	538201	981.725	2.99199	9704.26		1	1
1729.56	1114.9	2.83319	3.02073	1.32463	3.23793	3.04724	681.06	1048.89	21.1169	539038	1019.43	3.00836	7949.31		1	1
208.322	30.9491	1.78083	2.01932	0.334503	2.31873	1.49065	60.3715	104.548	2.16024	542705	65.1232	1.81374	3846.01		0	0
871.011	188.748	2.86238	3.03408	0.850158	2.94002	2.27588	728.424	1081.64	7.08203	543379	787.681	2.89635	3840.5		1	1
813.688	225.878	1.76958	1.95549	0.772823	2.91046	2.35387	58.8278	90.2591	5.92684	544108	69.961	1.84486	4767.15		1	1
135.707	140.536	2.92594	3.08926	0.973569	2.1326	2.14779	843.216	1228.17	9.40956	544149	907.512	2.95785	3861.29		0	0
1803.47	454.598	3.51673	3.68318	1.13866	3.25611	2.65763	3286.48	4821.47	13.7612	544458	3814.91	3.58148	4231.16		1	1
315.74	89.5051	2.93984	3.09471	0.902641	2.49933	1.95185	870.652	1243.68	7.99173	545235	924.531	2.96592	3664.11		0	0
634.557	304.351	1.88933	2.14486	0.818816	2.80247	2.48337	77.5056	139.591	6.58895	545892	79.2962	1.89925	3182.68		1	1
1257.14	760.399	3.20033	3.3793	1.21215	3.09938	2.88104	1586.09	2394.97	16.2988	545918	1701.35	3.23079	3840.01		1	1
128.398	58.9393	0	0.829293	0.0225221	2.10856	1.7704	0.996119	6.74984	1.05323	546417	1.15955	0.0642905	3060.66		0	0
516.572	114.002	2.69562	2.89241	0.79594	2.71313	2.05691	496.155	780.558	6.25086	547414	531.859	2.7258	3762.66		0	0
170.27	116.359	1.51387	1.81461	0.833973	2.23114	2.0658	32.6493	65.2547	6.82297	547891	43.6629	1.64011	5447.37		0	0
106.232	105.071	0	1.2763	0	2.02626	2.02148	0.838979	18.8929	0.966921	548395	0.225511	0	4314.5		0	0
642.217	191.416	2.60518	2.80094	0.883708	2.80768	2.28198	402.88	632.329	7.65082	549448	396.861	2.59864	2830.37		1	1
765.348	177.775	1.97131	2.15941	0.499242	2.88386	2.24987	93.6084	144.348	3.15676	549472	90.0439	1.95445	2722.04		1	1
775.972	151.999	2.75215	2.91068	0.647543	2.88985	2.18184	565.134	814.1	4.44164	549506	586.884	2.76855	3414.01		1	1
1242.51	547.478	2.8518	3.02149	1.23914	3.0943	2.73837	710.879	1050.72	17.3437	549552	950.809	2.97809	5972.84		1	1
839.866	194.542	2.90489	3.06102	0.824577	2.92421	2.28901	803.325	1150.86	6.67693	549599	1415.41	3.15088	9998		1	1
952.871	214.037	3.03143	3.21448	0.869609	2.97903	2.33049	1075.04	1638.64	7.40644	550207	1108.86	3.04488	3421.76		1	1
1324.49	375.715	2.97784	3.15039	1.06766	3.12205	2.57486	950.257	1413.79	11.686	550231	1007.65	3.00331	3698.51		1	1
1095.49	292.356	2.87379	3.04565	0.989567	3.03961	2.46591	747.803	1110.83	9.76263	550257	1377.34	3.13904	9998		1	1
138.54	122.367	2.7189	2.87119	0.283462	2.14158	2.08766	523.485	743.338	1.92071	550582	542.007	2.734	3617.19		0	0
721.183	191.303	2.33059	2.501	0.709527	2.85805	2.28172	214.088	316.96	5.12304	552832	228.409	2.35871	3755.23		1	1
830.345	233.92	3.07166	3.23783	0.893364	2.91926	2.36907	1179.39	1729.13	7.82283	552860	1332.92	3.1248	4078.54		1	1
248.372	66.2848	2.61764	2.77966	0.8971	2.3951	1.82141	414.606	602.094	7.89041	552887	441.142	2.64458	3706.94		0	0
1063.3	1227.1	3.2422	3.42435	1.36191	3.02666	3.08888	1746.63	2656.75	23.0095	553013	1822.02	3.26055	3913.31		0	0
1236.63	744.406	2.80624	2.9999	1.25526	3.09224	2.87181	640.088	999.769	17.9994	553074	710.543	2.85159	4188.26		1	1
494.4	123.983	3.04214	3.20776	0.718833	2.69408	2.09336	1101.89	1613.46	5.23399	553134	1164.74	3.06623	3558.38		0	0
191.222	153.49	2.45068	2.63938	0.75224	2.28154	2.18608	282.281	435.895	5.65249	553170	316.871	2.50088	4270.77		0	0
653.121	139.963	3.01693	3.1918	0.745277	2.81499	2.14601	1039.74	1555.27	5.56259	553738	1036.6	3.01561	3247.85		1	1
1578.52	774.671	2.58763	2.78108	1.2367	3.19825	2.88912	386.932	604.06	17.2465	553761	417.11	2.62025	3663.52		1	1
803.035	256.529	2.31296	2.50476	0.878109	2.90473	2.40914	205.572	319.711	7.55281	553799	328.157	2.51608	7155.67		1	1
1559.04	819.763	3.11069	3.27551	1.14961	3.19286	2.91369	1290.29	1885.86	14.1128	556974	1325.22	3.12229	9998		1	1
4361.89	4079.5	3.45765	3.64006	2.0279	3.63967	3.61061	2868.47	4365.78	106.636	558652	6400.35	3.8062	9998		0	0
3104.93	1157.14	3.43588	3.59931	1.59545	3.49205	3.06339	2728.2	3974.76	39.3959	558757	2895.8	3.46177	4136.14		1	1
3216.94	821.886	3.31304	3.46301	1.2802	3.50744	2.91481	2056.06	2904.06	19.0634	558838	2121.62	3.32667	3442.84		1	1
1494.48	411.613	3.29991	3.4549	1.16364	3.17449	2.61449	1994.83	2850.39	14.5762	558884	2130.02	3.32838	3767.87		1	1
918.21	264.283	3.21751	3.38661	0.810157	2.96294	2.42207	1650.11	2435.63	6.45887	558904	1733.16	3.23884	3484.14		1	1
771.9	467.514	2.95327	3.11419	1.02471	2.88756	2.66979	897.989	1300.73	10.5855	558940	965.204	2.98462	3781.77		1	1
800.072	402.569	2.93481	3.12559	1.09182	2.90313	2.60484	860.618	1335.35	12.3543	559244	906.294	2.95727	3445.94		1	1
516.757	273.486	2.77298	2.92885	0.830025	2.71329	2.43693	592.894	848.897	6.76122	559276	658.624	2.81864	4015.59		0	0
574.764	206.226	2.76825	2.93287	0.69532	2.75949	2.31434	586.471	856.785	4.95815	559330	618.517	2.79135	3534.43		0	0
816.505	366.677	2.43334	2.6069	0.688061	2.91196	2.56428	271.229	404.478	4.87597	559348	282.521	2.45105	3444.16		1	1
1549.41	393.283	2.79163	2.94756	1.12575	3.19017	2.5947	618.916	886.263	13.3583	559373	654.886	2.81617	4122.95		1	1
123.663	120.861	2.54157	2.66978	0.78256	2.09224	2.08229	347.991	467.502	6.06122	559571	389.315	2.5903	4174.62		0	0
664.027	240.07	3.15521	3.33289	0.748921	2.82219	2.38034	1429.59	2152.24	5.60946	560360	1515.67	3.18061	3545.81		1	1
148.807	161.674	2.67035	2.85014	0.799319	2.17262	2.20864	468.111	708.166	6.29969	560452	575.741	2.76023	5749.68		0	0
639.196	184.091	2.29563	2.46096	0.861266	2.80563	2.26503	197.53	289.041	7.26551	561264	209.865	2.32194	3533.78		1	1
921.686	279.223	2.60907	2.78803	0.743997	2.96458	2.44595	406.506	613.805	5.54622	561280	427.084	2.63051	3539.69		1	1
1391.38	668.914	2.96025	3.11779	1.18653	3.14345	2.82537	912.531	1311.55	15.3648	561309	1100.78	3.0417	4745.62		1	1
568	509.92	2.87519	3.09586	1.28107	2.75435	2.7075	750.224	1246.97	19.1016	561359	1151.06	3.0611	7022.17		0	0
386.49	49.609	2.25006	2.41542	0.395665	2.58714	1.69556	177.852	260.27	2.48694	562196	171.678	2.23471	2785.29		0	0
597.786	105.279	2.82887	2.98796	0.97337	2.77655	2.02234	674.324	972.656	9.40524	564498	756.87	2.87902	4264.63		0	0
700.887	189.61	2.34707	2.51474	0.723255	2.84565	2.27786	222.365	327.143	5.28756	564547	240.576	2.38125	3999.84		1	1
793.742	172.707	2.83563	3.00064	0.82179	2.89968	2.23731	684.898	1001.47	6.63422	565141	868.806	2.93892	7349.21		1	1
810.17	191.952	1.85345	2.09845	0.767708	2.90858	2.28319	71.3591	125.443	5.85744	565425	79.3262	1.89942	4048.4		1	1
713.179	218.475	2.71322	2.87974	0.764342	2.8532	2.3394	516.681	758.122	5.81223	565449	865.748	2.93739	8623.13		1	1
233.9	254.188	2.86432	3.04681	1.18383	2.36903	2.40515	731.671	1113.82	15.2696	566000	775.613	2.88965	3500.06		0	0
919.144	287.555	3.31364	3.47752	0.967266	2.96338	2.45872	2058.93	3002.74	9.27398	566165	2173.88	3.33723	3644.99		1	1
2679.23	1225.08	2.72739	2.94386	1.51852	3.42801	3.08816	533.818	878.737	33.0006	566219	831.212	2.91971	7526.01		1	1
845.227	193.14	2.06386	2.28181	1.07992	2.92697	2.28587	115.84	191.343	12.0203	566334	130.799	2.1166	3807.03		1	1
706.308	277.205	3.05419	3.22366	0.946423	2.84899	2.4428	1132.89	1673.64	8.83941	566362	1241.86	3.09407	3887.35		1	1
1126.67	622.604	3.27371	3.44355	1.44142	3.05179	2.79421	1878.06	2776.82	27.6322	566440	2168.83	3.33623	5920.04		1	1
472.594	48.2359	2.22468	2.42312	0.552902	2.67449	1.68337	167.757	264.922	3.57192	568846	184.451	2.26588	3833.03		0	0
987.842	419.986	2.33502	2.54206	1.07797	2.99469	2.62323	216.284	348.384	11.9666	569636	269.811	2.43106	4893.78		1	1
1822.79	760.292	3.15794	3.32371	1.25344	3.26074	2.88098	1438.61	2107.23	17.9241	569884	1530.6	3.18486	3461.03		1	1
333.643	116.579	2.96102	3.12468	0.640737	2.52328	2.06662	914.155	1332.55	4.37258	569960	1007.18	3.00311	3988.09		0	0
542.966	128.035	2.8525	3.01312	0.642002	2.73477	2.10733	712.036	1030.68	4.38532	570130	749.367	2.87469	3539.22		0	0
869.604	325.199	2.61193	2.78575	0.941712	2.93932	2.51215	409.199	610.589	8.74403	570357	540.349	2.73267	5548.72		1	1
1481.55	469.009	3.4029	3.55105	1.1669	3.17072	2.67118	2528.69	3556.7	14.686	570392	2731.18	3.43635	4375.44		1	1
246.445	293.55	2.67823	2.85047	0.966843	2.39172	2.46768	476.682	708.709	9.26496	571517	519.393	2.7155	2839.73		0	0
430.302	180.628	2.53025	2.71648	1.15854	2.63377	2.25678	339.042	520.575	14.406	572987	368.589	2.56654	3835.47		0	0
2864.27	918.203	2.94267	3.12667	1.3171	3.45701	2.96294	876.342	1338.67	20.7539	573006	954.765	2.9799	4578.93		1	1
462.722	120.776	2.85517	2.99692	0.665621	2.66532	2.08198	716.426	992.941	4.63042	574319	752.83	2.8767	3531.29		0	0
881.512	180.789	1.75363	2.01654	0.821485	2.94523	2.25717	56.7062	103.882	6.62957	574608	68.072	1.83297	4732.96		1	1
1529.3	543.787	3.15753	3.33874	1.30747	3.18449	2.73543	1437.23	2181.41	20.2986	575156	1650.08	3.2175	5000.71		1	1
1894.06	838.161	2.82468	3.00697	1.33498	3.27739	2.92333	667.85	1016.18	21.6263	575190	706.105	2.84887	3564.29		1	1
178.326	102.818	2.38214	2.58985	0.743944	2.25121	2.01207	241.067	388.912	5.54555	575964	274.834	2.43907	4166.73		0	0
1491.77	425.492	2.92684	3.0923	1.026	3.1737	2.62889	844.97	1236.8	10.6169	577700	861.08	2.93504	3345.81		1	1
2025.91	407.788	2.80467	2.98403	1.27319	3.30662	2.61043	637.78	963.905	18.758	578110	666.41	2.82374	3587.82		1	1
788.542	207.221	2.86724	3.0508	1.04644	2.89682	2.31643	736.608	1124.1	11.1285	578304	823.155	2.91548	4463.85		1	1
683.718	214.313	2.42635	2.61303	0.804557	2.83488	2.33105	266.9	410.229	6.37613	578610	273.549	2.43704	3371.3		1	1
847.714	298.476	2.44106	2.62198	0.83809	2.92825	2.47491	276.099	418.771	6.88795	578635	272.539	2.43543	3056.43		1	1
1149.59	299.368	3.24979	3.42308	1.0435	3.06054	2.47621	1777.44	2648.97	11.0534	579431	2489.7	3.39615	6462.78		1	1
939.254	329.406	2.94319	3.115	0.68071	2.97278	2.51773	877.386	1303.18	4.79413	579470	955.78	2.98036	4093.81		1	1
2252.49	1410.78	3.1494	3.32624	1.42351	3.35266	3.14946	1410.59	2119.54	26.516	579485	1902.85	3.2794	5710.26		1	1
328.265	52.8485	1.43285	1.66872	0.249593	2.51623	1.72303	27.0928	46.6362	1.77661	580874	27.4166	1.43801	3639.65		0	0
923.484	266.885	2.58863	2.75099	0.741736	2.96543	2.42632	387.821	563.625	5.51742	581745	422.405	2.62573	3942.12		1	1
1699.17	849.686	1.66229	2.08603	1.24059	3.23024	2.92926	45.951	121.908	17.4016	581902	106.705	2.02818	9998		1	1
782.129	158.919	2.55489	2.69681	0.764585	2.89328	2.20118	358.829	497.514	5.81548	583264	360.474	2.55687	3110.78		1	1
5224.94	3952.05	2.62226	2.92073	1.84523	3.71808	3.59682	419.046	833.155	70.0214	583333	711.898	2.85242	9740.05		0	0
1123.96	239.879	2.79324	2.9823	1.07064	3.05075	2.37999	621.215	960.061	11.7662	583662	855.381	2.93216	5841.76		1	1
1482.11	737.679	2.6475	2.86296	1.32335	3.17088	2.86787	444.115	729.389	21.0549	583698	529.17	2.7236	5781.63		1	1
1502.68	512.633	3.16544	3.3281	1.21941	3.17687	2.70981	1463.66	2128.63	16.5734	584056	1665.57	3.22156	4345.88		1	1
1824.59	810.036	2.71573	2.8816	1.25015	3.26117	2.9085	519.673	761.369	17.7891	584095	571.48	2.757	3925.77		1	1
813.654	243.646	2.90329	3.04961	0.739257	2.91044	2.38676	800.367	1121.01	5.48601	585407	817.553	2.91252	3515.65		1	1
1214.53	515.943	2.47336	2.67085	1.0023	3.08441	2.7126	297.415	468.651	10.0532	585436	309.804	2.49109	3841.9		1	1
775.622	292.437	2.92617	3.10778	1.11022	2.88965	2.46603	843.661	1281.68	12.8891	585495	1292.95	3.11158	8050.44		1	1
722.776	153.482	2.73702	2.9271	0.877301	2.859	2.18606	545.781	845.466	7.53877	587299	579.276	2.76289	3743.89		1	1
1270.06	525.243	2.37027	2.56635	1.01525	3.10382	2.72036	234.569	368.427	10.3573	587497	257.047	2.41001	3939.16		1	1
805.226	202.958	2.7351	2.90337	0.927515	2.90592	2.30741	543.379	800.522	8.46281	587538	581.176	2.76431	3861.63		1	1
801.916	220.925	2.96141	3.11092	0.906878	2.90413	2.34425	914.969	1290.99	8.07009	587573	933.474	2.9701	3354.34		1	1
1083.48	691.946	2.74698	2.92837	1.13638	3.03482	2.84007	558.445	847.956	13.6892	587589	970.481	2.98699	8502.65		1	1
163.683	172.517	1.64864	1.96229	1.23941	2.214	2.23683	44.5285	91.6831	17.3544	587662	69.9721	1.84492	9998		0	0
113.21	164.815	1.66608	1.978	1.2362	2.05388	2.217	46.3528	95.0601	17.2266	587667	71.4604	1.85407	9998		0	0
1874.16	549.371	3.30415	3.4696	1.33015	3.27281	2.73987	2014.44	2948.48	21.387	587685	2191.42	3.34073	3918.64		1	1
3094.82	2488.07	3.60252	3.77711	1.78068	3.49064	3.39586	4004.24	5985.58	60.3499	587731	7965.84	3.90123	9998		0	0
134.127	171.182	2.7854	2.9446	0.88675	2.12752	2.23346	610.103	880.239	7.7046	587854	652.986	2.8149	3800.38		0	0
2478.58	1039.12	3.20635	3.38271	1.51732	3.3942	3.01666	1608.23	2413.84	32.9096	587934	1838.35	3.26443	4610.15		1	1
882.74	235.483	3.0515	3.1977	0.793453	2.94583	2.37196	1125.9	1576.51	6.21518	588531	1206.06	3.08137	3632.46		1	1
1407.26	1001.66	1.94272	2.24389	1.09132	3.14837	3.00072	87.6426	175.343	12.3402	588642	252.233	2.4018	9998		1	1
1236.82	874.615	2.57594	2.73983	1.05969	3.09231	2.94182	376.648	549.324	11.4733	590733	416.94	2.62007	3983.19		1	1
819.406	272.934	3.14386	3.29159	1.14148	2.9135	2.43606	1392.72	1957.01	13.8509	590773	1442.43	3.1591	3429.36		1	1
977.658	327.223	3.02685	3.20316	1.28022	2.99019	2.51484	1063.77	1596.48	19.0642	590814	1335.96	3.12579	5311.56		1	1
857.944	315.594	2.27572	2.46295	0.807207	2.93346	2.49913	188.678	290.367	6.41515	592095	208.641	2.3194	3903.93		1	1
102.532	103.887	0.842714	1.28928	0	2.01086	2.01656	6.96168	19.4661	0.945869	592257	9.27377	0.967256	5101.51		0	0
559.44	245.017	2.92509	3.10036	0.661326	2.74775	2.3892	841.56	1259.98	4.58486	592562	989.527	2.99543	4466.65		0	0
245.695	274.278	3.05277	3.20177	0.946211	2.3904	2.43819	1129.2	1591.38	8.83509	592591	1532.06	3.18528	5814.12		0	0
735.7	324.855	2.89577	3.08001	0.928203	2.8667	2.51169	786.622	1202.28	8.47624	592780	862.54	2.93578	4682.62		1	1
3938.02	1459.78	3.8476	3.99991	1.59965	3.59528	3.16429	7040.46	9998	39.7783	592864	9998	3.99991	6409.62		1	1
2618.88	1814.8	2.83266	3.04846	1.43612	3.41811	3.25883	680.242	1118.05	27.2976	592980	909.173	2.95865	5669.52		1	1
294.344	183.307	1.91463	2.12417	1.02857	2.46885	2.26318	82.1537	133.097	10.6801	593697	96.8138	1.98594	5288.11		0	0
922.527	328.39	2.72135	2.89251	0.949421	2.96498	2.51639	526.441	780.755	8.90063	595259	954.265	2.97967	9251.51		1	1
1205.57	342.856	2.49194	2.66431	0.937367	3.08119	2.53511	310.416	461.647	8.65699	595535	639.549	2.80587	9998		1	1
1957.55	589.838	3.36334	3.53357	1.20937	3.29171	2.77073	2308.56	3416.43	16.1946	596674	3543.3	3.54941	9998		1	1
731.378	335.501	2.20051	2.39512	0.55192	2.86414	2.52569	158.676	248.382	3.56385	597559	157.497	2.19727	3120.06		1	1
884.565	127.733	2.96852	3.13042	0.922848	2.94673	2.1063	930.082	1350.26	8.37236	597603	955.657	2.9803	3367.14		1	1
739.681	214.543	3.14135	3.2875	0.779515	2.86904	2.33152	1384.69	1938.63	6.01887	597635	1476.58	3.16926	3620.68		1	1
872.227	403.42	2.70729	2.86655	0.725414	2.94063	2.60576	509.671	735.441	5.31391	597676	870.217	2.93963	9106.98		1	1
724.896	109.68	2.52391	2.68594	0.752874	2.86028	2.04013	334.128	485.226	5.66075	597809	341.652	2.53358	3596.12		1	1
1365.26	388.306	3.16015	3.30943	0.992349	3.13522	2.58917	1445.93	2039.04	9.82537	597848	1604.47	3.20533	4029.27		1	1
244.009	264.039	2.21415	2.45431	0.92713	2.38741	2.42167	163.74	284.647	8.45532	598498	174.921	2.24284	3142.14		0	0
4955.89	3027.53	3.29995	3.49249	1.81772	3.69512	3.48109	1995.04	3108.08	65.7235	598867	2232.59	3.34881	3817.44		0	0
114.085	114.249	2.10509	2.34816	0.496838	2.05723	2.05785	127.376	222.928	3.13934	598910	130.737	2.1164	3465.3		0	0
756.823	204.997	2.85243	3.00855	0.6292	2.87899	2.31175	711.924	1019.88	4.25794	599336	745.475	2.87243	3652.97		1	1
497.201	130.784	2.38072	2.55606	0.670151	2.69653	2.11655	240.281	359.798	4.67898	599367	247.414	2.39342	3301.35		0	0
134.938	115.993	2.5163	2.67249	1.01854	2.13013	2.06443	328.322	470.426	10.4361	599405	379.825	2.57958	4130.81		0	0
290.663	168.5	2.10611	2.28807	1.07527	2.46339	2.2266	127.675	194.119	11.8925	599435	131.714	2.11963	3127.4		0	0
960.503	133.005	2.62977	2.79724	0.870502	2.9825	2.12387	426.353	626.962	7.42168	600072	434.569	2.63806	3273.71		1	1
742.751	234.178	2.83081	3.0004	0.849931	2.87084	2.36955	677.342	1000.91	7.07834	600147	1199.54	3.07901	8884.39		1	1
893.935	206.588	3.15971	3.31083	0.935761	2.95131	2.31511	1444.47	2045.65	8.62504	600957	1524.91	3.18324	3723.82		1	1
784.097	204.541	3.03897	3.19389	1.01492	2.89437	2.31078	1093.88	1562.76	10.3495	600979	1145.23	3.05889	3427.23		1	1
792.145	167.524	2.62468	2.80699	0.57438	2.8988	2.22408	421.382	641.193	3.75301	603291	444.511	2.64788	3683.44		1	1
829.434	543.741	2.43953	2.64451	1.08677	2.91878	2.73539	275.124	441.075	12.2115	603310	538.825	2.73145	9998		1	1
485.511	140.02	3.16016	3.31186	0.753837	2.6862	2.14619	1445.96	2050.48	5.67332	603347	1589.63	3.2013	3923.83		0	0
2091.38	470.383	2.79153	2.96916	1.31161	3.32043	2.67245	618.768	931.452	20.4934	603377	674.237	2.82881	3722.42		1	1
1340.32	426.996	2.89912	3.07185	1.27886	3.12721	2.63042	792.717	1179.92	19.0045	603422	850.73	2.92979	3683.18		1	1
980.421	294.045	2.14538	2.33515	0.716653	2.99141	2.46841	139.76	216.346	5.20778	603703	159.446	2.20261	4193.16		1	1
659.53	184.369	2.86203	3.01466	0.87204	2.81923	2.26569	727.829	1034.34	7.44801	604109	762.599	2.8823	3607.04		1	1
2862.73	1640.61	3.3032	3.48618	1.68112	3.45678	3.21501	2010.03	3063.23	47.9865	604158	2001.56	3.30137	2968.8		1	1
672.961	171.375	2.91029	3.0707	0.772489	2.82799	2.23395	813.366	1176.79	5.92228	605251	920.372	2.96396	4230.81		1	1
1027.39	269.401	3.10993	3.28952	1.06199	3.01174	2.4304	1288.03	1947.68	11.5343	606981	0	0	0		1	1
1356.85	464.877	3.07422	3.25963	1.05218	3.13253	2.66734	1186.36	1818.14	11.2766	607032	1265.19	3.10216	3811.69		1	1
1959.84	650.146	3.09628	3.27647	1.50459	3.29222	2.81301	1248.19	1890.01	31.9591	607050	1436.59	3.15733	4597.88		1	1
111.111	136.965	2.42239	2.63506	0.822727	2.04576	2.13661	264.48	431.581	6.64855	608123	285.015	2.45487	3905.11		0	0
213.677	163.951	1.48997	1.9396	1.17305	2.32976	2.21471	30.9011	87.0159	14.8953	608842	43.6781	1.64026	6288.55		0	0
1065.97	374.705	2.49395	2.66746	0.860224	3.02775	2.57369	311.856	465.005	7.2481	609262	442.858	2.64626	6373.15		1	1
775.569	188.216	2.79183	2.97584	0.55603	2.88962	2.27466	619.201	945.883	3.59774	609285	646.544	2.8106	3465.9		1	1
1037.94	553.332	2.0868	2.30119	0.922762	3.01617	2.74299	122.124	200.074	8.37071	609316	130.087	2.11423	4152.81		1	1
3622.18	1418.41	3.18066	3.36157	1.69971	3.55897	3.1518	1515.88	2299.14	50.0854	609355	2234.95	3.34927	6892.61		1	1
125.407	119.748	1.48777	1.91076	0.73946	2.09832	2.07827	30.7444	81.4252	5.48858	609964	32.522	1.51218	3953.42		0	0
203.084	99.2655	2.14178	2.28318	0.805459	2.30768	1.9968	138.606	191.947	6.38938	611789	138.447	2.14128	2977.45		0	0
878.804	149.04	1.76361	1.92359	0.643116	2.94389	2.1733	58.0241	83.8665	4.39659	611953	58.5747	1.76771	3260.75		1	1
176.361	131.018	2.5863	2.7492	0.806476	2.2464	2.11733	385.748	561.303	6.40436	612207	397.052	2.59885	3436.34		0	0
992.393	392.4	1.92538	2.16069	1.00661	2.99668	2.59373	84.2129	144.775	10.1533	612236	111.999	2.04921	7758.15		1	1
1417.38	679.687	1.965	2.17984	0.970454	3.15149	2.83231	92.2568	151.299	9.34231	612259	108.917	2.03709	4587.7		1	1
2210.54	1019.47	2.51289	2.72482	1.34336	3.3445	3.00837	325.757	530.669	22.0477	612537	500.785	2.69965	9998		1	1
708.419	249.055	3.32603	3.48466	1.45799	2.85029	2.3963	2118.53	3052.5	28.707	613027	2254.83	3.35311	3914.69		1	1
145.373	226.741	2.65495	2.83675	1.19318	2.16248	2.35553	451.803	686.678	15.602	613896	544.112	2.73569	4583.03		0	0
1622.62	735.858	1.89337	2.2218	1.23277	3.21022	2.86679	78.2297	166.647	17.091	613983	117.059	2.06841	6114.95		1	1
946.281	320.41	2.37624	2.55777	0.92321	2.97602	2.50571	237.815	361.217	8.37935	614874	299.458	2.47634	5274.64		1	1
972.635	245.744	2.61725	2.79055	0.920571	2.98795	2.39048	414.235	617.379	8.32859	614899	456.209	2.65916	4451.58		1	1
210.982	456.834	2.34627	2.55923	0.789393	2.32424	2.65976	221.956	362.432	6.15734	615011	242.445	2.38461	4089.38		0	0
1037.9	186.771	2.56067	2.76284	0.735272	3.01616	2.27131	363.635	579.22	5.4359	617206	385.602	2.58614	3650.69		1	1
812	316.624	2.39385	2.57322	0.845325	2.90956	2.50054	247.656	374.3	7.00367	617337	300.572	2.47795	4814.38		1	1
1111.08	260.286	2.66947	2.86051	0.910961	3.04575	2.41545	467.168	725.281	8.14632	617370	509.885	2.70747	3687.41		1	1
906.391	140.513	2.53608	2.68317	0.988516	2.95732	2.14772	343.623	482.131	9.73904	617397	544.87	2.73629	8014.03		1	1
537.615	202.619	2.28426	2.476	0.755817	2.73047	2.30668	192.424	299.227	5.69924	619688	212.562	2.32749	4023.87		0	0
227.222	189.547	2.65375	2.81622	0.954773	2.35645	2.27772	450.561	654.966	9.01099	620096	470.936	2.67296	3528.39		0	0
162.252	178.523	2.70038	2.87696	0.945642	2.21019	2.25169	501.628	753.286	8.82352	620111	537.784	2.73061	3645.6		0	0
1908.62	924.315	2.71394	2.91481	1.22453	3.28072	2.96582	517.531	821.887	16.7698	620163	845.541	2.92713	8334.11		1	1
821.433	102.16	2.25364	2.4331	0.801862	2.91457	2.00928	179.324	271.081	6.33668	620984	195.172	2.29042	3725.05		1	1
929.827	212.918	2.76327	2.94256	0.888796	2.9684	2.32821	579.789	876.121	7.74097	621456	610.302	2.78554	3697.29		1	1
1210.17	373.874	2.99811	3.17719	1.13006	3.08285	2.57272	995.666	1503.8	13.4915	621512	1093.54	3.03884	4140.06		1	1
1801	559.347	2.68947	2.88425	1.07831	3.25551	2.74768	489.18	766.029	11.9761	621616	531.469	2.72548	3608.76		1	1
840.813	307.172	2.93096	3.11691	1.1541	2.9247	2.48738	853.026	1308.92	14.2592	621652	1226.24	3.08857	6249.23		1	1
1370.93	199.576	2.85895	3.04351	1.03224	3.13702	2.30011	722.69	1105.37	10.7707	622882	908.489	2.95832	4990.36		1	1
522.799	173.371	3.06905	3.20732	0.573258	2.71833	2.23898	1172.34	1611.82	3.74333	623773	1283.26	3.10831	3970.58		0	0
898.829	280.675	2.0026	2.2181	0.875822	2.95368	2.4482	100.601	165.234	7.51315	623798	122.088	2.08667	9998		1	1
641.095	160.62	2.58086	2.73023	0.604033	2.80692	2.2058	380.939	537.322	4.01821	623872	391.312	2.59252	3307.83		1	1
1016.29	396.603	2.71258	2.89498	1.03242	3.00702	2.59836	515.912	785.2	10.775	624579	511.447	2.7088	3126.85		1	1
1181.36	345.48	3.11367	3.29444	1.17924	3.07238	2.53842	1299.17	1969.88	15.109	624760	1388.73	3.14262	3775.21		1	1
883.454	199.669	3.14031	3.32112	0.884757	2.94618	2.30031	1381.38	2094.69	7.66932	626400	1449.69	3.16128	3456.71		1	1
208.417	101.031	3.06772	3.21516	0.680124	2.31893	2.00445	1168.74	1641.18	4.78767	626548	1252.2	3.09767	3722.19		0	0
2118.85	1536.16	3.17092	3.35173	1.5769	3.3261	3.18644	1482.25	2247.68	37.7489	626922	3106.44	3.49226	9998		1	1
986.136	361.003	2.39762	2.62361	1.00899	2.99394	2.55751	249.819	420.346	10.2092	627626	282.837	2.45154	4223.17		1	1
718.518	221.559	2.2188	2.41703	0.557191	2.85644	2.34549	165.502	261.232	3.60737	627827	186.394	2.27043	4195.21		1	1
860.074	188.743	0.809019	1.40128	0.598247	2.93454	2.27587	6.44197	25.1932	3.96503	628335	7.01459	0.846002	3212.69		1	1
1152.07	714.121	2.3196	2.53278	1.10792	3.06148	2.85377	208.735	341.022	12.821	628599	229.123	2.36007	3867.96		1	1
3278.33	1998.2	3.47483	3.65186	1.51706	3.51565	3.30064	2984.2	4486.04	32.8899	628640	3327.03	3.52206	4140.47		1	1
763.754	238.496	2.37179	2.55597	0.77111	2.88295	2.37748	235.394	359.723	5.9035	628708	259.946	2.41488	3889.71		1	1
760.365	328.675	2.59077	2.78088	0.867655	2.88102	2.51677	389.738	603.782	7.37317	629179	405.201	2.60767	3374.18		1	1
865.078	169.492	2.75096	2.90888	0.619341	2.93706	2.22915	563.58	810.729	4.16237	629318	606.035	2.7825	3807.58		1	1
708.417	115.353	2.68316	2.86096	0.842999	2.85029	2.06203	482.126	726.037	6.96624	630725	507.289	2.70526	3726.42		1	1
973.175	347.313	2.19902	2.39962	0.852717	2.98819	2.54072	158.133	250.967	7.12388	631155	175.641	2.24462	3941.72		1	1
748.619	396.622	0.946098	1.43828	0.608972	2.87426	2.59838	8.83278	27.4337	4.06417	631289	12.9557	1.11246	4291.56		1	1
1174.24	313.297	2.53277	2.71359	0.977307	3.06976	2.49596	341.014	517.114	9.4909	631319	375.462	2.57457	3850.07		1	1
3436.32	3005.27	2.96276	3.16564	1.58561	3.53609	3.47788	917.827	1464.34	38.5134	631350	1052.42	3.02219	4544.66		0	0
743.323	267.745	3.04651	3.2236	0.896842	2.87118	2.42772	1113.04	1673.38	7.88573	632743	1163	3.06558	3618.26		1	1
249.314	159.974	2.00757	2.18002	0.898973	2.39675	2.20405	101.757	151.365	7.92452	632769	103.698	2.01577	3348.1		0	0
2285.42	748.851	3.23755	3.38941	1.22705	3.35897	2.8744	1728.01	2451.37	16.8674	632828	2160.85	3.33463	5942.75		1	1
3727.8	1641.11	3.18829	3.37788	1.72474	3.57145	3.21514	1542.72	2387.15	53.0561	632867	1928.41	3.2852	7816.3		1	1
975.456	163.257	3.11617	3.30194	1.07384	2.98921	2.21287	1306.69	2004.19	11.8532	634500	1371.89	3.13732	3529.66		1	1
1457.48	437.356	3.22826	3.38539	1.11538	3.1636	2.64083	1691.47	2428.8	13.043	634523	2237.88	3.34984	5790.44		1	1
206.802	239.713	2.14073	2.4397	1.12739	2.31556	2.37969	138.271	275.234	13.4087	634578	154.164	2.18798	3633.59		0	0
431.583	302.977	3.09559	3.27887	1.32392	2.63506	2.48141	1246.21	1900.49	21.0823	635760	1290.96	3.11091	3564.6		0	0
169.44	108.323	1.38225	1.71733	0.106863	2.22902	2.03472	24.1128	52.1596	1.27898	635839	23.4706	1.37052	3604.59		0	0
1868.73	954.529	2.90492	3.07681	1.23458	3.27155	2.97979	803.381	1193.48	17.1626	636292	1553.96	3.19144	9998		1	1
926.009	359.709	2.46603	2.65712	0.875761	2.96661	2.55595	292.434	454.062	7.5121	636934	306.07	2.48582	3519.45		1	1
2076.11	832.13	2.16353	2.39575	1.24045	3.31725	2.92019	145.722	248.745	17.3958	637189	223.922	2.3501	7146.44		1	1
737.297	247.926	2.845	3.00932	0.762456	2.86764	2.39432	699.845	1021.69	5.78703	638142	712.304	2.85267	3297.33		1	1
779.907	333.952	1.87662	2.03818	0.649969	2.89204	2.52368	75.2695	109.189	4.46651	638490	81.6162	1.91178	3684.37		1	1
788.74	299.877	2.81031	2.97495	1.0454	2.89693	2.47694	646.113	943.941	11.102	638558	600.714	2.77867	9998		1	1
1695.43	1046.16	3.12198	3.28339	1.46387	3.22928	3.0196	1324.27	1920.37	29.0983	638749	1666.04	3.22168	5941.64		1	1
618.09	222.746	2.84995	3.0367	0.905706	2.79105	2.34781	707.87	1088.17	8.04834	638773	765.867	2.88415	3908.55		1	1
1027.89	472.32	1.94359	2.2334	0.931747	3.01194	2.67424	87.819	171.161	8.54568	639452	103.669	2.01565	4213.47		1	1
607.818	140.404	2.86465	3.03364	0.630337	2.78377	2.14738	732.228	1080.54	4.26911	639508	762.247	2.8821	3607.34		1	1
689.818	207.864	3.21422	3.38182	0.994966	2.83873	2.31778	1637.64	2408.88	9.88476	639901	1689.37	3.22772	3426.3		1	1
352.818	132.345	3.10681	3.28954	0.742055	2.54755	2.12171	1278.81	1947.79	5.52147	640090	1374.56	3.13817	3740.58		0	0
1092.35	436.917	2.58437	2.78365	1.1374	3.03836	2.6404	384.038	607.639	13.7214	641551	401.903	2.60412	4249.89		1	1
979.136	391.15	2.45661	2.62606	0.842764	2.99084	2.59234	286.16	422.722	6.96248	642707	489.876	2.69009	9006.02		1	1
1173.06	415.241	2.84798	3.02819	0.987512	3.06932	2.6183	704.659	1067.06	9.71654	642733	750.161	2.87515	7391.81		1	1
1184.23	434.74	3.22055	3.36998	1.10573	3.07343	2.63823	1661.71	2344.11	12.7565	642760	2172.84	3.33703	6552.78		1	1
790.718	138.458	2.72484	2.86559	0.732966	2.89802	2.14132	530.687	733.822	5.40712	643802	566.196	2.75297	3806.23		1	1
714.277	120.022	2.46624	2.63909	0.816096	2.85387	2.07926	292.574	435.597	6.54781	644435	310.9	2.49262	3811.06		1	1
615.389	310.052	2.67465	2.85093	0.976398	2.78915	2.49143	472.77	709.466	9.47105	644489	555.611	2.74477	4491.51		1	1
1642.92	885.445	2.99731	3.18856	1.35792	3.21562	2.94716	993.831	1543.68	22.7993	644524	1295.54	3.11245	5703.47		1	1
3559.99	2131.64	2.98574	3.19935	1.81225	3.55145	3.32871	967.71	1582.54	64.9001	644571	1329.94	3.12383	7270.69		0	0
820.845	343.075	2.87716	3.05403	1.03445	2.91426	2.53539	753.632	1132.48	10.8254	645455	1442.19	3.15902	9998		1	1
2000.62	834.21	2.89213	3.06131	1.32335	3.30117	2.92128	780.068	1151.63	21.0545	645674	0	0	0		1	1
1593.06	494.341	3.22254	3.402	1.30595	3.20223	2.69403	1669.34	2523.49	20.2277	645725	2287.5	3.35936	8132.3		1	1
1454.23	732.786	3.14628	3.3205	1.34703	3.16263	2.86498	1400.5	2091.68	22.2346	646432	1643.57	3.21579	6508.09		1	1
2056.04	918.454	3.23359	3.40873	1.42384	3.31303	2.96306	1712.34	2562.87	26.5364	648313	3837.41	3.58404	9998		1	1
857.046	241.777	2.57857	2.75545	0.750185	2.933	2.38341	378.937	569.448	5.62582	649514	416.619	2.61974	4091.93		1	1
818.481	275.488	2.90571	3.10068	0.942374	2.91301	2.4401	804.832	1260.91	8.75737	649592	1734.08	3.23907	9998		1	1
1385.2	693.867	2.86455	3.04691	1.17097	3.14151	2.84128	732.066	1114.07	14.824	651977	1431.16	3.15569	9998		1	1
108.257	111.093	1.87434	2.05121	0.0789707	2.03446	2.04569	74.8753	112.515	1.19942	653725	51.5821	1.7125	6985.63		0	0
956.73	315.594	3.16644	3.34344	1.10351	2.98079	2.49913	1467.05	2205.16	12.6913	654379	1620.44	3.20963	3795.72		1	1
818.099	258.193	2.70064	2.85893	0.94803	2.91281	2.41194	501.928	722.651	8.87216	654412	688.299	2.83778	5969.79		1	1
196.991	162.302	2.54741	2.7517	0.851122	2.29445	2.21033	352.7	564.549	7.09777	654445	408.102	2.61077	4407.74		0	0
565.776	139.473	3.03294	3.18082	0.801869	2.75264	2.14449	1078.79	1516.43	6.33679	655701	1157.4	3.06348	3742.97		0	0
749.334	275.885	2.29607	2.47599	0.674262	2.87468	2.44073	197.731	299.217	4.72348	655915	201.967	2.30528	3366.59		1	1
237.259	210.117	3.07016	3.23323	0.818183	2.37522	2.32246	1175.34	1710.92	6.57935	655956	1343.37	3.12819	4272.44		0	0
3266.03	1731.49	2.38942	2.67423	1.57415	3.51402	3.23842	245.143	472.316	37.5102	656086	400.334	2.60242	9065.02		1	1
3589.72	1869.56	3.54913	3.71914	1.66197	3.55506	3.27174	3541.02	5237.73	45.9161	656136	6689.46	3.82539	9998		1	1
146.567	87.7628	2.04658	2.26062	0.940056	2.16603	1.94331	111.322	182.231	8.71075	656550	220.474	2.34336	9855.91		0	0
1115.34	431.047	2.89372	3.06859	1.15517	3.04741	2.63452	782.928	1171.09	14.2947	656696	947.029	2.97636	7131.17		1	1
239.681	99.1702	2.19231	2.38388	0.86532	2.37963	1.99638	155.707	242.038	7.33365	657074	161.552	2.20831	3538.28		0	0
153.704	154.383	2.37456	2.58251	0.719806	2.18668	2.1886	236.896	382.396	5.24573	657445	253.981	2.4048	3762.65		0	0
1471.22	420.187	2.93298	3.10896	1.0956	3.16768	2.62344	856.997	1285.15	12.4625	659156	974.615	2.98883	4476.44		1	1
277.407	120.568	3.00707	3.15113	0.6515	2.44312	2.08123	1016.42	1416.23	4.48229	660867	1044.22	3.01879	3456.48		0	0
246.234	227.008	1.60268	1.97326	1.28429	2.39135	2.35604	40.0573	94.029	19.244	660913	64.3074	1.80826	9174.38		0	0
114.496	68.4751	0.359479	0.855886	0.0578951	2.05879	1.83553	2.28812	7.17606	1.1426	661267	2.38842	0.378111	5541.07		0	0
689.862	194.742	2.75096	2.92826	0.797043	2.83876	2.28946	563.588	847.744	6.26676	663244	609.647	2.78508	3913.84		1	1
355.883	278.078	2.67523	2.87484	1.11266	2.55131	2.44417	473.405	749.612	12.9617	663304	574.678	2.75942	4606.53		0	0
2452.88	2042.91	3.0222	3.2307	1.69366	3.38968	3.31025	1052.44	1700.99	49.3924	663380	1347.52	3.12953	6548.9		1	1
1149.38	485.641	3.11586	3.28769	0.975915	3.06046	2.68632	1305.76	1939.49	9.46051	663726	1353.51	3.13146	3362.55		1	1
1255.19	365.952	2.9832	3.14877	0.848872	3.09871	2.56342	962.056	1408.54	7.0611	664255	1358.6	3.13309	6077.73		1	1
816.233	240.908	3.04086	3.18856	0.898099	2.91181	2.38185	1098.66	1543.69	7.90858	664425	1192.1	3.07631	3703.51		1	1
1040.07	196.438	2.82513	2.99688	0.718374	3.01706	2.29323	668.551	992.853	5.22847	664539	672.158	2.82747	3103.58		1	1
704.124	464.246	1.42832	1.6899	0.617574	2.84765	2.66675	26.8114	48.9662	4.14547	664587	36.6623	1.56422	6015.43		1	1
3629.69	2753.74	3.19986	3.38936	1.69364	3.55987	3.43992	1584.38	2451.11	49.3902	664877	1684.33	3.22643	4407.43		0	0
732.848	224.196	2.59876	2.77496	0.737349	2.86501	2.35063	396.971	595.606	5.46197	665120	407.779	2.61042	3410.97		1	1
1112.84	184.063	2.91628	3.07152	0.949551	3.04643	2.26497	824.671	1179	8.9033	667182	1218.29	3.08575	6799.33		1	1
909.244	197.3	2.41232	2.59914	0.82238	2.95868	2.29513	258.414	397.315	6.64324	667395	360.744	2.5572	6654.17		1	1
602.245	160.913	2.67932	2.85923	0.769046	2.77977	2.20659	477.883	723.159	5.87552	667429	492.717	2.6926	3217.5		1	1
626.081	205.057	2.88801	3.06571	0.767178	2.79663	2.31188	772.701	1163.34	5.8503	667490	814.798	2.91105	3644.54		1	1
1004.82	405.745	2.9471	3.13019	0.715322	3.00209	2.60825	885.328	1349.56	5.19185	667527	939.627	2.97296	3650.48		1	1
1414.92	430.339	3.05204	3.20829	1.17927	3.15073	2.63381	1127.3	1615.45	15.1103	667560	1351.61	3.13085	4603.89		1	1
810.366	296.093	2.29349	2.48939	0.877868	2.90868	2.47143	196.556	308.597	7.54862	668873	215.925	2.3343	3734.21		1	1
1619.82	400.565	3.28014	3.45559	1.25671	3.20947	2.60267	1906.08	2854.92	18.0598	668897	2021.76	3.30573	3542.54		1	1
2608.37	1351.11	2.98246	3.17825	1.51134	3.41637	3.13069	960.414	1507.47	32.4597	669665	1497.95	3.1755	9998		1	1
1185.91	406.749	3.03035	3.22012	1.01248	3.07405	2.60933	1072.38	1660.06	10.2916	669984	1140.38	3.05705	3641.75		1	1
168.327	206.452	2.5038	2.74287	1.16458	2.22615	2.31482	319.004	553.19	14.6076	670098	326.517	2.51391	3392.79		0	0
1754.29	514.74	2.55532	2.75675	0.978641	3.2441	2.71159	359.187	571.151	9.5201	670585	368.45	2.56638	3359.83		1	1
128.249	105.891	2.14552	2.32989	0.409195	2.10805	2.02486	139.804	213.74	2.56563	671007	144.626	2.16025	3675.53		0	0
2733.04	1056.12	3.37013	3.53452	1.45779	3.43665	3.02372	2344.91	3423.93	28.6937	671848	2581.08	3.4118	4359.01		1	1
265.746	116.574	2.56736	2.76429	0.794357	2.42447	2.0666	369.286	581.154	6.22812	672016	403.265	2.60559	3919.2		0	0
1025.35	331.603	2.80771	2.99453	1.05731	3.01087	2.52062	642.258	987.48	11.4107	672049	675.704	2.82976	3405.8		1	1
836.693	365.848	1.79621	2.05351	0.823838	2.92257	2.5633	62.5482	113.112	6.66558	672174	75.8086	1.87972	9998		1	1
1029.08	426.433	2.69803	2.852	1.09023	3.01245	2.62985	498.919	711.211	12.3092	672244	630.539	2.79971	5110.7		1	1
2139.87	949.734	3.57152	3.74464	1.54291	3.33039	2.9776	3728.42	5554.4	34.9066	672284	4007.84	3.60291	4151.39		1	1
141.393	130.452	2.5451	2.75451	0.837903	2.15043	2.11545	350.836	568.208	6.88498	672893	379.831	2.57959	3967.4		0	0
835.128	106.535	2.27224	2.46298	0.783217	2.92175	2.02749	187.171	290.387	6.07039	673547	203.968	2.30956	3977.96		1	1
173.05	67.0798	2.46085	2.64123	0.656514	2.23817	1.82659	288.968	437.752	4.53434	673841	292.491	2.46611	3819.98		0	0
1067.38	199.863	2.73946	2.93909	1.16325	3.02832	2.30073	548.852	869.135	14.5629	674513	611.571	2.78645	4070.25		1	1
1733.95	713.923	2.96564	3.15885	1.40179	3.23904	2.85365	923.93	1441.61	25.2223	674616	1290.99	3.11092	7694.97		1	1
869.814	443.315	3.07179	3.24823	1.23119	2.93943	2.64671	1179.75	1771.03	17.029	674783	1540.32	3.18761	9998		1	1
867.406	299.688	3.08337	3.25398	1.18355	2.93822	2.47667	1211.62	1794.64	15.26	674815	1345.7	3.12895	4504.55		1	1
894.96	223.419	2.05898	2.21974	0.625013	2.9518	2.34912	114.545	165.858	4.21709	676016	119.59	2.07769	3495.93		1	1
623.085	213.91	2.15504	2.35237	0.922507	2.79455	2.33023	142.904	225.097	8.36578	677201	154.925	2.19012	3806.73		1	1
2924.83	2383.64	3.14806	3.34651	1.64319	3.4661	3.37724	1406.24	2220.82	43.9731	677245	1753.83	3.24399	5005.34		0	0
1200.37	434.392	3.24929	3.43763	1.29911	3.07932	2.63788	1775.36	2739.26	19.9116	677287	2168.73	3.3362	4938.38		1	1
564.544	162.53	2.15435	2.34606	0.742211	2.7517	2.21093	142.676	221.853	5.52345	678047	182.092	2.26029	5950.02		0	0
1382.96	475.463	2.85148	3.04428	1.16845	3.14081	2.67712	710.362	1107.33	14.7385	678083	752.079	2.87626	3705.22		1	1
133.138	107.409	2.19722	2.39331	0.372815	2.1243	2.03104	157.48	247.351	2.35947	678129	176.98	2.24792	4406.48		0	0
742.127	424.197	2.10844	2.30634	0.855941	2.87048	2.62757	128.363	202.459	7.17697	678202	140.263	2.14694	3767.04		1	1
649.262	294.373	2.55599	2.74557	0.927673	2.81242	2.4689	359.744	556.634	8.46589	678231	457.34	2.66024	6702.73		1	1
1191.48	374.424	2.70417	2.88056	1.0199	3.07609	2.57336	506.025	759.56	10.469	678253	597.949	2.77666	5267.51		1	1
338.927	982.725	0.290207	1.5561	0.807296	2.53011	2.99243	1.95077	35.9833	6.41647	678499	4.37443	0.640922	6241.57		0	0
701.73	169.223	2.77757	2.94288	0.973938	2.84617	2.22846	599.201	876.751	9.41754	679468	633.002	2.8014	3579.33		1	1
619.987	142.616	2.58955	2.76822	0.708209	2.79238	2.15417	388.641	586.429	5.10751	679656	430.469	2.63394	4177.03		1	1
673.908	194.668	2.93603	3.11564	0.696869	2.8286	2.28929	863.029	1305.09	4.97587	680017	1170.37	3.06832	9998		1	1
689.491	139.638	2.49149	2.6562	0.919414	2.83853	2.145	310.094	453.107	8.30642	680045	344.238	2.53686	4007.38		1	1
698.425	225.202	3.05168	3.22261	1.07134	2.84412	2.35257	1126.37	1669.58	11.7853	680092	0	0	0		1	1
2315.92	1385.03	2.13897	2.43657	1.44771	3.36472	3.14146	137.713	273.258	28.0354	680180	193.623	2.28696	9945.22		1	1
800.148	164.637	2.50961	2.7069	0.726306	2.90317	2.21653	323.302	509.218	5.32483	680871	346.203	2.53933	3745.23		1	1
1388.55	643.949	2.50517	2.70946	1.06606	3.14256	2.80885	320.018	512.224	11.643	680979	550.938	2.7411	9401.01		1	1
907.828	418.969	2.24388	2.44236	0.885263	2.958	2.62218	175.341	276.921	7.67826	681405	216.445	2.33535	4990.25		1	1
736.942	274.717	2.29161	2.4812	0.731238	2.86743	2.43889	195.71	302.833	5.38565	682990	224.317	2.35086	4354.93		1	1
1145.18	314.132	2.96049	3.11746	1.07617	3.05887	2.49711	913.038	1310.57	11.917	683785	1150.11	3.06074	5253.23		1	1
217.503	154.71	2.89978	3.08425	0.720415	2.33747	2.18952	793.918	1214.1	5.25309	683965	866.608	2.93782	4466.78		0	0
901.632	181.083	2.67575	2.81973	0.634878	2.95503	2.25788	473.966	660.279	4.31398	683990	514.358	2.71127	3840.77		1	1
839.414	187.834	3.15243	3.32755	0.780841	2.92398	2.27377	1420.46	2125.94	6.03728	684041	1528.31	3.18421	4024.78		1	1
1956.35	637.19	2.67216	2.86232	1.14784	3.29145	2.80427	470.072	728.318	14.0552	684074	510.671	2.70814	3662.45		1	1
850.297	329.897	2.03138	2.23717	0.85747	2.92957	2.51838	107.493	172.651	7.20227	684428	164.837	2.21706	8253.34		1	1
125.183	21.1812	1.71624	1.92597	0	2.09754	1.32595	52.0278	84.3275	0.86071	684491	52.5705	1.72074	3426.4		0	0
964.189	217.77	2.76327	2.93287	0.836428	2.98416	2.338	579.786	856.787	6.86164	685287	608.645	2.78436	3516.59		1	1
883.995	230.099	2.77519	2.93991	0.83427	2.94645	2.36191	595.929	870.787	6.82763	685345	616.469	2.78991	3486.47		1	1
723.143	198.464	3.05891	3.23034	0.719116	2.85922	2.29768	1145.26	1699.57	5.2374	685369	1204.22	3.08071	3673.61		1	1
212.509	117.544	2.03464	2.24075	0.825401	2.32738	2.0702	108.302	174.082	6.68961	685385	137.466	2.1382	5839.26		0	0
1942.84	1683.31	2.90003	3.08898	1.26542	3.28844	3.22616	794.384	1227.39	18.4255	685407	1190.09	3.07558	9998		1	1
842.691	233.835	2.36971	2.57294	0.835057	2.92567	2.36891	234.268	374.055	6.84002	687330	249.05	2.39629	3681.26		1	1
909.688	405.971	3.11922	3.3014	1.15586	2.95889	2.6085	1315.88	2001.72	14.3172	687355	1457.68	3.16366	3977.15		1	1
1184.25	350.031	2.86059	3.05285	1.18983	3.07344	2.54411	725.413	1129.41	15.4819	687406	1150.49	3.06088	9998		1	1
1052.18	347.244	2.68825	2.84698	0.737638	3.02209	2.54063	487.806	703.038	5.4656	687432	498.758	2.69789	3380.76		1	1
145.458	117.729	0.912987	1.44588	0.223584	2.16274	2.07088	8.18441	27.9177	1.67334	688946	8.71892	0.940463	2811.99		0	0
882.671	225.931	2.91097	3.09013	1.0364	2.9458	2.35398	814.655	1230.64	10.8742	688971	854.298	2.93161	3408		1	1
909.367	313.685	3.06913	3.24499	0.930835	2.95874	2.49649	1172.56	1757.89	8.52775	688994	1270.97	3.10413	4326.41		1	1
786.708	265.507	1.79562	2.05689	0.677134	2.89581	2.42408	62.4631	113.995	4.75482	689019	73.1051	1.86395	9998		1	1
888.21	242.891	2.82892	3.00119	0.853005	2.94852	2.38541	674.411	1002.75	7.12861	689044	1037.65	3.01605	8339.48		1	1
720.338	398.327	2.36612	2.53358	0.70616	2.85754	2.60024	232.336	341.65	5.08346	689066	309.364	2.49047	6139.2		1	1
1259.61	515.627	3.03907	3.1974	0.865983	3.10023	2.71234	1094.14	1575.44	7.34484	689890	1242.33	3.09424	4220.06		1	1
633.374	288.918	2.20422	2.39244	0.734623	2.80166	2.46077	160.037	246.853	5.42779	689923	173.116	2.23834	3929.53		1	1
753.316	304.182	2.80792	2.95918	0.867342	2.87698	2.48313	642.569	910.283	7.36788	690056	744.111	2.87164	5300.41		1	1
999.95	320.409	2.91441	3.06707	0.964452	2.99998	2.5057	821.126	1167.01	9.21409	690122	1231.47	3.09042	6951.97		1	1
1339.99	595.904	3.15113	3.33894	1.40497	3.1271	2.77518	1416.21	2182.44	25.4082	690161	1971.93	3.29489	6481.68		1	1
129.253	105.12	1.61276	1.83867	0	2.11144	2.02168	40.9975	68.9718	0.397624	690260	41.0631	1.61345	3129.82		0	0
147.365	133.785	0.490611	0.939452	0.353275	2.16839	2.12641	3.09465	8.69865	2.25567	691563	3.10693	0.492331	3044.15		0	0
595.218	186.399	2.48978	2.64812	0.533775	2.77468	2.27044	308.87	444.755	3.41803	691825	338.191	2.52916	4082.82		1	1
1331.9	345.579	2.45949	2.65198	1.00156	3.12447	2.53855	288.067	448.727	10.036	692040	316.326	2.50013	4115.87		1	1
985.473	228.73	2.70792	2.87667	1.06449	2.99364	2.35932	510.405	752.782	11.6008	693657	551.534	2.74157	3644.69		1	1
460.113	217.428	1.93676	2.17804	0.717892	2.66286	2.33731	86.4492	150.674	5.22266	693678	113.533	2.05512	5139.06		0	0
802.748	358.902	2.79984	2.99189	1.08165	2.90458	2.55498	630.732	981.51	12.0685	693706	687.035	2.83698	3775.62		1	1
1033.64	308.89	2.71899	2.88704	1.18581	3.01437	2.4898	523.59	770.976	15.3394	693734	538.747	2.73138	3275.68		1	1
677.979	254.418	2.81768	2.97361	0.729773	2.83122	2.40555	657.173	941.035	5.36752	693841	738.072	2.8681	4227.15		1	1
805.25	211.527	2.09142	2.30005	0.57806	2.90593	2.32537	123.43	199.549	3.78495	696012	134.549	2.12888	3719.31		1	1
904.808	189.776	2.67492	2.85205	0.892108	2.95656	2.27824	473.067	711.301	7.80025	696322	499.344	2.6984	3769.82		1	1
440.39	182.952	2.31229	2.5211	0.976092	2.64384	2.26234	205.254	331.967	9.46437	696350	229.905	2.36155	4053.7		0	0
1408.43	527.733	2.65758	2.83703	1.21643	3.14874	2.72241	454.546	687.11	16.4602	696392	528.79	2.72328	5469.43		1	1
841.024	227.093	2.87227	3.05362	1.07927	2.92481	2.3562	745.197	1131.4	12.0025	696687	825.78	2.91686	3929.22		1	1
569.289	186.008	2.86915	3.03945	0.433942	2.75533	2.26953	739.859	1095.09	2.71608	698377	790.226	2.89775	3688.43		0	0
972.265	338.966	3.17467	3.33031	1.33465	2.98778	2.53016	1495.1	2139.47	21.6097	698466	1629.44	3.21204	4218.12		1	1
2070.62	1041.38	3.224	3.40341	1.39377	3.3161	3.01761	1674.93	2531.68	24.7608	698488	2675.14	3.42735	7487.1		1	1
1540.08	722.681	2.7769	2.968	1.22827	3.18754	2.85895	598.267	928.959	16.915	698535	770.253	2.88663	5715.78		1	1
857.115	219.343	2.61212	2.78509	0.857018	2.93304	2.34112	409.375	609.663	7.19479	701089	568.35	2.75462	8427.97		1	1
720.688	262.926	2.98695	3.16341	0.69008	2.85775	2.41983	970.406	1456.82	4.89869	701463	1034.92	3.01491	3922.46		1	1
2244.9	843.331	1.91405	2.25943	1.37269	3.3512	2.926	82.0444	181.73	23.5882	701855	115.519	2.06265	6135.63		1	1
959.849	214.058	2.83512	2.99892	0.992689	2.9822	2.33053	684.1	997.517	9.83306	702827	718.819	2.85662	3564.68		1	1
1015.12	368.366	3.29887	3.45411	0.942889	3.00652	2.56628	1990.09	2845.2	8.76776	702888	2457.12	3.39043	5002.07		1	1
1083.52	229.861	2.60593	2.75428	0.826374	3.03484	2.36147	403.584	567.907	6.70461	703530	435.729	2.63922	3802.44		1	1
763.761	183.286	2.63899	2.82699	0.946635	2.88296	2.26313	435.498	671.414	8.84372	704228	505.237	2.7035	4479.78		1	1
192.364	252.775	1.8053	2.01856	1.04654	2.28412	2.40273	63.8698	104.367	11.1311	704274	73.3017	1.86511	5259.68		0	0
126.106	107.973	2.42739	2.60496	0.7133	2.10074	2.03332	267.54	402.677	5.16773	704327	280.022	2.44719	3661.67		0	0
790.904	183.621	2.68209	2.85298	0.928403	2.89812	2.26392	480.935	712.822	8.48014	704418	488.258	2.68865	3297.23		1	1
822.654	222.038	2.53722	2.72699	0.536851	2.91522	2.34643	344.521	533.318	3.44232	704442	362.123	2.55886	3483.56		1	1
1096.16	336.277	2.58413	2.7697	1.03139	3.03987	2.5267	383.825	588.434	10.7497	704576	481.255	2.68237	7170.19		1	1
2056.75	1269.74	3.05399	3.24274	1.286	3.31318	3.10371	1132.38	1748.8	19.3198	704594	1431.22	3.15571	5008.05		1	1
555.96	175.201	2.89589	3.0585	0.736633	2.74504	2.24354	786.846	1144.21	5.45297	707164	790.117	2.89769	3096.8		0	0
775.349	201.645	2.20166	2.37312	0.896833	2.8895	2.30459	159.098	236.112	7.88557	707582	169.856	2.23008	3482.45		1	1
880.803	181.583	2.96437	3.14175	0.795571	2.94488	2.25908	921.225	1385.96	6.24555	707617	1016.75	3.00721	4082.49		1	1
327.524	141.392	2.26858	2.4391	0.832182	2.51524	2.15043	185.602	274.853	6.79489	707634	199.464	2.29986	4167.12		0	0
709.413	449.128	2.22319	2.4508	0.773503	2.8509	2.65237	167.182	282.358	5.93613	707659	267.933	2.42803	8314.5		1	1
1485.59	278.357	3.25562	3.4334	0.93513	3.1719	2.4446	1801.45	2712.68	8.61252	707723	1817.48	3.25947	3433.58		1	1
877.154	230.932	2.90335	3.09892	0.96064	2.94308	2.36348	800.485	1255.79	9.13356	708407	893.713	2.9512	4177.94		1	1
1054.45	408.52	2.86319	3.05003	1.10781	3.02303	2.61121	729.783	1122.09	12.8176	709247	832.366	2.92031	4310.24		1	1
3411.1	3208.04	2.6926	2.8676	1.83097	3.53289	3.50624	492.719	737.233	67.7588	710487	0	0	0		0	0
102.907	146.677	2.69532	2.85169	0.732628	2.01244	2.16636	495.82	710.709	5.40292	710565	1684.82	3.22655	9998		0	0
1491.01	326.182	3.00247	3.1508	1.18888	3.17348	2.51346	1005.7	1415.13	15.4484	710595	1875.64	3.27315	9998		1	1
165.265	81.3704	2.44474	2.65144	0.89609	2.21818	1.91047	278.446	448.171	7.87209	710662	282.656	2.45126	3377.07		0	0
977.126	279.649	2.77065	2.95501	0.840947	2.98995	2.44661	589.725	901.589	6.93341	711771	633.672	2.80186	3963.81		1	1
498.621	385.953	2.41921	2.63375	1.03164	2.69777	2.58653	262.549	430.274	10.7558	711788	326.306	2.51362	4421.44		0	0
143.569	228.969	2.38028	2.58375	1.08872	2.15706	2.35978	240.037	383.486	12.2666	711798	495.804	2.69531	9998		0	0
471.721	191.556	2.97384	3.13945	0.640217	2.67369	2.2823	941.544	1378.63	4.36734	711813	980.813	2.99159	3399.93		0	0
1229.77	620.877	2.93643	3.11642	1.19918	3.08982	2.79301	863.837	1307.42	15.8192	711869	966.568	2.98523	4109.55		1	1
772.312	235.138	3.0375	3.18273	0.303966	2.88779	2.37132	1090.18	1523.12	2.01357	712371	1103.16	3.04264	3175.75		1	1
755.763	203.17	2.74576	2.90155	0.726213	2.87839	2.30786	556.876	797.17	5.32369	712407	611.731	2.78656	3861.98		1	1
1550.69	485.513	2.51936	2.72968	1.14083	3.19052	2.6862	330.643	536.633	13.8302	712595	374.631	2.5736	4323.98		1	1
682.327	219.958	2.73496	2.89791	0.764372	2.83399	2.34234	543.202	790.516	5.81262	712626	556.439	2.74542	3262.7		1	1
352.484	170.94	2.92448	3.07365	0.784549	2.54714	2.23284	840.389	1184.81	6.08904	712665	904.904	2.9566	3708.84		0	0
667.568	206.513	2.39392	2.56168	0.610014	2.8245	2.31495	247.696	364.483	4.07394	713012	259.577	2.41427	3712.47		1	1
244.666	214.172	2.58175	2.75135	0.852747	2.38857	2.33076	381.721	564.098	7.12437	713039	416.558	2.61968	3846.41		0	0
1354.68	575.044	2.52131	2.71698	1.0243	3.13184	2.7597	332.13	521.169	10.5754	713569	508.951	2.70668	7767.81		1	1
1985.05	727.295	2.64151	2.8393	1.34848	3.29777	2.86171	438.032	690.713	22.3092	714545	572.823	2.75802	7949.52		1	1
1473.1	349.752	2.81829	2.97638	0.7561	3.16823	2.54376	658.095	947.075	5.70296	714584	896.652	2.95262	9998		1	1
2000.92	551.581	3.10753	3.2848	1.34239	3.30123	2.74161	1280.94	1926.64	21.9984	714632	1562.6	3.19385	6767.3		1	1
1255.12	441.868	1.20181	1.6769	0.811902	3.09869	2.64529	15.9152	47.523	6.48488	716160	23.8139	1.37683	6499.29		1	1
1211.77	558.044	3.00352	3.17544	1.17466	3.08342	2.74667	1008.14	1497.77	14.9508	716436	1188.94	3.07516	4485.73		1	1
1308.15	579.378	3.27894	3.42729	1.11368	3.11666	2.76296	1900.81	2674.8	12.9922	716476	3280.39	3.51592	9299.43		1	1
3093.55	1800.84	2.82559	3.03836	1.66841	3.49046	3.25548	669.256	1092.33	46.6024	716505	1208.7	3.08232	9998		1	1
798.552	202.863	2.72872	2.91986	0.835046	2.9023	2.3072	535.45	831.503	6.83985	719143	769.698	2.88632	6434.7		1	1
545.535	155.25	2.36911	2.54719	0.445926	2.73682	2.19103	233.945	352.522	2.79207	719351	234.646	2.37041	3086.05		0	0
1784.33	626.579	2.71325	2.90295	1.17826	3.25147	2.79698	516.717	799.734	15.0753	719378	564.198	2.75143	4034.73		1	1
615.248	201.832	2.3447	2.53027	0.77742	2.78905	2.30499	221.159	339.057	5.98991	720288	235.046	2.37115	3643.93		1	1
529.818	231.335	3.12753	3.28168	0.843377	2.72413	2.36424	1341.31	1912.83	6.97232	720713	1399.19	3.14588	3655.67		0	0
1118.67	281.482	2.88107	3.04947	0.789053	3.0487	2.44945	760.446	1120.64	6.15252	720963	805.299	2.90596	3665.18		1	1
1522.08	306.423	2.98459	3.1545	1.16938	3.18244	2.48632	965.128	1427.26	14.7702	721045	1001.48	3.00064	3694.5		1	1
1760.09	668.398	2.95561	3.15323	1.20421	3.24553	2.82504	902.844	1423.09	16.0033	721080	1316.12	3.1193	7087.85		1	1
828.301	164.632	2.59797	2.74105	0.701621	2.91819	2.21651	396.25	550.872	5.03061	721581	418.094	2.62127	3781.85		1	1
880.506	141.858	2.61984	2.78924	0.919015	2.94473	2.15185	416.718	615.517	8.2988	721644	440.344	2.64379	3515.73		1	1
1058.75	513.359	3.28583	3.44876	0.937282	3.0248	2.71042	1931.23	2810.34	8.6553	721674	2143.9	3.33121	4008.23		1	1
2856.69	1134.08	2.65357	2.86307	1.47887	3.45586	3.05464	450.37	729.567	30.121	721726	777.686	2.8908	9708.82		1	1
505.856	140.665	2.82146	2.98866	0.72935	2.70403	2.14819	662.911	974.217	5.36229	724447	684.546	2.8354	3481.24		0	0
1059.83	606.899	3.09432	3.26105	1.40449	3.02524	2.78312	1242.57	1824.12	25.3797	725212	1323.55	3.12174	3907.55		1	1
1878.25	1479.99	2.81554	3.01444	1.43789	3.27375	3.17026	653.939	1033.81	27.4085	725264	1269.9	3.10377	9998		1	1
591.995	195.443	2.78288	2.95551	0.798663	2.77232	2.29102	606.566	902.627	6.29018	726204	673.365	2.82825	4225.28		1	1
847.487	336.652	3.24485	3.41646	1.22967	2.92813	2.52718	1757.33	2608.94	16.9696	726237	1986.32	3.29805	4232.26		1	1
2002.26	1004.68	3.13131	3.31575	1.40101	3.30152	3.00203	1353.05	2068.95	25.1774	726384	1703.43	3.23132	6934.87		1	1
524.418	165.843	1.87662	2.1437	0.855219	2.71968	2.2197	75.2704	139.219	7.16504	727226	77.1884	1.88755	3086.06		0	0
1015.36	166.073	2.84132	3.02543	0.710873	3.00662	2.2203	693.931	1060.3	5.13894	727579	753.516	2.87709	3820.73		1	1
666.662	470.716	2.50339	2.68235	0.542297	2.82391	2.67276	318.706	481.228	3.48576	728054	349.739	2.54374	3858.11		0	0
339.623	153.585	3.18162	3.36328	0.87652	2.531	2.18635	1519.23	2308.24	7.52523	728090	1603.03	3.20494	3671.63		0	0
858.769	227.353	2.72173	2.88565	0.673594	2.93388	2.3567	526.904	768.512	4.71622	728128	664.197	2.8223	5671.75		1	1
763.472	362.401	2.3484	2.56014	0.939988	2.88279	2.55919	223.051	363.198	8.70939	728214	251.088	2.39983	4241.94		1	1
2661.1	1471.52	2.03446	2.39711	1.55369	3.42506	3.16777	108.259	249.525	35.7837	728259	195.428	2.29099	7622.95		1	1
250.329	311.484	2.41529	2.656	0.950666	2.39851	2.49344	260.189	452.896	8.92618	728447	261.54	2.41754	3237.21		0	0
181.292	69.2558	1.59109	1.7316	0.468137	2.25838	1.84046	39.0023	53.901	2.93857	729799	39.3046	1.59444	3476.4		0	0
5654.62	3072.79	3.59464	3.77419	2.01848	3.7524	3.48753	3932.21	5945.47	104.346	732311	4645.08	3.66699	9998		0	0
1131.3	419.883	2.76699	2.95874	1.03429	3.05358	2.62313	584.777	909.375	10.8215	732415	678.074	2.83128	4461.68		1	1
488.431	221.427	2.81121	2.98156	0.970475	2.6888	2.34523	647.461	958.435	9.34276	732670	674.317	2.82886	4250.87		0	0
997.638	400.56	3.139	3.29757	0.860721	2.99897	2.60267	1377.21	1984.13	7.2564	732770	1460.4	3.16447	3653.7		1	1
1675.96	665.236	2.8101	3.00201	1.35424	3.22426	2.82298	645.81	1004.64	22.6067	732812	857.866	2.93342	5658.53		1	1
1700.74	1115.09	2.78961	2.9819	1.4026	3.23064	3.04731	616.045	959.19	25.27	732839	703.476	2.84725	4847.53		1	1
132.217	97.681	2.6385	2.78998	0.667764	2.12129	1.98981	435.006	616.564	4.65334	733196	454.606	2.65763	3571.85		0	0
1223.17	566.488	3.00048	3.15634	1.19078	3.08749	2.75319	1001.1	1433.3	15.5161	733346	711.823	2.85237	9998		1	1
1274.63	376.234	2.85714	3.01965	0.945663	3.10538	2.57546	719.684	1046.27	8.82395	733578	753.547	2.87711	3776.37		1	1
140.648	106.09	2.45501	2.63608	0.690301	2.14813	2.02567	285.112	432.598	4.90119	733677	295.123	2.47	3484.73		0	0
754.335	335.716	2.46197	2.65759	0.796408	2.87756	2.52597	289.711	454.558	6.2576	734510	296.963	2.4727	3314.99		1	1
710.953	155.691	2.41548	2.60764	0.794411	2.85184	2.19226	260.306	405.17	6.2289	734973	286.662	2.45737	4037.2		1	1
430.671	138.548	3.18698	3.36437	0.942416	2.63415	2.1416	1538.08	2314.04	8.75823	735414	1596.88	3.20327	3472.85		0	0
1600.68	1036.67	1.71843	2.04264	1.16068	3.2043	3.01564	52.2915	110.316	14.4772	735480	56.8229	1.75452	4860.8		1	1
717.417	256.009	1.98733	2.20935	0.589296	2.85577	2.40826	97.1249	161.937	3.88415	735615	101.985	2.00853	3603.45		1	1
177.243	154.622	2.05404	2.28074	0.923417	2.24857	2.18927	113.252	190.87	8.38335	735658	125.968	2.10026	3867.73		0	0
1089.58	237.705	2.77187	2.95488	0.989055	3.03726	2.37604	591.382	901.315	9.75113	735679	911.635	2.95982	7306.91		1	1
901.563	209.301	2.40219	2.54682	0.84914	2.955	2.32077	252.459	352.228	7.06546	735698	266.982	2.42648	3676.7		1	1
1431.45	670.899	3.44694	3.62924	1.18449	3.15578	2.82666	2798.57	4258.33	15.2929	735720	3101.34	3.49155	4276.45		1	1
1746.83	1553.37	2.90299	3.11449	1.50189	3.24225	3.19128	799.817	1301.63	31.761	735763	1170.82	3.06849	8107.43		1	1
1001.65	275.7	2.72635	2.93256	0.922491	3.00072	2.44044	532.542	856.163	8.36548	739299	613.686	2.78795	4513.91		1	1
765.43	225.589	2.83915	3.02058	0.665716	2.88391	2.35332	690.471	1048.53	4.63144	739347	789.605	2.89741	5132.06		1	1
729.849	174.18	2.71697	2.88415	0.766356	2.86323	2.241	521.162	765.869	5.83924	739378	560.634	2.74868	3884.51		1	1
4757.25	2619.07	2.04407	2.50958	1.77281	3.67736	3.41815	110.681	323.28	59.2662	739843	224.198	2.35063	9998		0	0
472.532	118.614	2.57403	2.74333	0.753393	2.67443	2.07414	374.998	553.77	5.66752	739909	400.919	2.60306	3826.05		0	0
1113.41	246.251	2.31272	2.49827	0.820013	3.04665	2.39138	205.456	314.967	6.60714	740058	225.835	2.35379	4146.35		1	1
170.243	65.2807	2.31931	2.49073	0.768126	2.23107	1.81479	208.599	309.55	5.86309	740081	214.248	2.33092	3287.86		0	0
978.792	218.383	2.77946	2.96199	0.949125	2.99069	2.33922	601.81	916.201	8.89456	740106	702.403	2.84659	9998		1	1
1558.36	599.296	2.99086	3.18533	1.28584	3.19267	2.77764	979.184	1532.26	19.3124	740151	1099.48	3.04119	4248.64		1	1
730.71	255.516	2.69459	2.87526	0.754872	2.86375	2.40742	494.987	750.346	5.68686	740202	508.509	2.7063	3487.25		1	1
287.688	257.982	2.51534	2.67402	0.761907	2.45892	2.41159	327.598	472.086	5.77972	740227	335.198	2.5253	3420.79		0	0
605.029	193.073	2.80537	2.99355	0.85796	2.78178	2.28572	638.804	985.253	7.21041	741174	710.825	2.85176	4139.36		1	1
929.243	162.234	2.80192	2.95893	0.913859	2.96813	2.21014	633.749	909.77	8.20086	741209	674.9	2.82924	3792.1		1	1
1443.62	600.531	2.39559	2.59979	1.00716	3.15945	2.77854	248.65	397.915	10.1663	741228	275.332	2.43986	4113.83		1	1
1249.15	225.33	2.91883	3.11304	1.08471	3.09662	2.35282	829.526	1297.29	12.1538	741272	908.376	2.95827	3944.38		1	1
1539.69	547.571	2.97179	3.17311	1.42957	3.18743	2.73844	937.099	1489.74	26.8886	741319	1003.53	3.00153	3716.92		1	1
1323.34	766.297	2.65983	2.84564	1.14109	3.12167	2.8844	456.912	700.88	13.8385	744892	532.957	2.72669	4285.49		1	1
751.938	144.92	2.85709	3.03517	0.595079	2.87618	2.16113	719.605	1084.35	3.93622	745153	777.572	2.89074	4064.84		1	1
1130.09	185	2.82001	3.00267	1.03889	3.05311	2.26717	660.712	1006.18	10.9369	745366	676.739	2.83042	3357.85		1	1
1213.54	336.779	2.74102	2.91045	0.889343	3.08405	2.52734	550.834	813.664	7.75074	745387	720.587	2.85769	9998		1	1
1047.98	282.78	3.00385	3.18286	1.03809	3.02035	2.45145	1008.92	1523.55	10.9166	745423	1820.76	3.26025	9244.57		1	1
4377.02	2727.88	3.72092	3.89079	1.73402	3.64118	3.43583	5259.21	7776.68	54.2026	745463	6993.65	3.8447	9480.83		0	0
316.681	301.556	2.55604	2.7462	1.00192	2.50062	2.47937	359.783	557.441	10.0443	745510	431.327	2.63481	5012.52		0	0
2387.69	1837.31	1.90469	2.29863	1.44602	3.37798	3.26418	80.296	198.896	27.9267	746307	123.527	2.09176	7426.17		1	1
111.385	98.7657	1.49702	1.91842	0.786962	2.04683	1.99461	31.4065	82.8741	6.12297	747173	37.4856	1.57386	4420.33		0	0
828.218	220.294	2.54058	2.68651	0.88153	2.91814	2.343	347.204	485.862	7.61255	747763	382.353	2.58246	4076.08		1	1
117.64	50.0599	0	0.928351	0.0187404	2.07055	1.69949	0.0872068	8.47913	1.0441	747847	0	0	3744.43		0	0
1309.46	419.73	2.69491	2.87107	1.05749	3.11709	2.62297	495.345	743.144	11.4153	748501	737.71	2.86789	9998		1	1
1440.32	1084.31	2.83425	3.01513	1.30312	3.15846	3.03515	682.739	1035.44	20.0964	748573	1038.94	3.01659	9998		1	1
1095.66	349.164	2.84044	3.01783	1.00273	3.03968	2.54303	692.525	1041.9	10.063	748684	951.003	2.97818	5916.61		1	1
3124.61	2139.19	3.53356	3.70307	1.63004	3.4948	3.33025	3416.34	5047.44	42.6621	748902	4400.79	3.64353	7438.83		0	0
282.287	125.318	3.10535	3.27241	1.39667	2.45069	2.09802	1274.53	1872.46	24.927	749937	1348.29	3.12978	3707.83		0	0
827.105	159.61	2.67256	2.84608	0.78345	2.91756	2.20306	470.505	701.577	6.07366	750727	481.644	2.68273	3408.84		1	1
101.914	118.259	2.29694	2.50478	0.707414	2.00823	2.07283	198.127	319.73	5.09817	751057	191.343	2.28181	2788.99		0	0
2130.62	881.857	3.12834	3.28945	1.38876	3.32851	2.9454	1343.82	1947.36	24.4773	751400	1805.97	3.25671	5956.08		1	1
839.924	276.222	2.91862	3.08671	0.742798	2.92424	2.44126	829.122	1221	5.53092	751461	1303.12	3.11499	7350.06		1	1
980.729	208.916	2.32504	2.52241	0.804679	2.99155	2.31997	211.368	332.972	6.37792	751701	253.097	2.40329	4312.52		1	1
313.898	379.98	2.94492	3.11123	1.13511	2.49679	2.57976	880.883	1291.9	13.6494	751729	1049.36	3.02092	4524.99		0	0
657.987	357.051	1.56517	1.94718	1.11195	2.81822	2.55273	36.7428	88.5474	12.9406	751792	49.1102	1.69117	4762.34		1	1
1339.55	631.851	3.15568	3.34232	1.21298	3.12696	2.80061	1431.12	2199.5	16.3297	754029	1604.01	3.20521	4160.1		1	1
1520.72	382.036	2.3778	2.5654	1.16803	3.18205	2.5821	238.674	367.621	14.7242	754293	261.865	2.41808	3771.98		1	1
681.872	106.412	2.8151	2.99312	0.929665	2.8337	2.02699	653.274	984.273	8.50482	754325	672.638	2.82778	3381.64		1	1
624.31	212.981	2.38065	2.57232	0.576647	2.7954	2.32834	240.243	373.523	3.77265	754891	255.862	2.40801	3665.82		1	1
1029.74	573.374	2.74242	2.93749	1.00046	3.01273	2.75844	552.607	865.944	10.0107	754920	623.536	2.79486	3887.69		1	1
125.733	88.0405	2.30348	2.45495	0.80527	2.09945	1.94468	201.13	285.066	6.3866	755035	212.464	2.32729	3679.45		0	0
1333.07	316.65	2.89667	3.0523	1.13752	3.12485	2.50058	788.26	1127.98	13.7253	755076	802.377	2.90438	3362.49		1	1
795.113	241.231	3.2145	3.39541	0.996746	2.90043	2.38243	1638.69	2485.46	9.92536	755172	1746.81	3.24225	3676.56		1	1
1536.96	306.912	2.84385	2.99499	0.953219	3.18666	2.48701	697.991	988.528	8.97881	755221	0	0	0		1	1
1879.96	672.833	2.87544	3.04242	1.04534	3.27415	2.82791	750.647	1102.6	11.1004	755259	1018.72	3.00805	9998		1	1
2376.8	1247.48	3.29254	3.46728	1.4215	3.37599	3.09603	1961.28	2932.8	26.3935	755829	5153.51	3.7121	9998		1	1
971.804	188.885	1.60368	1.82491	0.712583	2.98758	2.2762	40.1498	66.821	5.15921	755983	51.217	1.70941	5296.67		1	1
728.721	241.48	2.5755	2.74482	0.789688	2.86256	2.38288	376.272	555.674	6.16152	756732	404.886	2.60733	3864.1		1	1
1895.48	798.839	2.56602	2.76882	1.10365	3.27772	2.90246	368.15	587.252	12.6955	756787	397.224	2.59904	6628.18		1	1
115.332	40.5757	0	0.880241	0.0593862	2.06195	1.60827	0.712303	7.58999	1.14653	757104	0.824149	0	4709.16		0	0
839.119	317.62	1.82083	2.03482	0.699087	2.92382	2.50191	66.1959	108.348	5.00135	757561	89.0518	1.94964	6144.94		1	1
867.843	154.728	2.83336	3.01678	0.961582	2.93844	2.18957	681.336	1039.39	9.15339	758094	704.204	2.8477	3359.09		1	1
2434.9	848.767	2.75996	2.95822	1.31033	3.38648	2.92879	575.388	908.28	20.4328	759989	741.105	2.86988	8786.74		1	1
1431.06	311.494	3.19392	3.3538	0.933256	3.15566	2.49345	1562.86	2258.4	8.57542	760958	1679.3	3.22513	3729.27		1	1
1159.84	211.288	3.1895	3.339	0.681217	3.0644	2.32488	1547.03	2182.74	4.79974	760996	1837.29	3.26418	4541.93		1	1
961.216	411.241	2.8018	2.9636	1.01923	2.98282	2.6141	633.573	919.594	10.4527	762043	950.128	2.97778	9050.93		1	1
602.69	191.638	2.71703	2.90976	0.781669	2.78009	2.28248	521.234	812.378	6.04879	762700	539.79	2.73222	3506.98		1	1
668.372	166.599	2.31451	2.49568	0.663956	2.82502	2.22167	206.303	313.097	4.61271	762745	210.653	2.32357	3310.71		1	1
928.626	382.628	2.78296	2.94039	1.07502	2.96784	2.58278	606.677	871.736	11.8857	763133	620.669	2.79286	3890.82		1	1
1464.81	994.94	2.37255	2.5883	1.36846	3.16578	2.9978	235.802	387.522	23.3595	763199	316.5	2.50037	5869.18		1	1
3155.04	1399.18	3.40212	3.57531	1.71935	3.499	3.14587	2524.18	3761.1	52.4026	763809	3883.25	3.5892	7488.85		1	1
946.541	317.225	2.8842	3.04213	0.798399	2.97614	2.50137	765.954	1101.86	6.28636	764636	818.524	2.91303	3743.54		1	1
149.452	166.076	1.97949	2.31087	0.922501	2.1745	2.22031	95.387	204.584	8.36567	764707	105.808	2.02452	4021.09		0	0
665.656	175.112	2.687	2.84834	0.78533	2.82325	2.24332	486.411	705.244	6.1	764914	516.16	2.71278	3836.46		1	1
650.2	97.588	2.65971	2.80743	0.478781	2.81305	1.9894	456.778	641.851	3.01149	765065	475.273	2.67694	3416.03		0	0
566.574	285.346	2.70733	2.86898	0.97635	2.75326	2.45537	509.724	739.573	9.47001	765223	854.633	2.93178	9998		0	0
733.505	147.682	2.82412	2.97083	0.759255	2.8654	2.16933	666.995	935.029	5.74453	765363	981.013	2.99167	8932.67		1	1
224.417	115.87	0	1.27482	0.918218	2.35106	2.06397	0.603068	18.8285	8.28358	765439	4.56901	0.659822	4651.22		0	0
3058.31	1138.09	3.12267	3.31658	1.72895	3.48548	3.05618	1326.39	2072.89	53.573	765520	1569.68	3.19581	4432.47		1	1
862.963	359.795	1.6143	1.97721	1.19351	2.93599	2.55606	41.1435	94.888	15.6137	765755	56.5183	1.75219	5173.4		1	1
197.953	200.473	1.71661	2.00166	1.1536	2.29656	2.30206	52.0722	100.383	14.2431	765990	72.7406	1.86178	7920.68		0	0
675.454	182.409	2.54028	2.72008	0.676181	2.8296	2.26105	346.963	524.898	4.7444	766389	391.976	2.59326	4243.06		1	1
1374.98	385.112	2.68115	2.87683	1.3231	3.1383	2.58559	479.902	753.052	21.0427	766478	501.002	2.69984	3449.92		1	1
712.052	133.872	2.48486	2.66951	0.847662	2.85251	2.12669	305.393	467.211	7.04145	766607	348.054	2.54165	4260		1	1
852.564	191.945	2.61758	2.77463	0.570498	2.93073	2.28318	414.554	595.15	3.71962	767401	444.671	2.64804	3898.16		1	1
847.014	172.059	2.74495	2.9303	1.003	2.92789	2.23568	555.835	851.717	10.0693	767424	610.589	2.78575	4183.48		1	1
1816.89	1557.62	3.60989	3.78047	1.54668	3.25933	3.19246	4072.75	6032.14	35.2109	767466	5301.27	3.72438	5313.78		1	1
3847.23	1755.32	3.28486	3.46178	1.61564	3.58515	3.24436	1926.91	2895.91	41.2701	767499	2385.08	3.3775	8682.92		1	1
102.053	40.0615	0	0.576081	0.194349	2.00883	1.60273	0	3.76774	1.56441	768207	0	0	4809.3		0	0
672.837	183.572	0.541845	1.34835	0.722262	2.82791	2.26381	3.48213	22.3021	5.27549	768397	4.52197	0.655328	3834.08		1	1
2524.3	1335.77	2.25035	2.52731	1.37435	3.40214	3.12573	177.97	336.754	23.6781	768433	239.597	2.37948	4780.76		1	1
210.047	191.056	2.09155	2.31949	0.862117	2.32232	2.28116	123.468	208.684	7.27975	770401	181.623	2.25917	6602.24		0	0
805.097	177.799	2.73042	2.90158	0.855734	2.90585	2.24993	537.555	797.232	7.17355	770936	565.794	2.75266	3761.24		1	1
981.678	178.341	2.72883	2.91839	1.04592	2.99197	2.25125	535.584	828.684	11.1154	770982	581.678	2.76468	4035.71		1	1
1136.41	435.832	3.18228	3.34582	0.861178	3.05554	2.63932	1521.54	2217.29	7.26404	771092	2019.32	3.3052	8764.61		1	1
2085.52	564.711	2.53033	2.74612	1.07356	3.31921	2.75183	339.106	557.336	11.8455	771116	351.24	2.5456	3373.95		1	1
3650.44	2258.61	2.53869	2.80072	1.63148	3.56234	3.35384	345.694	632	42.8031	771226	759.577	2.88057	9998		0	0
407.202	164.375	3.35826	3.53229	0.968274	2.60981	2.21584	2281.68	3406.38	9.29553	771784	2530.01	3.40312	4085.91		0	0
1216.72	269.122	2.50294	2.68206	0.934966	3.08519	2.42995	318.374	480.901	8.60927	771840	393.985	2.59548	5555.91		1	1
814.12	262.4	2.48692	2.68928	0.90056	2.91069	2.41896	306.849	488.97	7.95352	772103	309.854	2.49116	3179.82		1	1
910.002	528.397	1.98912	2.25937	0.831522	2.95904	2.72296	97.5261	181.704	6.78456	772337	129.32	2.11167	5797.58		1	1
2437.43	1050.55	2.23504	2.48954	1.28112	3.38693	3.02142	171.806	308.704	19.1039	772405	255.07	2.40666	9998		1	1
1291.9	396.73	2.18002	2.37919	1.12978	3.11123	2.5985	151.364	239.436	13.4828	773479	175.402	2.24403	4119.59		1	1
998.154	433.166	2.72511	2.89269	0.972332	2.9992	2.63665	531.02	781.062	9.3828	773548	702.54	2.84667	5632.63		1	1
3183.06	2347.19	2.88615	3.09772	1.61723	3.50284	3.37055	769.392	1252.33	41.4222	773596	1489.93	3.17317	9998		0	0
1893.95	1123.95	2.63239	2.84171	1.22094	3.27737	3.05075	428.934	694.56	16.632	773778	762.652	2.88233	9337.58		1	1
689.196	185.714	3.124	3.29458	0.838097	2.83834	2.26884	1330.44	1970.52	6.88807	773814	1948.99	3.28981	9998		1	1
435.022	706.183	2.77437	2.99506	1.22057	2.63851	2.84892	594.794	988.692	16.6177	774334	624.514	2.79554	4897.33		0	0
1223.15	582.554	2.6918	2.86906	0.932401	3.08748	2.76534	491.813	739.699	8.55856	774766	671.109	2.82679	6163.57		1	1
1539.12	628.261	3.29093	3.46276	1.23354	3.18727	2.79814	1954.03	2902.44	17.1215	774869	4035.07	3.60585	9998		1	1
2635.52	652.838	3.22751	3.40361	1.49694	3.42087	2.81481	1688.53	2532.83	31.4007	775130	2436.68	3.3868	9998		1	1
143.413	276.803	1.1542	1.5452	0.445667	2.15659	2.44217	14.2626	35.091	2.79041	777984	16.4891	1.2172	4401.16		0	0
616.231	175.195	2.83602	3.02043	0.755024	2.78974	2.24352	685.521	1048.18	5.68884	778039	728.862	2.86265	3662.48		1	1
965.895	384.164	2.98299	3.14459	1.17583	2.98493	2.58452	961.592	1395.04	14.9911	778298	1135.27	3.0551	4460.37		1	1
852.506	181.224	2.55254	2.74917	1.00643	2.9307	2.25821	356.894	561.271	10.1492	778690	380.501	2.58036	3642.51		1	1
798.821	206.801	2.71974	2.88207	0.684994	2.90245	2.31555	524.491	762.21	4.84165	778723	573.459	2.7585	3918.94		1	1
881.959	323.842	2.74433	2.90676	1.00068	2.94545	2.51033	555.042	806.793	10.0156	778854	1126.19	3.05161	9998		1	1
3571	1984.06	2.59615	2.83437	1.72036	3.55279	3.29755	394.592	682.928	52.5248	779005	495.88	2.69538	6649.99		1	1
728.82	199.979	2.85415	3.01468	0.778448	2.86262	2.30098	714.735	1034.38	6.00411	779317	787.138	2.89605	3957.68		1	1
519.744	108.212	2.81211	2.95942	0.502893	2.71579	2.03428	648.799	910.793	3.18341	779837	673.867	2.82857	3586.25		0	0
845.467	263.986	3.03017	3.17739	0.912536	2.9271	2.42158	1071.95	1504.5	8.17591	780454	1147.94	3.05992	3736.84		1	1
677.754	154.787	2.56239	2.72157	0.829512	2.83107	2.18973	365.08	526.71	6.75324	781535	378.881	2.5785	3570.07		1	1
732.483	105.444	2.58257	2.74345	0.827683	2.8648	2.02302	382.442	553.919	6.72486	781561	378.294	2.57783	3212.34		1	1
811.414	162.203	3.04356	3.2022	0.840979	2.90924	2.21006	1105.51	1592.94	6.93392	781577	1510.55	3.17914	5932.31		1	1
2892.09	1176.09	3.13243	3.29959	1.42304	3.46121	3.07044	1356.52	1993.38	26.4872	781640	0	0	0		1	1
2003.91	1084.27	2.61158	2.81689	1.28727	3.30188	3.03514	408.864	655.984	19.3762	782372	572.831	2.75803	6383.56		1	1
953.916	232.181	2.67005	2.85399	1.06612	2.97951	2.36583	467.788	714.485	11.6445	783627	500.229	2.69917	3798.6		1	1
835.347	181.297	2.86035	3.02556	1.00576	2.92187	2.25839	725.027	1060.61	10.1336	784382	767.441	2.88504	3772.8		1	1
1776.16	472.309	2.85894	3.05495	1.21443	3.24948	2.67423	722.675	1134.87	16.3845	784413	830.198	2.91918	4373.27		1	1
833.509	157.2	1.97421	2.1754	0.728089	2.92091	2.19645	94.2347	149.762	5.34674	785889	98.4788	1.99334	3318.23		1	1
715.419	225.833	2.73064	2.88851	0.855386	2.85456	2.35379	537.823	773.586	7.1678	785945	574.969	2.75964	3766.97		1	1
706.931	333.668	2.53073	2.71954	0.731883	2.84938	2.52331	339.411	524.248	5.39365	785967	394.415	2.59595	4508.42		1	1
2102.12	1018.4	2.87045	3.05349	1.44814	3.32266	3.00792	742.086	1131.06	28.0634	786008	794.258	2.89996	4236.98		1	1
792.548	172.809	2.49698	2.66106	0.606865	2.89903	2.23757	314.038	458.201	4.0445	786951	331.142	2.52001	3524.59		1	1
940.844	167.359	2.51399	2.68232	0.709687	2.97352	2.22365	326.583	481.19	5.12492	787092	327.534	2.51526	3063.17		1	1
853.693	326.17	2.84128	3.0259	0.955319	2.9313	2.51344	693.873	1061.46	9.02233	787122	1117.7	3.04832	7800.21		1	1
3089.3	1956.28	3.149	3.34602	1.63209	3.48986	3.29143	1409.3	2218.28	42.8635	787208	1533.98	3.18582	4474.7		1	1
778.092	215.065	2.52731	2.67898	0.70783	2.89103	2.33257	336.754	477.503	5.10305	788655	366.152	2.56366	4075		1	1
808.511	313.144	3.25325	3.42471	1.26797	2.90769	2.49574	1791.65	2658.96	18.5341	789063	2358.23	3.37259	6265.07		1	1
119.682	156.27	2.24415	2.4549	0.623491	2.07803	2.19388	175.449	285.039	4.20234	790526	183.263	2.26308	3626.82		0	0
1096.62	271.441	1.88132	2.12898	0.97945	3.04005	2.43367	76.0888	134.581	9.53783	790855	83.1015	1.91961	3750.75		1	1
259.247	554.353	2.9772	3.15399	1.13858	2.41371	2.74379	948.861	1425.58	13.7588	790908	983.085	2.99259	3632.21		0	0
608.801	315.33	2.57909	2.74141	0.61294	2.78448	2.49877	379.394	551.322	4.10148	792096	426.063	2.62947	4332.08		1	1
1164.02	468.177	2.26936	2.47466	1.09268	3.06596	2.67041	185.935	298.305	12.3789	792143	203.275	2.30808	4177.42		1	1
1151.83	214.421	3.12965	3.29126	1.04358	3.06139	2.33127	1347.87	1955.5	11.0555	792951	1449.94	3.16135	3829.23		1	1
433.079	82.1179	0	0.502751	0.320875	2.63657	1.91444	0.239024	3.18237	2.09351	793724	0	0	4331.52		0	0
864.452	99.6824	2.34437	2.49697	0.80167	2.93674	1.99862	220.989	314.027	6.33388	794031	237.599	2.37584	3746.63		1	1
1103.64	269.376	2.6903	2.83217	0.964009	3.04283	2.43036	490.115	679.462	9.20468	794103	539.314	2.73184	3983.97		1	1
364.591	228.159	3.0142	3.20063	1.23863	2.56181	2.35824	1033.23	1587.19	17.3233	794122	1128.95	3.05267	3800.59		0	0
1008.55	462.94	2.2326	2.42959	0.947105	3.0037	2.66552	170.844	268.898	8.85329	794137	309.181	2.49021	9276.96		1	1
812.346	188.629	2.63234	2.79757	0.385684	2.90974	2.27561	428.88	627.436	2.43043	794166	608.695	2.7844	6618.63		1	1
1072.83	642.519	2.24146	2.45799	1.05629	3.03053	2.80789	174.364	287.069	11.3838	794189	469.649	2.67177	9998		1	1
1514.61	506.396	2.70468	2.89456	1.28478	3.1803	2.70449	506.615	784.439	19.2655	794244	798.348	2.90219	8426.97		1	1
1356.33	895.784	1.81201	2.18456	1.32662	3.13236	2.9522	64.8648	152.952	21.2139	794469	81.8958	1.91326	4704.03		1	1
1174.69	381.503	2.57035	2.75735	0.974503	3.06992	2.5815	371.839	571.933	9.4298	795545	389.682	2.59071	3570.96		1	1
1087.98	508.649	2.87268	3.06885	1.16957	3.03662	2.70642	745.9	1171.78	14.7766	795583	1161.52	3.06503	7376.81		1	1
1601.93	309.448	2.76021	2.94302	1.11509	3.20464	2.49059	575.721	877.037	13.0345	795605	620.067	2.79244	3816.42		1	1
1724.21	923.829	3.18215	3.36116	1.18584	3.23659	2.96559	1521.08	2296.99	15.3406	795628	2108.1	3.32389	8440.07		1	1
1007.82	222.166	2.68968	2.85103	1.08838	3.00338	2.34668	489.414	709.624	12.257	797019	514.398	2.7113	3537.22		1	1
196.413	102.576	2.53119	2.72935	0.756554	2.29317	2.01105	339.771	536.233	5.70892	797074	345.894	2.53894	3329.25		0	0
2487.02	1879.98	3.09532	3.27301	1.46112	3.39568	3.27415	1245.45	1875.05	28.9147	797297	1864.72	3.27061	7016.49		1	1
162.804	153.153	1.99904	2.18832	0.440914	2.21166	2.18513	99.7782	154.285	2.76003	798420	104.355	2.01852	3731.95		0	0
752.938	206.247	3.03854	3.2166	0.992297	2.87676	2.31439	1092.8	1646.65	9.8242	801785	1336.6	3.126	4932.89		1	1
1154.14	269.221	2.69638	2.88315	1.07289	3.06226	2.43011	497.027	764.097	11.8275	801902	581.603	2.76463	4372.21		1	1
2395.2	1681.44	2.52837	2.78324	1.72443	3.37934	3.22568	337.571	607.076	53.0193	801946	367.034	2.56471	3828.09		1	1
605.554	270.982	3.01526	3.18296	0.705094	2.78215	2.43294	1035.77	1523.91	5.071	802390	1105.89	3.04371	3756.09		1	1
840.406	415.581	2.73474	2.9206	1.04747	2.92449	2.61866	542.931	832.922	11.1549	802740	701.093	2.84578	8566.27		1	1
907.798	167.183	2.72693	2.88945	0.87149	2.95799	2.22319	533.248	775.265	7.43859	804017	537.205	2.73014	3170.4		1	1
695.997	186.992	2.73696	2.92417	0.667494	2.84261	2.27182	545.707	839.789	4.65044	804372	573.54	2.75856	3664.2		1	1
749.294	181.063	2.71128	2.86873	0.765936	2.87465	2.25783	514.378	739.145	5.8336	805156	511.772	2.70908	3165.62		1	1
667.63	231.872	2.691	2.87677	0.661064	2.82454	2.36525	490.906	752.949	4.5821	805692	521.304	2.71709	3625.55		1	1
504.955	301.037	2.50222	2.69731	0.533217	2.70325	2.47862	317.846	498.097	3.41363	805720	406.819	2.6094	6216.15		0	0
1626.22	400.629	2.96711	3.13716	1.17911	3.21118	2.60274	927.075	1371.37	15.1045	805951	1224.35	3.0879	5579.87		1	1
2236.79	805.399	3.08972	3.26513	1.3356	3.34962	2.90601	1229.49	1841.33	21.6571	806361	1609.35	3.20665	8051.1		1	1
684.428	188.751	2.20983	2.39464	0.700481	2.83533	2.27589	162.116	248.11	5.01742	807496	176.837	2.24757	3843.68		1	1
855.808	535.352	3.19189	3.37416	1.00554	2.93238	2.72864	1555.58	2366.78	10.1283	807537	2316.31	3.3648	7473.55		1	1
147.831	110.488	2.39501	2.58473	0.980597	2.16977	2.04331	248.317	384.352	9.56306	807808	262.345	2.41887	3577.86		0	0
2541.18	1534.77	3.05812	3.254	1.5415	3.40504	3.18604	1143.21	1794.74	34.7934	808196	1629.5	3.21205	7100.27		1	1
666.097	254.05	2.01031	2.24036	0.791376	2.82354	2.40492	102.403	173.925	6.18552	809530	117.876	2.07143	4457.19		1	1
835.277	207.369	2.87825	3.04272	1.03748	2.92183	2.31674	755.532	1103.38	10.9015	809562	924.259	2.96579	4684.06		1	1
1320.82	516.713	1.76587	2.0199	1.00497	3.12084	2.71325	58.3276	104.688	10.115	810752	73.6393	1.86711	4849.35		1	1
1167.65	415.699	2.73857	2.91561	1.05402	3.06731	2.61878	547.737	823.399	11.3246	810803	611.892	2.78667	4286.7		1	1
1357.36	651.249	3.33581	3.49724	1.25549	3.13269	2.81375	2166.75	3142.26	18.0091	810838	3643.85	3.56156	8244.07		1	1
2112.59	748.999	3.14453	3.32084	1.28451	3.32482	2.87448	1394.86	2093.35	19.2536	810854	1705.13	3.23176	5809.19		1	1
773.068	161.25	2.79049	2.94698	0.784644	2.88822	2.2075	617.294	885.08	6.09037	811003	656.457	2.81721	3713.89		1	1
653.491	362.163	2.5407	2.71481	0.796752	2.81524	2.5589	347.298	518.579	6.26256	811143	398.914	2.60088	4259.36		1	1
2754.56	959.093	2.87434	3.04427	1.41328	3.44005	2.98186	748.753	1107.31	25.8988	811168	1657.85	3.21954	9998		1	1
2063.4	1220.13	2.72798	2.93994	1.33375	3.31458	3.08641	534.541	870.849	21.5648	811569	688.71	2.83804	5508.95		1	1
1101.36	259.932	2.65585	2.81526	0.979994	3.04193	2.41486	452.743	653.519	9.5498	813697	864.556	2.93679	9833.31		1	1
482.206	136.206	2.21962	2.42486	0.760859	2.68323	2.1342	165.812	265.989	5.76579	815711	178.504	2.25165	3622.02		0	0
652.4	160.865	1.86952	2.09205	0.773818	2.81451	2.20646	74.0493	123.61	5.94042	816212	78.6042	1.89545	3426.06		1	1
1698.81	825.903	3.10503	3.27937	1.12231	3.23014	2.91693	1273.6	1902.68	13.253	816476	2276.55	3.35728	9998		1	1
1339.64	621.925	2.73174	2.93057	1.15096	3.12699	2.79374	539.191	852.254	14.1566	816513	726.381	2.86116	5784.21		1	1
957.536	301.034	2.99581	3.17478	0.951545	2.98115	2.47862	990.402	1495.47	8.94428	818097	1040.91	3.01741	3636.36		1	1
986.82	222.322	2.97282	3.13462	0.98497	2.99424	2.34698	939.327	1363.39	9.65984	818817	1211.03	3.08315	5610.14		1	1
844.087	540.526	2.38765	2.65677	1.46714	2.92639	2.73282	244.149	453.704	29.3183	819282	274.443	2.43845	3847.06		1	1
848.602	245.58	1.21706	1.57535	0.739979	2.9287	2.39019	16.4839	37.6136	5.49515	819893	20.1124	1.30346	4211.18		1	1
673.562	219.319	2.55081	2.76747	0.666106	2.82838	2.34108	355.476	585.428	4.6356	819917	392.152	2.59345	3844.48		1	1
533.684	383.066	2.222	2.50017	1.11386	2.72728	2.58327	166.726	316.353	12.9976	819956	160.237	2.20476	2554.14		0	0
720.264	127.003	2.90498	3.06994	0.65575	2.85749	2.10381	803.488	1174.73	4.52637	821272	824.115	2.91599	3359.09		1	1
731.185	151.427	2.56728	2.70803	0.647887	2.86403	2.1802	369.215	510.542	4.44516	821947	393.374	2.59481	3714.07		1	1
2493.68	1683.38	1.25674	2.29312	1.37686	3.39684	3.22618	18.0611	196.39	23.8156	822070	62.3291	1.79469	9998		1	1
1969.29	606.106	3.27462	3.43329	1.21026	3.29431	2.78255	1881.99	2712.02	16.2277	822162	2107.24	3.32371	3950.42		1	1
3406.22	3881.22	3.46784	3.65046	1.8824	3.53227	3.58897	2936.54	4471.56	76.2781	822224	6816.36	3.83355	9998		0	0
2085.04	1409.47	2.94581	3.1207	1.41151	3.31911	3.14906	882.684	1320.38	25.7936	822268	1000.23	3.0001	4260.75		1	1
868.843	240.839	1.80002	2.10298	0.871622	2.93894	2.38173	63.0991	126.758	7.44084	823886	71.7816	1.85601	3965.83		1	1
927.556	203.918	3.0046	3.1851	0.746791	2.96734	2.30946	1010.65	1531.45	5.58201	824310	1060.33	3.02544	3617.53		1	1
446.168	191.271	2.6371	2.80108	0.751442	2.6495	2.28165	433.612	632.524	5.64211	824350	559.58	2.74786	7080.52		0	0
1723.04	775.171	2.98647	3.1601	1.16391	3.23629	2.8894	969.317	1445.78	14.5851	824805	1946.82	3.28933	9998		1	1
1044.19	365.888	1.13773	1.55048	0.895863	3.01878	2.56335	13.732	35.5204	7.86798	825168	18.925	1.27704	4716.48		1	1
920.891	338.292	1.61709	1.93377	0.90399	2.96421	2.52929	41.4084	85.856	8.01659	825195	48.9714	1.68994	4932.22		1	1
[truncated: 3,001 more rows]
