# Supplementary material for: Collective radioresistance of T47D breast carcinoma cells is mediated by a Syncytin-1 homologous protein
Source: PLoS One. 2019 Jan 30;14(1):e0206713. doi: 10.1371/journal.pone.0206713 (PMC6353071; doi:10.1371/journal.pone.0206713)
Supplement: S2 File — The compressed file contains the listmode flow cytometry data shown in Fig 4C. Data files are in CSV format with self-explanatory labels. (ZIP) [file pone.0206713.s002.zip › intracellular anti-HERV.csv]

FSC-HLin	SSC-HLin	GRN-HLog	YEL-HLog	RED-HLog	FSC-HLog	SSC-HLog	GRN-HLin	YEL-HLin	RED-HLin	TIME	GRN-A	GRN-ALog	GRN-W		P01.R1	P01.R1.R2
1987.04	2044.52	2.15079	2.09435	0.932868	3.29821	3.31059	141.511	124.266	8.56777	532	166.902	2.22246	4318.6		1	1
2050.57	1911.69	1.8008	1.99727	1.34884	3.31187	3.28142	63.2119	99.3725	22.3274	1707	96.4104	1.98412	9879.56		1	1
1364.58	646.494	1.4803	1.56701	0.996264	3.135	2.81056	30.2202	36.8989	9.91435	2519	34.115	1.53295	3693		1	1
2660.53	1633.49	2.06585	2.0936	0.86388	3.42497	3.21312	116.372	124.05	7.30937	2579	150.479	2.17747	5487.23		1	1
2683.1	1586.52	2.38916	2.26402	0	3.42864	3.20045	244.995	183.663	0	3047	318.405	2.50298	7992.04		1	0
359.813	638.468	2.56331	2.34116	0	2.55608	2.80514	365.856	219.363	0	3113	404.509	2.60693	3951.77		0	0
1968.47	3250.37	1.65721	2.0386	1.39538	3.29413	3.51193	45.4163	109.296	24.8532	3535	61.9914	1.79233	4456.65		1	1
2244.58	1784.08	2.40724	2.23691	0	3.35113	3.25141	255.412	172.55	0	3577	349.164	2.54303	9215.75		1	0
1865.08	2135.05	1.97611	2.04655	1.32263	3.2707	3.32941	94.6471	111.315	21.02	3628	141.649	2.15121	9998		1	1
865.925	1142.38	2.48602	2.27953	0	2.93748	3.05781	306.208	190.34	0	4567	342.548	2.53472	4197.43		1	0
1421.45	1080.27	2.03299	2.02614	0.820419	3.15273	3.03353	107.893	106.204	6.61331	6803	150.156	2.17654	5933.85		1	1
828.867	1401.04	1.05518	1.34061	0.660393	2.91849	3.14645	11.3548	21.9085	4.57502	6837	17.8077	1.25061	7554.85		1	1
1113.05	1056.11	1.7208	1.82137	0.806495	3.04651	3.02371	52.5776	66.2786	6.40464	7249	91.4525	1.9612	9998		1	1
1820.89	1716.65	1.86979	1.90632	0.76295	3.26028	3.23468	74.0944	80.5963	5.79363	7758	108.312	2.03468	5980.36		1	1
2467.86	1500.93	2.49002	2.309	0	3.39232	3.17636	309.045	203.704	0	9328	575.344	2.75993	9998		1	0
1727.38	750.827	1.92893	1.84274	0.624407	3.23739	2.87554	84.9048	69.6214	4.21121	10551	97.8693	1.99065	4262.99		1	1
573.168	377.307	1.43913	1.61244	0.622146	2.75828	2.57669	27.4873	40.9678	4.18934	10957	28.823	1.45974	5191.96		0	0
143.434	316.18	0.144583	0.967039	0.431518	2.15665	2.49993	1.39503	9.26913	2.70096	11160	4.09717	0.612484	7951.37		0	0
1835.56	1117.99	1.56305	1.67265	0.894605	3.26377	3.04844	36.5641	47.0596	7.84521	12432	58.3382	1.76595	6980.23		1	1
1700.53	1375.02	1.97796	2.01124	0.94207	3.23058	3.13831	95.0528	102.621	8.75125	12483	171.909	2.2353	8885.05		1	1
2352.13	2586.26	1.99197	2.05911	0.952761	3.37146	3.41267	98.1679	114.58	8.96935	13429	121.239	2.08364	4880.82		1	1
1562.41	693.056	1.45753	1.69342	0.828469	3.1938	2.84077	28.6769	49.3653	6.73704	14722	39.609	1.59779	5385.73		1	1
2062.86	2057.73	1.9917	2.12059	1.27802	3.31447	3.31339	98.1077	132.004	18.9681	14812	135.639	2.13238	5654.99		1	1
1167.01	531.565	1.92001	1.94488	0.996679	3.06707	2.72556	83.179	88.0797	9.92382	14846	109.288	2.03857	5457.58		1	1
2264.47	1502.52	1.80201	1.99447	1.23007	3.35497	3.17682	63.3882	98.7339	16.9853	17322	95.0778	1.97808	6788.38		1	1
1153.72	1003.06	1.86548	1.82025	0.12216	3.0621	3.00133	73.3642	66.1072	1.32483	18279	83.8079	1.92329	4322.9		1	1
1802.17	885.168	1.96289	1.91821	0.0781258	3.2558	2.94703	91.8105	82.8348	1.19709	18340	102.239	2.00962	4275.11		1	1
1278.01	796.989	1.64655	1.69903	0.330106	3.10654	2.90145	44.3151	50.0068	2.13848	18365	53.269	1.72647	4545.44		1	1
1431.18	1151.94	1.7217	1.77814	0.625819	3.15569	3.06143	52.6866	59.9989	4.22492	19372	52.3471	1.71889	3258.91		1	1
707.924	651.238	2.13939	2.02454	0.189356	2.84999	2.81374	137.845	105.813	1.54652	19413	165.034	2.21757	4657.44		1	1
1494.28	1140.21	1.65538	1.77866	0.749557	3.17443	3.05698	45.2251	60.0697	5.61767	19454	68.7529	1.83729	7217.35		1	1
2962.68	9070.53	2.07079	2.224	1.38359	3.47169	3.95763	117.704	167.496	24.1877	19978	180.42	2.25628	7245.21		0	0
114.859	255.018	0.489186	0.556809	0.0114886	2.06017	2.40657	3.08451	3.6042	1.02681	20765	3.2532	0.512311	3671.19		0	0
1583.72	1129.13	2.37415	2.18197	0	3.19968	3.05274	236.672	152.043	0	21296	207.656	2.31735	9998		1	0
3506.13	2986.87	1.93615	2.06805	1.3517	3.54483	3.47522	86.3285	116.962	22.4752	21343	102.03	2.00873	5136.99		1	1
1640.53	1248.05	2.07975	2.05112	0.550939	3.21499	3.09623	120.157	112.491	3.55581	22082	137.917	2.13962	4002.38		1	1
1603.8	852.461	2.08966	2.01304	0	3.20515	2.93067	122.932	103.048	0	22111	175.231	2.24361	6563.98		1	0
1089.34	1160.47	1.79846	1.79711	0.678371	3.03716	3.06463	62.873	62.677	4.76838	22863	69.6727	1.84306	3767.25		1	1
1685.81	1383.81	1.91733	1.88244	0.695991	3.22681	3.14108	82.666	76.2846	4.96582	22884	110.817	2.0446	5777.93		1	1
1127.66	1030.13	1.99497	1.92405	0.827425	3.05218	3.01289	98.8494	83.9557	6.72086	22909	282.734	2.45138	9998		1	1
1450.3	826.966	1.71022	1.72631	0.507114	3.16146	2.91749	51.3119	53.249	3.2145	25934	63.4257	1.80227	5553.67		1	1
2166.31	1815.37	2.12199	2.08797	0.638127	3.33572	3.25896	132.431	122.454	4.34638	26007	173.068	2.23822	5643.17		1	1
237.631	300.539	0	1.08933	0.291906	2.3759	2.4779	0	12.2837	1.95842	26396	0	0	4982.84		0	0
1976.63	853.805	1.80908	1.82492	0.689332	3.29593	2.93136	64.4291	66.8219	4.89026	26420	73.427	1.86586	3898.02		1	1
1491.26	1294.95	1.91881	1.91259	0.572143	3.17355	3.11225	82.9495	81.7687	3.73373	26468	129.323	2.11168	7755.58		1	1
407.014	701.544	2.32628	2.12824	0	2.60961	2.84605	211.971	134.352	0	27081	248.696	2.39567	4660.15		0	0
412.448	655.994	1.50116	1.6156	1.1452	2.61537	2.8169	31.7071	41.2664	13.9701	28340	42.0502	1.62377	4878.56		0	0
102.041	169.429	0.426652	0.714194	0	2.00877	2.22899	2.67087	5.17838	0.835653	29596	1.5837	0.199674	0		0	0
2257.49	1102.4	1.77729	1.85403	0.931159	3.35363	3.04234	59.8807	71.4546	8.53412	29950	68.6085	1.83638	4356.55		1	1
340.073	641.757	2.45913	2.28573	0	2.53157	2.80737	287.823	193.077	0	29988	324.488	2.5112	4335.65		0	0
3313.3	2673.01	1.9037	2.10123	1.26742	3.52026	3.427	80.1125	126.249	18.5106	30332	88.9252	1.94902	3453.36		1	1
2071.61	1432.62	1.90576	1.92792	0.907529	3.31631	3.15613	80.4935	84.7072	8.08219	33646	172.784	2.2375	9998		1	1
2020.66	3084.56	1.94962	2.03543	0.870407	3.30549	3.48919	89.0478	108.499	7.42006	35909	95.3574	1.97935	3925.25		1	1
1697.73	746.207	2.02526	2.01828	0.550004	3.22987	2.87286	105.989	104.3	3.54816	35937	216.846	2.33615	9998		1	1
1377	617.161	1.7077	1.7373	0.625132	3.13894	2.7904	51.0147	54.6137	4.21825	37834	53.5109	1.72844	3917.12		1	1
2380.6	1301.3	2.32515	2.24805	0.268952	3.37669	3.11438	211.421	177.03	1.8576	37862	348.269	2.54192	9998		1	1
1392.31	1636.7	1.88912	1.80875	0	3.14374	3.21397	77.4673	64.3805	0	37890	89.3926	1.9513	4788.05		1	0
1492.84	952.928	1.97685	1.88201	0	3.17401	2.97906	94.8099	76.2089	0	38976	102.574	2.01104	4431.36		1	0
1386.88	765.053	2.03147	1.982	0	3.14204	2.88369	107.515	95.9396	0.387118	39422	133.954	2.12695	5140.11		1	0
2310.12	2745.16	2.05055	2.17083	1.04477	3.36363	3.43857	112.345	148.194	11.0859	39736	158.84	2.20096	5605.96		1	1
2615.58	2977.88	1.87728	2.12166	1.47741	3.41757	3.47391	75.3842	132.331	30.0201	40991	132.076	2.12082	8075.43		1	1
200.107	1728.22	0.651594	1.32175	0.822191	2.30126	3.2376	4.48326	20.9771	6.64035	41332	9.00572	0.954518	9226.06		0	0
1551.93	1253.29	1.87206	1.90224	0.797179	3.19087	3.09805	74.4839	79.8439	6.26873	41560	114.412	2.05847	7203.06		1	1
4078.92	2289.51	2.64732	2.50147	0	3.61055	3.35974	443.931	317.297	0	42218	482.336	2.68335	4661.67		1	0
1469.82	797.398	1.43378	1.55211	0.739173	3.16726	2.90168	27.1509	35.6543	5.48495	43040	28.8212	1.45971	3681.19		1	1
1935.23	1217.83	1.48443	1.73479	0.9143	3.28673	3.08559	30.5092	54.2994	8.20918	43073	43.6165	1.63965	6412.51		1	1
1269.83	740.848	1.42315	1.64145	1.00401	3.10374	2.86973	26.4939	43.798	10.0928	43107	53.6485	1.72956	9998		1	1
3357.65	2017.88	2.20387	2.1824	1.1113	3.52604	3.3049	159.907	152.196	12.9213	43131	167.218	2.22328	9998		1	1
3303.94	3408.47	1.89697	2.23925	1.70181	3.51903	3.53256	78.8814	173.481	50.3284	43184	143.014	2.15538	7984.84		1	1
1691.44	1268.22	1.85025	1.85601	0.631126	3.22826	3.1032	70.8354	71.7819	4.27687	43604	142.334	2.15331	9998		1	1
1078.88	782.802	1.91626	1.8769	0.502001	3.03297	2.89365	82.4623	75.3183	3.17688	46778	109.065	2.03769	6436.1		1	1
1304.94	535.666	1.75729	1.6795	0	3.11559	2.72889	57.1858	47.8079	0.378349	46817	59.6285	1.77545	3724.87		1	0
1364.13	641.255	1.67781	1.68151	0.556072	3.13486	2.80703	47.6217	48.0296	3.59809	46979	50.6363	1.70446	3675.97		1	1
2129.45	1303.84	2.01474	2.02963	0.901397	3.32827	3.11523	103.453	107.062	7.96887	47043	103.694	2.01575	2886.08		1	1
160.022	155.861	0.755609	0.986853	0	2.20418	2.19274	5.69651	9.70182	0.306735	48105	4.21555	0.624854	2749		0	0
201.77	547.089	1.78213	1.69649	0.861483	2.30486	2.73806	60.552	49.7148	7.26914	49487	85.6366	1.93266	6448.73		0	0
1373.07	822.05	1.65756	1.75339	0.550323	3.13769	2.9149	45.4529	56.6743	3.55078	51134	39.1237	1.59244	2827.46		1	1
1290.52	544.036	1.6681	1.67736	0.419585	3.11076	2.73563	46.5694	47.5733	2.62775	51583	46.7232	1.66953	3925.22		1	1
4226.28	4145.88	2.19655	2.23979	1.04812	3.62596	3.61762	157.237	173.697	11.1718	51615	194.704	2.28937	5129.27		1	1
303.081	508.662	0.455342	0.923946	0.328292	2.48156	2.70643	2.85326	8.39357	2.12957	51964	1.18794	0.074794	4598.69		0	0
286.056	1214.04	0.791681	1.10035	0.407744	2.45645	3.08423	6.18987	12.5993	2.55708	52584	7.43386	0.871214	4271.2		0	0
3176.13	5801.98	2.19403	2.43436	1.61456	3.5019	3.76358	156.326	271.867	41.1682	53584	235.198	2.37143	6645.39		1	1
2639.74	2690.04	1.96882	2.09196	1.27271	3.42156	3.42976	93.0727	123.583	18.7373	53614	142.781	2.15467	6679.71		1	1
867.04	688.466	1.804	1.92718	1.20327	2.93804	2.83788	63.6796	84.5638	15.9687	54729	97.2513	1.9879	6098.47		1	1
217.089	125.462	0.827349	1.14775	0	2.33664	2.09851	6.71968	14.0523	0.630915	54769	6.00012	0.77816	4185.14		0	0
1651.9	802.802	1.92253	1.91202	1.14997	3.21798	2.90461	83.6617	81.6628	14.1245	55949	116.94	2.06796	6082.88		1	1
2079.88	1547.05	2.1341	2.11626	0.65409	3.31804	3.1895	136.177	130.696	4.5091	57738	160.551	2.20561	3035.28		1	1
1690.66	1167.9	1.86868	1.95107	1.09563	3.22806	3.06741	73.9058	89.3446	12.4633	58048	111.264	2.04636	9409.5		1	1
2382.72	2736.16	2.72706	2.51665	0	3.37707	3.43714	533.403	328.583	0	58624	823.029	2.91542	9543.72		1	0
2000.59	1792.81	2.0481	2.06488	0.829789	3.30116	3.25354	111.712	116.114	6.75754	61508	138.513	2.14149	5124.45		1	1
257.711	631.914	2.79125	2.5568	0	2.41113	2.80066	618.377	360.414	0	63717	629.279	2.79884	3301.04		0	0
1113.06	739.207	1.54647	1.63655	0.677461	3.04652	2.86877	35.194	43.3062	4.7584	66337	42.1504	1.6248	4725.72		1	1
1749.23	675.263	1.82471	1.84013	0.432701	3.24285	2.82947	66.7892	69.2033	2.70832	66356	81.1809	1.90945	5160.88		1	1
3904.48	2926.66	2.15897	2.24702	1.37325	3.59156	3.46637	144.2	176.614	23.6182	66403	174.899	2.24279	6626.44		1	1
1274.72	2236.26	1.84031	2.04607	1.33232	3.10542	3.34952	69.2321	111.19	21.4944	68851	90.8158	1.95816	4740.15		1	1
1368.41	1746.98	2.24743	2.15548	0.263255	3.13622	3.24229	176.777	143.046	1.83339	69545	181.489	2.25885	2999.44		1	1
1766.56	1388.47	2.56105	2.33788	0	3.24713	3.14254	363.956	217.712	0	70100	264.254	2.42202	5643.03		1	0
3691.81	2201.91	2.35685	2.32575	1.31633	3.56724	3.3428	227.431	211.716	20.7173	73356	276.334	2.44143	4668.44		1	1
1497.57	1323.27	1.95252	1.88299	0.774002	3.17539	3.12165	89.6447	76.3817	5.94295	74297	86.9264	1.93915	2618.46		1	1
1755.8	1044.7	1.96595	1.99678	0.80751	3.24448	3.01899	92.4589	99.2616	6.41963	76010	129.41	2.11197	6252.22		1	1
766.319	674.693	2.07682	1.99073	0.639281	2.88441	2.82911	119.349	97.887	4.35793	76038	138.118	2.14025	4145.1		1	1
2254.25	1070.86	1.86255	1.8697	0.896028	3.353	3.02973	72.8706	74.08	7.87097	77165	96.8319	1.98602	5313.02		1	1
1504.25	565.118	2.03421	1.95144	0	3.17732	2.75214	108.194	89.4215	0.495424	77959	140.9	2.14891	5332.28		1	0
2291.35	2342.57	1.80095	1.99835	1.10896	3.36009	3.36969	63.2335	99.6217	12.8517	78614	128.366	2.10845	9998		1	1
190.443	220.791	0.68493	1.37022	0.262356	2.27977	2.34398	4.84094	23.454	1.8296	79055	9.20837	0.964183	4506.8		0	0
1861.42	678.659	1.90573	1.96292	0.845218	3.26985	2.83165	80.4869	91.8168	7.00194	79506	94.2024	1.97406	4340.03		1	1
860.631	576.066	1.71493	1.63651	0.164913	2.93482	2.76047	51.872	43.302	1.46188	80290	69.3271	1.8409	5668.23		1	1
3155.62	3719.76	2.04655	2.24704	1.50074	3.49908	3.57052	111.313	176.621	31.6765	80900	173.507	2.23932	6252.54		1	1
3183.98	2135.49	1.95659	2.16131	1.33987	3.50297	3.3295	90.4874	144.982	21.871	80924	159.953	2.20399	8814.5		1	1
2487.11	8160.83	2.27906	2.73623	1.73658	3.3957	3.91173	190.135	544.795	54.523	81553	254.413	2.40554	4790.51		0	0
1369.78	720.402	1.64002	1.70939	0.526717	3.13665	2.85757	43.6536	51.2145	3.36292	82058	53.2485	1.72631	5128.72		1	1
2129.11	1693.08	1.90579	1.97662	0.945458	3.3282	3.22868	80.4983	94.7596	8.81979	83089	95.2569	1.9789	4437.27		1	1
903.411	2204.62	2.47273	2.29576	0.496885	2.95589	3.34333	296.981	197.59	3.13968	83128	615.967	2.78956	9998		0	0
1659.33	1270.86	1.91821	1.92996	0.940206	3.21993	3.1041	82.8339	85.1051	8.71377	83399	181.129	2.25799	9998		1	1
2431.3	2333.37	3.01166	2.79529	0	3.38584	3.36798	1027.22	624.146	0	83425	1149.56	3.06053	4368.89		1	0
736.276	1708.57	1.12636	1.54233	0.892697	2.86704	3.23263	13.3769	34.8602	7.81083	87108	14.8653	1.17217	6359.08		0	0
1595.54	730.194	1.57918	1.62442	0.699613	3.20291	2.86344	37.9476	42.1133	5.00741	89143	43.6015	1.6395	4606.52		1	1
2370.51	1563.45	2.02594	2.07515	0.779607	3.37484	3.19408	106.154	118.891	6.02015	89166	145.077	2.1616	5694.75		1	1
1077.45	1144.74	2.28637	2.17915	1.02011	3.0324	3.05871	193.36	151.06	10.4741	89192	220.158	2.34274	4094.2		1	1
1973.72	1000.21	1.5565	1.72138	0.774289	3.29529	3.00009	36.0161	52.6483	5.94688	89883	47.4967	1.67666	5669.46		1	1
2912.52	2793.21	2.3839	2.35037	0.49377	3.46427	3.4461	242.05	224.064	3.11724	90992	248.021	2.39449	3069.36		1	1
1613.29	1712.03	1.79204	1.85899	0.927941	3.20771	3.23351	61.9494	72.2761	8.47113	91035	86.0268	1.93463	9998		1	1
3566.48	3042.47	2.64515	2.53246	0	3.55224	3.48323	441.724	340.767	0	91243	589.453	2.77045	5256.79		1	0
1843.97	1364.56	2.26575	2.1665	0	3.26575	3.13499	184.397	146.724	0	92052	231.734	2.36499	6702		1	0
121.114	892.56	0.103359	1.03659	0.2707	2.08319	2.95064	1.2687	10.8789	1.86509	92170	0	0	7288.07		0	0
3072.24	3175.68	2.13919	2.25714	1.22957	3.48745	3.50184	137.781	180.776	16.9657	92364	243.202	2.38597	8627.51		1	1
2142.17	1442.18	2.03781	2.022	0.56789	3.33085	3.15902	109.096	105.197	3.69735	92387	125.219	2.09767	4429.82		1	1
602.576	499.199	2.07367	1.969	0.418119	2.78001	2.69827	118.487	93.1104	2.6189	92413	124.427	2.09492	3300.74		1	1
1694.86	617.528	2.16487	2.03472	0	3.22913	2.79066	146.172	108.324	0	92473	228.758	2.35938	8458.03		1	0
1691.84	779.9	1.69218	1.82599	1.20222	3.22836	2.89204	49.2238	66.9872	15.9302	93138	65.3053	1.81495	4815.65		1	1
2833.21	2130.97	2.07407	2.12876	1.31115	3.45228	3.32858	118.596	134.512	20.4716	93172	211.45	2.32521	9969.02		1	1
4305.87	6576.57	3.19565	3.00794	0	3.63406	3.818	1569.08	1018.45	0	93615	1720.2	3.23558	5345.73		1	0
1334.33	689.303	1.90417	1.94162	0.651807	3.12526	2.83841	80.1992	87.4228	4.48546	95890	143.668	2.15736	8737.31		1	1
1660.78	1101.31	2.15437	2.13652	0.208166	3.22031	3.04191	142.681	136.936	1.61497	96108	208.695	2.31951	6633		1	1
3716.11	3807.38	2.16144	2.28593	1.47173	3.57009	3.58063	145.026	193.164	29.6297	96999	203.992	2.30961	5689.39		1	1
1791.41	1323.57	2.25847	2.15189	0.277416	3.2532	3.12175	181.328	141.871	1.89416	97040	269.115	2.42994	9126.45		1	1
1894.45	1549.03	2.19446	2.13197	0.429334	3.27748	3.19006	156.482	135.51	2.68741	100138	248.704	2.39568	7732.5		1	1
2785.01	2619.48	2.18751	2.17675	0.903913	3.44483	3.41821	153.998	150.228	8.01517	100275	200.201	2.30147	5376.37		1	1
417.303	548.843	2.67384	2.39755	0	2.62045	2.73945	471.889	249.775	0	101313	540.179	2.73254	5901.12		0	0
2402.28	1044.4	2.06921	2.03474	0.450699	3.38062	3.01887	117.276	108.328	2.82292	101372	159.037	2.2015	6250.7		1	1
2332.72	1221.61	1.6512	1.72745	0.853929	3.36786	3.08693	44.792	53.3886	7.1438	101420	91.3826	1.96086	9998		1	1
1418.18	1637.49	1.66801	1.78936	1.05047	3.15173	3.21418	46.5598	61.5692	11.2324	103765	63.1773	1.80056	6699.88		1	1
1399.67	1290.79	2.4276	2.29954	0	3.14603	3.11086	267.667	199.316	0	103815	346.423	2.53961	8044.45		1	0
1773.74	833.162	1.62618	1.7095	0.88487	3.24889	2.92073	42.2843	51.2266	7.67132	105989	45.5461	1.65845	3596.03		1	1
3687.29	2227.79	2.25056	2.21392	0.937274	3.56671	3.34787	178.056	163.651	8.65513	106007	239.53	2.37936	5435.33		1	1
3268.97	2094.84	2.26411	2.25898	0.656778	3.51441	3.32115	183.698	181.543	4.5371	107388	179.286	2.25355	4580.89		1	1
1091.89	592.223	1.77016	1.79041	0.52849	3.03818	2.77249	58.9066	61.7172	3.37668	111374	81.1174	1.90911	6416.37		1	1
1542.33	1219.81	1.52116	1.56713	0.548848	3.18818	3.08629	33.2015	36.909	3.53874	111993	39.5384	1.59702	4949.61		1	1
475.503	656.045	2.12015	1.93855	0.152061	2.67715	2.81693	131.87	86.8067	1.41926	112024	142.423	2.15358	3800.46		0	0
1495.63	1129.27	1.83585	1.83806	0.512962	3.17482	3.0528	68.5248	68.875	3.25809	113239	88.5163	1.94702	5041.19		1	1
1403.46	773.378	1.97553	1.92871	0.811518	3.1472	2.88839	94.5212	84.8611	6.47915	113270	104.175	2.01776	3905.37		1	1
646.51	1007.52	2.28307	2.10012	0.0532379	2.81058	3.00325	191.898	125.927	1.13041	113286	238.33	2.37718	5097.27		0	0
818.687	898.836	2.44931	2.24101	0	2.91312	2.95368	281.39	174.186	0	115698	347.769	2.54129	9998		1	0
2641.51	1566.62	2.34553	2.25308	0	3.42185	3.19496	221.581	179.092	0	116539	261.777	2.41793	4594.94		1	0
1391.84	1188.05	1.45653	1.59096	0.879406	3.14359	3.07483	28.6106	38.991	7.5754	116600	46.724	1.66954	7386.07		1	1
3607.15	2394.56	2.15848	2.17206	0.824505	3.55716	3.37923	144.039	148.613	6.67583	116717	168.203	2.22583	4918.87		1	1
478.965	1472.83	0.753173	1.42243	1.08026	2.6803	3.16815	5.66465	26.4504	12.0298	118946	9.11498	0.959756	5893.87		0	0
2082.44	2185.04	2.33086	2.31034	0.734652	3.31857	3.33946	214.218	204.335	5.42815	119042	403.091	2.6054	9998		1	1
2646.26	3456.9	2.39241	2.37296	0.27705	3.42263	3.53869	246.837	236.027	1.89256	119079	257.42	2.41064	3818		1	1
107.304	238.857	0	0.732555	0	2.03062	2.37814	0	5.40201	0.217856	120425	0	0	4553.37		0	0
466.741	627.436	2.31657	2.13899	0.25242	2.66908	2.79757	207.284	137.719	1.78822	121359	246.095	2.3911	4868.53		0	0
1823.16	889.033	1.65727	1.78501	0.742328	3.26082	2.94892	45.4227	60.9554	5.52495	123382	65.2674	1.8147	6076.05		1	1
1334.05	648.466	1.69414	1.71664	0.239587	3.12517	2.81189	49.447	52.0764	1.73615	125592	54.6599	1.73767	3767.25		1	1
1250.38	402.156	1.36563	1.62791	0.933231	3.09704	2.60439	23.2077	42.4531	8.57494	125627	25.4145	1.40508	3124.42		1	1
1605.23	1203.92	1.8086	1.88266	0.77431	3.20554	3.0806	64.3581	76.3232	5.94717	125659	100.79	2.00342	7657.53		1	1
303.124	529.544	2.30241	2.12974	0	2.48162	2.7239	200.637	134.814	0	125981	241.435	2.3828	4746.03		0	0
1785.11	1213.99	1.14025	1.51312	0.749876	3.25166	3.08421	13.8117	32.5925	5.62181	126909	25.8651	1.41271	9998		1	1
1925.64	1623.24	1.62121	1.87447	1.24012	3.28458	3.21038	41.8035	74.8979	17.3827	126938	60.686	1.78309	5330.23		1	1
1032.92	940.293	2.343	2.19133	0.434013	3.01406	2.97326	220.294	155.356	2.71652	129320	344.416	2.53708	9998		1	1
1110.24	469.626	1.7624	1.76413	0.698809	3.04542	2.67175	57.863	58.0941	4.99815	130739	70.277	1.84681	4820.35		1	1
3053.98	2885.64	2.39942	2.37057	0.792493	3.48487	3.46024	250.856	234.73	6.20144	130775	407.095	2.6097	9998		1	1
3001.89	1752.72	1.34483	1.81514	1.19522	3.4774	3.24371	22.1223	65.3347	15.6753	133051	47.9886	1.68114	9998		1	1
1374.36	630.689	1.67876	1.70192	0.845454	3.1381	2.79982	47.7268	50.3408	7.00574	133972	63.7172	1.80426	5240.7		1	1
1894.36	1128.43	1.94677	1.95948	0.679258	3.27746	3.05248	88.4644	91.0913	4.77813	134000	124.095	2.09376	6717.41		1	1
143.805	183.165	0	0.752505	0.172665	2.15777	2.26284	0.217874	5.65595	1.48821	134045	0	0	4245.72		0	0
358.357	569.823	2.69829	2.48342	0	2.55432	2.75574	499.212	304.385	0	134906	540.27	2.73261	9998		0	0
1956.81	1875.57	2.6344	2.46353	0	3.29155	3.27313	430.924	290.757	0	135841	489.236	2.68952	4886.55		1	0
2043.96	832.842	1.89421	1.94321	1.04239	3.31047	2.92056	78.3801	87.7431	11.0252	137083	122.288	2.08738	6679.92		1	1
2699.51	2072.91	2.07397	2.13863	1.19088	3.43129	3.31658	118.568	137.605	15.5195	137745	193.782	2.28731	7564.06		1	1
1318.89	978.212	2.28811	2.08216	0	3.12021	2.99043	194.136	120.825	0	137798	220.625	2.34365	4507.46		1	0
806.595	933.614	2.30319	2.15298	0.506376	2.90666	2.97017	200.996	142.225	3.20905	138949	656.862	2.81747	9998		1	1
415.946	684.361	2.33363	2.1121	0	2.61904	2.83529	215.592	129.448	0	141627	239.999	2.38021	4147.18		0	0
1474.53	710.666	1.69098	1.63336	0.28536	3.16865	2.85167	49.0884	42.9893	1.92912	142771	47.9469	1.68076	2747.36		1	1
2955.03	2446.37	1.84637	1.97643	1.17076	3.47056	3.38852	70.2055	94.7166	14.8171	142816	88.8853	1.94883	4991.32		1	1
4459.6	3976.47	2.39852	2.41036	1.46667	3.6493	3.5995	250.337	257.251	29.2867	142848	511.506	2.70885	9998		1	1
2268.35	2366.14	2.47397	2.36367	1.52875	3.35571	3.37404	297.833	231.031	33.7873	144674	392.1	2.5934	9106.74		1	1
207.437	185.764	0.735101	1.07008	0.384101	2.31689	2.26896	5.43376	11.7513	2.42159	146573	3.91846	0.593115	4386.79		0	0
1435.65	1185.17	1.78751	1.81334	0	3.15705	3.07378	61.3073	65.0634	0.119274	147358	72.4906	1.86028	5055.37		1	0
1207.26	1288.95	2.5576	2.33169	0	3.0818	3.11024	361.074	214.628	0	147403	400.339	2.60243	4133.14		1	0
1425	1089.8	2.03322	1.95764	0	3.15382	3.03735	107.949	90.7059	0	148075	159.064	2.20157	7052.21		1	0
145.887	636.437	1.99896	1.88001	0.589769	2.16402	2.80376	99.7613	75.8598	3.88838	148106	121.657	2.08514	5188.95		0	0
173.789	652.011	1.99896	1.88324	0.589769	2.24002	2.81425	99.7613	76.425	3.88838	148113	121.657	2.08514	5188.95		0	0
1798.71	761.977	1.86483	1.90581	0.703929	3.25496	2.88194	73.2544	80.5019	5.05742	148583	79.31	1.89933	3764.47		1	1
2664.39	1638.32	1.95811	1.98861	0.903973	3.4256	3.2144	90.8044	97.4124	8.01628	148631	139.601	2.14489	7327.72		1	1
1256.01	697.981	2.82848	2.58433	0	3.09899	2.84384	673.718	383.995	0	149497	744.995	2.87215	4141.09		1	0
1619.83	557.835	1.89343	1.83764	0.307168	3.20947	2.74651	78.2403	68.8081	2.02847	150671	82.4485	1.91618	3920.16		1	1
152.105	3286.04	2.12569	2.0183	0	2.18214	3.51667	133.563	104.303	0	151591	193.606	2.28692	9998		0	0
106.218	3422.56	2.01091	1.86964	0	2.0262	3.53435	102.544	74.0704	0	151619	280.008	2.44717	9998		0	0
2031.43	2230.82	2.55822	2.39215	0.079965	3.3078	3.34846	361.596	246.69	1.20217	153406	756.181	2.87863	9998		1	1
335.933	668.318	2.10834	1.96775	0.628126	2.52625	2.82498	128.333	92.8436	4.24743	156023	145.245	2.1621	4240.39		0	0
1194.95	490.775	1.81872	1.76958	0.0723056	3.07735	2.69088	65.8754	58.8277	1.18115	157265	66.099	1.8202	3084.22		1	1
1601.97	3155.49	1.59591	2.00858	1.4985	3.20465	3.49907	39.4376	101.996	31.5137	157404	54.5133	1.7365	4334.01		1	1
4325.36	3747.59	2.23002	2.2999	1.17724	3.63602	3.57375	169.831	199.481	15.0396	157450	223.02	2.34834	4974.84		1	1
2158.98	1410.88	2.28993	2.17222	0.59521	3.33425	3.14949	194.954	148.668	3.9374	157488	272.189	2.43487	9724.19		1	1
1466.56	669.354	1.40861	1.73141	0.782834	3.1663	2.82566	25.6221	53.8779	6.06504	159423	36.1965	1.55867	6130		1	1
1550.67	723.88	2.43713	2.21539	0	3.19052	2.85967	273.606	164.207	0	159482	262.25	2.41872	9998		1	0
1960.99	1652.5	2.62709	2.446	0	3.29248	3.21814	423.729	279.253	0	160102	772.129	2.88769	9711.59		1	0
2122.12	1742.19	2.18245	2.10787	0	3.32677	3.2411	152.212	128.196	0	160262	168.808	2.22739	5334.21		1	0
1872.91	1541.11	2.25541	2.14604	0	3.27252	3.18783	180.059	139.971	0	162539	188.503	2.27532	3802.76		1	0
1674.41	1647.82	1.82193	1.81593	0.740893	3.22386	3.21691	66.3636	65.4529	5.50672	162692	99.5433	1.99801	7638.79		1	1
1639.14	1875.17	3.13552	2.91736	0	3.21462	3.27304	1366.21	826.729	0	163719	1496.28	3.17501	9998		1	0
1663	1056.97	1.99341	2.002	0.75403	3.22089	3.02406	98.4937	100.461	5.67584	165342	112.132	2.04973	4114.51		1	1
1303.06	950.488	1.5128	1.67593	0.446897	3.11496	2.97795	32.5688	47.417	2.79832	165631	42.6122	1.62953	5606.52		1	1
2155.15	2351.29	1.97487	2.08919	1.08713	3.33348	3.37131	94.3785	122.796	12.2217	165674	129.713	2.11298	5503.81		1	1
2132.42	2150.56	1.82948	1.92126	0.904784	3.32887	3.33255	67.5278	83.4185	8.03127	165712	100.329	2.00143	6554.92		1	1
2803.49	1800.56	1.74852	1.98456	1.41965	3.4477	3.25541	56.0425	96.508	26.2816	165745	114.087	2.05724	9998		1	1
1430.1	1135.37	1.70741	1.77091	0.934092	3.15537	3.05514	50.9811	59.0077	8.59196	167046	74.6986	1.87331	6394.99		1	1
1132.1	836.02	1.50182	1.55401	0.573157	3.05389	2.92222	31.7559	35.8104	3.74246	170152	55.5054	1.74433	8616.63		1	1
1447.31	669.977	1.7546	1.81696	0.720033	3.16056	2.82606	56.8333	65.6088	5.24847	171507	67.5539	1.82965	4567.8		1	1
1670.15	934.01	1.78692	1.82934	0.859181	3.22275	2.97035	61.2241	67.5051	7.2307	174015	79.9768	1.90296	5795.9		1	1
2304.63	1663.89	1.85575	2.00455	1.28467	3.3626	3.22113	71.7387	101.052	19.2605	174864	140.661	2.14817	9679.51		1	1
1167.92	508.055	0.926455	1.29278	0.869633	3.06741	2.70591	8.44219	19.6235	7.40684	176893	12.0604	1.08136	2968.42		1	1
2218.53	1030.86	1.42703	1.75671	1.23054	3.34607	3.0132	26.7321	57.1101	17.0036	176999	32.9898	1.51838	4154.89		1	1
2107.43	1154.27	2.75377	2.54113	0	3.32375	3.06231	567.249	347.644	0	177031	0	0	0		1	0
1124.85	790.962	1.62243	1.62562	0.549935	3.05109	2.89816	41.9208	42.2297	3.5476	177987	53.5435	1.72871	5205.85		1	1
1244.92	1529.92	2.23101	2.1155	0.723734	3.09514	3.18467	170.221	130.466	5.2934	179795	166.624	2.22174	2857.41		1	1
1706.6	1420.16	2.00105	2.02501	1.10835	3.23213	3.15234	100.243	105.928	12.8336	179822	109.947	2.04118	3999.64		1	1
1686.75	838.291	1.63229	1.77124	0.820951	3.22705	2.92339	42.8833	59.0531	6.62142	179863	61.7733	1.7908	6821.09		1	1
1217.89	690.811	1.92538	1.81705	0.493104	3.08561	2.83936	84.2131	65.6221	3.11246	179885	90.8592	1.95837	3955.73		1	1
3502.12	2550.02	2.31944	2.3131	0.532419	3.54433	3.40654	208.66	205.635	3.40737	179916	362.209	2.55896	9998		1	1
2495.78	1535.34	1.40143	1.78169	1.27267	3.39721	3.1862	25.2016	60.4905	18.7358	182142	49.3728	1.69349	9318.3		1	1
2791.97	9998	1.30002	1.90081	1.32016	3.44591	3.99991	19.9535	79.5811	20.9004	182209	31.0765	1.49243	6900.09		0	0
1734.95	1430.82	1.93662	1.88441	0.390927	3.23929	3.15559	86.4212	76.6314	2.45995	182559	145.344	2.1624	8257.04		1	1
160.498	1784.95	1.96487	1.79602	0	2.20547	3.25163	92.2304	62.5208	0	182704	137.354	2.13784	7840.43		0	0
217.516	1869.8	1.9553	1.79576	0.799779	2.33749	3.2718	90.2193	62.4831	6.30637	182712	96.3044	1.98365	4133.28		0	0
1309	619.436	1.8814	1.86054	0.277386	3.11694	2.792	76.1023	72.5333	1.89402	182923	92.3922	1.96564	4550.06		1	1
141.275	249.446	0.679009	0.449127	0.303196	2.15007	2.39698	4.7754	2.81272	2.01	183076	3.73305	0.572064	4909.98		0	0
1430.91	878.44	1.74508	1.76153	0.166932	3.15561	2.94371	55.6007	57.7468	1.4687	183491	62.4577	1.79559	4566.14		1	1
550.665	772.085	1.93302	1.82715	0.967164	2.74089	2.88767	85.7082	67.1663	9.2718	183517	115.705	2.06335	6021.81		0	0
3219.45	5682.05	2.52876	2.53617	1.04854	3.50778	3.7545	337.877	343.691	11.1824	184949	368.894	2.5669	4245.16		1	1
3656.15	2338.87	2.32016	2.26001	0	3.56302	3.36901	209.006	181.972	0.19902	185008	292.907	2.46673	7481.95		1	0
1239.73	933.452	1.78508	1.74411	0.254472	3.09333	2.97009	60.9645	55.4765	1.79668	187284	68.0246	1.83267	4111.73		1	1
2443.64	2339.39	2.77385	2.55679	0	3.38804	3.3691	594.082	360.404	0	187426	491.528	2.69155	4693.72		1	0
119.168	262.273	0.537598	0.482923	0	2.07616	2.41875	3.44824	3.04035	0	188499	0	0	4266.3		0	0
1241.88	857.182	2.00183	1.93672	0	3.09408	2.93307	100.422	86.441	0	188531	124.091	2.09374	5057.86		1	0
1063.09	731.35	1.78025	1.76665	0	3.02657	2.86413	60.2904	58.4323	0.735764	188884	61.5067	1.78892	3597.87		1	0
1954.62	1038.32	2.02899	2.00784	0.644119	3.29106	3.01633	106.903	101.821	4.40675	188903	133.807	2.12648	4812.56		1	1
1259.03	622.237	1.60156	1.7304	0.891776	3.10003	2.79396	39.9543	53.7528	7.79429	188940	44.4074	1.64746	3551.31		1	1
1585.38	1089.41	1.69975	1.80087	0.875049	3.20013	3.03719	50.0903	63.2216	7.49979	188975	86.889	1.93896	9814.52		1	1
3528.54	3125.66	2.35617	2.32271	0.662742	3.5476	3.49494	227.077	210.236	4.59983	188999	288.304	2.45985	5190.15		1	1
154.47	799.329	0	1.99486	1.58949	2.18885	2.90273	0	98.8227	38.8591	189831	9.42829	0.974433	3479.18		0	0
185.845	438.199	0	0.921847	0.174036	2.26915	2.64167	0.99245	8.35308	1.49292	190564	0	0	5515.72		0	0
1137.39	1697.5	3.02607	2.80413	0	3.05591	3.22981	1061.85	636.981	0	190734	1185.55	3.07392	4055.33		1	0
1987.69	1584.16	2.14561	2.13619	0.719221	3.29835	3.1998	139.834	136.832	5.23867	191091	240.48	2.38108	9998		1	1
1295.93	1115.64	1.79904	1.79271	0.73468	3.11258	3.04752	62.9568	62.0451	5.4285	191949	88.7605	1.94822	6192.45		1	1
1223.48	543.631	1.24323	1.49727	0.820642	3.0876	2.7353	17.5077	31.4246	6.61671	192241	34.4083	1.53666	9998		1	1
1455.86	2206.56	1.43917	1.82436	0.973577	3.16312	3.34372	27.4895	66.7364	9.40973	193782	41.59	1.61899	7641.15		1	1
2328.4	2809.69	2.0159	2.14647	1.18417	3.36706	3.44866	103.729	140.112	15.2818	194428	124.776	2.09613	4729.87		1	1
1599.76	687.523	0.977853	1.57983	0.857235	3.20405	2.83729	9.50282	38.0039	7.19839	195467	14.391	1.15809	6988.73		1	1
1727.65	1141.06	1.6994	1.88587	1.23493	3.23746	3.05731	50.0493	76.8902	17.1762	195723	75.4249	1.87751	6015.71		1	1
2256.92	1534.57	2.0785	2.06434	1.03778	3.35352	3.18599	119.813	115.968	10.909	196675	147.296	2.16819	4925.43		1	1
564.219	527.156	2.21597	2.06561	0	2.75145	2.72194	164.424	116.308	0.333662	197329	299.202	2.47596	9067.36		0	0
2571.1	2320.48	1.87664	2.01988	1.08949	3.41012	3.36558	75.2725	104.685	12.2882	198928	125.478	2.09857	7395.71		1	1
782.525	9998	1.54834	1.89979	1.08754	2.8935	3.99991	35.3463	79.3942	12.2332	199729	81.5894	1.91163	9998		0	0
102.451	311.815	0	0.720955	0.633407	2.01051	2.4939	0	5.25963	4.29939	199886	0	0	2420.29		0	0
124.015	92.1417	0.593785	0	0.0677667	2.09347	1.96446	3.92451	0.717534	1.16887	201796	3.43431	0.535839	4071.55		0	0
745.024	1708.02	1.20672	1.24876	0.402395	2.87217	3.23249	16.0962	17.7321	2.52578	203399	20.6246	1.31438	3386.9		0	0
1749.43	765.807	1.77558	1.81951	0.558337	3.2429	2.88412	59.6464	65.9949	3.61691	203719	96.2173	1.98325	9069.72		1	1
2662.46	1618.79	2.08134	2.06309	0.867129	3.42528	3.20919	120.599	115.634	7.36425	203759	166.813	2.22223	8591.62		1	1
1779.65	1224.64	2.07287	2.06561	0.832774	3.25033	3.08801	118.27	116.308	6.80414	204055	175.083	2.24324	6568.23		1	1
5545.86	4028.98	2.31783	2.3727	1.48328	3.74397	3.6052	207.888	235.886	30.4283	204105	236.865	2.3745	3664.92		1	1
2554.23	2075.11	2.15405	2.15058	1.10929	3.40726	3.31704	142.577	141.443	12.8614	204149	365.775	2.56321	9998		1	1
4103.94	2398.87	2.16631	2.20138	1.04073	3.6132	3.38001	146.658	158.993	10.9832	205725	144.817	2.16082	2964.3		1	1
2174.23	1286.75	1.95334	1.94609	0.822999	3.33731	3.10949	89.8142	88.3271	6.65272	209738	102.005	2.00862	4017.78		1	1
142.276	240.374	0.0643139	0.721647	0.196135	2.15313	2.38089	1.15962	5.26801	1.57085	209830	0	0	6782.37		0	0
2162.56	1479.35	1.97839	2.09579	0.882026	3.33497	3.17007	95.1448	124.677	7.62125	210108	133.376	2.12508	5897.65		1	1
2644.62	2092.42	2.31005	2.2169	1.31962	3.42236	3.32065	204.199	164.779	20.8748	210151	274.159	2.438	8888.23		1	1
214.554	656.799	2.57771	2.37531	0	2.33154	2.81743	378.186	237.306	0	212493	512.141	2.70939	7550.17		0	0
1578.39	712.816	1.84481	1.83367	0.419064	3.19822	2.85298	69.9532	68.1818	2.6246	213859	95.776	1.98126	5990.53		1	1
1919.96	1279.91	1.88628	1.99236	1.10579	3.28329	3.10718	76.9633	98.2553	12.7581	215111	88.276	1.94584	3717.89		1	1
2251.73	2686.6	1.79216	2.03359	1.3503	3.35252	3.4292	61.9676	108.042	22.4026	215349	77.6479	1.89013	4459.28		1	1
106.177	403.85	0.72231	0.93499	0	2.02603	2.60622	5.27606	8.60973	0.874673	215896	5.49567	0.740021	5914.43		0	0
2092.21	1888.15	1.89573	1.984	1.16452	3.3206	3.27604	78.6553	96.3831	14.6057	216275	100.809	2.0035	4939.12		1	1
1196.68	873.395	1.03826	1.47727	0.938111	3.07798	2.94121	10.921	30.0104	8.67184	216771	12.3617	1.09208	4171.5		1	1
1907.1	2339.38	1.85212	1.90167	0.820027	3.28037	3.3691	71.1405	79.7396	6.60734	216800	95.4066	1.97958	5407.28		1	1
1526.71	578.488	1.79005	1.75466	0.728153	3.18376	2.76229	61.6673	56.8402	5.34752	220202	67.9362	1.8321	3548.5		1	1
1867.52	992.144	1.89104	1.86852	0.758222	3.27127	2.99657	77.8102	73.8782	5.73089	220228	85.9583	1.93429	3590.05		1	1
3348.48	2618.01	2.20221	2.25048	1.27509	3.52485	3.41797	159.298	178.023	18.8404	223441	227.727	2.35741	6452.77		1	1
861.979	452.789	1.70276	1.65314	0	2.9355	2.6559	50.4384	44.992	0.244466	223489	57.2962	1.75813	4643.14		1	0
935.614	996.182	0.61914	1.19014	0.361618	2.9711	2.99834	4.16044	15.4932	2.29942	225744	2.87892	0.45923	4916.9		1	1
126.67	354.963	0.289457	0.922011	0.0800898	2.10267	2.55018	1.94741	8.35623	1.20251	226496	0	0	9646.83		0	0
2912.16	2098.85	1.72015	1.96101	1.26594	3.46421	3.32198	52.4988	91.4136	18.4475	226810	87.6411	1.94271	7179.05		1	1
1318.38	1330.88	1.95419	1.94769	0.745995	3.12004	3.12414	89.9886	88.6529	5.57179	227328	180.045	2.25538	9998		1	1
2808.19	3145.86	2.15566	2.12099	1.06838	3.44843	3.49774	143.105	132.126	11.7052	228305	227.607	2.35719	7652.38		1	1
1599.68	835.155	1.73813	1.80936	0.872542	3.20403	2.92177	54.7182	64.4697	7.45661	229726	64.5304	1.80976	4666.4		1	1
2256.78	1487.84	2.32897	2.20774	0.867414	3.35349	3.17256	213.289	161.338	7.36909	229753	245.524	2.39009	4647.84		1	1
4074.49	3999.99	1.99937	2.23461	1.59254	3.61007	3.60206	99.8543	171.638	39.1329	230050	138.773	2.14231	9998		1	1
162.32	205.456	0.726323	0.859905	0	2.21037	2.31272	5.32504	7.24278	0	230535	3.43793	0.536297	6586.9		0	0
1047.31	959.032	1.84617	1.70094	0	3.02007	2.98183	70.1733	50.2276	0	231060	75.8175	1.87977	4439.32		1	0
330.622	240.118	0.96927	1.23511	0.314534	2.51933	2.38042	9.31686	17.1835	2.06317	233638	7.78586	0.891307	3533.36		0	0
1898.52	1816.2	2.01939	2.07885	1.065	3.27841	3.25916	104.566	119.907	11.6145	233679	141.802	2.15168	5289.01		1	1
1426.04	733.094	1.63471	1.67618	0.592635	3.15413	2.86516	43.1229	47.4439	3.91413	233945	39.6817	1.59859	3331.35		1	1
4590.12	9998	1.67255	2.31669	1.72736	3.66182	3.99991	47.0485	207.343	53.378	233988	79.128	1.89833	7105.81		0	0
722.126	622.513	2.29777	2.10401	0	2.85861	2.79415	198.504	127.059	0	235590	217.622	2.3377	3760.24		1	0
160.427	126.082	1.31743	1.01404	0	2.20528	2.10065	20.7699	10.3286	0	236914	20.1105	1.30342	3514.5		0	0
1204.13	1433.54	1.90355	1.90006	0.440907	3.08068	3.15641	80.0848	79.4439	2.75999	237576	117.638	2.07055	7242.01		1	1
222.852	404.858	2.17747	1.95131	0	2.34802	2.6073	150.477	89.3946	0	240007	169.455	2.22905	3950.78		0	0
198.279	582.084	2.51716	2.3098	0	2.29728	2.76499	328.974	204.078	0	240043	377.525	2.57695	4076.34		0	0
1392.65	733.974	1.92533	1.90951	0.538412	3.14384	2.86568	84.2036	81.1922	3.45471	242575	114.379	2.05835	6252.86		1	1
3048.19	2659.4	1.99093	2.12617	1.39059	3.48404	3.42478	97.9323	133.711	24.5807	243796	206.634	2.3152	9998		1	1
115.773	100.358	1.02776	0.838701	0.13042	2.06361	2.00155	10.66	6.89765	1.35027	243959	21.1821	1.32597	9998		0	0
103.782	147.953	0.492491	1.15416	0.229807	2.01612	2.17012	3.10807	14.2614	1.69749	244459	15.7549	1.19742	9998		0	0
258.854	221.938	0.634101	1.11962	0.473223	2.41305	2.34623	4.30627	13.1709	2.97319	244907	2.27159	0.35633	5369.68		0	0
3215.65	2661.79	1.98896	2.046	1.06686	3.50727	3.42517	97.4894	111.172	11.6644	246198	121.634	2.08506	4721.79		1	1
3016.27	2475.14	2.10504	2.16473	1.06894	3.47947	3.3936	127.362	146.128	11.7204	246251	236.062	2.37303	9998		1	1
2581.3	1314.42	1.82676	1.95268	1.03648	3.41184	3.11873	67.1059	89.6777	10.8763	248506	91.3479	1.9607	6061.86		1	1
1666.12	1172.24	1.8175	1.86029	0.890628	3.22171	3.06902	65.6905	72.4915	7.7737	248945	80.9023	1.90796	4810.49		1	1
901.424	715.667	1.91432	1.86549	0.404349	2.95493	2.85471	82.0954	73.3647	2.53717	249450	93.5249	1.97093	4093.44		1	1
1382.62	536.232	1.76435	1.73186	0.261278	3.1407	2.72935	58.1227	53.9343	1.82506	251091	63.0937	1.79999	3655.66		1	1
1516.09	1115.81	2.26136	2.13182	0	3.18072	3.04759	182.542	135.462	0	251119	147.828	2.16976	9998		1	0
245.628	446.957	0.870016	1.19358	0	2.39028	2.65027	7.41338	15.6163	0	252554	5.87578	0.769066	3315.56		0	0
1433.18	950.167	2.03182	1.94301	0.343735	3.1563	2.9778	107.602	87.7014	2.20666	253708	122.948	2.08972	4274.82		1	1
917.273	1056.03	1.88435	1.92765	1.30002	2.9625	3.02368	76.6221	84.6552	19.9533	253752	118.688	2.07441	6670.32		1	1
251.378	471.325	2.46095	2.22474	0	2.40033	2.67332	289.032	167.78	0	254493	346.178	2.5393	4681.6		0	0
342.436	1434.14	1.06016	1.32611	0.396676	2.53458	3.15659	11.4857	21.1888	2.49273	254963	11.0187	1.04213	4947.66		0	0
1415.25	1019.24	1.81143	1.82475	0	3.15083	3.00828	64.7784	66.7959	0.514277	256316	102.276	2.00977	8803.21		1	0
1916.82	1256.64	1.61868	1.79796	0.71073	3.28258	3.09921	41.5607	62.8008	5.13724	256347	66.7557	1.82449	8440.53		1	1
1331.83	670.16	1.53754	1.64177	0.456746	3.12445	2.82618	34.4781	43.8296	2.8625	256404	37.8387	1.57794	4308.79		1	1
1437.47	877.346	1.77201	1.88062	1.07733	3.1576	2.94317	59.1581	75.9656	11.949	256515	80.6376	1.90654	5241.39		1	1
1254.2	1100.45	1.82431	1.80208	0.497595	3.09837	3.04157	66.7284	63.3983	3.14481	256569	74.9154	1.87457	3976.86		1	1
4592.99	4487.81	2.26558	2.40736	1.49732	3.6621	3.65203	184.324	255.483	31.4286	256604	224.571	2.35135	4104.63		1	1
2075.69	1021.02	2.63109	2.44223	0	3.31716	3.00903	427.654	276.842	0	256668	349.454	2.54339	5522.83		1	0
1812.22	749.506	1.83106	1.85495	1.08099	3.25821	2.87478	67.774	71.6062	12.0499	259449	112.57	2.05142	7696.94		1	1
1706.79	1001.19	1.84572	1.80877	0.540688	3.23218	3.00052	70.1002	64.3835	3.47287	259485	122.873	2.08946	9047.51		1	1
1195.62	1081.87	2.18519	2.08891	0.829499	3.07759	3.03418	153.176	122.719	6.75304	259852	201.92	2.30518	5383.95		1	1
1247.63	1765.38	1.21914	1.65124	0.818374	3.09609	3.24684	16.5629	44.7958	6.58224	260144	30.573	1.48534	8561.01		1	1
3329.56	3514.33	2.47372	2.40864	0.721688	3.52239	3.54584	297.658	256.234	5.26852	260177	472.41	2.67432	9560.67		1	1
2112.63	2083.5	2.05964	2.11247	1.1358	3.32482	3.31879	114.72	129.558	13.671	260220	121.567	2.08482	3327.07		1	1
4252.03	3710.35	2.46568	2.40955	0.936823	3.6286	3.56941	292.2	256.771	8.64616	260250	344.984	2.5378	4975.82		1	1
2596.16	1105.65	2.09939	2.05722	0.598468	3.41433	3.04362	125.716	114.083	3.96705	262822	125.152	2.09744	3040.35		1	1
1843.9	1120.37	1.6234	1.75871	1.04974	3.26574	3.04936	42.0146	57.3737	11.2135	263132	68.948	1.83852	8484.77		1	1
1358.21	597.824	1.40952	1.46943	0.582098	3.13297	2.77657	25.6758	29.4732	3.82031	264640	27.0704	1.43249	4041.31		1	1
1769.08	1306.88	1.95848	1.91278	0.210629	3.24775	3.11624	90.8832	81.8054	1.62416	264665	208.272	2.31863	9998		1	1
2826.49	1938.31	2.03804	2.07638	1.09786	3.45125	3.28742	109.154	119.228	12.5273	266784	202.514	2.30646	9921.56		1	1
2009.5	1813.39	1.98446	1.98998	0.885345	3.30309	3.25849	96.484	97.7202	7.67972	269624	111.638	2.04781	6073.66		1	1
515.042	535.644	2.93194	2.67946	0	2.71184	2.72888	854.942	478.032	0	269679	927.75	2.96743	3867.89		0	0
1267.48	2130.29	1.16072	1.72583	1.16035	3.10294	3.32844	14.4785	53.1895	14.4661	273230	19.1146	1.28136	3466.63		1	1
1260.31	776.586	1.42558	1.6103	0.880965	3.10048	2.89019	26.6429	40.766	7.60265	273610	36.8537	1.56648	9998		1	1
3984.82	4653.46	2.13474	2.27159	1.36867	3.60041	3.66778	136.378	186.893	23.3704	273782	209.281	2.32073	6222.66		1	1
1725.8	1243.95	1.78493	1.90303	0.863002	3.23699	3.0948	60.9442	79.9885	7.2946	274926	75.9735	1.88066	5409.26		1	1
1610.16	1237.41	2.47022	2.24941	0	3.20687	3.09251	295.269	177.587	0	274963	188.203	2.27463	4152.06		1	0
2546.56	1672.81	2.11315	2.10822	0.880646	3.40595	3.22345	129.762	128.299	7.59706	276127	133.843	2.12659	3400.33		1	1
465.201	652.749	2.09006	1.9572	0	2.66764	2.81475	123.045	90.6153	0	276725	144.675	2.16039	4820.1		0	0
1227.58	437.919	1.57394	1.65669	0.90195	3.08905	2.64139	37.492	45.3619	7.97902	276814	42.5761	1.62917	3616.15		1	1
2369.19	2203.66	2.34552	2.35666	1.21374	3.3746	3.34314	221.572	227.329	16.3583	277220	297.012	2.47277	5338.85		1	1
1377.79	767.428	1.83502	1.78102	0.858064	3.13918	2.88504	68.3941	60.3974	7.21214	277558	86.9065	1.93905	4836.29		1	1
1453.83	735.528	1.75043	1.79627	1.03933	3.16251	2.8666	56.2901	62.5562	10.948	278743	71.4453	1.85397	4824.98		1	1
2130.73	1851.59	1.90216	1.96135	1.08506	3.32853	3.26754	79.8297	91.485	12.1634	278777	101.056	2.00456	4598.53		1	1
104.442	439.515	2.40238	2.15217	0	2.01888	2.64297	252.568	141.962	0	280491	380.386	2.58022	7122.26		0	0
203.863	461.009	2.44597	2.21253	0	2.30934	2.66371	279.235	163.129	0	280498	333.675	2.52332	4869.64		0	0
831.237	796.526	2.59529	2.36767	0	2.91972	2.9012	393.816	233.167	0	281746	709.535	2.85097	9998		1	0
2121.07	2146.6	2.15494	2.08482	0.661696	3.32656	3.33175	142.868	121.569	4.58876	283021	179.48	2.25402	6483.22		1	1
1494.87	952.762	2.06451	1.99649	0.521015	3.1746	2.97898	116.013	99.1942	3.31906	284660	140.29	2.14703	4479.06		1	1
1512.59	882.961	1.77441	1.76029	0.447519	3.17972	2.94594	59.4856	57.5819	2.80233	285758	73.5937	1.86684	5256.08		1	1
183.532	174.984	0.700499	0.952187	0.161463	2.26371	2.243	5.01764	8.9575	1.45032	286078	1.49409	0.174376	3286.57		0	0
136.743	433.185	0.618371	0.960079	0.3093	2.13591	2.63667	4.15309	9.12176	2.03845	286529	1.39939	0.145939	6901.67		0	0
110.044	108.142	2.38314	2.10538	0	2.04157	2.034	241.625	127.462	0	288952	250.974	2.39963	3524.38		0	0
1365.6	468.281	1.23105	1.50215	1.09986	3.13532	2.67051	17.0237	31.7794	12.5851	289591	23.3597	1.36847	4150.34		1	1
2433.06	1618.83	2.36355	2.27797	0.996723	3.38615	3.2092	230.968	189.657	9.92484	289641	264.596	2.42258	4064.58		1	1
2969.02	2379.44	2.27052	2.25112	0.82407	3.47261	3.37647	186.432	178.287	6.66914	290528	313.333	2.49601	9296.7		1	1
2030.41	1274.21	2.28463	2.19301	0.465095	3.30758	3.10524	192.588	155.959	2.91807	291619	228.687	2.35924	4517.36		1	1
1146.98	690.265	2.00931	1.88883	0.0992236	3.05956	2.83902	102.166	77.4157	1.25668	292911	144.45	2.15972	6779.04		1	1
1363.55	817.478	1.82032	1.78536	0.4419	3.13467	2.91248	66.1177	61.0035	2.7663	292944	75.3329	1.87698	4517.03		1	1
1619.24	787.794	1.89644	1.86353	0	3.20931	2.89641	78.7836	73.0352	0	296007	79.4104	1.89988	3084.83		1	0
1405.11	897.27	1.78015	1.77364	0.664243	3.14771	2.95292	60.2769	59.3796	4.61576	298008	82.1151	1.91442	5744.85		1	1
1057.96	1031.11	1.92985	1.87155	0.471914	3.02447	3.01331	85.0849	74.396	2.96424	298037	92.5533	1.96639	3757.67		1	1
910.465	874.307	2.47435	2.23597	0	2.95926	2.94166	298.095	172.176	0	302518	183.405	2.26341	5554.79		1	0
1647.33	632.219	1.73293	1.75177	0.762489	3.21678	2.80087	54.0661	56.4634	5.78747	304728	60.0959	1.77885	3855.73		1	1
1726.33	1679.1	1.88462	1.91804	0.6206	3.23712	3.22508	76.6684	82.8012	4.17445	304780	95.8877	1.98176	5180.19		1	1
1868.74	721.327	1.8906	1.8993	0.796458	3.27155	2.85813	77.7328	79.3055	6.25832	305434	146.326	2.16532	9998		1	1
2058.35	772.88	2.03223	2.01125	0.686705	3.31352	2.88811	107.704	102.624	4.86077	306317	160.607	2.20576	6731.39		1	1
2188.18	4493.67	2.66864	2.70959	1.14951	3.34008	3.6526	466.268	512.377	14.1095	306878	847.581	2.92818	9998		1	1
1402.56	1355.88	2.14817	2.01765	0	3.14692	3.13222	140.66	104.147	0	308290	163.995	2.21483	4483.74		1	0
481.178	606.041	0.605613	0.784324	0.30133	2.68231	2.7825	4.03285	6.08588	2.00138	308511	4.91368	0.691406	7533.75		0	0
1632.4	760.097	1.81841	1.83427	0.822434	3.21283	2.88087	65.8282	68.2756	6.64407	309233	85.6281	1.93262	5009.48		1	1
463.294	907.562	0.50993	1.0455	0.431466	2.66586	2.95788	3.23541	11.1045	2.70063	309367	0.935485	0	2717.1		0	0
1500.68	829.376	1.79907	1.83557	0.585546	3.17629	2.91875	62.9601	68.4815	3.85076	311209	97.9677	1.99108	7548.55		1	1
1362.87	906.444	1.87158	1.85443	0.667352	3.13445	2.95734	74.4011	71.5198	4.64892	311344	91.6919	1.96233	4647.72		1	1
1202.78	939.671	1.9409	1.92282	0.565649	3.08019	2.97298	87.2773	83.7187	3.67832	312530	155.861	2.19274	9998		1	1
1603.32	830.109	1.79056	1.87952	0.393498	3.20502	2.91914	61.7395	75.7745	2.47456	312782	89.9625	1.95406	6442.19		1	1
1487.54	1435.67	1.97391	2.00436	1.021	3.17247	3.15706	94.1705	101.008	10.4954	313796	139.195	2.14362	6209.71		1	1
2398.13	2234.16	2.42658	2.30995	0	3.37987	3.34911	267.04	204.149	0	313834	294.298	2.46879	3955.75		1	0
1369.02	816.149	1.65063	1.81428	1.04015	3.13641	2.91177	44.7332	65.2055	10.9685	315585	70.5171	1.84829	6832.45		1	1
409.761	256.834	0.899574	1.05412	0.166887	2.61253	2.40965	7.93549	11.3271	1.46854	316278	3.82003	0.582067	6153.51		0	0
2425.49	1440.39	2.06574	2.00871	0.973877	3.3848	3.15848	116.343	102.026	9.41622	317763	134.88	2.12995	4427.73		1	1
265.403	216.392	0	0.808031	0.356948	2.42391	2.33524	0.868614	6.42734	2.27483	317777	1.07986	0.0333675	0		0	0
1183.95	1325.17	1.89795	1.9533	1.04908	3.07333	3.12227	79.0587	89.8054	11.1965	319108	127.745	2.10635	7268.06		1	1
1660.23	958.876	1.8909	1.85398	0.647219	3.22017	2.98176	77.785	71.4458	4.43833	321463	92.5458	1.96636	4391.32		1	1
1507.93	690.577	1.96117	1.92874	0	3.17838	2.83921	91.4475	84.8668	0	322569	104.41	2.01874	4161.91		1	0
353.953	501.865	2.21747	2.04711	0	2.54895	2.70059	164.995	111.458	0	322593	190.273	2.27938	4110.88		0	0
1557.22	1081.47	1.54884	1.69359	0.656094	3.19235	3.03401	35.3865	49.3846	4.52995	323736	51.5951	1.71261	6420.95		1	1
1354.6	1132.47	1.7901	1.83937	0.889262	3.13181	3.05403	61.6737	69.0821	7.74929	323776	81.6658	1.91204	5557.04		1	1
2788.97	1623.03	2.08556	2.12563	0.906077	3.44544	3.21033	121.776	133.545	8.05521	323812	129.01	2.11062	3406.52		1	1
142.07	201.582	0.631899	0.827047	0	2.1525	2.30445	4.28449	6.71502	0.516783	325218	1.37568	0.138517	3189.24		0	0
1695.29	741.894	2.19515	2.07632	0	3.22924	2.87034	156.731	119.213	0	326675	175.833	2.2451	4357.44		1	0
1340.47	1039.25	1.90543	1.8262	0.265961	3.12726	3.01672	80.432	67.0194	1.84485	326707	99.9428	1.99975	5112.89		1	1
1348.09	1436.23	1.6902	1.79131	0.837486	3.12972	3.15722	49	61.8455	6.87838	326755	81.3629	1.91043	8785.58		1	1
1704.82	972.4	2.11122	2.11883	1.09006	3.23168	2.98784	129.187	131.47	12.3042	326927	209.966	2.32215	9998		1	1
1067.62	677.194	1.7484	1.72343	0.287376	3.02842	2.83071	56.0279	52.897	1.9381	328723	59.6364	1.77551	4361.34		1	1
2621.29	2451.21	2.01361	2.10669	1.3301	3.41851	3.38938	103.184	127.846	21.3846	328775	167.293	2.22348	7226.96		1	1
3166.57	3433.3	2.39835	2.44782	1.49203	3.50059	3.53571	250.238	280.424	31.0474	328827	683.558	2.83478	9998		1	1
1311.74	1185.58	1.76656	1.76515	0.469241	3.11785	3.07393	58.4195	58.2307	2.94605	329042	76.7263	1.88494	6168.01		1	1
360.903	460.075	1.38187	1.55702	1.23582	2.55739	2.66283	24.0918	36.0598	17.2115	329587	30.1539	1.47934	4037.98		0	0
1119.33	950.661	1.81452	1.74421	0.489575	3.04896	2.97803	65.2414	55.4891	3.08727	329653	85.0672	1.92976	6751.07		1	1
157.684	1147.65	0.0912345	1.02026	0.41361	2.19779	3.05981	1.23377	10.4775	2.59185	330486	0	0	3365.21		0	0
190.826	516.082	2.96064	2.74772	0	2.28064	2.71272	913.352	559.397	0	331111	941.737	2.97393	3531.89		0	0
222.913	543.174	1.78254	1.64382	0	2.34814	2.73494	60.6095	44.0368	0	331363	93.2486	1.96964	8811.5		0	0
934.814	689.484	1.63855	1.57332	0	2.97073	2.83852	43.5063	37.4384	0.581222	331400	56.9025	1.75513	6234.35		1	0
118.248	234.199	1.15277	1.26861	0	2.07279	2.36959	14.2159	18.5613	0.305399	331419	331.177	2.52006	9998		0	0
1743.05	1675.81	1.91982	1.85377	0.44408	3.24131	3.22423	83.1418	71.4122	2.78023	331995	0	0	0		1	1
2328.29	1604.52	1.87603	1.93941	1.04017	3.36704	3.20535	75.1679	86.9778	10.9692	332048	132.695	2.12286	9153		1	1
1547.72	902.744	1.81323	1.82772	0.779405	3.18969	2.95556	65.048	67.2537	6.01735	333130	89.9182	1.95385	8233.23		1	1
2234.99	1220.86	2.08006	2.09897	0.820052	3.34928	3.08666	120.242	125.595	6.60773	333185	230.542	2.36275	9998		1	1
1698.68	904.852	1.84007	1.8489	0.919195	3.23011	2.95658	69.1942	70.6157	8.30223	337657	114.968	2.06058	7683.52		1	1
1514.28	1680.06	1.71053	1.83507	1.26701	3.1802	3.22532	51.3488	68.4023	18.4932	339236	75.3259	1.87694	9467.47		1	1
1510.83	1010.46	2.01058	1.96583	0.0506467	3.17921	3.00452	102.467	92.4336	1.12369	341428	128.585	2.10919	5588.55		1	1
2387.95	3045.06	1.71324	2.02526	1.3272	3.37802	3.4836	51.6702	105.988	21.2422	341588	100.737	2.00319	9871.56		1	1
2203.43	2423.23	2.86348	2.63545	0	3.3431	3.3844	730.263	431.969	0	341626	911.075	2.95955	6554.2		1	0
106.836	26.5114	0.665182	0.68795	0	2.02872	1.42343	4.62575	4.87473	0	342602	2.4267	0.385017	3054.15		0	0
1579	389.967	1.61093	1.78515	1.06908	3.19838	2.59103	40.8253	60.9754	11.724	343767	53.9228	1.73177	6184.69		1	1
1448.01	710.745	1.90169	1.90598	0.792048	3.16077	2.85171	79.7433	80.535	6.19509	343816	98.1201	1.99176	4945.63		1	1
1383.76	584.901	1.67297	1.73024	0.50679	3.14106	2.76708	47.0941	53.7334	3.2121	345134	54.2294	1.73424	4487.59		1	1
122.388	91.734	0.810568	0.676912	0	2.08774	1.96253	6.46499	4.75239	0	345614	4.33807	0.637297	7347.53		0	0
1771.39	988.171	1.89254	1.85297	0.396216	3.24831	2.99483	78.0798	71.2805	2.4901	346599	96.2564	1.98343	4844.79		1	1
292.585	609.268	0.199407	1.25767	0.531579	2.46625	2.78481	1.58273	18.0995	3.40079	346630	0	0	4480.2		0	0
1385.13	763.861	1.67039	1.60562	0.0718514	3.14149	2.88301	46.8154	40.3296	1.17992	346787	55.9428	1.74774	5380.55		1	1
331.304	483.582	2.14262	1.96639	0	2.52023	2.68447	138.872	92.552	0	346959	138.071	2.1401	3031.07		0	0
518.278	910.152	1.88625	1.82888	0	2.71456	2.95911	76.9567	67.4336	0.888947	347552	100.827	2.00358	5751.67		0	0
2648.94	1832.27	2.29674	2.22605	0.91817	3.42307	3.26299	198.034	168.288	8.28266	347589	299.747	2.47676	9998		1	1
1390.14	674.677	1.96811	1.86679	0	3.14306	2.8291	92.921	73.5844	0	348251	105.578	2.02357	4364.22		1	0
1613.62	2420.23	2.17643	2.11589	0	3.2078	3.38386	150.116	130.583	0	349005	290.895	2.46374	9998		1	0
1646.59	538.023	1.7954	1.81937	0.768904	3.21659	2.7308	62.4314	65.9736	5.87359	350469	92.4268	1.9658	7084.58		1	1
1805.31	1435.85	1.93824	1.92436	0.503611	3.25655	3.15711	86.7439	84.0157	3.18868	350769	126.743	2.10292	6561.73		1	1
1697.45	1116.29	1.85981	1.88351	0.820381	3.2298	3.04778	72.4117	76.473	6.61273	351620	96.6375	1.98515	5840.46		1	1
112.242	144.816	0.654367	0.569211	0	2.05015	2.16082	4.51197	3.70861	0	351971	15.4987	1.19029	9998		0	0
1932.58	2843.11	2.12721	2.19123	1.16716	3.28614	3.45379	134.033	155.321	14.6946	352408	185.688	2.26878	6011.8		1	1
442.069	445.257	2.44899	2.20192	0	2.64549	2.64861	281.184	159.192	0	352611	304.462	2.48353	3886.21		0	0
2210.04	1658.74	1.87233	1.96552	1.00916	3.3444	3.21978	74.5296	92.3684	10.2131	353485	86.3616	1.93632	4332.51		1	1
1040.5	550.211	2.01125	1.99238	0.709495	3.01724	2.74053	102.624	98.2616	5.12266	355200	121.749	2.08547	4198.12		1	1
1419.26	818.468	1.73435	1.86127	0.681161	3.15206	2.913	54.2441	72.6559	4.79911	355853	60.0755	1.7787	4882.41		1	1
1186.3	726.789	1.97658	1.91199	0.15215	3.07419	2.86141	94.7504	81.6566	1.41955	357099	106.21	2.02617	3711.2		1	1
1452	657.147	1.36827	1.62971	0.707734	3.16197	2.81766	23.3488	42.6296	5.10192	357173	26.2976	1.41992	3704.43		1	1
3110.47	2250.21	2.65647	2.53264	0	3.49283	3.35222	453.385	340.91	0	357195	482.83	2.68379	3747.48		1	0
1090.74	658.282	1.64533	1.6755	0.726464	3.03772	2.81841	44.1907	47.3697	5.32677	362372	60.2429	1.77991	5738.8		1	1
2642.41	1519.17	2.05766	2.03504	0.633605	3.422	3.18161	114.199	108.402	4.30135	362406	135.568	2.13216	4601.35		1	1
1846.22	767.716	1.62997	1.68402	0.804475	3.26628	2.8852	42.6549	48.3086	6.37492	363910	43.3367	1.63686	4348.5		1	1
1545.46	981.48	1.6517	1.72915	0.770157	3.18906	2.99188	44.8437	53.5981	5.89057	365711	76.217	1.88205	8122.49		1	1
1673.52	739.932	1.7588	1.80861	0.877362	3.22363	2.86919	57.3849	64.3595	7.53985	367291	62.8532	1.79833	3632.93		1	1
1163.62	464.271	1.73508	1.66789	0.137123	3.06581	2.66677	54.3352	46.5465	1.37127	367934	74.6773	1.87319	6760.82		1	1
1862.59	1321.04	1.97672	1.99726	0.86156	3.27012	3.12092	94.7809	99.3701	7.27042	370005	120.741	2.08186	5045.64		1	1
186.143	2637.85	2.98383	2.68816	0	2.26985	3.42125	963.459	487.71	0	370409	1083.69	3.0349	4383.92		0	0
1088.65	883.744	2.20353	2.06697	0	3.03689	2.94633	159.784	116.672	0	371549	195.308	2.29072	5252.18		1	0
380.73	502.603	2.03616	1.90615	0.950281	2.58062	2.70122	108.683	80.5661	8.91827	372049	134.661	2.12924	4566.07		0	0
1917.18	1816.17	2.15333	2.11848	0.680642	3.28266	3.25916	142.341	131.364	4.79338	372348	202.418	2.30625	6209.87		1	1
3870.63	3157	2.19378	2.24303	1.02573	3.58778	3.49928	156.234	174.996	10.6104	372417	354.65	2.5498	9998		1	1
1902	1190.82	2.73134	2.54614	0	3.27921	3.07584	538.694	351.677	0	372469	659.388	2.81914	4826.24		1	0
1050.18	776.893	1.02223	1.37588	0.949607	3.02126	2.89036	10.5251	23.762	8.90444	372909	29.0238	1.46275	9998		1	1
1452.16	946.139	1.84148	1.87173	0.71497	3.16201	2.97596	69.42	74.4277	5.18764	374247	82.0709	1.91419	4252.62		1	1
998.986	632.823	1.93991	1.82596	0	2.99956	2.80128	87.0778	66.9818	0	374297	91.3952	1.96092	3613.49		1	0
2289	1416.66	1.9749	1.96249	0.593279	3.35965	3.15127	94.3846	91.7255	3.91994	374322	137.903	2.13958	9998		1	1
3532.11	2993.71	2.62299	2.50382	0	3.54803	3.47621	419.753	319.025	0	374358	437.237	2.64072	3126.59		1	0
1822.42	1403.58	1.88156	1.92492	0.62377	3.26065	3.14724	76.1308	84.1244	4.20504	377382	126.34	2.10154	7814.54		1	1
2424.85	1404.73	2.16775	2.1359	1.07272	3.38468	3.14759	147.147	136.743	11.8228	378181	172.692	2.23727	4821.11		1	1
3722.12	3076.77	2.40577	2.35221	0	3.57079	3.48809	254.546	225.014	0	378230	296.585	2.47215	4549.36		1	0
1372.77	837.345	1.80196	1.81221	0.877574	3.1376	2.9229	63.381	64.8947	7.54351	379644	74.1538	1.87013	3871.89		1	1
2789.72	2066.53	1.75936	2.05803	1.25734	3.44556	3.31524	57.4594	114.295	18.0861	380929	84.5292	1.92701	6108.28		1	1
1503.98	813.937	1.38981	1.59703	0.935457	3.17724	2.91059	24.5363	39.539	8.619	385102	60.3716	1.78083	9998		1	1
2680.39	1864.4	1.93202	1.99808	1.11723	3.4282	3.27054	85.5105	99.5587	13.0989	386138	101.965	2.00845	4875.88		1	1
1596.09	835.466	1.83521	1.87243	0	3.20306	2.92193	68.4246	74.5462	0	388756	81.3159	1.91018	4946.13		1	0
195.5	1002.53	0.898135	0.533977	0.406108	2.29115	3.0011	7.90925	3.41962	2.54747	389145	8.49523	0.929175	3740.54		0	0
3064.79	2157.29	1.98461	2.0544	1.17258	3.4864	3.33391	96.5192	113.345	14.8793	393111	120.913	2.08247	4656.71		1	1
2990.88	2858.52	2.33588	2.31632	1.13834	3.4758	3.45614	216.711	207.167	13.7513	393502	419.107	2.62233	9998		1	1
1613.23	687.157	1.80021	1.80756	0.587559	3.2077	2.83706	63.126	64.2031	3.86865	393542	83.2928	1.92061	5857.6		1	1
1444.82	1389.22	1.99405	1.95627	0.515407	3.15981	3.14277	98.6385	90.4209	3.27648	393577	146.569	2.16604	9998		1	1
293.988	353.867	2.62668	2.36478	0	2.46833	2.54884	423.333	231.624	0	394240	450.368	2.65357	3673.19		0	0
2605.98	2094.88	2.21556	2.1888	0.682719	3.41597	3.32116	164.27	154.453	4.81636	395422	310.246	2.49171	9998		1	1
1473.54	1137.73	2.15144	2.11271	0.218354	3.16836	3.05604	141.723	129.632	1.65331	395922	214.99	2.33242	9762.09		1	1
1905.76	963.617	1.73787	1.85389	0.88623	3.28007	2.9839	54.6856	71.4313	7.69539	396017	110.34	2.04273	9998		1	1
1687.03	1092.21	2.62461	2.40917	0	3.22712	3.03831	421.323	256.546	0	397079	641.545	2.80723	6705.21		1	0
252.436	264.35	0.217277	0.984202	0.112998	2.40215	2.42218	1.64921	9.64277	1.29717	397623	0	0	3929.72		0	0
1711.99	824.397	1.75959	1.75319	0.0321738	3.2335	2.91614	57.4893	56.6483	1.0769	399476	58.0296	1.76365	3075.84		1	1
2603.59	1718.06	2.03121	2.06698	1.02163	3.41557	3.23504	107.45	116.676	10.5106	399509	150.827	2.17848	6143.16		1	1
204.494	1022.25	0.878609	1.0564	0.343965	2.31068	3.00956	7.56152	11.3867	2.20783	399550	12.9589	1.11257	5793.22		0	0
287.525	428.986	1.90816	1.83515	0.834045	2.45868	2.63244	80.9391	68.4149	6.82409	400898	106.908	2.02901	5627.76		0	0
1426.28	997.885	1.98439	1.94004	0.0686755	3.15421	2.99908	96.47	87.1052	1.17132	401728	98.3359	1.99271	3096.65		1	1
4007.63	2615.7	2.21364	2.21232	0.593401	3.60289	3.41759	163.545	163.049	3.92104	401764	169.952	2.23033	3765.14		1	1
2893.03	2450.4	1.92727	2.02317	0.969355	3.46135	3.38924	84.581	105.479	9.31869	403992	110.292	2.04254	5566.65		1	1
5091.37	5703.39	2.20759	2.43535	1.64212	3.70683	3.75613	161.284	272.491	43.8649	404434	277.14	2.4427	7868.19		1	1
1433.54	1195.23	1.74972	1.81325	0.8149	3.15641	3.07745	56.1982	65.0498	6.52981	404714	93.3335	1.97004	7758		1	1
1125.31	1743.46	2.01266	2.00268	1.09791	3.05127	3.24141	102.957	100.619	12.5288	404777	253.075	2.40325	9998		1	1
1640.54	1659.65	1.75577	1.89643	0.991943	3.21499	3.22002	56.9858	78.7833	9.81618	405833	76.8447	1.88561	5758.66		1	1
1700.12	1006.26	1.98961	1.98181	1.07502	3.23048	3.00271	97.636	95.8989	11.8855	405856	121.45	2.0844	5046.12		1	1
2543.9	1846.87	2.42046	2.30007	0	3.4055	3.26644	263.303	199.56	0	406033	539.293	2.73183	9998		1	0
2435.72	1067.98	1.55014	2.00782	1.51604	3.38663	3.02856	35.4926	101.817	32.8124	408135	46.9369	1.67151	4244.82		1	1
1318.1	582.28	2.36721	2.20095	0	3.11995	2.76513	232.919	158.837	0	408157	187.708	2.27348	6257.18		1	0
1911.29	1324.43	1.74477	1.80119	0.953179	3.28133	3.12203	55.5616	63.2685	8.97799	408185	84.6085	1.92741	7259.79		1	1
1931.58	817.505	1.83558	1.85006	0.822291	3.28591	2.91249	68.4824	70.8043	6.64188	408805	108.624	2.03593	7677.95		1	1
110.57	112.071	0.347869	0.387177	0.0861052	2.04364	2.04949	2.22777	2.4388	1.21928	410985	0	0	4359.24		0	0
106.49	139.065	0	0.103096	0.0818789	2.02731	2.14322	0	1.26793	1.20748	411500	0	0	5607.16		0	0
1163.66	487.442	1.66896	1.81933	1.17572	3.06582	2.68792	46.6612	65.9676	14.987	413900	60.1116	1.77896	4645.08		1	1
4826.33	3514.21	2.57752	2.52077	1.35572	3.68362	3.54583	378.028	331.721	22.6838	414319	452.661	2.65577	4176.42		1	1
3160.58	3129.25	2.02752	2.17412	1.32622	3.49977	3.49544	106.543	149.322	21.1941	417311	211.893	2.32612	9729.94		1	1
1793.94	1885.46	1.65642	1.94613	1.26502	3.25381	3.27542	45.3334	88.3342	18.4085	417358	80.5459	1.90604	9048.75		1	1
4738.64	3605.36	2.3666	2.42052	1.38785	3.67565	3.55695	232.597	263.339	24.4259	417389	378.977	2.57861	7311.88		1	1
199.884	514.115	2.24694	2.03813	0	2.30078	2.71106	176.581	109.177	0	417832	332.769	2.52214	9985.69		0	0
2402.6	2820.09	1.87244	2.0743	1.21562	3.38068	3.45026	74.5489	118.66	16.4295	419990	118.05	2.07207	6834.02		1	1
1307.56	1235.86	1.57657	1.94862	1.22379	3.11646	3.09197	37.7203	88.8432	16.7412	420585	49.7232	1.69656	4498.73		1	1
2361.6	1479.57	2.23239	2.1425	0.329125	3.37321	3.17014	170.76	138.837	2.13366	420603	286.356	2.45691	9998		1	1
1762.07	1231.04	2.15045	2.08031	1.13428	3.24602	3.09027	141.401	120.312	13.6233	421092	189.802	2.2783	9998		1	1
1654.42	909.812	2.06583	1.94453	0	3.21865	2.95895	116.367	88.0102	0	422924	183.832	2.26442	8172.9		1	0
2422.68	1809.49	1.9018	1.98266	0.980255	3.3843	3.25756	79.7633	96.0852	9.55553	423479	124.978	2.09683	7530.3		1	1
3573.48	2402.02	2.10653	2.18355	1.21998	3.55309	3.38058	127.799	152.599	16.5952	426440	152.838	2.18423	4347.64		1	1
1543.8	1214.82	1.81491	1.84813	0.691011	3.18859	3.08451	65.3	70.4907	4.9092	426501	103.295	2.01408	7449.05		1	1
1900.19	1490.11	1.71045	1.85726	0.848373	3.2788	3.17322	51.3388	71.9886	7.05299	426796	64.3969	1.80886	6393		1	1
2127.04	1616.09	1.71627	1.82884	1.09543	3.32778	3.20847	52.0324	67.4277	12.4575	426860	78.7031	1.89599	7514.15		1	1
4390.33	3450.81	2.24796	2.33666	1.46401	3.6425	3.53792	176.994	217.098	29.1077	426916	349.569	2.54353	9998		1	1
346.876	624.613	1.89523	1.8004	0.720232	2.54017	2.79561	78.5659	63.1532	5.25089	427810	96.3847	1.98401	4957.77		0	0
469.917	522.336	2.04587	1.82644	0.614974	2.67202	2.71795	111.139	67.0569	4.12073	428936	113.936	2.05666	3482.24		0	0
128.563	847.229	0.808883	0.800183	0	2.10911	2.928	6.43996	6.31223	0.921159	430212	4.43834	0.64722	3153.72		0	0
1776.22	1481.41	1.99997	2.03504	0.888487	3.2495	3.17068	99.9929	108.402	7.73548	432312	121.561	2.08479	4452.1		1	1
437.276	289.883	2.19642	1.99358	0.0698994	2.64076	2.46222	157.189	98.5329	1.17463	432345	191.033	2.28111	5118.4		0	0
1119.13	443.367	1.54597	1.66876	0.876931	3.04888	2.64676	35.1539	46.6398	7.53235	433127	44.2564	1.64598	4859.01		1	1
1444.1	1061.76	1.90387	1.94073	0.539208	3.1596	3.02603	80.1436	87.2422	3.46105	433213	116.908	2.06784	6109.55		1	1
299.15	1022.07	0.115151	0.546404	0.118656	2.47589	3.00948	1.30362	3.51888	1.31418	434524	0	0	5511.35		0	0
1480.78	1043.87	2.01589	1.96765	0	3.17049	3.01865	103.728	92.8218	0	434948	153.339	2.18565	6823.39		1	0
246.092	404.531	2.31369	2.0861	0	2.3911	2.60695	205.915	121.926	0	434996	274.019	2.43778	8376.86		0	0
1859.84	1789.24	1.62152	1.84591	1.19973	3.26948	3.25267	41.8335	70.1315	15.8392	435035	59.9484	1.77778	6765.47		1	1
237.626	501.166	0.524703	1.00434	0.446856	2.37589	2.69998	3.34736	10.1005	2.79805	435409	4.89061	0.689363	3340.29		0	0
319.582	491.426	2.73116	2.47464	0	2.50458	2.69146	538.469	298.288	0	435627	583.103	2.76575	3852.39		0	0
1390.36	790.741	1.50546	1.61081	0.663181	3.14313	2.89803	32.0227	40.8137	4.60449	436422	47.5128	1.67681	8806.73		1	1
6614.14	8684.59	2.74253	2.7728	1.68328	3.82047	3.93875	552.745	592.648	48.2258	438433	667.071	2.82417	4955.3		1	1
205.708	78.0537	0.0617918	0.944362	0.430681	2.31325	1.89239	1.1529	8.79755	2.69576	439515	0	0	3230.23		0	0
2125.87	1896.08	2.01316	2.08551	1.06011	3.32754	3.27786	103.078	121.761	11.4844	442229	125.98	2.1003	4867.42		1	1
2045.79	1546.37	1.90926	1.88975	0.64511	3.31086	3.18931	81.145	77.5802	4.41683	442269	148.908	2.17292	9998		1	1
432.277	915.901	0.859635	1.28022	0.718877	2.63576	2.96185	7.23827	19.0642	5.23452	446802	9.72341	0.987818	4737.75		0	0
1635.09	661.297	1.96034	1.88664	0.656282	3.21354	2.8204	91.2717	77.0269	4.53191	446861	93.0623	1.96877	3525.33		1	1
1301.13	721.141	1.98913	1.91388	0	3.11432	2.85802	97.5275	82.0132	0	446902	135.522	2.13201	6382.54		1	0
1049.19	803.07	2.06894	1.91891	0.760081	3.02085	2.90475	117.204	82.9674	5.75547	448951	152.706	2.18386	6534.77		1	1
3621.95	3280.01	1.85061	2.12971	1.45522	3.55894	3.51587	70.8944	134.806	28.5244	448998	105.551	2.02346	6345.7		1	1
3096.26	3447.85	2.7763	2.62817	0	3.49084	3.53755	597.443	424.787	0	449019	684.35	2.83528	4718.62		1	0
112.356	224.525	0.959974	1.05242	0	2.0506	2.35126	9.11957	11.283	0	451168	12.009	1.07951	5470.4		0	0
384.899	673.332	2.38011	2.17573	0	2.58535	2.82823	239.946	149.874	0	453143	261.477	2.41743	4039.18		0	0
1479.89	517.553	2.02601	1.94213	0	3.17023	2.71395	106.172	87.5236	0	453984	123.365	2.09119	4507.3		1	0
2694.61	4047.47	2.35831	2.27942	1.35297	3.4305	3.60718	228.196	190.293	22.5408	456090	274.236	2.43812	8149.02		1	1
866.344	2520.64	1.13789	1.67803	1.06825	2.93769	3.40151	13.7369	47.6459	11.7017	456130	23.0547	1.36276	8619.61		0	0
1190.4	353.69	0.67068	1.08558	0.781318	3.07569	2.54862	4.68468	12.1782	6.04391	456324	2.49193	0.396536	3442.19		1	1
1542.79	619.748	1.91929	1.8352	0	3.18831	2.79222	83.0413	68.423	0.287484	456381	103.745	2.01597	5731.95		1	0
1439.16	876.995	2.26043	2.1238	0	3.15811	2.943	182.149	132.983	0	456460	230.214	2.36213	5137.39		1	0
3841.23	3303.84	2.3381	2.30583	1.05844	3.58447	3.51902	217.823	202.222	11.4404	456495	206.038	2.31395	3642.48		1	1
1420.69	397.811	1.93642	1.8742	0.698894	3.1525	2.59968	86.3812	74.8517	4.99912	459301	120.58	2.08127	6636		1	1
448.148	930.677	1.70253	1.69395	0.777285	2.65142	2.9688	50.4112	49.425	5.98805	460460	62.9709	1.79914	5748.87		0	0
761.561	1041.35	2.44963	2.298	0	2.8817	3.0176	281.597	198.61	0	460799	309.89	2.49121	3702.44		1	0
253.003	363.93	2.57226	2.34095	0	2.40313	2.56102	373.475	219.257	0	462341	387.382	2.58814	3532.85		0	0
4107.43	2315.63	2.19545	2.22283	1.19935	3.61357	3.36467	156.838	167.043	15.8253	464629	241.334	2.38262	9998		1	1
1425.28	824.499	1.57519	1.67406	0.98045	3.1539	2.91619	37.6002	47.2133	9.55982	464869	45.6944	1.65986	4777.26		1	1
2118.99	1192.78	2.13428	2.09832	0.311116	3.32613	3.07656	136.233	125.406	2.04699	466557	152.799	2.18412	4869.45		1	1
1015.32	464.725	1.8693	1.71796	0.420276	3.0066	2.6672	74.0123	52.2343	2.63194	466591	73.6005	1.86688	2877.05		1	1
1976.35	1513.48	1.83424	1.92544	0.85353	3.29586	3.17998	68.2714	84.2252	7.13724	467580	100.617	2.00267	6999.85		1	1
1831.5	1619.52	1.67371	1.98895	1.46525	3.26281	3.20939	47.1746	97.4878	29.1911	468204	147.39	2.16847	9998		1	1
804.158	463.32	1.76911	1.81694	0.997401	2.90534	2.66588	58.7634	65.6052	9.94033	469970	78.0177	1.89219	5383.52		1	1
1903.49	829.314	1.88618	1.94387	0.904437	3.27955	2.91872	76.9455	87.8757	8.02486	470034	88.4377	1.94664	3907.37		1	1
2355.75	2263.18	2.40308	2.28657	0.637226	3.37213	3.35472	252.976	193.449	4.33736	470226	316.961	2.50101	5181.54		1	1
480.691	762.143	2.48995	2.2718	0	2.68187	2.88204	308.996	186.984	0	470273	303.481	2.48213	9998		0	0
1417.72	845.327	1.80665	1.7773	0.34693	3.15159	2.92702	64.0694	59.8832	2.22295	472512	105.457	2.02307	9032.73		1	1
237.042	659.211	2.12468	1.99433	0.911349	2.37483	2.81902	133.254	98.7021	8.15359	472557	227.246	2.3565	7838.44		0	0
1653.49	682.84	1.78639	1.84785	0.665198	3.2184	2.83432	61.149	70.4445	4.62592	473974	81.0256	1.90862	5562.47		1	1
2214.87	1217.19	1.97851	1.96938	0.7422	3.34535	3.08536	95.1729	93.1918	5.52332	474005	155.225	2.19096	9998		1	1
2740.57	1400.86	1.89652	1.95032	1.14965	3.43784	3.14639	78.7987	89.1898	14.1139	474469	215.296	2.33304	9998		1	1
1242.84	666.256	2.07541	1.94161	0	3.09442	2.82364	118.963	87.419	0	476506	120.787	2.08202	3208.94		1	0
1926.83	1326.54	1.8287	1.86037	0.527232	3.28484	3.12272	67.4057	72.5059	3.36691	476739	73.8385	1.86828	3688.12		1	1
1390.66	1095.69	1.68463	1.80814	1.0561	3.14322	3.03969	48.3764	64.2902	11.379	476786	71.3703	1.85352	9617.17		1	1
5098.2	5564.74	2.34498	2.41427	1.51842	3.70742	3.74544	221.301	259.577	32.9931	476832	267.306	2.42701	7729.08		1	1
1759.26	1513.86	1.98087	1.97161	0.385129	3.24533	3.18009	95.6913	93.6731	2.42733	477804	195.913	2.29206	9998		1	1
2329.45	1754.18	2.04866	2.06562	0.907438	3.36725	3.24408	111.856	116.31	8.0805	479383	207.546	2.31711	9494.6		1	1
1277.72	1659.37	1.34362	1.81589	1.1522	3.10644	3.21994	22.0605	65.4471	14.1971	479436	40.7592	1.61023	9998		1	1
1504.93	1944.58	2.11545	2.05105	0.384387	3.17752	3.28883	130.451	112.473	2.42319	479470	199.578	2.30011	9963.95		1	1
3517.74	3713.78	2.24004	2.34811	1.40458	3.54626	3.56982	173.797	222.899	25.3854	481121	223.403	2.34909	7103.7		1	1
2391.08	2223.36	2.0729	2.08436	1.02851	3.37859	3.34701	118.278	121.438	10.6785	481149	168.818	2.22742	6731.24		1	1
1179.28	485.806	1.3406	1.56322	0.864912	3.07162	2.68646	21.9079	36.5776	7.32676	482697	24.6002	1.39094	3416.69		1	1
2475.88	1411.78	1.97767	2.01638	0.644973	3.39373	3.14977	94.9891	103.844	4.41543	483727	104.689	2.0199	4604.54		1	1
1413.38	1434.44	1.77198	1.91446	0.9814	3.15026	3.15668	59.1529	82.1227	9.58076	483929	106.051	2.02551	9998		1	1
1415.5	1019.46	1.83579	1.73297	0.0119568	3.15091	3.00837	68.5164	54.0718	1.02791	484182	89.3274	1.95098	5884.33		1	1
1153.06	1462.58	2.59491	2.40732	0	3.06185	3.16512	393.468	255.458	0	487952	455.143	2.65815	4258.29		1	0
2466.97	1648.64	2.26836	2.25924	1.12928	3.39216	3.21713	185.505	181.65	13.4673	488002	275.052	2.43942	8604.1		1	1
177.674	149.858	0	1.00694	0	2.24962	2.17568	0.0791954	10.161	0.33932	488422	0	0	3777.22		0	0
131.099	400.176	0	0.978449	0.408609	2.1176	2.60225	0	9.51588	2.56218	489318	0	0	4065.77		0	0
227.905	192.44	0.299552	0.794707	0.209771	2.35775	2.28429	1.99321	6.23314	1.62095	491056	0	0	3652.34		0	0
2222.69	2360.8	1.86101	2.05329	1.26713	3.34688	3.37306	72.6117	113.056	18.4983	499013	111.29	2.04645	6852.88		1	1
121.683	109.607	0	0.265348	0.270617	2.08523	2.03984	0	1.84225	1.86473	499684	0	0	4429.88		0	0
3954.06	2536.42	1.94033	2.0584	1.11873	3.59704	3.40422	87.162	114.394	13.1442	499733	101.294	2.00558	4248.24		1	1
1027.62	1491.94	2.58532	2.41724	0	3.01183	3.17375	384.873	261.361	0	499840	508.987	2.70671	7430.08		1	0
2042.19	1703.7	2.09857	2.09517	0.759223	3.3101	3.23139	125.478	124.501	5.74411	500061	187.029	2.27191	6662.66		1	1
358.102	1264.92	0	1.08754	0.308138	2.55401	3.10206	0	12.2333	2.033	500459	0	0	3316.39		0	0
192.018	481.444	2.42986	2.215	0	2.28334	2.68255	269.068	164.059	0	501039	287.925	2.45928	4702.24		0	0
2896.48	3195.08	2.38747	2.31553	1.53224	3.46187	3.50448	244.043	206.792	34.0594	501114	201.619	2.30453	5871.3		1	1
2331.92	1690.08	2.06601	2.1087	1.0677	3.36771	3.22791	116.416	128.439	11.6869	502001	159.115	2.20171	5938.19		1	1
753.477	893.149	1.90776	1.86578	0	2.87707	2.95092	80.8656	73.4143	0	504183	98.4639	1.99328	4961.9		1	0
4493.57	3481.75	2.24678	2.33135	1.36688	3.65259	3.5418	176.513	214.46	23.2743	504304	185.013	2.2672	3074.42		1	1
1649.62	1346.93	1.94504	1.8996	0	3.21738	3.12935	88.1128	79.3593	0	507818	95.3861	1.97949	4264.9		1	0
1706.09	1270.37	1.92341	1.95548	0.825437	3.232	3.10393	83.8314	90.256	6.69017	508365	102.768	2.01186	4753.53		1	1
1788.66	778.305	1.82908	1.85593	0.577518	3.25253	2.89115	67.4653	71.7682	3.78023	508422	69.9909	1.84504	3272.82		1	1
1616.88	926.33	2.06447	2.04205	0.983774	3.20868	2.96677	116.002	110.167	9.63327	509518	145.335	2.16237	5224.84		1	1
1538.09	1172.6	1.82428	1.82153	0.740449	3.18698	3.06915	66.7236	66.303	5.50109	510230	86.8453	1.93875	5853.92		1	1
5209.99	4464.74	3.04106	2.82492	0	3.71684	3.6498	1099.15	668.226	0	510286	0	0	0		1	0
4188.45	2734.83	2.29032	2.33604	1.27947	3.62205	3.43693	195.13	216.791	19.0315	510339	229.567	2.36091	4477.43		1	1
3626.16	4230.25	2.42105	2.43532	1.20433	3.55945	3.62637	263.662	272.474	16.0077	510372	279.936	2.44706	3587.42		1	1
4906.58	4008.88	2.49146	2.43186	0.655415	3.69078	3.60302	310.074	270.309	4.52288	510416	322.35	2.50833	3222.8		1	1
1224.54	1389.26	1.97582	1.95573	0.640488	3.08797	3.14278	94.5856	90.3081	4.37006	512997	151.489	2.18038	7864.14		1	1
2795.48	2012.48	1.97276	1.98805	1.07896	3.44646	3.30373	93.9194	97.2864	11.9938	513026	0	0	0		1	1
2024.29	1944.89	1.90829	2.03846	1.11483	3.30627	3.28889	80.9642	109.259	13.0265	514950	105.791	2.02445	5126.25		1	1
2405.19	1225.14	2.30626	2.22602	0	3.38115	3.08818	202.422	168.276	0	514979	260.606	2.41598	7096.93		1	0
1756.32	1878.33	1.94304	2.01071	1.12381	3.2446	3.27377	87.7074	102.497	13.2988	516883	161.853	2.20912	9512.1		1	1
2379.41	1965.92	2.12221	2.12839	0.390253	3.37647	3.29357	132.498	134.397	2.45614	519605	154.224	2.18815	4370.17		1	1
1701.97	1027.69	2.23391	2.11538	0	3.23095	3.01186	171.36	130.431	0	520295	198.097	2.29688	4292.44		1	0
1957.7	1224.86	2.05762	2.0295	0.693724	3.29175	3.08809	114.187	107.029	4.93997	520671	168.882	2.22758	7186.14		1	1
1343.29	1160.46	2.05133	1.94762	0	3.12817	3.06463	112.546	88.6374	0.750028	521708	173.063	2.23821	9998		1	0
2743.89	2938.91	1.95367	2.09863	1.28049	3.43837	3.46819	89.881	125.496	19.0762	521760	145.187	2.16193	8224.77		1	1
1405.07	1626.26	2.18309	2.1389	0.796899	3.1477	3.21119	152.436	137.689	6.26469	522197	270.96	2.4329	9109.1		1	1
5456	8740.56	2.58852	2.72468	1.80269	3.73687	3.94154	387.722	530.489	63.4875	522256	503.838	2.70229	5584.94		1	0
192.326	155.061	0.485319	0.301732	0	2.28404	2.1905	3.05717	2.00323	0	522751	1.03953	0.0168363	3131.39		0	0
978.866	943.543	2.40653	2.22304	0	2.99072	2.97476	254.993	167.123	0	523619	219.796	2.34202	3765.02		1	0
140.438	3575.11	2.78633	2.52667	0	2.14748	3.55329	611.404	336.259	0	524026	1188.59	3.07503	9998		0	0
1505.85	485.719	1.22093	1.46732	0.816127	3.17778	2.68638	16.6313	29.3305	6.54827	524371	19.3184	1.28597	3757.91		1	1
2201.24	2979.91	1.33547	2.28192	2.42304	3.34267	3.4742	21.6507	191.39	264.872	524438	213.801	2.33001	9998		1	0
1338.76	640.819	1.81971	1.67909	0	3.1267	2.80674	66.0257	47.7633	0.740139	524798	74.829	1.87407	4581.09		1	0
1267.74	1553.23	2.59638	3.11799	2.21192	3.10303	3.19123	394.8	1312.17	162.898	525754	514.81	2.71165	4374.65		1	0
766.92	524.473	1.91941	1.78727	0	2.88475	2.71972	83.0632	61.2737	0.250026	527282	105.795	2.02446	5833.41		1	0
2206.6	1657.5	1.83876	1.97466	1.10543	3.34372	3.21945	68.9855	94.3314	12.7477	527318	123.003	2.08992	8310.32		1	1
1922.77	866.378	1.83023	1.88528	0.716646	3.28393	2.93771	67.6441	76.786	5.20771	528952	94.2492	1.97428	6528.61		1	1
226.052	253.154	0.460911	0.998451	0.331147	2.35421	2.40338	2.89009	9.96439	2.14362	529237	1.92725	0.284937	0		0	0
1309.82	3232.82	2.11049	2.23124	1.2861	3.11721	3.50958	128.969	170.309	19.3243	529899	146.779	2.16666	3818.71		1	1
271.071	506.465	1.99447	1.80101	0.554396	2.43308	2.70455	98.735	63.2429	3.58423	530008	101.61	2.00694	3337.63		0	0
1245.02	1558.63	1.94425	2.01173	0.75339	3.09518	3.19274	87.9519	102.738	5.66749	530023	133.577	2.12573	7250.53		1	1
2694.95	2128.61	2.17732	2.15676	0.955229	3.43055	3.3281	150.424	143.469	9.02047	530056	210.55	2.32336	6407.87		1	1
213.231	1285.57	0.911091	1.02745	0.434611	2.32885	3.10909	8.14875	10.6524	2.72027	531206	6.27723	0.797768	3689.77		0	0
1057.25	559.916	1.98812	1.91738	0	3.02418	2.74812	97.3012	82.6763	0.158044	533723	109.066	2.03769	4033.11		1	0
1693.06	1830.36	2.36085	2.22758	0.289691	3.22867	3.26254	229.534	168.88	1.94846	533752	279.097	2.44576	4713.14		1	1
116.421	314.562	0.934756	1.12631	0.559149	2.06603	2.49771	8.60509	13.3754	3.62367	533918	8.61782	0.935397	4911.43		0	0
3286.67	4235.93	2.06791	2.23035	1.43879	3.51676	3.62695	116.925	169.961	27.4655	534887	234.815	2.37073	9998		1	1
902.486	550.146	1.73956	1.79148	1.17597	2.95544	2.74048	54.8985	61.87	14.9957	537296	85.9997	1.9345	7416.98		1	1
1522.33	854.455	1.55756	1.5652	0.53183	3.18251	2.93169	36.1042	36.7454	3.40275	537903	40.32	1.60552	4553.09		1	1
1914.18	1764.59	2.35705	2.20416	0	3.28198	3.24664	227.536	160.013	0	538103	205.42	2.31264	4189.94		1	0
3062.88	1744.61	1.41848	1.72946	1.15447	3.48613	3.2417	26.2106	53.637	14.2714	538685	52.6836	1.72168	8443.86		1	1
1929.64	2009.25	2.04175	2.18126	1.23723	3.28548	3.30303	110.091	151.794	17.2676	541652	133.16	2.12438	4390.79		1	1
4277.7	5659.44	2.02459	2.2626	1.5847	3.63121	3.75277	105.825	183.064	38.433	543159	164.359	2.21579	6576.48		1	1
1721.13	861.706	2.03475	1.95901	0.36956	3.23581	2.93536	108.329	90.9933	2.34185	543224	160.293	2.20492	7215.48		1	1
215.759	1016.19	1.03224	1.35736	0.481978	2.33397	3.00697	10.7707	22.7699	3.03374	543669	17.8795	1.25236	9998		0	0
2290.4	3487.21	2.04309	2.17496	1.209	3.35991	3.54248	110.43	149.609	16.181	544843	147.337	2.16831	5502.57		1	1
2315.09	1609.67	1.80549	1.94367	1.15981	3.36457	3.20674	63.8989	87.8353	14.448	545603	93.232	1.96957	7943.97		1	1
1535.82	780.903	2.0661	2.04454	0.98801	3.18634	2.8926	116.44	110.799	9.72769	545965	152.757	2.184	6003.35		1	1
2812.4	1865.94	2.03247	2.05143	0.971702	3.44908	3.2709	107.764	112.571	9.36919	546019	184.13	2.26512	8490.26		1	1
2625.12	3077.33	2.14	2.16085	0.810408	3.41915	3.48817	138.038	144.827	6.46261	546954	317.313	2.50149	9998		1	1
1437.8	819.186	1.43348	1.74628	0.76598	3.1577	2.91338	27.1317	55.7551	5.83418	549450	50.1788	1.70052	9425.34		1	1
982.714	487.32	1.74808	1.74295	0.715845	2.99243	2.68781	55.9863	55.3292	5.19811	550599	76.2833	1.88243	6418.55		1	1
284.083	433.049	1.88546	1.78021	0.703344	2.45344	2.63654	76.8166	60.2844	5.05061	551450	87.8067	1.94353	4239.11		0	0
1661.82	1018.33	1.68519	1.77258	0.846822	3.22058	3.00789	48.4386	59.2353	7.02785	554482	71.3546	1.85342	6972.56		1	1
1914.55	1346.31	1.69418	1.89028	1.13461	3.28207	3.12915	49.4515	77.6743	13.6335	555985	90.72	1.9577	9372.11		1	1
1759.34	1526.97	2.11841	2.01067	0	3.24535	3.18383	131.343	102.487	0	556973	148.461	2.17161	4818.87		1	0
511.838	1089.28	0.919347	1.46017	0.33068	2.70913	3.03714	8.30513	28.8519	2.14131	557008	12.0565	1.08122	4147.66		0	0
2385.39	5040.88	2.87462	2.66823	0	3.37756	3.70251	749.242	465.833	0	557053	0	0	0		1	0
274.304	509.185	1.82435	1.74815	0.541614	2.43823	2.70688	66.7349	55.9945	3.48028	557435	82.0299	1.91397	9998		0	0
137.411	373.806	0.7464	0.997716	0	2.13802	2.57265	5.577	9.94754	0.840414	557515	5.89831	0.770728	2965.71		0	0
5135.12	5314.23	2.27644	2.38699	1.42305	3.71055	3.72544	188.992	243.776	26.4882	559377	238.94	2.37829	4832.91		1	1
1760.49	1444.07	1.6516	1.71673	0.861059	3.24563	3.15959	44.8336	52.0875	7.26205	561234	58.8724	1.76991	5509.21		1	1
398.805	97.2503	0	1.03046	0.806907	2.60076	1.98789	0	10.7264	6.41073	561715	0	0	4899.18		0	0
1665.5	646.607	1.93487	1.94647	0.710997	3.22154	2.81064	86.0731	88.4026	5.1404	563065	127.861	2.10674	8552.08		1	1
235.172	430.689	2.36637	2.13361	0	2.37139	2.63416	232.471	136.022	0	563478	266.176	2.42517	4216.13		0	0
387.31	4590	0	0.630772	0.355697	2.58806	3.66181	0.825749	4.27338	2.26828	564148	0	0	4379.41		0	0
2907.58	1576.15	2.14062	2.09449	0.257681	3.46353	3.1976	138.235	124.306	1.81001	565035	242.235	2.38424	9998		1	1
2799.76	2579.54	2.18399	2.2243	0.898189	3.44712	3.41154	152.753	167.61	7.91023	567675	194.444	2.28879	6019.34		1	1
315.484	643.283	2.37771	2.19997	0	2.49898	2.8084	238.623	158.479	0	567723	280.234	2.44752	4365.05		0	0
1194.71	832.049	1.28653	1.47454	0.704264	3.07726	2.92015	19.3431	29.822	5.06133	568692	20.0892	1.30296	3806.5		1	1
2188.43	1345.6	1.98953	2.00053	0.699903	3.34013	3.12892	97.619	100.122	5.01076	569434	219.541	2.34152	9998		1	1
2325.03	1647.01	1.93803	2.00039	1.09539	3.36643	3.2167	86.7031	100.09	12.4563	571186	145.768	2.16366	7956.8		1	1
2668.34	1314.99	1.65095	1.90552	1.07964	3.42624	3.11892	44.7664	80.4488	12.0127	572544	64.4189	1.80901	5901.6		1	1
5369.53	9998	2.40676	2.59714	1.78657	3.72994	3.99991	255.13	395.497	61.1738	573650	487.053	2.68758	9998		0	0
3658	1988.76	2.19905	2.20552	0.910066	3.56324	3.29858	158.144	160.515	8.12955	573731	267.206	2.42685	9998		1	1
358.543	260.515	0.538218	0.716505	0	2.55454	2.41583	3.45317	5.20601	0.681683	574139	4.42267	0.645685	3115.41		0	0
1500.61	652.332	1.95109	2.03965	1.36438	3.17627	2.81447	89.3491	109.56	23.1411	574348	111.317	2.04656	4117.63		1	1
1805.59	1750.07	1.44564	1.8805	1.184	3.25662	3.24305	27.9025	75.945	15.2758	574405	59.463	1.77425	9998		1	1
1724.69	870.298	1.77228	1.84858	0.749152	3.23671	2.93967	59.1937	70.5629	5.61244	574465	69.5177	1.8421	3997.12		1	1
2024.32	1153.17	1.84552	1.87256	0.647683	3.30628	3.06189	70.0684	74.569	4.44306	574661	94.0396	1.97331	5757.42		1	1
1769.87	1157.74	2.9765	2.74438	0	3.24794	3.06361	947.324	555.107	0	576916	916.293	2.96203	9998		1	0
2403.71	1908.2	1.68684	1.8446	1.00981	3.38088	3.28062	48.623	69.9197	10.2285	576943	80.7269	1.90702	9059.14		1	1
1347.93	963.014	1.63642	1.62849	0.663104	3.12967	2.98363	43.293	42.5102	4.60366	577369	68.6785	1.83682	7405.87		1	1
1385.36	924.371	2.27422	2.13248	0	3.14156	2.96585	188.025	135.668	0	577395	163.689	2.21402	9998		1	0
3158.95	2719.78	2.43766	2.35114	0	3.49954	3.43453	273.943	224.462	0.246277	578603	300.31	2.47757	4066.09		1	0
1845.54	693.098	1.84741	1.91464	0.750427	3.26612	2.84079	70.3738	82.1554	5.62895	581016	83.127	1.91974	4616.61		1	1
548.66	691.739	2.54914	2.37345	0	2.7393	2.83994	354.114	236.293	0	581356	404.219	2.60662	5107.23		0	0
1594.05	1048.52	1.75841	1.78824	0.78916	3.2025	3.02058	57.3335	61.4108	6.15404	582842	82.2818	1.9153	6903.52		1	1
1438.34	387.667	1.75438	1.81101	0.83459	3.15786	2.58846	56.8038	64.715	6.83266	583761	61.0389	1.78561	4014.91		1	1
1578.85	1204.5	1.88691	1.94422	0.499914	3.19834	3.08081	77.0736	87.9471	3.16165	583803	97.69	1.98985	5557.24		1	1
3349.59	2361.98	1.99543	2.08171	1.24843	3.52499	3.37328	98.9524	120.7	17.7185	583848	145.888	2.16402	6964.73		1	1
2051.23	1467.48	2.00511	2.01742	0.820818	3.31201	3.16657	101.184	104.092	6.61939	585343	183.972	2.26475	9998		1	1
2485.82	1390.77	2.12139	2.1448	1.12546	3.39547	3.14326	132.249	139.572	13.3494	585400	189.242	2.27702	6113.48		1	1
1762.21	1522.87	2.28246	2.1428	0	3.24606	3.18266	191.63	138.931	0	587815	210.257	2.32275	4004.09		1	0
412.245	423.533	0.840917	1.26538	0.648637	2.61516	2.62689	6.93294	18.424	4.45284	588279	9.58192	0.981453	3741.45		0	0
1942.51	1983.93	1.85843	2.01589	1.19461	3.28836	3.29753	72.1822	103.728	15.6533	589424	114.776	2.05985	7208.59		1	1
205.301	498.552	2.79523	2.55591	0	2.31239	2.69771	624.059	359.676	0	589664	642.69	2.808	3724.73		0	0
1986.06	1410.73	2.48032	2.28782	0	3.29799	3.14944	302.215	194.01	0	589699	362.069	2.55879	9998		1	0
130.07	116.65	0.290425	0.935	0.107324	2.11418	2.06688	1.95175	8.60993	1.28034	589862	0.937639	0	0		0	0
504.88	644.151	0.70945	1.10327	0.320788	2.70319	2.80899	5.12212	12.6843	2.09309	590952	2.69597	0.430715	3900.08		0	0
3554.67	2436.39	1.57933	1.88951	1.2844	3.5508	3.38675	37.96	77.5366	19.2487	591484	45.7936	1.6608	4135.54		1	1
1645.03	1468.8	1.6694	1.75679	0.831413	3.21617	3.16696	46.7085	57.1208	6.78286	591537	83.4034	1.92118	8762.45		1	1
1668.76	966.95	1.6699	1.75123	0.609223	3.22239	2.9854	46.7633	56.3941	4.06652	593425	50.2023	1.70072	3976.94		1	1
689.867	981.157	2.44836	2.27061	0.772461	2.83877	2.99174	280.774	186.47	5.9219	594369	324.843	2.51167	4243.72		1	1
1969.76	624.07	2.11436	2.03933	1.11563	3.29441	2.79523	130.125	109.479	13.0505	596295	149.446	2.17448	3930.58		1	1
1866.57	1074.53	2.00278	1.96649	0	3.27104	3.03122	100.642	92.574	0	596322	139.94	2.14594	6352.95		1	0
2767.19	2200.37	1.76239	2.04884	1.23252	3.44204	3.3425	57.8622	111.902	17.0812	598026	76.4054	1.88312	5609.77		1	1
348.706	665.065	2.21944	2.05639	0.505061	2.54246	2.82286	165.744	113.865	3.19934	598053	194.579	2.2891	4602.03		0	0
1277.42	869.753	1.02603	1.53834	0.949732	3.10633	2.9394	10.6176	34.5411	8.90702	598587	14.8783	1.17255	4643.42		1	1
2394.89	1818.27	2.19194	2.17232	0.954921	3.37929	3.25966	155.574	148.701	9.01408	598638	180.675	2.2569	4986.28		1	1
3598.59	2819.13	2.2426	2.30987	1.31354	3.55613	3.45012	174.825	204.112	20.5845	600710	263.93	2.42149	7589.12		1	1
741.739	3061.07	1.0134	1.55954	0.898435	2.87025	3.48587	10.3133	36.2698	7.91471	600761	22.7081	1.35618	9998		0	0
2478.68	2434.66	2.70845	2.52735	0	3.39422	3.38644	511.037	336.78	0	602166	631.555	2.80041	5028.3		1	0
4887.53	3755.41	2.34744	2.39146	1.35362	3.68909	3.57466	222.558	246.3	22.5743	602271	309.904	2.49123	5696		1	1
1847.07	756.123	1.93632	1.90778	0	3.26648	2.87859	86.3619	80.8685	0.0863647	602943	122.809	2.08923	6526.92		1	0
2056.45	1390.23	2.29903	2.205	0	3.31312	3.14309	199.083	160.325	0	603035	346.318	2.53948	8973.75		1	0
2245.92	1275.75	2.18362	2.11519	0.551672	3.35139	3.10576	152.624	130.373	3.56182	603325	411.295	2.61415	9998		1	1
1617.21	733.196	1.55452	1.65114	0.958542	3.20877	2.86522	35.8523	44.7856	9.08955	605236	46.7438	1.66972	5279.88		1	1
1558.78	1008.72	1.93765	1.8585	0.496522	3.19278	3.00377	86.6263	72.1941	3.13706	605493	95.1902	1.97859	3872.72		1	1
1680.96	1120.63	1.88473	1.95716	0.27831	3.22556	3.04946	76.6882	90.606	1.89806	605732	90.0709	1.95458	6675.89		1	1
457.91	625.163	2.43914	2.24879	0	2.66078	2.79599	274.881	177.332	0	605758	288.484	2.46012	3448.81		0	0
1957.29	1002.51	2.01246	2.01948	0	3.29165	3.00109	102.911	104.587	0.272592	605841	129.106	2.11095	4930.19		1	0
1984.7	1083.91	2.04274	1.95871	0.238178	3.2977	3.03499	110.342	90.9302	1.73053	605890	209.423	2.32102	9998		1	1
1126.2	615.765	1.80924	1.80033	0.710708	3.05162	2.78942	64.4524	63.1442	5.13699	607486	67.3068	1.82806	3213.22		1	1
1637.48	723.786	2.10512	2.04726	0.897792	3.21418	2.85961	127.387	111.496	7.90299	609350	160.025	2.20419	4968.96		1	1
1700.87	1668.75	1.94201	1.96927	1.24267	3.23067	3.22239	87.5008	93.1695	17.4851	609391	117.326	2.06939	5351.26		1	1
1537.63	1163.34	1.35133	1.59135	0.825573	3.18685	3.06571	22.4557	39.0253	6.69226	609634	26.0914	1.4165	4173.63		1	1
2185.88	1275	1.97477	1.95406	0.599701	3.33963	3.10551	94.3568	89.962	3.97833	609656	126.946	2.10362	7078.65		1	1
145.128	195.31	0	1.12064	0.424556	2.16175	2.29072	0.627273	13.2021	2.65801	611524	0	0	5566.47		0	0
2320	1418.46	1.92492	1.95984	0.817845	3.36549	3.15182	84.1234	91.1674	6.57422	611748	131.261	2.11814	7005.68		1	1
2331.91	1862.86	1.88521	1.99797	1.04264	3.36771	3.27018	76.7734	99.5345	11.0317	611781	106.832	2.0287	8372.83		1	1
529.781	547.406	1.9889	1.87869	0.637369	2.7241	2.73831	97.4773	75.6295	4.3388	612117	116.736	2.0672	5487.31		0	0
1610.95	1507.01	1.86774	1.81535	0.71903	3.20708	3.17812	73.747	65.3656	5.23637	612309	83.6558	1.9225	4060.26		1	1
3920.56	4002.25	2.47665	2.46258	1.42477	3.59335	3.6023	299.673	290.124	26.5934	612374	419.542	2.62277	7697.79		1	1
464.561	737.001	0.638755	1.19717	0.267917	2.66704	2.86747	4.35266	15.7461	1.85318	614458	9.22318	0.964881	9998		0	0
1786.05	4813.24	0	2.05896	2.06435	3.25189	3.68244	0	114.54	115.97	614882	29.6944	1.47268	7761.79		0	0
1767.2	1748.28	1.75227	1.91747	1.01648	3.24729	3.24261	56.5285	82.6925	10.3868	615408	113.423	2.0547	9998		1	1
1217.77	730.452	1.82915	1.78992	0.715109	3.08557	2.86359	67.4758	61.648	5.1893	616918	104.981	2.02111	8408.73		1	1
1312.36	1426.67	1.69896	1.86273	0.911196	3.11805	3.15432	49.9994	72.9009	8.15072	617804	64.8216	1.81172	5244.75		1	1
994.277	423.04	1.91097	1.7931	0.0378584	2.99751	2.62638	81.4645	62.1016	1.09108	619217	83.1291	1.91975	3463.55		1	1
1587.28	1076.93	1.77327	1.83406	0.728569	3.20065	3.03219	59.3291	68.244	5.35266	619284	119.863	2.07868	9998		1	1
1643.78	1393.39	1.42205	1.66269	0.831952	3.21584	3.14407	26.4274	45.9925	6.79129	619532	63.2384	1.80098	9998		1	1
276.604	563.761	2.41347	2.23926	0	2.44186	2.7511	259.104	173.485	0	619563	302.329	2.48048	4416.56		0	0
148.876	177.337	0	0.975061	0.48874	2.17282	2.2488	0	9.44194	3.08134	622359	0	0	4738.8		0	0
1988.36	1263.21	1.73427	1.86222	1.03874	3.29849	3.10148	54.2337	72.8141	10.9329	623756	71.5409	1.85455	5630.5		1	1
1115.87	552.182	1.55477	1.51678	0.484599	3.04761	2.74208	35.8729	32.8688	3.0521	623786	38.2008	1.58207	3679.38		1	1
1376.65	692.648	1.32707	1.473	0.71169	3.13882	2.84051	21.2357	29.7169	5.14861	623861	35.1041	1.54536	8480.71		1	1
1978.8	1461.95	1.63525	1.74405	1.09116	3.2964	3.16493	43.1763	55.4692	12.3355	624651	63.2941	1.80136	6717.68		1	1
1422.15	894.958	1.88455	1.79192	0	3.15295	2.9518	76.6562	61.9328	0	624834	98.7238	1.99442	5349.69		1	0
109.589	919.395	1.39664	1.4873	0	2.03977	2.9635	24.9255	30.7118	0	624963	62.7978	1.79794	9998		0	0
1158.19	555.472	1.27443	1.53252	0.800981	3.06378	2.74466	18.8116	34.0817	6.32384	625207	37.5729	1.57488	9813.85		1	1
2141.53	1078.58	1.79089	1.78528	0.80369	3.33072	3.03285	61.7862	60.9935	6.36341	625226	69.0338	1.83906	3794.81		1	1
1488.62	821.432	1.91882	1.84287	0.617672	3.17278	2.91457	82.9498	69.6417	4.1464	625251	102.713	2.01163	4673.82		1	1
446.694	1686.37	2.09217	2.12895	1.47346	2.65001	3.22695	123.643	134.57	29.7484	625271	219.251	2.34094	7938.15		0	0
280.665	237.858	0.747231	0.675838	0	2.44819	2.37632	5.58767	4.74065	0.621881	626046	3.43143	0.535475	2487.04		0	0
2105.7	1539.15	2.22104	2.19071	0.745809	3.3234	3.18728	166.357	155.136	5.56941	627042	257.141	2.41017	6869.73		1	1
1226.63	819.316	1.82481	1.96885	1.26704	3.08871	2.91345	66.8048	93.0785	18.4943	629164	94.5168	1.97551	5567.06		1	1
641.262	800.558	2.33486	2.17801	0	2.80704	2.90339	216.204	150.665	0	629197	235.522	2.37203	3722.92		1	0
1423.65	966.059	1.79331	1.76884	0.816295	3.1534	2.985	62.1308	58.7271	6.55081	632761	83.578	1.92209	5781.42		1	1
1375.39	624.471	1.01684	1.37013	1.00179	3.13843	2.79551	10.3955	23.4492	10.0413	632818	11.2697	1.05191	3166.88		1	1
2693.16	2545.95	2.30306	2.29555	1.24617	3.43026	3.40585	200.937	197.492	17.6267	632977	237.695	2.37602	4211.92		1	1
1569.03	784.051	1.9344	1.99762	0.97249	3.19563	2.89434	85.9814	99.4537	9.38621	635064	118.871	2.07508	9998		1	1
366.162	481.772	2.56043	2.3415	0	2.56367	2.68284	363.441	219.533	0	635127	429.934	2.6334	4623.4		0	0
2725.4	2116.42	1.91001	2.00619	0.869115	3.43543	3.3256	81.2858	101.435	7.39802	638155	90.6594	1.95741	4372.39		1	1
167.815	128.837	0	0.985694	0.562686	2.22483	2.11004	0.315313	9.67595	3.6533	638771	0	0	8560.63		0	0
2042.44	1622.09	1.67049	1.81913	1.06811	3.31015	3.21007	46.8267	65.9365	11.698	639054	158.161	2.1991	9998		1	1
444.347	936.932	0.774777	1.20675	0.234909	2.64772	2.97171	5.95356	16.0971	1.71755	639073	8.23612	0.915723	3732.34		0	0
1410.54	788.841	2.22321	2.10414	0	3.14939	2.89699	167.189	127.097	0	639253	203.527	2.30862	5052.39		1	0
1976.14	1512.91	1.30892	1.75461	1.09424	3.29582	3.17981	20.3665	56.8343	12.4235	639526	34.671	1.53997	8450.97		1	1
1768.63	1170.44	2.05753	2.01837	0	3.24764	3.06835	114.164	104.321	0	640516	180.691	2.25694	7657.8		1	0
2986.05	1939.36	2.17476	2.15947	1.24086	3.4751	3.28766	149.54	144.367	17.4126	640552	189.735	2.27815	5777.45		1	1
457.268	591.232	2.85656	2.62859	0	2.66017	2.77176	718.712	425.194	0	640625	773.272	2.88833	3924.26		0	0
2109.25	950.419	1.6976	1.87409	0.868067	3.32413	2.97792	49.842	74.8332	7.38018	641762	101.468	2.00633	9998		1	1
2398.63	3276.39	2.38512	2.38763	0.975685	3.37996	3.5154	242.73	244.135	9.45551	641791	312.256	2.49451	5512.56		1	1
2881.25	3231.86	2.32684	2.33626	1.14032	3.45958	3.50945	212.244	216.9	13.8141	644314	417.182	2.62033	9998		1	1
140.86	412.215	2.11583	1.91916	0.273815	2.14879	2.61512	130.565	83.0152	1.87852	649844	152.381	2.18293	4282.13		0	0
1776.85	1229.93	1.93841	1.93736	0.993224	3.24965	3.08988	86.7787	86.5685	9.84519	650208	102.559	2.01098	4214.83		1	1
2201.71	1009.13	1.91599	1.92366	0	3.34276	3.00395	82.4118	83.881	0	652155	82.6521	1.91725	3222.14		1	0
1370.68	708.896	1.57532	1.74694	0.688858	3.13694	2.85058	37.6114	55.8395	4.88492	653958	49.1513	1.69153	5500.27		1	1
560.43	3645.52	1.70376	2.25451	1.51597	2.74852	3.56176	50.5546	179.683	32.8072	654545	60.8873	1.78453	5898.95		0	0
1863.86	1338.07	1.69121	1.87766	1.0567	3.27041	3.12648	49.1143	75.4508	11.3945	654856	62.8612	1.79838	5014.69		1	1
2884.33	1979.18	2.08707	2.06385	1.09889	3.46004	3.29648	122.2	115.838	12.5572	654906	0	0	0		1	1
2477.2	1844.25	2.24982	2.17591	0.591885	3.39396	3.26582	177.754	149.937	3.90737	654958	298.051	2.47429	9998		1	1
188.619	377.28	2.91412	2.70834	0	2.27559	2.57666	820.573	510.904	0	655579	818.098	2.91281	3365.34		0	0
319.99	1123.54	0.747533	1.28696	0.388279	2.50514	3.05059	5.59156	19.3623	2.445	655873	5.94418	0.774092	4012.95		0	0
291.313	5240.67	1.86374	2.33429	1.49195	2.46436	3.71939	73.0701	215.919	31.0417	657233	102.701	2.01158	5107.31		0	0
1081.2	806.283	2.22726	2.06798	0	3.03391	2.90649	168.756	116.945	0	657679	192.743	2.28498	4460.61		1	0
385.396	756.682	2.015	1.94155	1.19984	2.58591	2.87891	103.513	87.4072	15.8431	658095	134.403	2.12841	4979.94		0	0
130.24	220.852	0.578022	0.972811	0.119838	2.11474	2.3441	3.78462	9.39315	1.31777	658723	4.89122	0.689417	3508.21		0	0
2150.21	2377.46	1.76804	2.05289	1.57337	3.33248	3.37611	58.6193	112.951	37.443	659426	94.6896	1.9763	6779.33		1	1
1929.47	1513.22	2.16769	2.15323	1.30087	3.28544	3.1799	147.126	142.309	19.9926	659523	229.228	2.36027	8041.38		1	1
1799.69	1507.77	2.75774	2.52876	0	3.2552	3.17834	572.456	337.876	0	660362	304.681	2.48385	9998		1	0
2860.35	4826.92	2.28993	2.24143	1.09697	3.45642	3.68367	194.955	174.352	12.5018	662787	320.906	2.50638	8054.68		1	1
102.137	137.311	0.754316	0.741923	0.288081	2.00918	2.1377	5.67958	5.51979	1.94125	663364	10.4141	1.01762	8970.48		0	0
825.242	1216.78	2.56342	2.36553	0	2.91658	3.08521	365.95	232.023	0	663538	396.457	2.5982	3707.29		1	0
2029.42	1564.47	2.95112	2.72465	0	3.30737	3.19437	893.562	530.454	0	663565	1037.07	3.01581	4541.82		1	0
3306.98	1736.98	2.06212	2.14238	0.994977	3.51943	3.2398	115.377	138.796	9.88502	665101	141.292	2.15012	5310.62		1	1
1932.37	1203.37	1.69325	1.76592	0.770659	3.28609	3.0804	49.3458	58.3343	5.89737	666455	80.7457	1.90712	7788.35		1	1
2107.95	1005.63	2.01961	2.00964	0.478043	3.32386	3.00244	104.618	102.244	3.00637	666489	247.676	2.39388	9998		1	1
1363.1	837.359	2.38534	2.16664	0	3.13453	2.92291	242.851	146.771	0	667510	244.651	2.38855	3412.55		1	0
616.091	793.359	2.3294	2.10776	0	2.78964	2.89947	213.502	128.161	0	667991	221.032	2.34445	3126.9		0	0
1127.77	1031.84	1.74132	1.8538	1.01928	3.05222	3.01361	55.1218	71.4168	10.454	669628	73.7337	1.86767	5520.67		1	1
1564.63	2047.53	1.80615	2.00952	1.15049	3.19441	3.31123	63.9958	102.217	14.1413	670458	107.76	2.03246	8414.58		1	1
1270.43	873.713	2.02785	1.92341	0	3.10395	2.94137	106.623	83.8314	0.834484	670514	138.8	2.14239	6610		1	0
157.766	56.8262	1.3463	1.09572	0	2.19801	1.75455	22.1972	12.4659	0	670551	27.2321	1.43508	7588.33		0	0
916.629	1247.01	2.03443	1.881	0.21944	2.96219	3.09587	108.252	76.0326	1.65745	670830	121.454	2.08441	4002.44		1	1
1860.32	863.428	1.66355	1.89931	1.17171	3.26959	2.93623	46.084	79.3061	14.8495	672136	55.0091	1.74043	4069.86		1	1
2364.61	2490.04	1.75954	2.03903	1.30804	3.37376	3.39621	57.4832	109.404	20.3256	672173	145.997	2.16434	9998		1	1
475.593	1086.18	2.44087	2.25569	0	2.67724	3.0359	275.973	180.175	0	672936	318.02	2.50245	4613.23		0	0
1368.27	910.15	1.57362	1.72906	0.855607	3.13617	2.95911	37.4646	53.5866	7.17145	673375	54.0046	1.73243	6459.85		1	1
1148.62	650.875	1.77518	1.68464	0	3.06017	2.8135	59.5906	48.3774	0	673558	70.8595	1.8504	5267.82		1	0
1331.67	870.194	1.81119	1.71396	0	3.1244	2.93962	64.7423	51.7553	0	673901	73.2539	1.86483	4879.07		1	0
3322.27	5095	2.12186	2.34332	1.48104	3.52143	3.70714	132.391	220.456	30.2716	673967	141.67	2.15128	3383.91		1	1
1860.84	1485.59	1.85057	1.86814	0.930209	3.26971	3.1719	70.8881	73.8141	8.51548	674199	86.8564	1.9388	5854.52		1	1
1244.61	559.312	1.85918	1.85855	0	3.09503	2.74765	72.307	72.202	0.910382	675485	98.5676	1.99373	6368.77		1	0
1594.95	574.139	1.8414	1.89594	1.28655	3.20275	2.75902	69.4063	78.6939	19.3443	676971	77.0331	1.88668	3216.62		1	1
1754.35	1917.24	2.20019	2.21771	0.955541	3.24412	3.28268	158.559	165.086	9.02695	677031	280.878	2.44852	9998		1	1
2009.11	1118.52	1.4113	1.5539	0.838021	3.303	3.04864	25.7813	35.8018	6.88685	677402	28.5856	1.45615	3639.24		1	1
3018.01	1644.44	2.07232	2.12143	0.55364	3.47972	3.21602	118.119	132.259	3.57799	677429	135.8	2.1329	4691.05		1	1
196.662	518.953	2.50259	2.29301	0	2.29372	2.71513	318.122	196.341	0	677754	366.295	2.56383	4449.21		0	0
3068.56	2556.06	1.965	2.02405	1.0937	3.48694	3.40757	92.2575	105.694	12.408	680183	114.632	2.05931	4890.49		1	1
1592.04	691.06	1.84007	1.87211	0	3.20195	2.83952	69.1939	74.4922	0.641499	680271	87.6862	1.94293	5024.18		1	0
632.269	599.962	2.15649	2.02503	0.98485	2.8009	2.77812	143.379	105.933	9.65718	680320	167.259	2.22339	4370.68		1	1
1590.99	642.28	2.02526	1.90972	0	3.20167	2.80772	105.99	81.2302	0	680866	107.131	2.02991	3314.96		1	0
1792.6	847.391	1.93333	1.90137	0.858188	3.25348	2.92808	85.7689	79.6843	7.2142	680894	174.251	2.24117	9998		1	1
1810.24	943.232	1.69486	1.79619	0.932143	3.25774	2.97462	49.529	62.5453	8.55349	681999	57.3712	1.75869	4118.19		1	1
1718.05	1567.16	1.78296	1.88224	0.761411	3.23503	3.19511	60.6687	76.2494	5.77313	682029	82.1924	1.91483	5934.39		1	1
2349.52	1342.1	2.09363	2.04622	0.807371	3.37098	3.12778	124.06	111.23	6.41758	682603	145.98	2.16429	4308.77		1	1
211.52	2192.73	0.305094	1.22891	0.447127	2.32535	3.34099	2.01881	16.9399	2.7998	682739	2.39835	0.379913	5643.27		0	0
567.322	536.319	2.0049	1.83934	0.621704	2.75383	2.72942	101.134	69.0784	4.18509	684134	127.057	2.104	4669.02		0	0
1777.94	904.425	1.90728	1.95657	0.668653	3.24992	2.95637	80.7757	90.4835	4.66287	684826	87.4894	1.94196	3757.45		1	1
1357.07	590.116	1.60093	1.69047	0.575547	3.1326	2.77094	39.8959	49.0312	3.76311	685448	44.4538	1.64791	3984.74		1	1
3310.98	2491.88	2.4584	2.37438	0	3.51996	3.39653	287.34	236.799	0	685469	344.66	2.53739	4305.28		1	0
225.674	388.208	2.55438	2.33096	0	2.35348	2.58906	358.409	214.268	0	686001	405.183	2.60765	4298.4		0	0
2958.08	2782.26	1.54359	1.90987	1.24151	3.47101	3.4444	34.9616	81.259	17.4387	689292	57.5639	1.76015	6720.31		1	1
1834.86	1342.93	1.54062	1.79455	1.06309	3.2636	3.12805	34.7231	62.3084	11.5636	690240	58.108	1.76424	9277.28		1	1
3327.9	1891.57	2.19848	2.16781	0.751208	3.52217	3.27682	157.935	147.165	5.63908	690280	174.155	2.24094	4111.54		1	1
1812.94	979.074	2.07056	2.03837	0.967032	3.25838	2.99082	117.643	109.236	9.26897	690317	125.296	2.09794	3700.64		1	1
865.652	1526.92	2.30623	2.15296	0.809539	2.93734	3.18382	202.41	142.219	6.44969	690373	455.406	2.6584	9998		1	1
1520.98	884.348	2.00141	1.91475	0.148583	3.18212	2.94662	100.324	82.1777	1.40794	690404	121.849	2.08582	4794.79		1	1
1365.92	773.744	1.62654	1.64352	0	3.13543	2.8886	42.3197	44.0064	0.0871625	693540	50.2149	1.70083	4674.77		1	0
1219.8	635.653	1.86473	1.8072	0	3.08629	2.80322	73.2361	64.1504	0.481598	693565	89.9766	1.95413	5183.96		1	0
1232.04	685.839	1.64168	1.67533	0.63662	3.09063	2.83622	43.8205	47.3513	4.33132	694823	58.5925	1.76784	5180.16		1	1
1534.32	1360.96	1.69674	1.92821	1.16771	3.18592	3.13384	49.7435	84.7641	14.7134	695460	82.768	1.91786	9998		1	1
1328.49	1342.56	2.0047	1.97754	0.341715	3.12336	3.12793	101.087	94.9595	2.19642	696281	184.15	2.26517	9998		1	1
1692.94	950.189	1.46467	1.79266	1.25342	3.22864	2.97781	29.1523	62.0386	17.9236	697515	33.1862	1.52096	2834.12		1	1
248.805	161.111	0.585031	0.930225	0.269503	2.39586	2.20713	3.84619	8.51578	1.85996	702202	2.96143	0.471502	4804.38		0	0
126.224	9.03707	0.335416	0.384523	0	2.10114	0.956028	2.16479	2.42395	0.508061	702626	0	0	8496.39		0	0
696.618	1157.56	2.55764	2.36879	0	2.84299	3.06354	361.114	233.771	0	702970	367.574	2.56534	3351.27		0	0
2931.42	1056.79	1.85551	1.98945	1.18008	3.46708	3.02399	71.6986	97.599	15.1383	703026	122.975	2.08982	8279.95		1	1
3333.91	1269.36	2.05423	2.07939	0.744961	3.52295	3.10358	113.299	120.057	5.55855	704995	142.22	2.15296	4323.64		1	1
170.882	248.442	1.05046	1.16724	0	2.2327	2.39522	11.2321	14.6972	0.249069	707835	9.77393	0.990069	6600.2		0	0
1683.26	451.451	1.72591	1.81334	0.773791	3.22615	2.65461	53.1995	65.0635	5.94007	708603	69.1715	1.83993	4937.09		1	1
1140.46	577.58	1.80387	1.67216	0	3.05708	2.76161	63.6604	47.0063	0.431888	709741	66.3311	1.82172	3616.55		1	0
1350.12	1856.71	1.47806	1.86897	1.37583	3.13037	3.26874	30.0651	73.9562	23.7594	709775	61.9636	1.79214	9998		1	1
2226.47	2512	2.34852	2.33139	1.38336	3.34762	3.40002	223.11	214.48	24.1747	709913	319.762	2.50483	8045.12		1	1
1668.92	813.432	1.98269	1.95981	0.215149	3.22243	2.91032	96.093	91.1609	1.64115	713138	118.932	2.0753	4835.74		1	1
1315.51	1040.16	2.54829	2.33722	0	3.11909	3.0171	353.416	217.382	0	713192	413.422	2.61639	4439.39		1	0
1757.34	862.229	1.87309	1.87761	0.519559	3.24486	2.93562	74.661	75.4419	3.30795	713309	84.7185	1.92798	4633.11		1	1
2157.49	1595.88	1.89651	1.94626	0.955914	3.33395	3.203	78.7966	88.3609	9.0347	713363	93.535	1.97097	4443.42		1	1
2479.56	4278.88	2.18061	2.25465	1.41896	3.39437	3.63133	151.568	179.744	26.2399	713389	256.462	2.40902	7820.45		1	1
1440.48	1222.61	1.84498	1.80755	0	3.15851	3.08729	69.9815	64.2026	0.365834	714086	82.0801	1.91424	4911.53		1	0
2578.83	3474.61	2.20388	2.28557	1.30197	3.41142	3.54091	159.912	193.005	20.0434	716492	276.904	2.44233	8955.93		1	1
1656.77	1254.67	2.75623	2.53498	0	3.21926	3.09853	570.461	342.753	0	717093	590.243	2.77103	3494.31		1	0
2601.24	2077.4	1.88355	1.97792	1.0743	3.41518	3.31752	76.4803	95.0435	11.8659	718538	87.0724	1.93988	4064.36		1	1
1870.13	1279.8	1.80527	1.79974	0.809587	3.27187	3.10714	63.8662	63.0578	6.4504	719179	122.536	2.08826	9998		1	1
1312.16	861.625	1.88876	1.88602	0.480037	3.11799	2.93532	77.4033	76.9172	3.02021	719835	88.722	1.94803	4574.61		1	1
1436.87	513.226	1.54469	1.7134	0.684116	3.15742	2.71031	35.0502	51.6887	4.83188	719868	33.6369	1.52682	2765.63		1	1
1553.18	1265.42	1.78246	1.90022	0.840829	3.19122	3.10224	60.5988	79.4734	6.93153	719898	77.224	1.88775	5921.05		1	1
1742.16	647.696	1.65913	1.76131	0.587005	3.24109	2.81137	45.6175	57.7178	3.86371	720234	58.2087	1.76499	5955.87		1	1
1978.7	1176.74	1.92396	1.93104	0.793569	3.29638	3.07068	83.9374	85.3174	6.21683	720277	184.792	2.26668	9998		1	1
298.997	358.707	0	0.0948121	0.434079	2.47567	2.55474	0	1.24398	2.71694	722089	0	0	4070.97		0	0
1341.47	1598.07	1.63443	1.71338	0.542638	3.12758	3.2036	43.0955	51.6867	3.4885	722443	52.2297	1.71792	4799.65		1	1
1858.05	1007.42	2.02128	1.98526	0.529773	3.26906	3.00321	105.022	96.6637	3.38667	722471	171.513	2.2343	8456.88		1	1
4579.01	4714.51	2.32121	2.40032	1.41564	3.66077	3.67344	209.512	251.374	26.0397	722624	504.128	2.70254	9998		1	1
1403.55	1133.4	2.23948	2.09455	0	3.14723	3.05438	173.573	124.322	0.055975	722702	181.857	2.25973	4888.2		1	0
1929.96	1044.76	2.06	2.01877	0.386852	3.28555	3.01902	114.815	104.417	2.43698	724751	186.492	2.27066	8050.02		1	1
275.756	349.054	1.94264	1.73025	0	2.44052	2.54289	87.6271	53.7344	0	724889	97.3231	1.98822	4348.7		0	0
2953.73	2038.71	1.8985	2.01201	1.06187	3.47037	3.30936	79.1593	102.803	11.531	724933	129.379	2.11186	9998		1	1
360.528	492.597	2.2544	2.07298	0	2.55694	2.69249	179.639	118.298	0	726260	194.266	2.2884	4019.81		0	0
458.11	508.353	2.43608	2.19333	0	2.66097	2.70617	272.945	156.074	0	727728	278.46	2.44476	3581.57		0	0
2315.81	1726.41	1.56806	1.78897	1.12897	3.3647	3.23714	36.9875	61.5138	13.4577	728744	62.528	1.79607	7571.77		1	1
2751.34	1308.93	2.15651	2.12841	0.715211	3.43954	3.11692	143.386	134.402	5.19052	728797	152.365	2.18289	3529.53		1	1
2844.34	1868.03	2.28772	2.22808	0.56636	3.45398	3.27138	193.962	169.075	3.68434	728830	310.743	2.4924	7561.59		1	1
1151.04	555.65	1.68248	1.68247	0.092183	3.06109	2.7448	48.137	48.1356	1.23647	728957	55.7597	1.74632	4611.15		1	1
2791.48	1356.45	1.96257	1.98039	0.942454	3.44583	3.1324	91.742	95.5844	8.75899	730424	105.999	2.0253	4461.11		1	1
1678.33	2194.88	2.61913	2.46127	0	3.22488	3.34141	416.03	289.246	0	730489	408.451	2.61114	3729.32		1	0
4221.77	3591.17	2.47596	2.42734	1.41959	3.62549	3.55524	299.2	267.507	26.2781	730555	611.079	2.7861	9998		1	1
353.077	236.998	0.923377	0.870713	0.251761	2.54787	2.37475	8.38256	7.42529	1.78551	731625	6.61904	0.820795	3321.88		0	0
186.066	286.684	0	0.845708	0.560053	2.26967	2.4574	0	7.00984	3.63123	734279	0	0	4237.63		0	0
1775.86	893.755	1.88091	1.87024	0.56197	3.24941	2.95122	76.0173	74.1722	3.64729	734843	94.306	1.97454	4964.7		1	1
2141.55	1681.47	1.95564	1.99874	0.870787	3.33073	3.22569	90.2896	99.7109	7.42654	735275	109.175	2.03812	5153.18		1	1
1539.91	1025.49	1.29937	1.45961	0.771934	3.18749	3.01093	19.9235	28.8146	5.91472	735999	31.9085	1.50391	9170.97		1	1
1547.04	901.86	1.80548	1.73934	0.474482	3.1895	2.95514	63.8972	54.8703	2.98182	736026	70.5456	1.84847	3539.93		1	1
2636.02	2295.13	2.10332	2.19185	1.27695	3.42095	3.36081	126.859	155.541	18.9212	736062	146.905	2.16704	3662		1	1
4509.91	5732.37	2.30546	2.33288	1.09064	3.65417	3.75833	202.05	215.221	12.3208	736764	317.776	2.50212	9773.96		1	1
3350.23	2602.73	2.17615	2.21465	1.38522	3.52507	3.41543	150.022	163.926	24.2786	737790	256.972	2.40989	9998		1	1
282.727	380.175	0.652352	0.91944	0.441595	2.45137	2.57998	4.49109	8.30692	2.76436	738152	0.5857	0	2999.45		0	0
3336.55	2589.14	2.32691	2.32954	1.19546	3.5233	3.41315	212.281	213.571	15.684	738880	289.315	2.46137	6726.89		1	1
1363.33	537.398	1.64666	1.58316	0.580019	3.1346	2.7303	44.3266	38.2964	3.80206	739523	48.1973	1.68302	3809.56		1	1
1726.65	1600.85	1.87413	1.95032	0.984159	3.23721	3.20435	74.8387	89.1915	9.64181	740297	89.0737	1.94975	4315.08		1	1
1669.58	784.107	1.77267	1.85941	0.901984	3.22261	2.89438	59.2476	72.3451	7.97965	740607	77.1494	1.88733	4822.78		1	1
1172.22	555.313	2.6037	2.37555	0	3.06901	2.74454	401.515	237.436	0	740663	436.421	2.63991	3984.47		1	0
1957.78	1440.92	1.90623	1.96206	0.93275	3.29176	3.15864	80.5802	91.6348	8.56546	740723	108.762	2.03648	5602.51		1	1
3608.78	3882.08	2.17499	2.24784	1.46288	3.55736	3.58906	149.62	176.944	29.0322	740771	245.901	2.39076	7758.53		1	1
202.371	363.115	0	0.795238	0.510686	2.30615	2.56004	0.516498	6.24076	3.24106	741571	0	0	5071.72		0	0
253.049	377.691	2.1122	1.94705	0	2.4032	2.57714	129.48	88.5216	0	741674	144.595	2.16015	4111.79		0	0
884.987	980.025	1.8059	1.79067	0.463761	2.94694	2.99124	63.9587	61.7543	2.90912	741697	119.274	2.07654	9859.24		1	1
413.739	4258.26	0.73743	1.12494	0.493224	2.61673	3.62923	5.46299	13.3333	3.11332	742759	9.03452	0.955905	9998		0	0
1492.47	603.828	1.66235	1.61805	0.461289	3.17391	2.78091	45.9566	41.5002	2.89261	744227	44.8757	1.65201	3058.64		1	1
2333.53	2304.77	2.12592	2.15643	1.08647	3.36801	3.36263	133.635	143.361	12.203	745370	226.232	2.35455	9998		1	1
1657.84	663.935	1.96249	1.9382	0.47532	3.21954	2.82213	91.7248	86.7364	2.98759	745714	109.658	2.04004	5874.33		1	1
1763.48	1003.99	1.867	1.80922	0.593803	3.24637	3.00173	73.6207	64.45	3.92467	745747	100.306	2.00133	7925.76		1	1
1705.41	1121.85	1.78427	1.83676	0.856825	3.23183	3.04994	60.8514	68.6687	7.1916	746211	74.936	1.87469	5029.17		1	1
1350.22	701.092	1.72828	1.65751	0.405396	3.1304	2.84578	53.4915	45.4471	2.54329	747153	56.2261	1.74994	3955.43		1	1
2728.09	2014.53	1.88203	1.92752	0.985926	3.43586	3.30417	76.2129	84.6301	9.68112	747728	99.0344	1.99579	5538.26		1	1
2208.2	1841.27	2.04383	2.05954	0.906062	3.34404	3.26512	110.619	114.693	8.05493	748639	132.729	2.12297	4986.62		1	1
2156.15	1308.11	2.01393	1.97104	0.850767	3.33368	3.11664	103.259	93.5498	7.09198	748677	118.176	2.07253	4247.11		1	1
396.103	570.576	2.01171	1.89954	0.518285	2.59781	2.75631	102.732	79.3488	3.29826	750428	134.967	2.13023	5959.44		0	0
197.376	312.354	0.804585	1.02726	0.188868	2.29529	2.49465	6.37655	10.6478	1.54479	750450	4.1015	0.612943	3872.8		0	0
1199.79	1660.13	1.29676	1.71037	1.27208	3.07911	3.22014	19.8045	51.3296	18.7105	750651	22.9149	1.36012	5686.4		1	1
333.145	907.093	2.56258	2.38767	0	2.52263	2.95765	365.239	244.16	0	752625	408.805	2.61152	4067.73		0	0
1318.17	961.259	1.93164	1.83589	0	3.11997	2.98284	85.4358	68.5309	0	753255	93.0809	1.96886	4134.34		1	0
1650.67	1227.66	1.79437	1.85812	0.704557	3.21766	3.08908	62.2834	72.1302	5.06473	753778	100.352	2.00153	7721.55		1	1
1598.86	680.758	1.93881	1.88365	0.654168	3.20381	2.83299	86.858	76.4979	4.50991	753829	139.546	2.14472	7446.92		1	1
131.61	247.663	2.12975	1.94336	0	2.11929	2.39386	134.819	87.7725	0	753858	168.053	2.22545	5597.96		0	0
1251.91	473.336	1.55296	1.66192	0.695359	3.09757	2.67517	35.7236	45.9118	4.9586	755502	41.4919	1.61796	4479.56		1	1
1559.25	941.387	1.94836	1.8486	0	3.19291	2.97377	88.7893	70.5667	0	756146	88.2666	1.9458	3179.15		1	0
1285.44	904.158	1.94782	1.85202	0	3.10905	2.95624	88.6784	71.1244	0	756650	87.045	1.93974	3069.4		1	0
3273.43	2686.46	2.16533	2.22473	1.17415	3.515	3.42918	146.33	167.775	14.9331	756701	217.116	2.33669	5834.54		1	1
1904.52	1628.17	1.94667	2.02912	0.998048	3.27979	3.2117	88.445	106.935	9.95516	756732	117.346	2.06947	5143.99		1	1
1492.49	1063.79	1.72118	1.77438	0.797766	3.17391	3.02686	52.6231	59.4814	6.2772	757108	86.4785	1.93691	7747.77		1	1
1921.05	1437.77	1.92519	1.9102	0.479522	3.28354	3.15769	84.1764	81.3211	3.01663	757161	93.2122	1.96947	4574.39		1	1
976.124	681.582	1.52708	1.6865	0.763165	2.98951	2.83352	33.6575	48.5843	5.79649	758593	55.7493	1.74624	8531.36		1	1
213.021	360.252	2.40148	2.18494	0	2.32842	2.55661	252.049	153.088	0	758635	295.467	2.47051	4414.17		0	0
284.578	1104.54	0.710618	0.8892	0.510486	2.4542	3.04318	5.13592	7.74818	3.23956	758936	2.59116	0.413494	3634.07		0	0
1990.94	1359.25	2.15005	2.09726	0.20144	3.29906	3.1333	141.27	125.102	1.59016	759993	234.858	2.3708	8652.77		1	1
1026.05	1350.27	2.76614	2.54875	0	3.01117	3.13042	583.639	353.798	0	762859	853.177	2.93104	5594.46		1	0
1417.84	965.755	1.72932	1.76311	0.867562	3.15163	2.98487	53.6191	57.9582	7.3716	763812	85.5714	1.93233	7332.98		1	1
345.613	667.927	2.14849	1.97657	0	2.53859	2.82473	140.763	94.7469	0	763853	203.497	2.30856	9639.16		0	0
1284.52	1197.4	1.89539	1.90327	0.226406	3.10874	3.07824	78.5939	80.033	1.68425	766160	116.255	2.06541	7187.01		1	1
1758.35	1468.69	1.78667	1.85276	0.898559	3.24511	3.16693	61.1884	71.2466	7.91697	767216	71.3578	1.85344	4316.22		1	1
503.648	431.662	1.00426	1.46408	1.37719	2.70213	2.63514	10.0987	29.1123	23.8339	767247	25.4893	1.40636	7411.83		0	0
1873.57	3269.76	2.26376	2.36286	1.41395	3.27267	3.51452	183.554	230.6	25.939	767277	279.675	2.44665	8263.35		1	1
2261.88	1899.65	2.06596	2.08637	0.651934	3.35447	3.27867	116.403	122.004	4.48677	767341	183.902	2.26459	7732		1	1
3319.81	2171.02	2.16311	2.19278	1.07777	3.52111	3.33666	145.581	155.875	11.961	767378	170.353	2.23135	4369.06		1	1
416.518	1088.91	0.683208	1.43927	0.757559	2.61963	3.03699	4.82179	27.496	5.72215	767466	3.35908	0.52622	4788.27		0	0
1627.21	1251.28	1.62514	1.83885	0.903506	3.21144	3.09735	42.1837	69.0001	8.00767	768793	61.7717	1.79079	6128.24		1	1
1917.42	917.797	1.35837	1.71468	0.934822	3.28272	2.96275	22.8227	51.8418	8.60641	768831	25.8014	1.41164	4173.46		1	1
3083.51	2816.6	2.36865	2.34275	0.746197	3.48904	3.44973	233.698	220.167	5.57439	769240	335.186	2.52529	6215.12		1	1
2090.56	1230.73	1.70822	1.83861	1.11466	3.32026	3.09016	51.0768	68.9621	13.0216	770107	104.452	2.01892	9998		1	1
185.015	1014.89	0.99688	1.62458	0.741346	2.26721	3.00642	9.92843	42.1293	5.51246	770223	14.6817	1.16678	5174.85		0	0
1654.52	1549.25	1.93034	2.00968	1.07619	3.21867	3.19012	85.181	102.254	11.9176	771279	129.234	2.11138	8043.9		1	1
3092.42	1559.9	1.89832	1.94714	0.922986	3.4903	3.1931	79.1259	88.54	8.37502	771318	84.412	1.9264	3975.72		1	1
1106.28	1222.78	2.59308	2.43119	1.10755	3.04386	3.08735	391.811	269.892	12.8099	774407	489.953	2.69015	4738.24		1	1
1414.84	786.201	1.99936	1.94996	0.311083	3.15071	2.89553	99.8522	89.1171	2.04683	775477	106.262	2.02638	3399.29		1	1
1553.35	966.381	1.70803	1.68628	0.527626	3.19127	2.98515	51.0538	48.5599	3.36997	775565	61.5575	1.78928	5680.07		1	1
1533.11	1283.45	1.88899	1.90177	1.00764	3.18557	3.10838	77.4449	79.7574	10.1775	775589	89.7992	1.95327	4293.2		1	1
1215.98	996.32	1.92787	2.00525	0.78045	3.08492	2.9984	84.697	101.216	6.03184	775614	110.177	2.04209	5314.33		1	1
607.787	2007.57	0.863269	1.26432	0.59529	2.78375	3.30267	7.2991	18.379	3.93813	775646	5.87269	0.768837	5414.61		0	0
1951.3	1660.3	1.91308	1.93313	0.590721	3.29032	3.22019	81.8609	85.73	3.89691	777865	121.018	2.08285	6595.04		1	1
1608.6	1520.41	1.86875	1.89952	0.86955	3.20645	3.18196	73.9178	79.3457	7.40543	777908	91.733	1.96253	6938.48		1	1
2175.9	999.139	1.84943	1.86636	0.772612	3.33764	2.99963	70.7025	73.5116	5.92396	778016	76.7708	1.8852	4607.18		1	1
1633.44	668.514	2.06578	1.9705	0	3.2131	2.82511	116.354	93.4338	0.517231	778049	127.513	2.10555	3825.01		1	0
1958.85	1155.85	1.96856	1.99493	0.900433	3.292	3.0629	93.0168	98.8396	7.95121	778730	120.605	2.08136	5250.99		1	1
794.2	754.264	1.89999	1.84691	0	2.89993	2.87752	79.4316	70.2922	0	779150	97.2137	1.98773	5688.17		1	0
469.701	545.079	0.750354	1.10112	0.308875	2.67182	2.73646	5.628	12.6218	2.03646	780584	3.18692	0.503371	3232.85		0	0
4822.77	4318.95	1.84152	2.17859	1.61679	3.6833	3.63538	69.426	150.865	41.3804	780709	95.8296	1.9815	4622.08		1	1
1661.07	777.314	1.8214	1.87866	0.708761	3.22039	2.8906	66.2833	75.6238	5.114	781870	88.8505	1.94866	6453.65		1	1
3483.65	5957.4	2.41918	2.52457	1.47246	3.54203	3.77506	262.532	334.631	29.6798	782283	471.97	2.67391	8864.6		1	1
1758.38	2242.99	0	2.52439	3.19028	3.24511	3.35083	0	334.492	1549.82	782355	331.978	2.52111	9998		1	0
4410.31	4319.4	2.42689	2.42359	1.26489	3.64447	3.63542	267.235	265.21	18.4031	782393	237.873	2.37635	2901.52		1	1
544.54	853.236	0.640088	1.26663	0.607106	2.73603	2.93107	4.36604	18.4771	4.04675	783206	4.92024	0.691986	4781.75		0	0
1462.38	1081.19	1.719	1.72257	0.747722	3.16506	3.0339	52.3604	52.7923	5.594	785207	68.6128	1.8364	5564.2		1	1
3150.34	2984.45	2.11175	2.21399	1.11429	3.49836	3.47486	129.346	163.678	13.0104	785260	214.09	2.3306	7861.38		1	1
2317.36	1102.69	2.2202	2.16161	0.907576	3.36499	3.04245	166.034	145.082	8.08306	787345	213.964	2.33034	6606.77		1	1
2100.85	1606.94	2.08533	2.07228	0.55197	3.32239	3.206	121.71	118.107	3.56427	791320	166.729	2.22201	5708.57		1	1
3456.45	3530.57	2.56376	2.42317	0	3.53863	3.54784	366.236	264.951	0	791982	462.018	2.66466	5341.32		1	0
2921.3	4479.81	2.58085	2.48584	1.09979	3.46558	3.65126	380.933	306.083	12.5833	794974	523.772	2.71914	7095.04		1	1
270.094	480.152	2.39287	2.17707	0	2.43151	2.68138	247.097	150.338	0	796418	263.875	2.4214	3467.16		0	0
1548.91	1281.07	1.91844	1.98724	0.888994	3.19003	3.10757	82.8783	97.1057	7.7445	798663	127.689	2.10615	7533.36		1	1
1655.3	833.133	1.08228	1.60724	1.14209	3.21888	2.92071	12.086	40.4801	13.8703	800145	29.4236	1.4687	9998		1	1
1733.72	695.227	1.95958	1.94122	0.708486	3.23898	2.84213	91.1133	87.3404	5.11076	801425	100.171	2.00074	3365.7		1	1
204.467	628.665	2.19742	2.01629	0.290111	2.31062	2.79842	157.552	103.822	1.95034	802116	192.025	2.28336	4693.09		0	0
1660.86	617.733	1.83244	1.84672	0.473705	3.22033	2.7908	67.9895	70.2624	2.9765	803191	85.4637	1.93178	5720.02		1	1
179.893	481.956	2.29642	2.11007	0	2.25501	2.68301	197.889	128.846	0	803384	229.447	2.36068	4316.82		0	0
2155.68	1687.86	2.1472	2.14558	0.886785	3.33358	3.22734	140.345	139.824	7.70521	803445	188.625	2.2756	5320.58		1	1
2878.15	2295.84	2.04822	2.09497	1.05219	3.45911	3.36094	111.744	124.444	11.2769	803506	264.234	2.42199	9998		1	1
1697.02	698.662	1.09188	1.39601	0.764517	3.22969	2.84427	12.356	24.8891	5.81456	804620	24.1221	1.38242	8488.63		1	1
119.944	84.7197	0	0	0	2.07898	1.92798	0.968791	0	0	804741	0.864939	0	3309.56		0	0
1676.37	1248.32	1.80238	1.76944	0	3.22437	3.09633	63.4427	58.8091	0.881515	804772	72.8249	1.86228	4440.01		1	0
1575.92	583.733	1.51038	1.65012	0.579542	3.19753	2.76621	32.3878	44.6812	3.79789	804788	38.28	1.58297	4224.51		1	1
521.583	577.894	2.17674	1.99632	0	2.71732	2.76185	150.224	99.1562	0.222267	804810	171.031	2.23307	4200.05		0	0
2763.97	2612.69	2.29164	2.24003	0.775986	3.44153	3.41709	195.721	173.791	5.97016	804829	319.609	2.50462	8881.28		1	1
3061.16	1864.36	1.85609	1.86824	1.03472	3.48589	3.27053	71.7945	73.8314	10.8322	804874	93.8699	1.97253	5762.68		1	1
2720.67	1659.05	3.11164	2.87939	0	3.43468	3.21986	1293.14	757.515	0	804910	1680.92	3.22555	7340.9		1	0
234.685	647.556	2.71629	2.47982	0	2.37048	2.81128	520.346	301.868	0	805656	574.805	2.75952	3775.64		0	0
3158.74	1960.21	2.43325	2.33037	1.04722	3.49951	3.2923	271.178	213.977	11.1486	805704	365.961	2.56343	5297.52		1	1
136.73	240.217	0.834297	1.06485	0.144776	2.13587	2.3806	6.82806	11.6104	1.39565	806521	6.54978	0.816227	4069.51		0	0
1898.37	1020.96	1.70996	1.87967	1.04533	3.27838	3.00901	51.2813	75.8004	11.1002	807197	72.0541	1.85766	6482.08		1	1
3728.47	3086.11	2.20581	2.27677	1.62838	3.57153	3.48941	160.624	189.135	42.4995	807333	246.96	2.39263	8274.35		1	1
107.219	75.6959	0.230566	0.735097	0	2.03027	1.87907	1.70046	5.43371	0	807425	0	0	3954.36		0	0
2043.05	1580.54	1.97202	1.91776	0.520317	3.31028	3.19881	93.7601	82.7485	3.31373	809075	114.302	2.05805	4987.51		1	1
1546.07	788.729	1.64398	1.75869	0.920724	3.18923	2.89693	44.053	57.3701	8.33151	809103	48.3587	1.68447	3912.54		1	1
2168.76	1648.65	2.50282	2.33521	0	3.33621	3.21713	318.288	216.378	0	810421	343.603	2.53606	3892.94		1	0
1656.88	709.705	1.99722	1.9503	0.724974	3.21929	2.85108	99.3624	89.1873	5.30853	811368	132.525	2.1223	5892.85		1	1
1641.75	964.377	1.79083	1.8103	0.764661	3.21531	2.98425	61.7771	64.6103	5.81649	811399	88.154	1.94524	6240.55		1	1
1613.58	1548.55	1.96241	1.93629	0.0367763	3.20779	3.18993	91.7086	86.3561	1.08837	811428	131.181	2.11787	6448.26		1	1
173.145	683.932	0.39216	0.799845	0.551394	2.23841	2.83501	2.46695	6.30732	3.55954	812127	0	0	4519.92		0	0
1837.65	1121.64	2.05844	1.99983	0.0876328	3.26426	3.04985	114.404	99.9606	1.22358	812590	152.41	2.18301	5928.21		1	1
1901.39	1922.06	2.0163	2.04839	0.980151	3.27907	3.28377	103.825	111.787	9.55324	812637	153.913	2.18728	9505.48		1	1
1823.63	752.542	1.45277	1.67495	1.01133	3.26094	2.87653	28.3641	47.3101	10.2642	814752	36.5917	1.56338	7669.34		1	1
4259.01	3918.28	2.55187	2.50891	1.10374	3.62931	3.5931	356.344	322.784	12.6982	815116	402.261	2.60451	3978.11		1	1
2614.82	1390.94	2.12045	2.07954	0.597077	3.41744	3.14331	131.964	120.1	3.95437	816386	281.633	2.44968	9998		1	1
1650.74	1455.73	1.78862	1.80309	0.614588	3.21768	3.16308	61.4632	63.5464	4.11707	816416	128.394	2.10855	9998		1	1
1529.64	752.556	1.51195	1.72105	0.787729	3.18459	2.87654	32.5047	52.608	6.13379	818788	50.028	1.69921	8248.86		1	1
1749.17	1455.48	2.04109	2.06027	1.17184	3.24283	3.16301	109.924	114.887	14.8538	818809	147.126	2.16769	5381.77		1	1
1561.13	1012.16	1.87285	1.8811	0.574504	3.19344	3.00525	74.6187	76.0494	3.75409	818840	119.215	2.07633	7740.25		1	1
1698.06	922.489	1.94882	1.99476	0.984747	3.22995	2.96496	88.8827	98.8	9.65488	821160	134.369	2.1283	7001.98		1	1
816.432	1022.39	2.60375	2.45378	0	2.91192	3.00962	401.564	284.301	0	821205	468.247	2.67048	4192.04		1	0
3736.8	3019.23	2.32949	2.30274	0.810723	3.5725	3.4799	213.544	200.788	6.4673	821929	222.406	2.34715	4138.27		1	1
430.492	519.641	2.09027	1.9515	0.936725	2.63397	2.7157	123.102	89.4333	8.64419	821959	139.782	2.14545	3999.9		0	0
2956.74	3408.44	2.71322	2.48865	0	3.47081	3.53256	516.675	308.068	0	822803	0	0	0		1	0
1225.97	1074.37	1.77002	1.75968	0.348699	3.08848	3.03115	58.8877	57.5022	2.23203	828965	84.062	1.9246	6535		1	1
1868.93	1523.62	2.44891	2.25457	0	3.27159	3.18288	281.131	179.709	0	829509	286.623	2.45731	3141.67		1	0
1442.35	672.029	1.96088	1.83134	0	3.15907	2.82739	91.3864	67.8166	0	831428	100.665	2.00288	4008.91		1	0
1501.65	807.826	1.739	1.8267	0.988862	3.17657	2.90732	54.8273	67.0963	9.7468	831487	78.4504	1.8946	6250.42		1	1
1975.71	1103.28	1.32799	1.79529	1.50611	3.29572	3.04269	21.2809	62.4147	32.0711	831506	45.8861	1.66168	9998		1	1
2939.84	1499.27	2.06528	2.04756	0.877597	3.46832	3.17588	116.219	111.572	7.54392	831554	117.305	2.06932	3129.46		1	1
319.74	619.997	2.39709	2.21271	0	2.5048	2.79239	249.512	163.197	0	831581	284.907	2.4547	4481.07		0	0
708.357	563.082	2.66553	2.43708	0	2.85025	2.75057	462.948	273.58	0	831629	512.14	2.70939	4905.18		1	0
2140.26	2117	2.41448	2.2746	0	3.33047	3.32572	259.705	188.191	0	831876	378.657	2.57825	9391.91		1	0
569.49	699.481	2.31442	2.11499	0	2.75549	2.84478	206.264	130.314	0	832502	222.891	2.34809	3590.62		0	0
1791.86	1411.42	2.02816	2.03992	1.00125	3.2533	3.14966	106.698	109.628	10.0288	833830	181.415	2.25867	8584.99		1	1
394.286	594.226	2.55312	2.31404	0	2.59581	2.77395	357.371	206.084	0	833887	400.919	2.60306	4079.77		0	0
2171.97	1546.01	2.13155	2.13057	0.800552	3.33685	3.18921	135.379	135.074	6.31759	833914	188.072	2.27432	6517.22		1	1
1393.05	1004.08	1.82293	1.81986	0.797177	3.14397	3.00177	66.5164	66.0483	6.2687	834436	101.395	2.00602	7386.85		1	1
2402.02	2468.14	1.97282	2.06517	1.02593	3.38058	3.39237	93.933	116.191	10.6153	837554	132.867	2.12342	6424.58		1	1
1556.42	1882.74	2.16428	2.16208	1.23931	3.19213	3.27479	145.976	145.239	17.3503	837600	169.801	2.22994	4333.93		1	1
1963.62	1669.79	1.88899	1.94276	1.04059	3.29306	3.22266	77.4445	87.6525	10.9798	837747	114.873	2.06022	6401.36		1	1
103.356	644.796	0.974366	1.04723	0.0210472	2.01434	2.80942	9.42683	11.1488	1.04966	838927	6.34764	0.802612	3851.97		0	0
339.314	744.881	2.58307	2.35003	0	2.5306	2.87209	382.882	223.89	0	839232	454.996	2.65801	4696.31		0	0
2140.94	1835.55	2.3288	2.2389	0.887514	3.3306	3.26377	213.206	173.342	7.71815	839272	423.422	2.62677	9998		1	1
1281.61	1059.22	1.68501	1.71696	1.14734	3.10776	3.02499	48.4186	52.1146	14.0391	842648	70.1818	1.84622	5992.89		1	1
4175.98	2946.21	2.4436	2.32956	0	3.62076	3.46926	277.715	213.578	0	842682	401.92	2.60414	5645.79		1	0
2361.29	2165.44	1.81131	1.86009	0.979529	3.37315	3.33555	64.7607	72.4583	9.53957	843751	67.3831	1.82855	4103.8		1	1
1716.77	647.03	1.87157	1.80054	0.488999	3.23471	2.81092	74.4003	63.1739	3.08318	845386	73.2838	1.86501	3167.61		1	1
1399.48	2440.96	1.94236	2.08397	1.11947	3.14597	3.38756	87.5716	121.331	13.1666	845430	101.322	2.0057	4601.05		1	1
1454.38	909.918	1.42085	1.75497	1.21325	3.16268	2.959	26.3543	56.8816	16.34	847360	31.9306	1.50421	5015.5		1	1
4430.37	8097.27	2.53207	2.62828	1.72617	3.64644	3.90834	340.467	424.893	53.2314	848665	514.44	2.71133	6501.07		1	0
622.371	808.972	1.27777	1.58123	1.03791	2.79405	2.90793	18.957	38.1263	10.9122	848747	24.744	1.39347	4538.54		0	0
1394.6	662.576	1.89791	1.85119	0.131019	3.14445	2.82124	79.0518	70.9892	1.35213	849277	81.3132	1.91016	3149.51		1	1
1383.59	1057.35	1.79062	1.84711	0.957659	3.14101	3.02422	61.7476	70.3243	9.07107	849303	101.127	2.00487	7945.12		1	1
191.453	417.118	2.17588	1.9937	0	2.28206	2.62026	149.926	98.5596	0	849321	150.794	2.17839	3300.83		0	0
4928.51	3781.8	2.40648	2.4266	1.14137	3.69272	3.5777	254.963	267.053	13.8474	849367	475.116	2.6768	9998		1	1
1311.96	496.572	1.89447	1.83793	0	3.11792	2.69598	78.4277	68.8534	0.334941	853093	91.416	1.96102	4425.34		1	0
735.317	799.319	2.21726	2.04134	0	2.86647	2.90272	164.914	109.986	0	853119	208.788	2.31971	6235.15		1	0
1130.58	1254.57	2.03657	1.976	0	3.0533	3.0985	108.786	94.6226	0	853136	137.858	2.13943	5955.99		1	0
1504.38	1209.34	1.09885	1.59721	1.00477	3.17736	3.08255	12.5561	39.5556	10.1104	853169	22.7728	1.35742	9998		1	1
173.052	475.837	0.647122	0.924729	0.0569393	2.23818	2.67746	4.43733	8.4087	1.14009	853398	4.95533	0.695073	3988.56		0	0
263.195	449.009	0	0.743582	0.324942	2.42028	2.65226	0	5.54092	2.11321	855393	0	0	4625.04		0	0
204.829	426.922	2.38502	2.20099	0	2.31139	2.63035	242.674	158.851	0	855916	265.509	2.42408	3799.12		0	0
2312.84	2643.45	2.60049	2.46845	0	3.36414	3.42217	398.556	294.071	0	856561	339.493	2.53083	4350.54		1	0
4445.28	8220.83	2.52303	2.50818	1.41626	3.6479	3.91492	333.446	322.242	26.0771	857876	575.753	2.76024	9437.03		1	1
530.621	1725.54	2.52829	2.33085	0.878872	2.72478	3.23692	337.514	214.214	7.5661	858211	986.34	2.99403	9998		0	0
1136.97	866.175	1.89065	1.79481	0.338107	3.05575	2.93761	77.7403	62.3463	2.17825	861309	98.9788	1.99554	5162.19		1	1
1563.27	483.095	1.9061	1.85893	0.599756	3.19403	2.68403	80.5573	72.2661	3.97884	861588	76.6865	1.88472	3121.16		1	1
2109.41	1007.48	2.58102	2.44342	0	3.32416	3.00324	381.081	277.598	0	864208	409.99	2.61277	3674.03		1	0
1961.22	1376.83	2.12315	2.08397	0.790849	3.29253	3.13888	132.785	121.33	6.17801	867184	166.135	2.22046	4602.5		1	1
1973.82	722.208	1.88978	1.8754	0.526751	3.29531	2.85866	77.5855	75.0593	3.36319	868317	94.9256	1.97738	4813.88		1	1
322.026	755.369	3.12645	2.8799	0	2.50789	2.87816	1337.99	758.409	0	869288	1344.11	3.12844	3283.36		0	0
2619.12	1358.68	1.84321	2.00578	1.28463	3.41816	3.13312	69.6965	101.339	19.2588	871128	125.243	2.09775	8817.19		1	1
1861.28	2922.38	1.78486	1.99029	1.07687	3.26981	3.46574	60.9341	97.7899	11.9363	872356	89.6228	1.95242	6631.99		1	1
2202.47	2051.11	2.25517	2.24186	1.12644	3.34291	3.31199	179.959	174.525	13.3794	873234	231.56	2.36466	5370.86		1	1
2086.46	1867.45	1.96672	1.95179	0.802565	3.31941	3.27125	92.6228	89.4929	6.34696	874502	129.806	2.1133	6514.69		1	1
721.988	1487.06	2.80876	2.58757	0	2.85853	3.17233	643.814	386.875	0	874690	937.431	2.97194	9998		0	0
1299.41	650.599	1.71529	1.74084	0.148687	3.11375	2.81331	51.9148	55.0604	1.40827	875915	55.6534	1.74549	4040.11		1	1
3009.52	2492.17	2.88009	2.65172	0	3.4785	3.39658	758.741	448.459	0	875976	1389.93	3.14299	9998		1	0
1841.94	1357.3	1.7369	1.7821	0.586631	3.26528	3.13268	54.5629	60.5483	3.86039	876950	91.8448	1.96305	8628.18		1	1
1894.31	1127.74	1.68862	1.83857	0.89153	3.27745	3.05221	48.8222	68.9564	7.78986	880330	58.4843	1.76704	4729.39		1	1
1900	1125.05	1.71774	1.79886	0.932987	3.27875	3.05117	52.2084	62.9298	8.57012	880633	60.0825	1.77875	3821.71		1	1
1923.92	2099.75	1.77162	1.9581	1.17201	3.28419	3.32217	59.1049	90.8032	14.8598	880655	73.524	1.86643	4714.5		1	1
3346.69	2518	2.01358	2.10652	1.11021	3.52461	3.40106	103.177	127.798	12.8886	880696	143.896	2.15805	6658.74		1	1
2534.69	2042.73	1.93484	2.04426	1.15222	3.40392	3.31021	86.0683	110.73	14.1979	883741	114.081	2.05721	5413.77		1	1
1159.59	659.916	1.85633	1.89254	0.0650577	3.0643	2.81949	71.8335	78.0794	1.1616	883777	82.0638	1.91415	4508.49		1	1
2113.95	1951.22	2.36066	2.21017	0	3.32509	3.29031	229.436	162.245	0	883800	360.047	2.55636	7580.83		1	0
1238.08	674.982	1.83369	1.78375	0.509514	3.09275	2.82929	68.1859	60.7789	3.23232	884061	105.774	2.02438	7982.58		1	1
1194.18	2957.81	1.48553	1.53228	0.182154	3.07707	3.47097	30.5866	34.0625	1.52109	884096	37.3226	1.57197	5074.38		0	0
168.035	408.238	0.729054	1.09889	0	2.2254	2.61091	5.35864	12.557	0	884681	5.06799	0.704836	5561.09		0	0
1683.71	1592.4	1.60818	1.84408	1.21181	3.22627	3.20205	40.568	69.8355	16.286	886808	71.3252	1.85324	8798.7		1	1
1585.25	619.938	2.23958	2.08105	0	3.2001	2.79235	173.61	120.518	0	887566	210.02	2.32226	5462.43		1	0
1503.24	506.339	2.01196	2.00514	0	3.17703	2.70444	102.793	101.191	0.917041	888876	118.006	2.0719	4316.23		1	0
2024.09	1531.02	2.46033	2.2829	0	3.30623	3.18498	288.619	191.821	0	890308	316.267	2.50005	9998		1	0
415.547	609.286	2.37893	2.18592	0	2.61862	2.78482	239.293	153.432	0	891136	259.999	2.41497	3943.26		0	0
2733.26	2686.06	2.23503	2.21114	0.798629	3.43668	3.42912	171.803	162.608	6.28969	891164	216.867	2.33619	7340.11		1	1
2359.21	1302.04	2.00528	2.04125	0.827575	3.37277	3.11463	101.223	109.964	6.72319	892878	110.541	2.04352	4054.46		1	1
2252.15	2010.28	1.75161	1.92718	1.10124	3.3526	3.30326	56.4431	84.5627	12.6252	892920	88.1213	1.94508	9372.37		1	1
714.577	883.867	1.89218	1.8298	0	2.85405	2.94639	78.016	67.5777	0.675762	895254	89.1449	1.9501	4280.6		1	0
1793.93	951.762	2.03682	2.02001	0.878482	3.25381	2.97853	108.847	104.714	7.5593	896742	123.729	2.09247	4207.37		1	1
1604.42	993.146	1.95396	1.87386	0	3.20532	2.99701	89.9423	74.7929	0	896765	93.1682	1.96927	3338.31		1	0
3216.27	3448.18	2.20534	2.2915	1.25201	3.50735	3.53759	160.451	195.661	17.8652	897530	232.263	2.36598	5875.5		1	1
1466.33	1244.46	1.68499	1.75162	0.777275	3.16623	3.09498	48.416	56.444	5.98791	898050	67.8135	1.83132	5279.69		1	1
2487.95	1574.88	2.06605	2.03922	0.478681	3.39584	3.19725	116.425	109.452	3.01079	898086	135.241	2.13111	4387.36		1	1
1228.7	909.509	1.85228	1.81895	0	3.08944	2.95881	71.1678	65.9097	0.684015	900088	97.1488	1.98744	6532.34		1	0
235.701	232.38	0.850035	0.993728	0	2.37236	2.3662	7.08002	9.85662	0.515733	901446	5.86696	0.768413	4119.3		0	0
2505.02	2093.13	2.01947	2.02541	0.850695	3.39881	3.3208	104.585	106.025	7.0908	901941	205.604	2.31303	9998		1	1
1596.78	818.165	1.84901	1.83273	0.439772	3.20325	2.91284	70.634	68.0353	2.75278	902998	75.7572	1.87942	3925.48		1	1
1529.37	1338.71	2.3598	2.18189	0	3.18451	3.12669	228.981	152.017	0	903193	222.61	2.34754	4709.09		1	0
1171	598.566	1.48959	1.66056	0.967014	3.06856	2.77711	30.8739	45.7683	9.2686	904989	34.7826	1.54136	4194.65		1	1
107.329	141.38	0	0.61227	0.0589508	2.03072	2.15039	0	4.09515	1.14538	905523	0	0	8195.47		0	0
1483.19	703.422	1.70105	1.67072	0.616078	3.1712	2.84722	50.2405	46.851	4.13122	905672	57.0625	1.75635	4740.35		1	1
2665.73	7772.5	2.11164	2.29067	1.44204	3.42582	3.89056	129.312	195.288	27.6721	905918	235.232	2.3715	9998		0	0
3215.13	2747.5	2.39049	2.32255	0.699394	3.5072	3.43894	245.75	210.161	5.00489	905958	305.073	2.4844	4448.85		1	1
277.324	341.283	2.35386	2.13424	0	2.44299	2.53312	225.872	136.218	0	906891	257.539	2.41084	4153.29		0	0
970.728	487.868	1.51518	1.69762	1.13025	2.9871	2.6883	32.7475	49.8445	13.4975	909413	42.1608	1.62491	5823.5		1	1
303.274	630.599	2.79805	2.57092	0	2.48184	2.79975	628.128	372.32	0	909480	635.109	2.80285	3191.89		0	0
1305.8	814.183	1.79657	1.80433	0	3.11588	2.91072	62.5993	63.7275	0.0214777	910026	75.7415	1.87933	5352.39		1	0
3468.88	2317.49	1.87198	2.04993	1.24568	3.54019	3.36502	74.4705	112.185	17.607	910585	83.0518	1.91935	3435.13		1	1
1824.68	1456.58	1.91883	1.92135	0.874487	3.26119	3.16333	82.9522	83.4348	7.49009	910986	117.856	2.07135	6037.29		1	1
2583.41	2075.65	1.88043	2.03852	0.956918	3.41219	3.31716	75.9326	109.274	9.05561	911639	110.305	2.04259	5958.63		1	1
3446.98	2295.89	2.37626	2.31274	0.497266	3.53744	3.36095	237.827	205.467	3.14243	912094	266.101	2.42505	3723.58		1	1
2557.38	1966.04	2.61359	2.46988	0	3.4078	3.29359	410.759	295.038	0	912391	508.717	2.70648	6418.57		1	0
2617.88	1854.83	2.51019	2.34781	0	3.41795	3.2683	323.736	222.745	0	913918	432.224	2.63571	5939.49		1	0
1950.19	1057.07	1.69697	1.8449	0.812134	3.29008	3.0241	49.7703	69.9687	6.48834	914439	61.0579	1.78574	5605.69		1	1
2181.4	1301.1	2.06974	2.09074	0.949575	3.33874	3.11431	117.42	123.237	8.90378	914498	164.636	2.21652	6128.82		1	1
114.895	202.02	0.274684	0.911643	0.289522	2.0603	2.30539	1.88228	8.15911	1.9477	915638	0	0	4376.95		0	0
1658.39	856.269	1.85383	1.87855	0.513019	3.21969	2.93261	71.4219	75.6055	3.25851	916569	77.1825	1.88752	3830.39		1	1
2919.85	2793.67	1.47453	1.82557	0.979146	3.46536	3.44618	29.8216	66.9227	9.53117	916832	76.5222	1.88379	9998		1	1
1180.02	462.297	1.71221	1.69363	0.833641	3.07189	2.66492	51.5479	49.3894	6.81774	917620	63.5098	1.80284	4826.41		1	1
2156.32	2090.46	1.814	2.05094	1.21711	3.33371	3.32024	65.1621	112.445	16.4859	917677	89.1001	1.94988	5996.4		1	1
5966.29	3257.29	2.30304	2.41033	1.59095	3.7757	3.51286	200.929	257.235	38.9901	917717	287.443	2.45855	6823.47		1	1
1352.25	985.958	1.7392	1.71991	0.368206	3.13106	2.99386	54.8535	52.47	2.33456	918966	59.3585	1.77348	3670.45		1	1
332.943	646.716	2.29335	2.13448	0	2.52237	2.81071	196.494	136.295	0	918998	224.979	2.35214	4121.45		0	0
925.176	726.476	1.97385	1.88211	0	2.96622	2.86122	94.1562	76.2272	0	919339	116.989	2.06814	5573.24		1	0
702.418	3440.63	3.1857	2.94867	0	2.8466	3.53664	1533.56	888.517	0	919361	2003.34	3.30175	7238.8		0	0
1359.41	828.05	1.89162	1.84447	0	3.13335	2.91806	77.9144	69.8982	0.357588	920226	97.3068	1.98814	5916.16		1	0
184.657	500.335	2.09573	1.95199	0.0233727	2.26637	2.69926	124.66	89.5351	1.05529	920564	157.937	2.19848	6900.14		0	0
214.661	377.645	0.628379	1.0111	0.13364	2.33175	2.57708	4.24991	10.2588	1.36032	921918	2.06293	0.314484	3463.68		0	0
935.191	881.032	2.68054	2.46363	0	2.9709	2.94499	479.227	290.823	0	922027	542.303	2.73424	4184.24		1	0
175.475	220.648	0.82408	0.728408	0.185602	2.24422	2.3437	6.6693	5.35066	1.53321	922714	6.68959	0.8254	4658.16		0	0
2139.65	1322.25	1.33412	1.75266	1.20833	3.33034	3.12131	21.5836	56.5796	16.1557	922826	46.8317	1.67054	9998		1	1
1295.19	441.039	1.47538	1.69711	1.21301	3.11233	2.64448	29.8801	49.7865	16.3307	924211	38.3596	1.58387	4149.57		1	1
222.518	558.33	2.59707	2.3517	0	2.34736	2.74689	395.427	224.75	0	924248	413.309	2.61627	3787		0	0
138.652	196.708	0	0.908126	0.464993	2.14193	2.29382	0	8.09331	2.91738	924711	0	0	3196.15		0	0
257.675	491.236	2.03327	1.86289	0	2.41107	2.69129	107.961	72.9274	0.649853	925407	127.254	2.10467	4267.18		0	0
1537	804.918	1.84879	1.88456	1.02779	3.18667	2.90575	70.5976	76.6587	10.6608	925605	109.515	2.03947	7442.08		1	1
6594.37	4618.81	2.63374	2.59293	1.48702	3.81917	3.66453	430.271	391.683	30.6914	925637	475.746	2.67737	4423.14		1	1
1393.87	684.787	1.50131	1.57905	0.754793	3.14422	2.83556	31.7184	37.9361	5.68582	928934	53.8378	1.73109	9881.25		1	1
1521.65	807.528	1.56561	1.70265	0.875348	3.18232	2.90716	36.7797	50.4254	7.50496	929164	46.1609	1.66427	4733.77		1	1
1529.02	1036.44	1.88176	1.87022	0.378761	3.18441	3.01554	76.1666	74.1681	2.392	932229	138.308	2.14085	9596.06		1	1
552.195	893.591	2.16529	2.06236	0.605045	2.74209	2.95114	146.316	115.442	4.02758	932256	332.167	2.52136	9998		0	0
1317.88	1000.46	1.69988	1.72184	0.557074	3.11988	3.0002	50.105	52.7037	3.6064	934493	54.4122	1.7357	3633.17		1	1
2603.77	2058.53	2.07457	2.07337	0.886691	3.4156	3.31356	118.732	118.404	7.70356	934721	147.331	2.16829	7578.14		1	1
1526.85	1463	2.41828	2.23124	0	3.1838	3.16524	261.989	170.311	0	936355	290.03	2.46244	3982.53		1	0
1471.05	1586.54	1.81811	1.91251	0.865032	3.16763	3.20045	65.7825	81.7545	7.32878	938719	87.3387	1.94121	6411.01		1	1
2336.27	1981.16	2.06392	2.10124	1.05503	3.36852	3.29692	115.856	126.253	11.3509	939151	109.497	2.0394	4029.82		1	1
116.782	91.9211	0.958229	1.37843	0.500192	2.06737	1.96342	9.08299	23.9016	3.16367	939222	10.2761	1.01183	2970.92		0	0
2393.01	2010.8	2.09137	2.10633	0.998683	3.37894	3.30337	123.416	127.742	9.96971	944789	227.108	2.35623	9634.99		1	1
1664.89	613.746	1.67664	1.76648	0.680105	3.22139	2.78799	47.4943	58.4089	4.78745	947297	71.7051	1.85555	6573.92		1	1
1776.2	818.534	1.47513	1.6475	0.826974	3.24949	2.91304	29.8629	44.4117	6.71388	947429	51.0471	1.70797	7771.51		1	1
2381.92	3068.02	2.18761	2.22679	1.18289	3.37693	3.48686	154.033	168.575	15.2366	947453	245.828	2.39063	9998		1	1
1714.06	1632.65	1.33198	1.93885	1.41761	3.23403	3.21289	21.4772	86.8658	26.1586	947770	38.9827	1.59087	9998		1	1
3194.24	2043.66	2.07039	2.13177	0.995057	3.50437	3.31041	117.596	135.449	9.88682	948000	141.521	2.15082	4390.87		1	1
1234.73	385.794	1.65458	1.62823	0.881112	3.09157	2.58636	45.1421	42.4843	7.60523	948905	57.8181	1.76206	5575.49		1	1
1935.01	1974.06	1.99983	1.99806	0.780462	3.28668	3.29536	99.9614	99.5549	6.03201	950440	166.762	2.2221	8953.6		1	1
1028.64	6816.13	0	1.54112	1.87426	3.01226	3.83354	0	34.7633	74.862	954168	5.65647	0.752546	4530.38		0	0
1258.37	906.018	1.82485	1.80271	0.0108401	3.09981	2.95714	66.8118	63.4901	1.02527	957043	89.8789	1.95366	6147.58		1	1
258.532	441.633	1.14384	1.56255	0.502085	2.41251	2.64506	13.9264	36.522	3.17749	957758	17.1245	1.23362	4264.38		0	0
1985.66	1797.9	2.35171	2.29396	0	3.2979	3.25477	224.758	196.769	0	959503	334.014	2.52376	9998		1	0
1635.63	995.399	2.10271	2.05326	0.315405	3.21368	2.998	126.681	113.048	2.06731	960703	123.649	2.09219	2866.04		1	1
1915.01	1824.97	2.10083	2.05123	0.794392	3.28217	3.26126	126.133	112.52	6.22863	962832	144.072	2.15858	3992.61		1	1
1823.31	1039.42	1.43741	1.63394	0.953763	3.26086	3.01679	27.3788	43.0465	8.99006	962921	44.5344	1.6487	8597.88		1	1
168.991	445.532	2.54488	2.31782	0	2.22786	2.64888	350.654	207.886	0	962987	423.782	2.62714	4934.46		0	0
1236.96	1361.26	1.69709	1.6821	0.569578	3.09236	3.13394	49.7836	48.0951	3.71175	964158	63.0663	1.7998	5057.92		1	1
1489.64	1133.1	1.52066	1.55201	0.65231	3.17308	3.05427	33.1637	35.6458	4.49066	965388	32.5384	1.5124	3199.01		1	1
1131.58	811.261	2.01123	1.97382	1.12431	3.05368	2.90916	102.62	94.1501	13.3139	965501	257.25	2.41036	9998		1	1
1683.12	952.978	1.95408	1.89744	0.564121	3.22612	2.97908	89.9656	78.9655	3.66539	965547	115.428	2.06231	5295		1	1
2268.35	1659.9	2.30316	2.22335	0.664284	3.35571	3.22008	200.983	167.245	4.6162	965568	292.265	2.46578	7626.73		1	1
1803.17	1791.74	1.4525	1.77466	1.01069	3.25604	3.25327	28.3466	59.52	10.2493	967752	55.3144	1.74284	9481.04		1	1
1123.4	820.745	1.73072	1.818	0.812453	3.05053	2.91421	53.7928	65.7658	6.49311	968616	78.1554	1.89296	6777.31		1	1
371.798	218.445	3.99034	3.99991	0	2.57031	2.33934	9779.95	9998	0	969537	9998	3.99991	8169.36		0	0
2060.71	1842.73	1.68136	1.95513	1.24634	3.31402	3.26546	48.0131	90.1848	17.6338	970870	82.7439	1.91774	7843.46		1	1
1979.97	1255.37	2.00557	2.01805	0.698921	3.29666	3.09877	101.292	104.244	4.99944	970976	110.348	2.04277	4915.62		1	1
119.671	138.218	0.36164	1.21921	0.401959	2.07799	2.14056	2.29954	16.5657	2.52324	972224	4.9621	0.695665	6220.41		0	0
1692.89	1448.32	1.87725	1.97037	1.20294	3.22863	3.16086	75.379	93.404	15.9565	972475	147.425	2.16857	9998		1	1
1901.65	1305.27	2.10301	2.00333	0.787238	3.27913	3.1157	126.768	100.769	6.12686	972520	166.168	2.22055	7334.35		1	1
4466.37	2446.9	2.16662	2.23491	1.07967	3.64996	3.38862	146.764	171.755	12.0135	975319	177.716	2.24973	4447.19		1	1
1689.8	2034.01	1.41841	1.86154	1.21814	3.22784	3.30835	26.2067	72.701	16.5251	975673	62.2596	1.79421	9998		1	1
1863.14	935.532	1.59992	1.77535	1.06097	3.27025	2.97106	39.8034	59.614	11.5071	976852	44.4095	1.64748	4155.39		1	1
2302.59	714.661	1.94097	1.93855	0.707467	3.36222	2.8541	87.2906	86.8069	5.09879	980364	94.3877	1.97492	3351.16		1	1
3109.97	5971.19	2.11829	2.34268	1.43198	3.49276	3.77606	131.306	220.13	27.0382	980837	229.76	2.36127	8317.59		1	1
2533.22	1379.05	1.85729	1.93479	1.07861	3.40367	3.13958	71.9935	86.0583	11.9841	980899	160.648	2.20587	9998		1	1
1941.72	1124.28	1.74263	1.87433	0.900599	3.28819	3.05088	55.2885	74.8745	7.95425	980965	75.1107	1.8757	5864.02		1	1
341.263	818.296	0.598485	1.14018	0.208668	2.53309	2.91291	3.96721	13.8095	1.61684	981269	0	0	4140.07		0	0
406.909	815.674	2.36449	2.19744	0	2.6095	2.91152	231.466	157.557	0	981573	244.534	2.38834	3582.81		0	0
1041.44	536.454	1.71933	1.73854	0.552074	3.01764	2.72953	52.3995	54.7701	3.56512	981720	72.3125	1.85921	6231.3		1	1
3564.25	3441.58	2.43227	2.44642	1.18201	3.55197	3.53676	270.566	279.527	15.2058	981762	318.784	2.5035	3940.94		1	1
844.578	1287.82	1.10695	1.42199	0	2.92664	3.10986	12.7922	26.4237	0.347813	981818	13.0442	1.11542	3130.63		1	0
254.033	440.678	2.03082	1.89708	0.337797	2.40489	2.64412	107.354	78.9014	2.17669	984492	113.39	2.05458	3266.56		0	0
568.253	1129.38	1.76873	1.82285	0.384347	2.75454	3.05284	58.7125	66.5045	2.42297	984820	160.869	2.20647	9998		0	0
1279.21	805.317	1.77753	1.82948	0.8244	3.10694	2.90597	59.9147	67.5274	6.67422	986458	82.8052	1.91806	6217.51		1	1
2976.02	2365.35	2.26511	2.26364	0.801837	3.47364	3.37389	184.122	183.503	6.33632	986511	225.089	2.35235	5118.65		1	1
2357.54	1210.66	2.07458	1.98604	0	3.37246	3.08302	118.735	96.8357	0.200973	988049	139.296	2.14394	4725.26		1	0
903.22	1520.77	1.12963	1.57453	0.944866	2.95579	3.18206	13.4783	37.5434	8.80777	988098	20.273	1.30692	8067.61		1	1
2141.07	1314.7	2.1262	2.07718	0.513473	3.33063	3.11883	133.72	119.449	3.26192	988156	251.592	2.4007	9694		1	1
188.496	150.704	0.414741	0.670276	0.352451	2.2753	2.17812	2.59861	4.68032	2.25139	990804	1.87991	0.274137	4617.08		0	0
1822.58	1772.05	2.07946	2.12358	0.987316	3.26069	3.24848	120.078	132.916	9.71217	993027	145.734	2.16356	4693.53		1	1
2884.33	1942.55	2.08043	2.09991	0.858882	3.46005	3.28837	120.347	125.867	7.22573	993069	132.38	2.12182	6407.86		1	1
1096.34	434.679	1.72056	1.70865	0.198797	3.03995	2.63817	52.5481	51.1264	1.58051	994435	79.1444	1.89842	7331.81		1	1
1584.69	1105.27	1.88859	1.86315	0.498891	3.19995	3.04347	77.3725	72.9717	3.15421	994480	89.2381	1.95055	4411.85		1	1
1366.47	819.697	1.63429	1.69352	0.432112	3.1356	2.91365	43.0812	49.3762	2.70466	995953	52.409	1.71941	4931.64		1	1
1231.46	519.305	1.61427	1.67217	0.667279	3.09042	2.71542	41.1408	47.0081	4.64814	996288	44.4658	1.64803	3927.63		1	1
2711.78	1973.78	2.13257	2.1837	1.0457	3.43325	3.2953	135.696	152.65	11.1096	996542	140.023	2.1462	3717.08		1	1
526.7	646.648	1.57631	1.48604	0.24842	2.72156	2.81067	37.6974	30.6226	1.77182	996911	45.8705	1.66153	4779.61		0	0
171.69	504.367	0.970226	0.807186	0	2.23475	2.70275	9.3374	6.41485	0.477794	999128	16.4854	1.2171	9998		0	0
1382.89	601.616	1.68968	1.69075	0.469807	3.14079	2.77932	48.9422	49.0631	2.9499	1.00074e+06	51.3362	1.71042	3666.13		1	1
158.508	198.648	0.702342	0.95352	0.144934	2.20005	2.29809	5.03897	8.98505	1.39616	1.00102e+06	4.06873	0.609459	361.956		0	0
1484.91	742.044	1.59644	1.76853	0.825691	3.1717	2.87043	39.4857	58.6857	6.69408	1.00124e+06	90.5531	1.9569	9998		1	1
1843.5	777.841	1.80089	1.75154	0.349355	3.26564	2.89089	63.2246	56.4342	2.2354	1.00254e+06	55.7717	1.74641	3009.45		1	1
1633.91	749.452	1.81295	1.74786	0.566621	3.21323	2.87474	65.0053	55.9574	3.68656	1.00358e+06	70.4641	1.84797	3852.19		1	1
878.887	711.811	1.58084	1.62823	0.55688	2.94393	2.85236	38.0929	42.4844	3.60479	1.0045e+06	44.4355	1.64773	5214.09		1	1
1315.08	1075.77	1.96947	1.94529	0.547278	3.11895	3.03172	93.2125	88.1644	3.52596	1.0059e+06	135.096	2.13064	8663.89		1	1
827.044	1818.49	1.80494	2.25759	1.25892	2.91753	3.25971	63.8173	180.963	18.1517	1.00597e+06	122.265	2.0873	9998		0	0
214.214	446.18	2.30265	2.09	0.874501	2.33085	2.64951	200.749	123.028	7.49033	1.00602e+06	236.568	2.37396	4539.8		0	0
1647.96	1045.29	1.82084	1.89086	0.809852	3.21695	3.01924	66.1967	77.7782	6.45435	1.00811e+06	82.8582	1.91834	4569.84		1	1
129.592	164.14	0.945839	0.921155	0.162414	2.11258	2.21521	8.82752	8.33978	1.4535	1.00815e+06	17.6978	1.24792	9998		0	0
1506.75	858.389	2.06206	1.97911	0	3.17804	2.93368	115.362	95.3027	0	1.0108e+06	134.215	2.1278	4531.63		1	0
144.483	115.785	0	0.695846	0.0912734	2.15982	2.06365	0.987241	4.96417	1.23388	1.01237e+06	0	0	6682.96		0	0
1498.97	870.332	2.28436	2.16673	0	3.17579	2.93968	192.469	146.802	0	1.01245e+06	214.801	2.33204	4349.86		1	0
1666.71	800.524	1.92375	1.90608	0.704604	3.22186	2.90337	83.8982	80.553	5.06528	1.01281e+06	150.66	2.178	9329.93		1	1
1262.74	1328.52	1.25257	1.70364	1.0924	3.10131	3.12337	17.8883	50.5409	12.3708	1.0138e+06	33.5397	1.52556	8061.21		1	1
242.87	625.382	2.54853	2.35264	0	2.38537	2.79615	353.617	225.237	0	1.01451e+06	403.503	2.60585	4452.84		0	0
753.035	1566.28	2.33416	2.19693	0	2.87682	3.19487	215.853	157.372	0	1.01456e+06	240.097	2.38039	4213.25		0	0
1447.98	1733.1	1.90763	1.92461	0.740317	3.16076	3.23882	80.8405	84.0635	5.49942	1.01643e+06	137.326	2.13775	8674.12		1	1
1154.54	573.402	1.83436	1.8719	0.515806	3.06241	2.75846	68.2897	74.4562	3.27949	1.01688e+06	75.5082	1.87799	4504.72		1	1
175.646	28.1315	1.04962	1.18956	0	2.24464	1.44919	11.2103	15.4724	0	1.01709e+06	11.6092	1.0648	5691.86		0	0
1529.59	1815.44	1.71295	1.89598	1.11817	3.18458	3.25898	51.6357	78.7006	13.1273	1.01875e+06	73.6901	1.86741	6964.02		1	1
1328.73	1149.41	1.60522	1.72818	0.60154	3.12344	3.06048	40.2925	53.4781	3.99521	1.01926e+06	63.3109	1.80148	8049.12		1	1
1540.96	655.853	1.30525	1.60457	0.986808	3.18779	2.81681	20.1955	40.232	9.70081	1.01931e+06	25.668	1.40939	4884.51		1	1
3144.15	2282.77	2.18994	2.23337	1.18982	3.4975	3.35846	154.86	171.147	15.4818	1.01942e+06	241.859	2.38356	8018.37		1	1
1172.76	593.484	1.28151	1.40009	0.700867	3.06921	2.77341	19.1209	25.1242	5.02189	1.02143e+06	27.6728	1.44205	5828.93		1	1
1707.26	1075.92	2.21709	2.09248	0	3.2323	3.03178	164.851	123.733	0	1.02216e+06	189.33	2.27722	4536.9		1	0
2058.61	3050.51	2.37317	2.32438	0.624569	3.31357	3.48437	236.138	211.045	4.21278	1.02247e+06	519.659	2.71572	9998		1	1
107.315	1411.1	1.8447	1.78794	0	2.03066	3.14956	69.9357	61.3676	0	1.0225e+06	2172.58	3.33698	9998		0	0
168.617	1431.57	1.85541	1.79112	0	2.2269	3.15581	71.6825	61.8193	0	1.02252e+06	2128.65	3.3281	9998		0	0
135.416	879.023	1.65674	1.59127	0	2.13167	2.944	45.3669	39.0189	0	1.02254e+06	3126.05	3.495	9998		0	0
167.297	685.762	1.60599	1.54699	0	2.22349	2.83617	40.3632	35.2367	0	1.02254e+06	3130.04	3.49555	9998		0	0
1712.69	1647.45	2.04534	2.11001	0.940546	3.23368	3.21681	111.004	128.828	8.7206	1.02616e+06	143.666	2.15735	5357.81		1	1
2680.94	3027.43	1.81844	2.08921	1.30636	3.42829	3.48107	65.8322	122.804	20.2472	1.02645e+06	87.3064	1.94105	7043.38		1	1
1349.59	714.947	1.62738	1.70797	0.822953	3.1302	2.85427	42.4012	51.0467	6.65201	1.02815e+06	52.9396	1.72378	4722.74		1	1
1325.53	1393.07	1.69105	1.94393	1.15355	3.12239	3.14397	49.0962	87.8872	14.2412	1.02819e+06	98.0556	1.99147	9998		1	1
1575.66	1198.47	1.85374	1.87885	0.804171	3.19746	3.07863	71.4067	75.6564	6.37047	1.02821e+06	84.562	1.92718	4254.8		1	1
2067.12	2834.22	2.37249	2.28846	0	3.31537	3.45243	235.773	194.292	0	1.02824e+06	332.759	2.52213	6710.2		1	0
1624.22	990.645	2.4501	2.31054	0	3.21065	2.99592	281.901	204.428	0	1.02983e+06	322.451	2.50846	4417.57		1	0
1362.85	1305.81	1.81164	1.76907	0.292858	3.13445	3.11588	64.8103	58.7578	1.96272	1.02985e+06	94.1462	1.9738	7575		1	1
2457.37	1760.32	1.87801	1.91187	0.976328	3.39047	3.24559	75.5104	81.6345	9.46953	1.03187e+06	97.5247	1.98911	4983.36		1	1
2122.69	1991.25	1.86975	1.97857	0.951905	3.32689	3.29912	74.0882	95.1851	8.9517	1.03194e+06	131.547	2.11908	8466.65		1	1
1312.84	678.75	1.72196	1.75439	0	3.11821	2.83171	52.7179	56.8049	0	1.03238e+06	54.9945	1.74032	4872.81		1	0
1443.44	739.835	1.68269	1.68901	0.759066	3.1594	2.86913	48.1606	48.8664	5.74204	1.03313e+06	60.7222	1.78335	4812.41		1	1
779.704	600.184	1.87339	1.79902	0.841775	2.89193	2.77828	74.7127	62.954	6.94664	1.03336e+06	107.458	2.03124	6996.24		1	1
527.001	752.223	2.17444	2.04706	0.520577	2.72181	2.87635	149.43	111.444	3.31571	1.0334e+06	218.811	2.34007	8476.46		0	0
154.796	271.199	0.484282	0.461291	0.308517	2.18976	2.43329	3.04988	2.89262	2.03478	1.03422e+06	0.820649	0	3498.16		0	0
1125.36	1004.62	1.9512	1.9199	0.532907	3.05129	3.002	89.3711	83.1574	3.4112	1.03492e+06	101.805	2.00777	3879.81		1	1
1544.15	945.997	1.96194	1.86055	0.0982826	3.18869	2.97589	91.6088	72.5348	1.25396	1.03541e+06	112.963	2.05294	4963.02		1	1
2718.69	2351.81	2.05423	2.15205	1.16832	3.43436	3.3714	113.3	141.923	14.7339	1.03543e+06	152.876	2.18434	6062.46		1	1
3728.11	4374.84	2.49424	2.39889	0.609054	3.57149	3.64096	312.064	250.549	4.06494	1.03547e+06	408.712	2.61142	5112.73		1	1
1873.12	949.247	1.37369	1.6179	0.89816	3.27257	2.97738	23.6424	41.4861	7.9097	1.03789e+06	34.7771	1.54129	6399.14		1	1
1326.6	868.242	1.92948	1.8602	0	3.12274	2.93864	85.0114	72.4776	0	1.03857e+06	111.451	2.04708	5621.95		1	0
2191.69	1613.66	1.75994	1.88451	0.973842	3.34078	3.20781	57.5364	76.6488	9.41546	1.03859e+06	99.8562	1.99937	8650.63		1	1
1995.71	960.581	1.90738	1.90854	0.847492	3.3001	2.98253	80.7947	81.0102	7.03869	1.0405e+06	116.67	2.06696	7612.32		1	1
1393.52	895.158	1.69086	1.74761	0.760502	3.14411	2.9519	49.0747	55.9259	5.76105	1.04127e+06	77.7685	1.8908	7497.41		1	1
214.058	499.971	2.40942	2.19532	0	2.33053	2.69895	256.696	156.79	0	1.0413e+06	254.95	2.40645	3151.91		0	0
1616.11	743.545	1.79868	1.77336	0.681412	3.20847	2.87131	62.904	59.3415	4.80189	1.04515e+06	67.4165	1.82877	3556.15		1	1
1785.48	1095.15	2.16789	2.08255	0	3.25175	3.03947	147.195	120.936	0	1.04635e+06	174.495	2.24178	4613.35		1	0
2143.43	1642.93	2.69613	2.49516	0	3.33111	3.21562	496.74	312.724	0	1.04913e+06	765.926	2.88419	8490.8		1	0
1680.8	1144.24	1.65559	1.82332	1.33632	3.22552	3.05852	45.2475	66.5765	21.6932	1.04917e+06	64.9275	1.81243	5639.32		1	1
2680.46	2706.88	1.72245	2.02074	1.22511	3.42821	3.43247	52.7781	104.89	16.7924	1.05156e+06	95.0572	1.97799	8548.39		1	1
1680.9	1291.75	2.10367	2.03625	0	3.22554	3.11118	126.96	108.706	0.444457	1.05159e+06	185.64	2.26867	6651.96		1	0
2109.03	2213.31	2.51511	2.31961	0	3.32408	3.34504	327.422	208.741	0	1.05164e+06	0	0	0		1	0
1842.95	1076.71	2.16375	2.06262	0	3.26551	3.0321	145.798	115.51	0	1.05372e+06	162.603	2.21113	4060.7		1	0
1472.45	611.024	1.74684	1.80053	0.799112	3.16804	2.78606	55.8263	63.1727	6.29668	1.05457e+06	66.0043	1.81957	4659.7		1	1
1494.27	902.428	1.83025	1.84551	0.501827	3.17443	2.95541	67.6475	70.0662	3.17561	1.05518e+06	84.6182	1.92746	5114.18		1	1
261.306	673.375	2.46737	2.25368	0	2.41715	2.82826	293.337	179.341	0	1.0552e+06	337.384	2.52813	4172.52		0	0
1692.28	834.856	2.03528	1.96912	0.536059	3.22847	2.92161	108.463	93.1367	3.43605	1.05598e+06	114.881	2.06025	3705.8		1	1
1707.67	780.777	1.51902	1.66026	1.06126	3.2324	2.89253	33.0383	45.7362	11.515	1.05644e+06	36.9908	1.56809	4445.69		1	1
195.988	251.668	2.17364	1.93311	0	2.29223	2.40083	149.156	85.7246	0	1.057e+06	161.207	2.20738	4964.32		0	0
1462.08	1030.3	1.83964	1.85531	0.557964	3.16497	3.01296	69.1259	71.6647	3.6138	1.0581e+06	71.2238	1.85263	3332.92		1	1
327.183	4447.32	1.71165	2.23891	1.52947	2.51479	3.6481	51.4809	173.346	33.843	1.05956e+06	102.8	2.01199	9998		0	0
654.552	623.25	2.16504	2.00403	0	2.81594	2.79466	146.233	100.933	0	1.05999e+06	170.475	2.23166	4513.53		1	0
2019.44	1380.43	2.04291	2.08807	0.888288	3.30523	3.14001	110.384	122.48	7.73193	1.06005e+06	142.952	2.15519	4873.25		1	1
126.499	147.218	0.636068	0.515095	0	2.10209	2.16796	4.32582	3.27412	0.558862	1.06098e+06	0	0	4852.49		0	0
3649.34	4601.6	2.24008	2.43075	1.64648	3.56221	3.66291	173.814	269.616	44.3077	1.06186e+06	272.305	2.43506	6890.14		1	1
2421	1222.87	2.05505	2.01833	0.507445	3.38399	3.08738	113.513	104.31	3.21695	1.0626e+06	141.563	2.15095	5012.87		1	1
675.819	589.368	2.34939	2.11737	0	2.82983	2.77039	223.56	131.031	0	1.06499e+06	223.45	2.34918	3226.71		1	0
1508.53	981.53	2.01329	1.98059	0.963223	3.17855	2.9919	103.107	95.6294	9.18805	1.06582e+06	116.559	2.06655	4035.12		1	1
222.647	448.854	2.5251	2.25679	0	2.34762	2.6521	335.045	180.631	0	1.06601e+06	405.792	2.6083	5656.88		0	0
2471.84	1555.29	2.22008	2.19814	0.917459	3.39302	3.19181	165.989	157.812	8.26912	1.06607e+06	200.091	2.30123	4269.98		1	1
1511.22	1281.98	1.99464	1.99817	0.480236	3.17933	3.10788	98.7735	99.5784	3.02159	1.06761e+06	142.678	2.15436	7342.29		1	1
1825.41	933.011	1.67066	1.79447	0.911938	3.26136	2.96989	46.8445	62.2968	8.16467	1.06804e+06	61.7099	1.79036	5758.07		1	1
939.484	499.595	1.81309	1.85225	1.33944	2.97289	2.69862	65.0266	71.163	21.8496	1.06969e+06	90.4185	1.95626	5518.94		1	1
1379.42	1019.25	1.72006	1.82005	1.09028	3.1397	3.00828	52.4878	66.077	12.3107	1.07003e+06	78.0374	1.8923	6639.63		1	1
293.618	262.299	0.840618	1.17106	0	2.46778	2.4188	6.92817	14.8271	0.244593	1.07115e+06	7.81634	0.893004	6970.62		0	0
197.316	276.1	0.996139	1.2226	0.125703	2.29516	2.44107	9.9115	16.6954	1.33568	1.07356e+06	8.36269	0.922346	5277.25		0	0
2567.88	1725	2.22032	2.1915	0.991285	3.40958	3.23679	166.079	155.416	9.80134	1.07627e+06	335.561	2.52577	9998		1	1
5803.07	6431.53	2.50279	2.55213	1.78571	3.76366	3.80831	318.269	356.556	61.0528	1.0792e+06	882.568	2.94575	9998		1	0
234.542	1678.23	2.74709	2.48426	0	2.37022	3.22485	558.589	304.975	0	1.07978e+06	587.49	2.769	3808.89		0	0
2079.44	1175.78	2.28756	2.17769	0	3.31795	3.07032	193.89	150.555	0	1.08366e+06	261.625	2.41768	5792.69		1	0
1799.04	710.416	1.73982	1.69885	0.704393	3.25504	2.85151	54.9319	49.9864	5.06283	1.0842e+06	57.0734	1.75643	3551.94		1	1
2521.31	1256.82	1.92079	2.01312	1.07431	3.40163	3.09927	83.3279	103.067	11.8661	1.08545e+06	122.569	2.08838	7629.02		1	1
6415.77	3604.74	2.46179	2.44875	1.24377	3.80725	3.55687	289.595	281.031	17.5295	1.08627e+06	416.983	2.62012	6615.16		1	1
2186.47	1684.89	2.11479	2.11261	0.860565	3.33974	3.22657	130.254	129.601	7.25378	1.08938e+06	145.751	2.16361	3835.19		1	1
1888.91	1193.5	2.05425	2.02247	0	3.27621	3.07682	113.306	105.311	0	1.09013e+06	119.263	2.07651	3686.14		1	0
1521.56	944.11	1.58301	1.769	1.07264	3.18229	2.97502	38.2834	58.7485	11.8206	1.09015e+06	85.7436	1.9332	9998		1	1
1457.82	446.578	1.25395	1.45727	0.848703	3.1637	2.6499	17.9451	28.6594	7.05834	1.09158e+06	24.2445	1.38461	9998		1	1
4197.24	5836.98	2.30881	2.36664	1.4019	3.62296	3.76619	203.613	232.614	25.2293	1.0916e+06	279.703	2.4467	6353.71		1	1
5468.83	5130.46	2.58358	2.57498	1.47808	3.73789	3.71016	383.337	375.821	30.0664	1.0928e+06	644.709	2.80936	9998		1	1
1342.2	699.231	1.80863	1.80133	0.75931	3.12782	2.84462	64.3627	63.2897	5.74526	1.0949e+06	86.5997	1.93752	5595.3		1	1
1310.58	713.891	2.03629	1.93897	0	3.11746	2.85363	108.715	86.89	0	1.09652e+06	128.772	2.10982	4670.62		1	0
1394.63	2592.37	2.18854	2.24745	1.1129	3.14446	3.4137	154.361	176.785	12.9687	1.09715e+06	304.346	2.48337	9998		1	1
1787.31	893.157	1.77036	1.84776	0.79749	3.2522	2.95093	58.9336	70.4308	6.27322	1.09729e+06	75.0206	1.87518	4804.81		1	1
1884.66	2142.74	2.47499	2.35936	0.891747	3.27523	3.33097	298.533	228.748	7.79375	1.09831e+06	463.416	2.66597	5721.7		1	1
1313.5	485.95	1.99119	1.8353	0	3.11843	2.68659	97.9912	68.4379	0	1.10222e+06	111.208	2.04614	4594.38		1	0
1548.53	1910.16	2.45343	2.33291	0.843265	3.18992	3.28107	284.076	215.235	6.97052	1.10229e+06	311.289	2.49316	3446.64		1	1
1281.94	684.166	1.00562	1.49994	0.950187	3.10787	2.83516	10.1302	31.6187	8.91634	1.10358e+06	12.9679	1.11287	4109.86		1	1
1505.44	728.765	1.99385	1.8429	0	3.17766	2.86259	98.5935	69.6471	0	1.10448e+06	100.41	2.00178	4039.86		1	0
2784.1	1598.38	1.99802	2.05908	0.927452	3.44468	3.20368	99.5443	114.572	8.4616	1.10452e+06	105.445	2.02303	3907.93		1	1
426.826	847.312	2.28099	2.09433	0.0368676	2.63025	2.92804	190.983	124.258	1.0886	1.10458e+06	228.992	2.35982	4559.11		0	0
1561.38	961.377	1.72567	1.69446	0.0280219	3.19351	2.98289	53.17	49.4836	1.06665	1.10499e+06	77.5859	1.88978	7340.77		1	1
1235.13	775.916	1.88522	1.76592	0.119714	3.09171	2.88981	76.7746	58.3339	1.31739	1.10501e+06	84.9526	1.92918	4011.59		1	1
1089.78	955.256	2.70571	2.47654	0	3.03734	2.98012	507.824	299.599	0	1.10503e+06	493.927	2.69366	2931.99		1	0
2463.25	2923.88	2.26367	2.32906	1.18775	3.39151	3.46596	183.515	213.332	15.4083	1.10598e+06	266.289	2.42535	7582.51		1	1
1023.1	1451.85	1.86118	1.91845	1.29311	3.00992	3.16192	72.6413	82.8797	19.6385	1.10608e+06	98.2958	1.99253	5643.62		1	1
118.587	120.388	0.737659	0.506391	0.107614	2.07404	2.08058	5.46586	3.20916	1.28119	1.10658e+06	6.51277	0.813766	3819.22		0	0
1850.56	1239.25	1.9012	1.94168	0.739942	3.2673	3.09316	79.652	87.4348	5.49468	1.10823e+06	91.8242	1.96296	4205.19		1	1
1354.48	1002.95	1.9944	1.91704	0	3.13177	3.00128	98.718	82.6113	0.00745201	1.10886e+06	142.332	2.1533	6312.46		1	0
429.223	732.223	2.05966	1.91776	1.03973	2.63268	2.86464	114.726	82.7487	10.9579	1.1089e+06	128.047	2.10737	3946.95		0	0
5572.19	4077.82	2.24437	2.33585	1.41466	3.74603	3.61043	175.537	216.695	25.9812	1.10893e+06	216.813	2.33609	5340.58		1	1
1481.76	2374.93	2.24918	2.22143	1.12453	3.17078	3.37565	177.493	166.504	13.3207	1.1092e+06	304.592	2.48372	8294.83		1	1
1287.5	1396.79	1.88367	1.95986	0.894744	3.10975	3.14513	76.5024	91.1724	7.84773	1.10990e+06	192.495	2.28442	9998		1	1
928.632	484.859	1.8697	1.88758	1.01289	2.96784	2.68562	74.0802	77.194	10.3012	1.11022e+06	95.344	1.97929	5108.79		1	1
1524.16	1264.27	1.69211	1.83873	0.972313	3.18303	3.10184	49.216	68.9811	9.38237	1.11024e+06	92.1551	1.96452	9998		1	1
462.191	1683.16	2.81639	2.57038	0	2.66482	3.22612	655.23	371.86	0	1.11028e+06	806.363	2.90653	4915.99		0	0
2428	1436.57	1.80996	1.91117	1.19011	3.38525	3.15733	64.5588	81.5019	15.4921	1.11685e+06	143.543	2.15698	9998		1	1
3011.79	2603.08	2.27355	2.26008	0.730053	3.47882	3.41549	187.739	182.004	5.37097	1.11688e+06	298.851	2.47545	8774.01		1	1
328.571	785.695	2.31909	2.19731	0	2.51663	2.89525	208.493	157.51	0	1.11764e+06	275.265	2.43975	8834		0	0
161.274	358.876	2.31352	2.09213	0	2.20756	2.55494	205.834	123.631	0	1.11954e+06	206.275	2.31445	3004.93		0	0
966.51	626.408	2.43178	2.18942	0	2.98521	2.79686	270.262	154.675	0	1.12001e+06	241.868	2.38358	5977.67		1	0
337.926	513.231	2.01533	1.89823	0.294766	2.52882	2.71031	103.593	79.1101	1.97136	1.12123e+06	114.381	2.05835	4076.01		0	0
1587.95	1365.52	1.65238	1.82577	0.919027	3.20084	3.1353	44.9133	66.953	8.29903	1.12194e+06	66.1763	1.8207	6500.16		1	1
2012.48	1340.27	1.74916	1.85886	0.941824	3.30373	3.12719	56.1259	72.2543	8.74628	1.12348e+06	91.3568	1.96074	8170.32		1	1
1189.84	1192.43	1.94941	1.93401	0.168495	3.07549	3.07643	89.0036	85.9029	1.47399	1.12356e+06	105.278	2.02234	4874.13		1	1
1412.86	879.656	1.89418	1.83563	0	3.1501	2.94431	78.3753	68.49	0	1.1236e+06	120.423	2.08071	7413.62		1	0
1416.87	567.374	1.64038	1.65468	0.00981075	3.15133	2.75387	43.6895	45.1524	1.02285	1.12478e+06	43.6559	1.64004	3475.42		1	1
2145.62	1000.59	1.8324	1.8045	0.829198	3.33155	3.00026	67.9833	63.7522	6.74836	1.12589e+06	72.4429	1.86	3550.5		1	1
2511.57	1557.6	1.89589	2.00718	0.942358	3.39995	3.19246	78.6839	101.667	8.75706	1.12592e+06	134.414	2.12845	8260.65		1	1
1313.73	882.102	1.68704	1.72947	0	3.1185	2.94552	48.645	53.6376	0.93468	1.12601e+06	60.2875	1.78023	5104.97		1	0
1203.71	1275.67	1.27354	1.50577	0.329011	3.08052	3.10574	18.7734	32.0455	2.1331	1.12678e+06	27.8741	1.4452	9632.84		1	1
1927.22	1056.6	2.7789	2.5444	0	3.28493	3.02391	601.038	350.265	0	1.1269e+06	605.941	2.78243	3281.13		1	0
1634.36	1095.49	1.62719	1.80579	1.23688	3.21335	3.03961	42.3825	63.9432	17.2535	1.12693e+06	66.7571	1.8245	6639.2		1	1
2543.75	1525.4	2.24615	2.15771	0	3.40547	3.18338	176.258	143.783	0.958302	1.12696e+06	244.684	2.38861	7813.88		1	0
347.446	761.995	0	1.58595	1.9686	2.54089	2.88195	0	38.5437	93.0243	1.13068e+06	10.2107	1.00905	5545.27		0	0
1265.52	1084.03	1.66937	1.70674	0.525271	3.10227	3.03504	46.7061	50.903	3.35174	1.13085e+06	51.0039	1.7076	4794.95		1	1
2430.81	1878.47	2.08911	2.05641	0.794686	3.38575	3.2738	122.774	113.871	6.23284	1.13089e+06	172.357	2.23643	6022.09		1	1
3472.36	2355.77	2.23036	2.19779	0.862077	3.54062	3.37213	169.965	157.684	7.27909	1.13181e+06	302.041	2.48007	7529.58		1	1
2494.92	1388.14	2.28549	2.1773	0	3.39706	3.14243	192.969	150.419	0	1.13305e+06	238.943	2.37829	4808.09		1	0
956.064	1504.93	1.09277	1.33255	0.553078	2.98049	3.17752	12.3814	21.5053	3.57337	1.13309e+06	13.9058	1.1432	6654.29		1	1
1841.01	764.601	1.7263	1.80703	0.851031	3.26506	2.88343	53.2471	64.1261	7.09628	1.13498e+06	67.2008	1.82737	5114.52		1	1
3401.33	1873.62	2.18133	2.18173	0.691383	3.53165	3.27268	151.821	151.961	4.91341	1.13602e+06	225.641	2.35342	8052.77		1	1
1404.31	620.383	1.71734	1.70597	0.200349	3.14746	2.79266	52.1599	50.8119	1.58617	1.13713e+06	61.2409	1.78704	4551.57		1	1
2268.04	1713.47	1.76689	1.90302	1.28364	3.35565	3.23388	58.4643	79.9866	19.2148	1.13815e+06	94.544	1.97563	8000.77		1	1
3472.23	3843.08	2.08961	2.19893	1.3075	3.54061	3.58468	122.916	158.099	20.3002	1.13817e+06	177.346	2.24882	6489.72		1	1
1747.29	2561.88	3.10777	2.88349	0	3.24236	3.40856	1281.64	764.702	0	1.13822e+06	1490.33	3.17328	4393.01		1	0
274.019	748.962	0.768568	1.04963	0.381914	2.43778	2.87446	5.86905	11.2106	2.40943	1.13966e+06	4.11646	0.614523	0		0	0
1795.19	1142.8	1.87657	1.93564	0.791004	3.25411	3.05797	75.2615	86.2272	6.18021	1.14198e+06	104.436	2.01885	5814.74		1	1
3291.68	2495.79	2.11092	2.09239	0.649584	3.51742	3.39721	129.098	123.705	4.46256	1.14202e+06	167.013	2.22275	5695.5		1	1
1495.3	742.013	1.96978	1.93351	1.02391	3.17473	2.87041	93.278	85.8051	10.5661	1.14278e+06	186.344	2.27031	9998		1	1
948.331	976.135	2.5444	2.39629	0	2.97696	2.98951	350.265	249.053	0	1.14282e+06	432.55	2.63604	9371.83		1	0
1483.76	981.882	1.69776	1.70363	0.619886	3.17136	2.99206	49.8607	50.5393	4.1676	1.14298e+06	59.2685	1.77282	4797.16		1	1
2245.72	3020.62	2.35219	2.33967	1.23308	3.35136	3.4801	225.002	218.61	17.1035	1.14305e+06	309.908	2.49123	5505.29		1	1
1635.12	884.863	1.81102	1.75358	0.474653	3.21355	2.94688	64.7169	56.6996	2.983	1.14465e+06	67.6907	1.83053	3832.8		1	1
1963.02	1924.84	1.77385	1.95287	0.993999	3.29292	3.28439	59.4088	89.7167	9.86278	1.14467e+06	86.2092	1.93555	6606.63		1	1
3714.31	2087.36	1.91334	2.0719	1.17846	3.56988	3.3196	81.9111	118.005	15.082	1.14472e+06	106.888	2.02893	5913.7		1	1
354.523	526.423	2.43138	2.20627	0	2.54964	2.72134	270.01	160.794	0	1.14474e+06	337.991	2.52891	5046.16		0	0
438.216	1085.11	2.86516	2.63132	0	2.64169	3.03547	733.099	427.876	0	1.14638e+06	788.584	2.89685	3649		0	0
609.252	790.251	1.29293	1.4946	1.1436	2.7848	2.89776	19.6303	31.2317	13.9189	1.14784e+06	31.2282	1.49455	9998		0	0
2104.16	1685.72	1.95062	1.96021	0.399858	3.32308	3.22678	89.2523	91.2444	2.51107	1.14892e+06	123.448	2.09148	6669.43		1	1
2190.2	2808.61	1.58449	1.99118	1.38708	3.34048	3.44849	38.4139	97.9901	24.3827	1.14894e+06	65.8659	1.81866	7661.84		1	1
3450	3408.8	2.36773	2.44403	1.60803	3.53782	3.5326	233.201	277.989	40.5535	1.14898e+06	394.285	2.59581	9998		1	1
133.309	190.849	0.468991	0.19429	0.470373	2.12486	2.28069	2.94436	1.56419	2.95375	1.14926e+06	12.4809	1.09624	9998		0	0
1531.01	545.685	1.75433	1.81339	0.5822	3.18498	2.73694	56.7971	65.0718	3.8212	1.15106e+06	75.983	1.88072	5225.75		1	1
117.648	117.564	0.384928	0.950839	0.208562	2.07058	2.07027	2.42621	8.92975	1.61645	1.15146e+06	3.47222	0.540607	8173.23		0	0
3658.63	3454.42	2.62825	2.47411	0	3.56332	3.53838	424.864	297.928	0	1.15158e+06	533.467	2.72711	7297.88		1	0
1343.38	566.164	1.78868	1.85394	0.829119	3.1282	2.75294	61.4725	71.44	6.74712	1.15235e+06	74.2831	1.87089	4434.9		1	1
4374.79	3638.23	2.14594	2.25295	1.42405	3.64096	3.56089	139.939	179.039	26.5494	1.15238e+06	239.497	2.3793	9721.59		1	1
1328.38	1348.21	1.62463	1.76327	0.802928	3.12332	3.12976	42.1342	57.9788	6.35226	1.15265e+06	71.8103	1.85619	9998		1	1
1332.6	843.067	1.45266	1.55337	0.689949	3.1247	2.92586	28.3571	35.7579	4.89721	1.15515e+06	34.909	1.54294	5950.01		1	1
1625.13	1246.77	2.05082	2.01851	0.527775	3.21089	3.09579	112.414	104.355	3.37112	1.15518e+06	150.816	2.17845	6142.06		1	1
1704.52	1506.51	1.55364	1.71666	0.944673	3.2316	3.17797	35.78	52.0791	8.80386	1.15627e+06	47.054	1.6726	4937		1	1
333.783	584.918	2.50203	2.30802	0	2.52346	2.76709	317.709	203.245	0	1.15672e+06	377.953	2.57744	4828.62		0	0
187.501	362.907	2.22777	2.01655	0	2.273	2.5598	168.956	103.884	0	1.15705e+06	207.544	2.31711	5672.46		0	0
1506.65	733.569	1.73583	1.76099	0.150782	3.17801	2.86544	54.4292	57.6752	1.41508	1.15735e+06	71.0045	1.85129	5967.11		1	1
4537.88	3764.79	2.56335	2.51271	1.42637	3.65685	3.57574	365.891	325.617	26.6911	1.1575e+06	529.336	2.72373	6072.38		1	1
135.991	228.444	1.39282	1.37051	0	2.13351	2.35878	24.7067	23.4698	0	1.15884e+06	28.0911	1.44857	5800.54		0	0
1947.2	991.622	1.36927	1.59714	0.953568	3.28941	2.99635	23.403	39.5493	8.98602	1.16065e+06	56.8032	1.75437	9998		1	1
1505.07	998.828	1.92334	1.86076	0	3.17756	2.99949	83.8176	72.5703	0.310565	1.16117e+06	112.857	2.05253	6089.89		1	0
1391.88	761.838	2.04238	1.92559	0	3.1436	2.88186	110.249	84.2538	0	1.16123e+06	125.191	2.09757	4610.64		1	0
2158.06	2121.11	1.91767	2.00289	1.07904	3.33406	3.32656	82.7306	100.667	11.9962	1.16127e+06	259.754	2.41456	9998		1	1
2655.31	1574.78	2.10334	2.12521	1.21909	3.42412	3.19722	126.865	133.417	16.5613	1.16207e+06	185.905	2.26929	6342.43		1	1
854.486	575.789	1.40282	1.58669	0.996267	2.9317	2.76026	25.2824	38.6088	9.91441	1.16584e+06	35.9751	1.556	6461.21		1	1
2641.24	2104.2	2.18274	2.20799	0.858455	3.42181	3.32309	152.314	161.433	7.21863	1.16589e+06	204.673	2.31106	5945.86		1	1
4271.02	4064.45	2.30903	2.39361	1.5584	3.63053	3.609	203.718	247.518	36.1746	1.1663e+06	491.574	2.69159	9998		1	1
1548.89	692.167	1.78118	1.8174	0.623177	3.19002	2.84021	60.4203	65.6752	4.1993	1.16696e+06	66.8101	1.82484	3648.67		1	1
3313.59	2306.73	2.0872	2.16863	1.14667	3.5203	3.363	122.235	147.444	14.0175	1.167e+06	166.973	2.22265	5109.13		1	1
116.834	369.472	2.57733	2.33695	0	2.06757	2.56758	377.86	217.245	0	1.16703e+06	572.979	2.75814	9829.06		0	0
240.616	754.188	0.611523	1.15605	0.263516	2.38133	2.87748	4.08811	14.3236	1.83449	1.16714e+06	6.31095	0.800095	9998		0	0
1636.89	1199.57	1.66458	1.70002	0.628883	3.21402	3.07903	46.1933	50.1209	4.25483	1.16745e+06	56.22	1.74989	5095.78		1	1
1300.91	870.056	1.57004	1.59376	0.518955	3.11425	2.93955	37.1567	39.2428	3.30336	1.16757e+06	43.3898	1.63739	4835.39		1	1
2115.4	1353.69	1.48645	1.85165	1.19817	3.32539	3.13152	30.6516	71.0648	15.7825	1.16764e+06	63.5888	1.80338	9635.77		1	1
5300.69	5717.34	2.29188	2.41491	1.51529	3.72433	3.75719	195.833	259.961	32.7562	1.16769e+06	217.2	2.33686	3667.23		1	1
1081.61	580.717	1.71913	1.64096	0	3.03407	2.76396	52.3754	43.7483	0	1.16981e+06	60.6011	1.78248	5079.75		1	0
1406.86	884.74	1.71608	1.76413	0.613487	3.14825	2.94682	52.0092	58.0933	4.10664	1.17104e+06	75.9799	1.8807	6071.69		1	1
3738.69	3942.56	2.38326	2.37357	1.13951	3.57272	3.59578	241.69	236.357	13.7884	1.17131e+06	375.829	2.57499	7330.27		1	1
664.26	964.572	3.11949	2.86876	0	2.82234	2.98433	1316.71	739.201	0	1.17148e+06	1526.17	3.1836	5743.96		0	0
1446.2	1111.9	1.72037	1.71108	0.659957	3.16023	3.04606	52.5258	51.4137	4.57043	1.17361e+06	84.8919	1.92887	7340.68		1	1
730.773	813.121	2.55851	2.36018	0	2.86378	2.91016	361.832	229.183	0	1.17365e+06	447.871	2.65115	5266.57		1	0
1356.67	614.182	2.42862	2.2373	0	3.13247	2.7883	268.3	172.701	0	1.17464e+06	302.255	2.48037	4262.49		1	0
4073.32	4607.31	2.23384	2.35223	1.62697	3.60995	3.66345	171.332	225.024	42.3609	1.17594e+06	231.7	2.36493	5272.71		1	1
508.087	660.48	2.74455	2.50419	0	2.70594	2.81986	555.324	319.295	0	1.18044e+06	571.678	2.75715	3368.3		0	0
1275.11	852.021	1.24763	1.69375	1.43251	3.10555	2.93045	17.6858	49.4023	27.0714	1.18237e+06	28.235	1.45079	4221.33		1	1
751.122	3996.3	1.3131	1.50145	0.490323	2.87571	3.60166	20.5638	31.7287	3.0926	1.1832e+06	22.7875	1.3577	3529.73		0	0
1447.25	662.103	1.61953	1.69894	0.455091	3.16054	2.82093	41.6422	49.9969	2.85161	1.18331e+06	52.5863	1.72087	5774.16		1	1
2234.42	1856.16	2.01847	2.07817	1.10272	3.34916	3.26862	104.344	119.721	12.6682	1.18336e+06	120.143	2.0797	5465.53		1	1
1472.97	1238.92	1.64277	1.72856	0.893986	3.16819	3.09304	43.9308	53.526	7.83404	1.185e+06	52.991	1.7242	4484.17		1	1
3300.6	2691.72	2.07758	2.21181	1.16886	3.51859	3.43003	119.557	162.858	14.7522	1.18504e+06	154.826	2.18984	5214.79		1	1
3463.23	2593.89	2.02144	2.08755	1.15738	3.53948	3.41395	105.061	122.334	14.3674	1.18699e+06	189.773	2.27823	9132.68		1	1
1149.17	2028.75	1.75047	1.88562	1.46982	3.06039	3.30723	56.295	76.8456	29.5001	1.1871e+06	75.4833	1.87785	4883.25		1	1
651.151	1971.07	0.904852	1.12398	0.325048	2.81368	3.2947	8.03252	13.3038	2.11372	1.1881e+06	14.9759	1.17539	9998		0	0
139.557	704.471	0.80166	1.26535	0	2.14475	2.84786	6.33373	18.4224	0	1.18812e+06	45.9907	1.66267	9998		0	0
2491.96	2291.89	2.32186	2.19676	0.622496	3.39654	3.36019	209.824	157.31	4.19272	1.19074e+06	254.201	2.40518	3983.26		1	1
2163.12	1987.28	1.98606	2.03442	0.965016	3.33508	3.29826	96.8418	108.248	9.22605	1.19124e+06	136.394	2.1348	7684.09		1	1
3138.41	2889.04	2.29501	2.33387	1.34599	3.49671	3.46075	197.248	215.711	22.1814	1.19379e+06	245.821	2.39062	6356.62		1	1
2712.49	1450.1	2.24426	2.21046	0.842535	3.43337	3.1614	175.494	162.355	6.95882	1.19512e+06	203.096	2.3077	4291.87		1	1
1424.78	779.56	1.55457	1.59554	0.405369	3.15375	2.89185	35.8565	39.404	2.54313	1.19515e+06	47.6417	1.67799	6305.66		1	1
203.799	2447.81	0.766436	1.03796	0.641657	2.3092	3.38878	5.84032	10.9135	4.38185	1.19553e+06	6.01078	0.778931	9256.78		0	0
127.218	164.707	0.125393	0.988172	0.224666	2.10455	2.21671	1.33473	9.73133	1.67751	1.19684e+06	0	0	7468.8		0	0
1756.22	1081.93	2.22504	2.08003	0	3.24458	3.0342	167.896	120.234	0	1.197e+06	191.207	2.2815	4454.98		1	0
1344.33	943.143	1.93081	1.80938	0	3.12851	2.97458	85.2732	64.474	0	1.19728e+06	94.4919	1.97539	4112.45		1	0
110.396	9998	0.737444	1.09423	0.24279	2.04295	3.99991	5.46316	12.423	1.749	1.19733e+06	631.72	2.80052	9998		0	0
632.284	9998	2.36968	2.17002	0	2.80091	3.99991	234.251	147.919	0	1.19734e+06	261.124	2.41685	4387.23		0	0
1510.84	1320.83	1.80702	1.86148	0.834038	3.17922	3.12085	64.1232	72.6906	6.82398	1.19759e+06	105.794	2.02446	8452.96		1	1
3057.66	2144.49	2.05604	2.12274	1.15191	3.48539	3.33132	113.772	132.661	14.1876	1.19981e+06	159.237	2.20204	6349.01		1	1
503.88	865.271	2.23327	2.06048	0	2.70233	2.93715	171.106	114.942	0	1.20046e+06	172.044	2.23564	2919.7		0	0
1711.06	736.104	2.40406	2.21771	0	3.23326	2.86694	253.549	165.086	0	1.2005e+06	261.108	2.41682	3359.04		1	0
1815.24	2524.64	2.46545	2.36307	0.0177961	3.25893	3.4022	292.046	230.713	1.04183	1.20053e+06	359.036	2.55514	6200.65		1	1
1775.08	837.237	2.29972	2.23725	1.14982	3.24922	2.92285	199.398	172.682	14.1196	1.20094e+06	255.506	2.4074	6967.44		1	1
740.088	692.15	3.1508	2.88642	0	2.86928	2.8402	1415.15	769.882	0	1.20139e+06	1525.1	3.1833	3795.69		1	0
1146.42	863.713	1.92362	1.75463	0	3.05935	2.93637	83.8735	56.8373	0	1.20228e+06	79.2854	1.89919	2590.4		1	0
3340.7	2713.45	2.22602	2.24338	1.07534	3.52384	3.43352	168.275	175.137	11.8944	1.20242e+06	160.686	2.20598	4103.81		1	1
210.319	198.738	0.399728	1.08491	0.54985	2.32288	2.29828	2.51031	12.1594	3.54691	1.20329e+06	3.29383	0.517701	3242.45		0	0
2261.39	1218.6	1.98984	1.95204	0.977692	3.35437	3.08586	97.6866	89.5438	9.4993	1.20419e+06	172.427	2.23661	8891.19		1	1
1411.53	809.603	1.91505	1.86914	0.131173	3.14969	2.90827	82.2346	73.9849	1.35261	1.20536e+06	88.8122	1.94847	3678.36		1	1
1883.98	945.65	2.06346	2.07689	0.410821	3.27508	2.97573	115.734	119.369	2.57526	1.20595e+06	158.141	2.19905	6077.4		1	1
2367.74	1941.51	2.10803	2.14531	0.789517	3.37433	3.28814	128.242	139.737	6.1591	1.20684e+06	163.486	2.21348	5243.66		1	1
1425.51	1039.8	1.83836	1.85806	0.836916	3.15397	3.01695	68.9221	72.1212	6.86935	1.20714e+06	122.164	2.08694	9998		1	1
1314.66	747.602	2.21926	2.05778	0.474549	3.11881	2.87367	165.675	114.229	2.98229	1.20735e+06	107.666	2.03208	9998		1	1
1383.33	900.373	1.57925	1.54148	0.211844	3.14092	2.95442	37.9532	34.7924	1.62871	1.20805e+06	46.5897	1.66829	4995.8		1	1
1811.1	2394.35	1.64806	2.01927	1.36201	3.25794	3.37919	44.4697	104.536	23.0149	1.20813e+06	80.8459	1.90766	8270.03		1	1
6073.75	5827.22	2.48563	2.60238	1.61203	3.78346	3.76546	305.937	400.295	40.9291	1.20816e+06	513.191	2.71028	9611.53		1	1
4210.22	3390.72	2.39305	2.38763	1.02533	3.62431	3.53029	247.201	244.134	10.6007	1.20822e+06	391.548	2.59279	7413.35		1	1
223.267	340.498	2.58837	2.35487	0	2.34882	2.53211	387.59	226.399	0	1.20834e+06	428.917	2.63237	4070.33		0	0
1394.04	1853.99	2.18089	2.10546	1.03828	3.14428	3.26811	151.666	127.484	10.9214	1.20894e+06	179.803	2.2548	5545.91		1	1
2987.24	1811.93	2.07394	2.06674	0.732288	3.47527	3.25814	118.56	116.61	5.39868	1.20908e+06	115.974	2.06436	4072.45		1	1
1330.73	422.551	1.60152	1.6587	0	3.12409	2.62588	39.9501	45.5725	0	1.2095e+06	44.9129	1.65237	4253.38		1	0
1786.4	9998	1.5975	2.12847	1.33177	3.25198	3.99991	39.5825	134.421	21.467	1.20987e+06	65.5004	1.81624	9998		0	0
2622.17	2381.54	2.67134	2.44308	0	3.41866	3.37686	469.182	277.382	0	1.21032e+06	446.419	2.64974	7105.71		1	0
1367.86	367.795	1.20376	1.40028	0.785402	3.13604	2.56561	15.9868	25.1351	6.10101	1.21317e+06	24.0611	1.38132	7215.74		1	1
1569.85	990.564	1.72337	1.74077	0.900557	3.19586	2.99588	52.8892	55.0522	7.95347	1.21449e+06	76.7991	1.88536	6292.8		1	1
1467.14	695.211	1.91771	1.83291	0.428552	3.16647	2.84212	82.7383	68.0621	2.68257	1.215e+06	88.129	1.94512	3639.16		1	1
3023.75	3293.14	2.02279	2.21575	1.42568	3.48055	3.51761	105.388	164.342	26.6489	1.21502e+06	180.815	2.25723	9923.06		1	1
2651.66	1805.32	2.21829	2.23187	1.1969	3.42352	3.25655	165.307	170.556	15.7361	1.21505e+06	269.524	2.4306	7644.01		1	1
2028.88	1445.2	2.06304	2.07924	0.983113	3.30726	3.15993	115.622	120.016	9.61862	1.21538e+06	181.144	2.25802	7039.54		1	1
2504.56	3579.97	2.32834	2.33209	1.24665	3.39873	3.55388	212.98	214.829	17.6461	1.21542e+06	336.157	2.52654	8102.12		1	1
1697.49	1048.14	1.79592	1.84828	0.411501	3.22981	3.02042	62.5062	70.5152	2.57929	1.2171e+06	82.6595	1.91729	5503.9		1	1
1758.29	985.345	1.85655	1.9233	0.898675	3.24509	2.99359	71.8712	83.81	7.91908	1.21716e+06	115.486	2.06253	7449.48		1	1
2927.43	2473.02	2.6551	2.5166	0	3.46649	3.39323	451.961	328.546	0	1.21720e+06	572.698	2.75793	9874.27		1	0
798.95	626.871	2.11942	2.03864	0	2.90252	2.79718	131.65	109.306	0	1.21889e+06	163.591	2.21376	4861.96		1	0
1862.26	974.93	2.08909	2.01767	0.576594	3.27004	2.98897	122.768	104.154	3.7722	1.21893e+06	143.359	2.15643	4624.54		1	1
1525.83	1309.76	1.86492	1.90445	0.733608	3.18351	3.11719	73.2682	80.2503	5.41512	1.2197e+06	103.838	2.01635	5969.03		1	1
2952.24	1586.57	2.11041	2.06043	0.610073	3.47015	3.20046	128.946	114.93	4.07449	1.22122e+06	137.986	2.13983	3437.41		1	1
304.883	488.83	2.15778	2.03961	0.444673	2.48413	2.68916	143.805	109.55	2.78403	1.22134e+06	164.449	2.21603	4907.11		0	0
614.533	528.372	2.10871	1.96854	0	2.78855	2.72294	128.443	93.0113	0	1.22354e+06	145.16	2.16185	4654.29		1	0
230.829	1103.64	2.59623	2.40406	0	2.36329	3.04283	394.664	253.547	0	1.22391e+06	444.694	2.64806	4018.91		0	0
433.062	796.688	2.18719	2.01793	0.253462	2.63655	2.90129	153.884	104.214	1.79251	1.22534e+06	163.607	2.2138	3580.62		0	0
1456.35	636.906	1.6421	1.72606	0.813156	3.16327	2.80408	43.8633	53.2187	6.50364	1.22708e+06	59.9632	1.77789	5916.75		1	1
1659.82	1844.23	1.63612	1.78548	1.10794	3.22006	3.26582	43.2635	61.0216	12.8216	1.22719e+06	62.4607	1.79561	6088.45		1	1
2413.5	4065.09	1.6413	2.04283	1.41648	3.38265	3.60907	43.7826	110.365	26.0904	1.22722e+06	89.7792	1.95318	8909.27		1	1
3201.46	3076.11	2.41017	2.36401	0.182013	3.50535	3.488	257.139	231.213	1.52059	1.22725e+06	313.96	2.49687	5647.37		1	1
2838.8	2687.85	2.63035	2.51247	0	3.45313	3.42941	426.922	325.44	0	1.22794e+06	613.3	2.78767	9998		1	0
1617.18	1281.96	2.11058	2.03685	0.72592	3.20876	3.10787	128.998	108.855	5.3201	1.22985e+06	178.014	2.25045	8119.57		1	1
265.253	675.494	2.23888	2.0552	0.452537	2.42366	2.82962	173.333	113.554	2.83489	1.22989e+06	211.112	2.32451	4833.21		0	0
1049	621.103	1.73696	1.8311	0.775979	3.02077	2.79316	54.5706	67.7793	5.97006	1.23089e+06	78.6753	1.89584	6973.65		1	1
1735.02	1795.29	2.35491	2.19891	0	3.23931	3.25413	226.417	158.092	0	1.23094e+06	258.475	2.41242	8415.61		1	0
126.579	111.684	0.751475	1.03537	0	2.10236	2.04799	5.64254	10.8485	0.533583	1.231e+06	3.69998	0.5682	3482.41		0	0
1291.09	754.211	1.39609	1.57243	0.712208	3.11096	2.87749	24.8939	37.3616	5.15475	1.23198e+06	31.1625	1.49363	5155.27		1	1
231.12	279.404	0.826376	0.887329	0	2.36384	2.44623	6.70465	7.71488	0	1.23289e+06	6.65318	0.823029	3480.63		0	0
1649.98	1070.24	1.84541	1.78789	0.148091	3.21748	3.02948	70.0502	61.3601	1.40634	1.23422e+06	76.2801	1.88241	3775.42		1	1
1556.85	1505.1	1.86315	1.88903	0.70472	3.19225	3.17756	72.9707	77.4508	5.06664	1.23428e+06	101.315	2.00567	8515.04		1	1
2888.17	1165.22	1.50087	1.80225	1.01567	3.46062	3.06641	31.6865	63.4229	10.3674	1.23432e+06	45.7965	1.66083	9998		1	1
3334.55	3597.84	2.6136	2.44815	0	3.52304	3.55604	410.768	280.641	0	1.2348e+06	483.533	2.68443	4368.14		1	0
2121.66	888.18	1.90635	2.05614	1.12404	3.32668	2.9485	80.6026	113.799	13.3057	1.23659e+06	90.3167	1.95577	3572.79		1	1
2057.63	815.751	1.74463	1.87165	0.597498	3.31337	2.91156	55.5435	74.4135	3.9582	1.23846e+06	74.5498	1.87245	5605.07		1	1
2950.34	1733.63	1.95563	2.03078	1.15849	3.46987	3.23896	90.2881	107.345	14.4043	1.23852e+06	132.639	2.12267	7239.66		1	1
2743.11	1873.79	1.95313	1.99503	1.06916	3.43824	3.27272	89.7705	98.8612	11.7262	1.24131e+06	102.021	2.00869	3952.04		1	1
1097.92	522.417	2.11381	2.01317	0.248117	3.04057	2.71802	129.96	103.08	1.77059	1.24280e+06	144.461	2.15975	3876.81		1	1
3569.14	2985.39	2.0962	2.14676	1.11558	3.55256	3.475	124.796	140.205	13.049	1.24284e+06	206.717	2.31538	9998		1	1
1359.68	450.78	1.78394	1.80359	0.68621	3.13344	2.65396	60.8046	63.6198	4.85523	1.24286e+06	87.7461	1.94323	6931.73		1	1
2776.16	1574.95	2.03151	2.0341	0.969758	3.44345	3.19727	107.524	108.169	9.32734	1.24289e+06	153.481	2.18606	5892.08		1	1
2848.76	4764.84	2.07189	2.3211	1.29035	3.45466	3.67805	118.002	209.457	19.5143	1.2466e+06	161.7	2.20871	6110.88		1	1
1534.07	1114.56	1.70215	1.67375	0.712322	3.18584	3.0471	50.3675	47.1791	5.1561	1.24662e+06	86.8806	1.93892	9624.57		1	1
419.404	1208.33	2.13614	2.03878	1.05704	2.62263	3.08219	136.817	109.339	11.4035	1.24668e+06	197.11	2.29471	6456.48		0	0
2175.44	1842.18	1.69877	1.95541	1.21125	3.33755	3.26533	49.9775	90.2422	16.2648	1.25021e+06	71.5308	1.85449	5823.32		1	1
2682.13	2727.9	2.05622	2.13299	1.02395	3.42848	3.43583	113.82	135.827	10.5671	1.25029e+06	161.453	2.20805	8967.98		1	1
2587.69	2538.16	1.8275	1.98345	0.961805	3.41291	3.40452	67.2207	96.261	9.15809	1.25034e+06	180.311	2.25602	9998		1	1
1702.44	1824.27	1.92524	1.94135	0.79393	3.23107	3.26109	84.1867	87.3681	6.222	1.25192e+06	108.379	2.03495	6269.55		1	1
1988.7	1403.52	2.1549	2.00019	0	3.29857	3.14722	142.857	100.043	0	1.25195e+06	38.7904	1.58872	9998		1	0
1374.01	644.985	0.886276	1.46182	0.729321	3.13799	2.80955	7.69619	28.9616	5.36193	1.25305e+06	11.9069	1.0758	7295.91		1	1
1969.94	1053.43	1.8339	1.94368	0.925354	3.29445	3.02261	68.2183	87.8379	8.42082	1.25309e+06	96.8408	1.98606	5576.99		1	1
2147.99	1283.74	1.85163	1.84376	0.953432	3.33203	3.10848	71.0608	69.784	8.98323	1.25313e+06	75.8853	1.88016	4648.7		1	1
1159.09	1431.92	1.41756	1.61588	0.849044	3.06412	3.15592	26.1552	41.2936	7.06389	1.25318e+06	70.0647	1.8455	9998		1	1
3035.19	2089.84	1.99689	2.02709	0.89467	3.48219	3.32011	99.287	106.435	7.84639	1.25358e+06	109.35	2.03882	3753.24		1	1
2361.12	1381.12	2.0449	2.00872	0.759072	3.37312	3.14023	110.892	102.028	5.74212	1.25598e+06	149.402	2.17436	5959.34		1	1
2776.79	2678.78	2.12396	2.12333	0.992209	3.44354	3.42794	133.033	132.839	9.8222	1.2562e+06	176.73	2.24731	6540.23		1	1
1399.2	884.535	1.32846	1.6066	0.768526	3.14588	2.94671	21.3037	40.4199	5.86849	1.25814e+06	45.1796	1.65494	9998		1	1
2176.68	2061.95	1.9295	1.97706	1.07344	3.3378	3.31428	85.0167	94.8559	11.8425	1.25818e+06	100.65	2.00281	4355.42		1	1
2633.49	2085.65	2.09582	2.12236	1.10202	3.42053	3.31924	124.686	132.545	12.6478	1.26002e+06	150.115	2.17642	4550.93		1	1
1683.19	1014.85	2.12285	2.0633	0	3.22613	3.0064	132.693	115.69	0	1.26013e+06	141.572	2.15098	4024.61		1	0
858.027	598.161	1.81818	1.67866	0	2.9335	2.77682	65.7925	47.716	0.18329	1.26024e+06	74.8093	1.87396	4136.91		1	0
225.014	2491.98	1.94605	1.78367	0	2.35221	3.39654	88.3191	60.7668	0	1.26088e+06	141.791	2.15165	5845.08		0	0
1839.76	3283.77	2.18314	2.08871	0	3.26476	3.51637	152.453	122.661	0	1.2609e+06	116.456	2.06616	9998		1	0
102.65	774.8	1.73588	1.55019	0	2.01136	2.88919	54.4355	35.497	0	1.26092e+06	769.494	2.88621	9998		0	0
2266.75	1546.7	1.85117	1.9716	0.952399	3.3554	3.18941	70.9861	93.6689	8.96188	1.26224e+06	86.6387	1.93771	4481.06		1	1
4507.27	3552.74	2.2895	2.31328	1.09087	3.65391	3.55056	194.758	205.72	12.3275	1.26227e+06	229.661	2.36109	4141.96		1	1
1702.87	1406.82	2.07185	1.98819	0	3.23118	3.14824	117.992	97.3173	0	1.26436e+06	143.529	2.15694	4743.87		1	0
857.397	674.555	1.84858	1.87419	0.758809	2.93318	2.82902	70.563	74.8497	5.73864	1.26468e+06	78.2535	1.8935	3649.47		1	1
1269.37	866.262	1.83864	1.88566	0.896054	3.10359	2.93765	68.9666	76.8532	7.87143	1.26470e+06	175.561	2.24443	9998		1	1
113.647	216.974	0.799078	1.06387	0.324504	2.05556	2.33641	6.2962	11.5843	2.11107	1.26546e+06	5.09588	0.707219	361.956		0	0
1250.73	471.094	2.0216	1.90469	0	3.09716	2.67311	105.099	80.2949	0	1.26587e+06	112.285	2.05032	3845.35		1	0
222.029	627.276	2.48811	2.3104	0	2.34641	2.79746	307.685	204.364	0	1.26592e+06	422.89	2.62623	5980.21		0	0
1472.84	1068.3	1.57576	1.83345	1.13202	3.16815	3.0287	37.6491	68.1475	13.5526	1.26631e+06	74.1797	1.87029	9998		1	1
2016.75	1244.85	1.80928	1.87521	1.12978	3.30465	3.09512	64.4588	75.0255	13.4829	1.2671e+06	91.8175	1.96293	5824.95		1	1
1963.83	1207.48	2.1039	2.09338	0.702937	3.2931	3.08188	127.03	123.987	5.04588	1.26793e+06	202.625	2.30669	8193.11		1	1
558.067	1620.72	1.10959	1.71854	1.13121	2.74669	3.20971	12.8704	52.3051	13.5274	1.26804e+06	17.8458	1.25153	8183.62		0	0
127.396	219.855	2.90936	2.68559	0	2.10516	2.34214	811.632	484.836	0	1.26832e+06	862.536	2.93578	3723.3		0	0
1066.7	852.052	1.77005	1.73952	0	3.02804	2.93047	58.8905	54.893	0.11911	1.2719e+06	59.8944	1.77739	4137.47		1	0
1630.08	843.556	2.07703	2.01361	0	3.21221	2.92611	119.408	103.184	0	1.27336e+06	124.722	2.09594	3438.1		1	0
2311.31	1753.35	1.95088	2.04007	1.02386	3.36386	3.24387	89.3068	109.667	10.5647	1.27338e+06	121.839	2.08579	5534.57		1	1
2606.16	1253.5	1.74626	1.9284	1.06583	3.416	3.09812	55.7518	84.8006	11.6366	1.27344e+06	73.8399	1.86829	6478.65		1	1
2833.56	6733.1	2.22171	2.23454	1.14103	3.45233	3.82822	166.612	171.61	13.8366	1.27493e+06	230.54	2.36275	5770.43		1	1
1199.04	561.196	1.30896	1.49418	0.765949	3.07883	2.74911	20.3684	31.2021	5.83376	1.27579e+06	19.9886	1.30078	4349.67		1	1
1091.14	839.242	1.41388	1.54804	0.54647	3.03788	2.92389	25.9349	35.3212	3.51941	1.27644e+06	42.9287	1.63275	9998		1	1
2037.85	2691.78	1.71759	2.02991	1.29837	3.30917	3.43004	52.1901	107.129	19.8777	1.2765e+06	98.4712	1.99331	8236.42		1	1
1852.95	1127.74	2.03256	2.08654	1.16773	3.26786	3.05221	107.786	122.05	14.7139	1.27652e+06	251.844	2.40113	9998		1	1
929.137	813.798	2.16137	2.0554	0	2.96808	2.91052	145.001	113.605	0	1.27766e+06	152.019	2.1819	3888.67		1	0
653.008	2641.97	2.73439	2.56431	0	2.81492	3.42193	542.491	366.695	0	1.28087e+06	642.797	2.80807	4436.16		0	0
2185.62	1621.25	2.093	2.10888	1.00362	3.33957	3.20985	123.881	128.494	10.0838	1.28347e+06	169.072	2.22807	6178.27		1	1
1302.49	882.839	1.94373	1.82116	0.157605	3.11477	2.94588	87.8478	66.2466	1.43749	1.28364e+06	97.1575	1.98748	4548.93		1	1
2028.33	2313.82	2.87894	2.66618	0	3.30714	3.36433	756.722	463.635	0	1.28366e+06	983.96	2.99298	5379.25		1	0
307.951	1233.32	2.39608	2.16422	0	2.48848	3.09107	248.931	145.955	0	1.28371e+06	455.545	2.65853	9998		0	0
173.448	378.242	0.991681	1.14427	0.260051	2.23917	2.57777	9.81028	13.9403	1.81992	1.2846e+06	16.0491	1.20545	9679.82		0	0
1384	1675.62	1.33756	1.72228	1.10666	3.14114	3.22417	21.7551	52.7571	12.7839	1.28747e+06	26.0395	1.41563	4140.42		1	1
2714.79	3682.69	2.7496	2.58302	0	3.43374	3.56617	561.83	382.846	0	1.2875e+06	606.841	2.78308	4561.93		1	0
1499.8	1107.41	2.08803	2.00478	0.25665	3.17603	3.04431	122.47	101.106	1.80572	1.28754e+06	164.127	2.21518	7276.96		1	1
3136.48	3840.15	2.17237	2.27495	1.29834	3.49644	3.58435	148.719	188.342	19.8767	1.28758e+06	225.723	2.35358	7022.93		1	1
348.593	864.921	0.272051	1.55278	1.08226	2.54232	2.93698	1.8709	35.7093	12.0853	1.28791e+06	8.57248	0.933107	9998		0	0
1332.97	722.141	1.46434	1.66385	0.98631	3.12482	2.85862	29.1299	46.1157	9.68968	1.29172e+06	55.441	1.74383	9289.9		1	1
174.067	525.82	2.34198	2.15325	0	2.24072	2.72084	219.775	142.316	0	1.2932e+06	227.821	2.35759	3365.52		0	0
1978.87	2656.85	1.89334	2.12266	1.46024	3.29642	3.42437	78.2238	132.636	28.8562	1.29452e+06	89.9494	1.954	3374.28		1	1
1617.81	555.034	1.59289	1.69136	0.850165	3.20893	2.74432	39.1645	49.1315	7.08215	1.29456e+06	75.4273	1.87753	9855.48		1	1
2868.11	1686.51	2.10859	2.13627	0.817498	3.4576	3.22699	128.406	136.859	6.56899	1.2946e+06	142.253	2.15306	3585.88		1	1
2913.77	1935.93	2.17278	2.20463	1.09889	3.46446	3.28689	148.862	160.188	12.5571	1.29464e+06	163.71	2.21408	4071.08		1	1
1466.85	1117.5	1.80545	1.81268	1.05468	3.16639	3.04825	63.8925	64.9658	11.3418	1.29518e+06	106.173	2.02601	8661.56		1	1
211.082	512.239	2.50392	2.28966	0	2.32445	2.70947	319.092	194.833	0	1.29608e+06	329.94	2.51844	3327.86		0	0
1805.99	764.951	2.05808	1.96809	0	3.25672	2.88363	114.309	92.9155	0	1.29760e+06	128.209	2.10792	4574.62		1	0
1773.35	711.201	1.728	1.76986	0.380499	3.24879	2.85199	53.4569	58.8658	2.40159	1.29848e+06	53.9017	1.7316	3064.77		1	1
2803.54	2749.96	2.20739	2.17866	0.751472	3.44771	3.43933	161.21	150.888	5.64251	1.29856e+06	252.317	2.40195	9511.77		1	1
226.194	722.718	2.25931	2.08393	0	2.35448	2.85897	181.682	121.318	0	1.29918e+06	206.819	2.31559	3920.37		0	0
150.219	461.085	1.40424	1.35136	0	2.17673	2.66378	25.3654	22.4575	0	1.29976e+06	35.454	1.54967	9998		0	0
2970.66	3734.62	2.33397	2.36368	1.41452	3.47285	3.57225	215.76	231.036	25.973	1.30024e+06	370.35	2.56861	9998		1	1
2066.64	1371.31	1.91414	1.97427	0.880824	3.31526	3.13714	82.0617	94.247	7.60019	1.30217e+06	98.2653	1.9924	4253.98		1	1
233.077	519.554	2.27742	2.06064	0	2.3675	2.71563	189.418	114.985	0	1.3022e+06	200.947	2.30308	3513.6		0	0
3110.54	1814.67	1.8448	1.94603	1.18683	3.49284	3.2588	69.9517	88.314	15.3756	1.30510e+06	82.9848	1.919	4152.27		1	1
3557.19	4280.7	2.17288	2.27688	1.38289	3.55111	3.63151	148.894	189.181	24.1484	1.30513e+06	270.103	2.43153	9998		1	1
107.896	204.072	0.0535547	0.85613	0	2.03301	2.30978	1.13124	7.18009	0	1.3057e+06	0	0	6071.44		0	0
1379.82	691.148	1.66721	1.81416	0.924696	3.13982	2.83957	46.4742	65.1862	8.40806	1.30718e+06	52.0197	1.71617	3684.88		1	1
2026.89	842.159	2.0672	1.98916	0.257116	3.30683	2.92539	116.736	97.5347	1.80766	1.30778e+06	154.786	2.18973	5935.54		1	1
250.624	484.299	2.05191	1.94323	0.266033	2.39902	2.68511	112.695	87.7475	1.84516	1.3078e+06	145.115	2.16171	5728.7		0	0
282.501	448.216	2.53038	2.26582	0	2.45102	2.65149	339.141	184.426	0	1.30786e+06	408.215	2.61089	5581.73		0	0
677.22	675.571	2.34769	2.15635	0	2.83073	2.82967	222.685	143.335	0	1.30962e+06	228.938	2.35972	3539.71		1	0
1601.72	1866.07	2.34896	2.19507	0	3.20459	3.27093	223.338	156.701	0	1.31095e+06	372.654	2.57131	9998		1	0
208.773	108.439	0.770966	0.849143	0.433236	2.31967	2.03519	5.90155	7.0655	2.71166	1.31290e+06	3.80181	0.57999	4606.21		0	0
1455.28	1142.78	1.55463	1.66183	0.588431	3.16295	3.05796	35.8614	45.9019	3.87642	1.31332e+06	37.8625	1.57821	4365.21		1	1
1142.96	771.453	2.01542	1.93764	0	3.05803	2.88731	103.616	86.6247	0	1.31406e+06	155.254	2.19104	7272.14		1	0
3402.95	4127.87	2.00688	2.1257	1.233	3.53186	3.61573	101.596	133.566	17.1002	1.3147e+06	128.96	2.11046	5235.57		1	1
458.602	387.12	3.98288	3.75198	0	2.66144	2.58785	9613.57	5649.15	0	1.31492e+06	9703.22	3.98692	3496.39		0	0
237.39	253.295	0.244032	0.737572	0.433737	2.37546	2.40363	1.75401	5.46478	2.7148	1.31506e+06	0	0	6168.8		0	0
2669.79	3356.86	2.19117	2.24048	1.31087	3.42648	3.52593	155.298	173.973	20.4582	1.31558e+06	235.391	2.37179	6992.34		1	1
201.233	389.174	0.805699	0.478924	0.119695	2.3037	2.59014	6.39292	3.01248	1.31733	1.31576e+06	3.31626	0.520649	3838.29		0	0
447.829	648.231	2.45865	2.23765	0	2.65111	2.81173	287.505	172.844	0	1.31618e+06	320.349	2.50562	4063.69		0	0
1340.96	637.555	1.65911	1.64692	0.480036	3.12742	2.80452	45.615	44.353	3.0202	1.31626e+06	52.0047	1.71604	4288.46		1	1
1255.39	1275.46	1.60894	1.72757	0.827543	3.09878	3.10567	40.6384	53.4035	6.72269	1.3163e+06	82.1433	1.91457	9998		1	1
3681.57	4701.51	2.38447	2.37487	1.2193	3.56603	3.67224	242.365	237.064	16.5693	1.31632e+06	330.785	2.51955	6460.69		1	1
1653.22	1024.85	1.81439	1.87548	0.136995	3.21833	3.01066	65.2215	75.0723	1.37086	1.31812e+06	71.6096	1.85497	3889.26		1	1
1823.47	886.167	1.61847	1.78987	1.05962	3.2609	2.94752	41.5403	61.6417	11.4716	1.31815e+06	99.8457	1.99933	9998		1	1
2526.32	1564.15	1.9629	1.97882	0.708164	3.40249	3.19428	91.8118	95.2402	5.10698	1.31821e+06	86.598	1.93751	3744.97		1	1
143.037	227.673	0.449123	0.835828	0.486658	2.15545	2.35731	2.8127	6.85217	3.0666	1.32117e+06	1.53475	0.186038	5239.86		0	0
1494.28	1297.77	1.92179	1.90012	0	3.17443	3.1132	83.5194	79.4556	0.120516	1.32152e+06	122.962	2.08977	7563.72		1	0
3299.52	2011.72	2.18867	2.04213	0	3.51845	3.30357	154.407	110.187	0.401886	1.32154e+06	279.48	2.44635	9998		1	0
4260.44	4485.5	2.44721	2.48335	1.33203	3.62945	3.65181	280.035	304.335	21.48	1.32326e+06	400.591	2.6027	9998		1	1
990.923	937.702	1.98369	1.94791	0	2.99604	2.97206	96.3144	88.6977	0.108663	1.32332e+06	108.782	2.03656	4395.55		1	0
1636.87	1158.95	1.57898	1.69491	0.370562	3.21401	3.06406	37.9298	49.5352	2.34726	1.32404e+06	41.1395	1.61426	3749.84		1	1
647.144	561.242	2.92624	2.6963	0	2.811	2.74915	843.801	496.938	0	1.32448e+06	880.786	2.94487	3630.44		1	0
2156.49	1636.39	2.16794	2.21406	0.631665	3.33375	3.21389	147.212	163.703	4.28218	1.32457e+06	399.761	2.6018	9998		1	1
1593.03	1020.55	2.17845	2.11038	0.582063	3.20222	3.00883	150.818	128.939	3.81999	1.32464e+06	170.278	2.23116	4030.86		1	1
1414.6	1048.51	1.82904	1.84862	0.933986	3.15063	3.02057	67.4593	70.5693	8.58985	1.32726e+06	99.5247	1.99793	6970.2		1	1
1373.13	1020.71	1.89672	1.93365	0.590996	3.13771	3.0089	78.8343	85.833	3.89939	1.32728e+06	88.0245	1.9446	3977.09		1	1
3474.48	3448.99	2.0282	2.18505	1.35586	3.54089	3.53769	106.709	153.127	22.6913	1.32734e+06	115.704	2.06335	3474.54		1	1
311.615	267.825	0.405327	0.837588	0.655901	2.49362	2.42785	2.54289	6.88	4.52794	1.32774e+06	3.2989	0.518369	4410.89		0	0
170.204	82.8826	0.510543	0.914458	0.432853	2.23097	1.91846	3.23999	8.21218	2.70927	1.3301e+06	4.13655	0.616638	3610.61		0	0
1971.48	1342.34	1.78244	1.92479	0.980726	3.29479	3.12786	60.5952	84.099	9.56591	1.33052e+06	94.4302	1.97511	7411.64		1	1
4635.8	4845.27	2.09719	2.29817	1.46996	3.66612	3.68532	125.081	198.686	29.5091	1.33099e+06	182.44	2.26112	6196.09		1	1
1291.09	2275.36	1.99733	2.06543	1.18161	3.11096	3.35705	99.3878	116.261	15.1919	1.33304e+06	153.899	2.18723	6723.97		1	1
1567.78	747.869	2.03446	1.98715	0	3.19529	2.87383	108.258	97.0839	0.923554	1.33307e+06	137.253	2.13752	5568.68		1	0
2553.54	1201.56	2.22788	2.20053	0.997268	3.40714	3.07974	168.996	158.682	9.93729	1.3352e+06	186.664	2.27106	3563.57		1	1
2419.52	1807.62	2.5703	2.42039	0	3.38373	3.25711	371.789	263.261	0	1.33565e+06	501.903	2.70062	7579.88		1	0
1695.25	986.198	1.15403	1.62202	1.03591	3.22923	2.99396	14.2569	41.8816	10.8619	1.3362e+06	18.3121	1.26274	4479.46		1	1
1966.32	926.371	1.98341	1.92754	0.73953	3.29365	2.96678	96.2513	84.6339	5.48946	1.33637e+06	121.445	2.08438	5663.69		1	1
1622.73	782.298	1.5282	1.69071	0.718058	3.21025	2.89337	33.7441	49.0584	5.22466	1.33652e+06	35.5292	1.55059	3156.85		1	1
1350.22	611.632	1.82039	1.77941	0.797121	3.1304	2.78649	66.1293	60.1736	6.26788	1.33922e+06	86.0844	1.93492	5453.26		1	1
1498.59	1305.23	1.84949	1.94883	1.0658	3.17568	3.11569	70.7116	88.8851	11.6359	1.33924e+06	132.872	2.12343	9998		1	1
3781.51	2462.94	2.0182	2.14219	1.15226	3.57767	3.39145	104.279	138.738	14.1991	1.34116e+06	100.941	2.00407	2953.82		1	1
1143.23	822.874	1.92076	1.82406	0.0462543	3.05814	2.91533	83.3216	66.6896	1.11238	1.34261e+06	113.59	2.05534	5982.02		1	1
4402.1	4587.75	2.09093	2.30674	1.69637	3.64366	3.6616	123.291	202.646	49.7013	1.34426e+06	155.84	2.19268	4221.2		1	1
106.256	959.46	1.66303	1.45935	0	2.02635	2.98203	46.0284	28.7973	0	1.34432e+06	91.6904	1.96232	9998		0	0
448.223	631.617	2.65055	2.40393	0	2.65149	2.80045	447.249	253.474	0	1.3446e+06	489.154	2.68945	3899.93		0	0
252.781	465.025	2.18957	1.96514	0	2.40274	2.66748	154.73	92.2865	0	1.34542e+06	189.178	2.27687	4951.99		0	0
2343.48	1242.13	1.97551	1.95316	1.20826	3.36986	3.09417	94.5172	89.7761	16.1531	1.34551e+06	118.675	2.07436	5221.82		1	1
1375.74	985.171	1.67687	1.78249	0.854647	3.13854	2.99351	47.5191	60.6029	7.15561	1.34597e+06	74.8929	1.87444	7332.88		1	1
194.888	293.763	2.39222	2.15577	0	2.28979	2.468	246.731	143.144	0	1.34646e+06	202.895	2.30727	9998		0	0
300.973	716.93	2.07461	1.93072	0.371585	2.47853	2.85548	118.744	85.2549	2.3528	1.34803e+06	143.204	2.15595	4659.68		0	0
131.05	69.9934	0.355692	1.12224	0	2.11744	1.84506	2.26826	13.2507	0.694667	1.34804e+06	2.80807	0.448408	8057.03		0	0
1403.37	850.933	1.64918	1.7129	0.578589	3.14717	2.9299	44.5838	51.6298	3.78956	1.34883e+06	78.0478	1.89236	9572.59		1	1
1691.15	1530.85	1.76131	1.82206	0.943266	3.22818	3.18493	57.7176	66.3842	8.77539	1.35154e+06	90.583	1.95705	8777.12		1	1
699.315	1440.23	2.32004	2.20396	1.02553	2.84467	3.15843	208.951	159.941	10.6056	1.35157e+06	240.731	2.38153	4174.35		0	0
1619.64	1088.03	1.88879	2.03046	1.08115	3.20942	3.03664	77.4089	107.266	12.0545	1.3536e+06	90.6873	1.95755	4576.85		1	1
2280.61	1719.69	2.11514	2.13393	0.98015	3.35805	3.23545	130.359	136.123	9.55322	1.35363e+06	189.248	2.27703	6701.21		1	1
1448.78	663.635	1.41913	1.53206	0.616101	3.161	2.82193	26.25	34.0453	4.13143	1.3539e+06	24.7342	1.3933	2632.49		1	1
391.302	1271.12	2.39735	2.21992	0	2.59251	3.10419	249.661	165.928	0	1.35392e+06	373.125	2.57185	6723.69		0	0
200.476	174.937	0.394741	1.06925	0.243338	2.30206	2.24288	2.48165	11.7287	1.75121	1.35483e+06	3.29633	0.518031	4267.59		0	0
1183.18	798.799	1.80415	1.78297	0.210066	3.07305	2.90244	63.7015	60.6695	1.62206	1.35669e+06	67.1678	1.82716	3789.85		1	1
2209.45	1523.16	1.94093	2.08463	1.10181	3.34428	3.18275	87.2833	121.515	12.6417	1.35797e+06	112.739	2.05207	6364.01		1	1
1811.74	1103.28	1.75614	1.8502	0.760134	3.2581	3.04268	57.035	70.8268	5.75617	1.3585e+06	82.9007	1.91856	7597.7		1	1
2398.85	1866.66	1.97683	1.98541	0.650881	3.38	3.27107	94.804	96.6964	4.47591	1.35861e+06	127.708	2.10622	5559.16		1	1
126.763	815.91	1.42839	1.43374	0	2.10299	2.91164	26.816	27.1484	0.88282	1.35867e+06	50.3284	1.70181	9998		0	0
122.461	174.845	0	0.829848	0.414492	2.088	2.24265	0	6.75846	2.59712	1.35986e+06	0	0	5380.08		0	0
1220.49	3121.48	2.79784	2.62924	0	3.08653	3.49436	627.832	425.836	0	1.36116e+06	868.134	2.93859	5310		0	0
259.089	104.446	0.49957	1.04032	0.752097	2.41345	2.01889	3.15915	10.973	5.65063	1.36172e+06	4.59175	0.661979	7574.37		0	0
1673.69	3770.24	1.93698	2.01363	1.07855	3.22367	3.57637	86.4934	103.188	11.9826	1.36176e+06	122.36	2.08764	6579.55		1	1
252.908	446.054	2.39101	2.16875	0	2.40296	2.64939	246.04	147.487	0	1.36181e+06	259.094	2.41346	3545.37		0	0
1309.93	400.556	1.54847	1.56375	0.576274	3.11725	2.60266	35.3569	36.6228	3.76941	1.36445e+06	39.6116	1.59782	3843.08		1	1
3437.54	2527.97	2.1702	2.21712	1.19272	3.53625	3.40277	147.978	164.863	15.5854	1.36557e+06	159.517	2.20281	3733.7		1	1
4358.65	3965.85	2.51158	2.55854	1.54188	3.63935	3.59834	324.771	361.856	34.8244	1.36561e+06	347.815	2.54135	4508.11		1	1
3800.13	3733.45	2.03442	2.26876	1.47527	3.5798	3.57211	108.248	185.677	29.8721	1.36599e+06	327.614	2.51536	9998		1	1
2433.86	1797.5	2.18415	2.15952	0.898208	3.3863	3.25467	152.809	144.385	7.91058	1.36603e+06	313.771	2.49661	9998		1	1
1502.58	794.193	1.61047	1.60579	0.732329	3.17684	2.89993	40.7824	40.3452	5.3992	1.36688e+06	45.7864	1.66074	3828.64		1	1
2205.21	1066.24	2.6948	2.49796	0	3.34345	3.02786	495.223	314.747	0	1.3669e+06	532.004	2.72591	3625.5		1	0
910.418	656.91	1.79613	1.70145	0	2.95924	2.81751	62.5364	50.2867	0.841757	1.36772e+06	86.9148	1.93909	6776.21		1	0
2997.43	3338.82	2.08294	2.14596	1.22707	3.47675	3.52359	121.044	139.947	16.8682	1.36834e+06	144.824	2.16084	6268.79		1	1
2633.25	2759.14	1.98221	2.0377	1.11831	3.42049	3.44077	95.9875	109.068	13.1314	1.36918e+06	134.059	2.12729	5661.59		1	1
1101.19	766.735	1.73166	1.76587	0.925545	3.04186	2.88465	53.9088	58.3276	8.42452	1.36924e+06	79.6816	1.90136	6829.16		1	1
404.421	683.823	2.39221	2.21156	0	2.60683	2.83494	246.725	162.764	0	1.3704e+06	271.585	2.43391	3923.52		0	0
118.656	697.132	0	1.17856	0.980126	2.07429	2.84332	0	15.0856	9.5527	1.37124e+06	0	0	7144.01		0	0
2239.68	1183.56	1.8667	1.93939	0.930352	3.35019	3.07319	73.5702	86.975	8.51828	1.37347e+06	89.9627	1.95406	4733.59		1	1
2324.54	2065.43	1.98634	2.03885	0.90089	3.36634	3.31501	96.9044	109.359	7.95957	1.37351e+06	179.598	2.2543	9998		1	1
2730.19	2521.5	1.99146	2.09625	1.14299	3.43619	3.40166	98.0538	124.81	13.8992	1.37416e+06	143.816	2.15781	6574.7		1	1
2334.1	1512	2.13689	2.11223	0.799302	3.36812	3.17955	137.054	129.49	6.29944	1.3742e+06	170.495	2.23171	5031.08		1	1
236.361	490.702	1.53044	1.50831	0.924116	2.37358	2.69082	33.9185	32.2335	8.39684	1.3747e+06	50.5417	1.70365	9252.63		0	0
1312.66	874.588	1.42179	1.65651	0.803842	3.11815	2.9418	26.411	45.3434	6.36563	1.37521e+06	28.9794	1.46209	3943.68		1	1
1721.71	923.758	1.96751	1.94159	0.632236	3.23596	2.96556	92.7922	87.4155	4.28781	1.37628e+06	109.305	2.03864	4422.09		1	1
1537.5	675.359	1.68329	1.78081	0.633286	3.18682	2.82953	48.2273	60.3679	4.2982	1.37691e+06	102.437	2.01046	9998		1	1
1657.02	1198.21	1.90258	1.93023	0.707817	3.21933	3.07853	79.9052	85.1582	5.1029	1.37696e+06	160.263	2.20483	9998		1	1
1563.78	1021.37	1.09295	1.6516	1.11274	3.19418	3.00918	12.3864	44.8337	12.9641	1.37916e+06	26.6757	1.42612	9577.96		1	1
1261.92	857.327	1.86857	1.76535	0	3.10103	2.93315	73.8876	58.2572	0	1.37994e+06	90.1771	1.9551	5278.27		1	0
986.701	741.804	1.72793	1.63768	0	2.99419	2.87029	53.4482	43.4193	0.822093	1.3804e+06	60.8272	1.7841	4588.2		1	0
1506.02	663.847	1.89979	1.81106	0	3.17783	2.82207	79.394	64.7225	0.475296	1.38052e+06	88.2751	1.94584	4054.96		1	0
1606.24	768.316	1.85366	1.7619	0.988047	3.20581	2.88554	71.3936	57.7959	9.72853	1.38077e+06	53.6324	1.72943	3384.34		1	1
2453.43	1781.86	2.1034	2.09567	0.573208	3.38977	3.25087	126.881	124.644	3.7429	1.38249e+06	138.031	2.13998	3729.74		1	1
1399.69	796.188	1.80797	1.88218	0.805011	3.14603	2.90102	64.2647	76.2402	6.3828	1.38255e+06	82.6826	1.91741	4936.59		1	1
1486.77	9998	1.42373	2.21923	1.69859	3.17224	3.99991	26.5293	165.664	49.9564	1.38282e+06	78.8492	1.8968	9998		0	0
608.573	624.204	0.883895	1.52716	0.95131	2.78431	2.79533	7.65411	33.6636	8.93943	1.38475e+06	10.4017	1.0171	3211.92		1	1
3074.94	3759.31	2.38925	2.45645	1.4011	3.48784	3.57511	245.046	286.058	25.1823	1.38566e+06	340.957	2.5327	5768.83		1	1
2233.77	1730.88	2.0722	2.07707	0.974871	3.34904	3.23827	118.086	119.419	9.4378	1.3857e+06	152.372	2.1829	6274.05		1	1
1615.07	942.983	2.00359	1.96195	1.27119	3.20819	2.9745	100.831	91.6114	18.6719	1.38677e+06	108.94	2.03719	7063.09		1	1
101.891	277.894	0.513171	1.03654	0.322127	2.00814	2.44388	3.25965	10.8779	2.09955	1.38685e+06	5.38522	0.731204	5569.47		0	0
2770.56	1893.8	2.42059	2.33451	0	3.44257	3.27733	263.387	216.03	0	1.38741e+06	311.19	2.49303	4609.64		1	0
2194.66	1707.87	1.88035	1.9426	1.01981	3.34137	3.23246	75.9193	87.6193	10.4667	1.38744e+06	110.403	2.04298	9497.21		1	1
1464.01	894.015	1.77263	1.74827	0.537079	3.16554	2.95134	59.2415	56.0102	3.44413	1.38842e+06	51.7824	1.71418	2614.43		1	1
1167.47	1145.95	1.99316	1.93084	0.620788	3.06725	3.05917	98.4375	85.2793	4.17626	1.38846e+06	153.863	2.18713	9902.88		1	1
1752.87	1053.67	1.86843	1.8653	0.587542	3.24375	3.0227	73.8636	73.3326	3.86849	1.3915e+06	92.2663	1.96504	5518.25		1	1
112.128	109.252	0.33863	0.855386	0.550115	2.04972	2.03843	2.18087	7.1678	3.54908	1.3927e+06	2.05841	0.313533	7456.14		0	0
1936.55	1961.66	2.05494	2.08789	1.07639	3.28703	3.29262	113.484	122.43	11.923	1.39314e+06	128.319	2.10829	5246.11		1	1
1622.05	799.928	1.62206	1.75434	0.654569	3.21007	2.90305	41.8848	56.7986	4.51408	1.39441e+06	46.5755	1.66816	4046.78		1	1
1885.31	1226.28	1.24938	1.59929	0.896674	3.27538	3.08859	17.7576	39.7458	7.88268	1.39677e+06	24.789	1.39426	6526.78		1	1
1438.17	1202.71	2.02835	1.96133	0	3.15781	3.08016	106.744	91.4802	0.202862	1.39678e+06	169.242	2.22851	7394.3		1	0
2553.29	1859.07	2.14807	2.15109	0.857888	3.4071	3.26929	140.626	141.61	7.20921	1.39681e+06	192.104	2.28354	5674.15		1	1
1090.02	587.109	1.45047	1.65211	0.7638	3.03744	2.76872	28.2145	44.8859	5.80497	1.39813e+06	43.6248	1.63973	6943.33		1	1
2927.1	3397.65	2.12449	2.20743	1.17415	3.46644	3.53118	133.197	161.223	14.9331	1.40063e+06	155.603	2.19202	6375.71		1	1
2288.09	1408.01	2.22734	2.14254	0	3.35947	3.1486	168.788	138.847	0	1.40197e+06	183.317	2.2632	3689.87		1	0
3384.52	2603.58	2.03171	2.12829	0.980671	3.5295	3.41557	107.575	134.366	9.56469	1.40247e+06	120.822	2.08215	4077.12		1	1
1627.15	1485.58	2.17174	2.10897	0	3.21143	3.17189	148.504	128.519	0	1.40252e+06	379.976	2.57976	9998		1	0
1825.91	806.293	2.42662	2.24226	0	3.26148	2.90649	267.065	174.688	0	1.40428e+06	271.116	2.43315	3575.4		1	0
1191.95	562.311	2.22716	2.07035	0	3.07626	2.74998	168.719	117.584	0	1.40492e+06	185.888	2.26925	3991.23		1	0
1783.84	1231.02	2.01789	1.9647	0	3.25136	3.09027	104.205	92.1941	0.12813	1.40495e+06	181.669	2.25928	9998		1	0
1883.11	1481.42	1.85887	1.87642	0.609111	3.27488	3.17068	72.2548	75.2349	4.06548	1.40821e+06	88.2372	1.94565	4685.45		1	1
1015.5	4410.36	0.671874	1.05582	0.302021	3.00668	3.64447	4.69758	11.3716	2.00457	1.40824e+06	1.03748	0.0159781	8690.66		0	0
1770.04	1008.18	1.59607	1.68761	0.952499	3.24798	3.00354	39.4518	48.7094	8.96395	1.40827e+06	98.8156	1.99483	9998		1	1
1931.42	1059.82	2.08955	2.02036	0.927816	3.28588	3.02523	122.899	104.801	8.46868	1.40966e+06	153.162	2.18515	4717.17		1	1
1374.19	641.314	2.17747	1.97597	0.412946	3.13805	2.80707	150.476	94.6162	2.58789	1.40971e+06	100.044	2.00019	3755.19		1	1
3115.19	2809.94	2.08176	2.12546	0.837155	3.49348	3.4487	120.714	133.493	6.87313	1.40978e+06	161.896	2.20923	6718.57		1	1
1297.62	687.324	1.74498	1.76075	0.671802	3.11315	2.83716	55.5875	57.6433	4.6968	1.40988e+06	54.0311	1.73264	2960.36		1	1
1540.13	791.92	1.97481	1.98236	0.216721	3.18756	2.89868	94.3644	96.0199	1.6471	1.4109e+06	152.399	2.18298	8395.08		1	1
590.376	430.106	2.17191	1.99076	0	2.77113	2.63358	148.561	97.896	0	1.41104e+06	155.548	2.19186	3404.63		1	0
2260.8	1624.73	1.90761	1.93216	1.10577	3.35426	3.21078	80.8375	85.5391	12.7578	1.4126e+06	88.6533	1.94769	4593.98		1	1
2814.87	2902.32	2.3119	2.29553	1.1775	3.44946	3.46274	205.069	197.483	15.0486	1.41262e+06	239.561	2.37942	4033.17		1	1
1285.6	676.416	1.66221	1.73836	0.552033	3.10911	2.83021	45.9417	54.7464	3.56478	1.414e+06	58.9855	1.77075	5482.58		1	1
2972.61	2236.54	1.8882	2.10671	1.3812	3.47314	3.34958	77.3038	127.852	24.0544	1.4154e+06	115.48	2.06251	8135.24		1	1
1475.06	1040.69	1.73666	1.77572	0.771584	3.16881	3.01732	54.5326	59.665	5.90995	1.41764e+06	0	0	0		1	1
1682.15	1388.73	1.75539	1.86488	0.940799	3.22586	3.14262	56.9357	73.2626	8.72568	1.41768e+06	137.011	2.13676	9998		1	1
3555.63	2023.3	1.80229	1.97137	1.48508	3.55092	3.30606	63.4297	93.6211	30.5548	1.41771e+06	68.9722	1.83867	4130.29		1	1
955.313	679.945	1.69026	1.63905	0	2.98015	2.83247	49.0066	43.5559	0.910503	1.41985e+06	59.6262	1.77544	5388.19		1	0
1474.38	1187.51	1.37573	1.52781	0.78015	3.16861	3.07464	23.7536	33.7139	6.02768	1.41991e+06	38.709	1.58781	8064.33		1	1
2468.12	2287.29	2.00694	2.15323	1.30354	3.39237	3.35932	101.611	142.308	20.116	1.41993e+06	154.736	2.18959	6238.49		1	1
4258.11	2823.98	2.03709	2.28733	1.58466	3.62922	3.45086	108.915	193.789	38.4287	1.41996e+06	149.96	2.17598	5754.97		1	1
2888.38	2539.7	1.89265	2.02899	1.16948	3.46065	3.40478	78.0993	106.903	14.7734	1.41999e+06	130.969	2.11717	9199.68		1	1
1656.05	804.506	1.61548	1.6267	0.623225	3.21907	2.90553	41.2557	42.335	4.19976	1.42197e+06	50.6459	1.70454	4666.38		1	1
1539.08	796.957	1.98751	1.92443	0.890629	3.18726	2.90144	97.164	84.029	7.77372	1.42198e+06	111.525	2.04737	4176.96		1	1
373.014	669.861	2.01832	1.85714	0.808252	2.57173	2.82598	104.308	71.9683	6.43061	1.42202e+06	139.018	2.14307	5841.11		0	0
1084.17	863.984	2.35119	2.14125	0	3.0351	2.93651	224.488	138.438	0	1.42204e+06	259.529	2.41419	7274.16		1	0
257.629	535.302	2.26371	2.07901	0	2.41099	2.7286	183.532	119.952	0	1.42207e+06	203.366	2.30828	3907.95		0	0
1524.17	1861.06	1.92024	1.99148	1.39624	3.18303	3.26976	83.2217	98.0578	24.9022	1.4221e+06	104.381	2.01862	6480.33		1	1
2090.32	850.456	1.55301	1.76914	1.09518	3.32021	2.92965	35.7283	58.7684	12.4503	1.42587e+06	39.8522	1.60045	3852.74		1	1
2935.61	2514.62	2.07838	2.22304	1.59895	3.4677	3.40047	119.779	167.124	39.7147	1.42819e+06	242.33	2.38441	9998		1	1
373.816	406.365	1.94468	1.77026	0.658827	2.57266	2.60892	88.0393	58.919	4.55856	1.42901e+06	105.352	2.02264	4786.48		0	0
197.492	262.206	0	0.925898	0.388886	2.29555	2.41864	0.247102	8.43138	2.44842	1.43064e+06	0	0	4347.76		0	0
1076.52	574.873	1.51615	1.57628	0.390687	3.03202	2.75957	32.8207	37.6943	2.4586	1.43217e+06	33.3248	1.52277	4624.46		1	1
772.706	340.167	2.22101	1.97535	0	2.88801	2.53169	166.347	94.482	0	1.43246e+06	188.676	2.27572	4482.56		1	0
1660.9	1087.64	2.9019	2.66717	0	3.22034	3.03649	797.807	464.695	0	1.43259e+06	886.445	2.94765	4312.96		1	0
1984.37	2032.86	1.96807	2.11224	1.21934	3.29762	3.30811	92.9108	129.492	16.5708	1.43417e+06	128.767	2.1098	5800.86		1	1
2178.72	1448.82	2.00478	2.03201	0.781046	3.3382	3.16101	101.107	107.649	6.04012	1.43426e+06	109.468	2.03929	4977.42		1	1
3071.7	2161.31	2.03805	2.04382	0.700787	3.48738	3.33472	109.156	110.616	5.02096	1.43535e+06	156.618	2.19484	7305.95		1	1
1834.79	960.918	2.02439	1.94791	0.557271	3.26359	2.98269	105.776	88.6963	3.60804	1.43791e+06	141.567	2.15096	5792.07		1	1
2311.34	1575.24	1.6042	1.8761	1.22058	3.36386	3.19735	40.1977	75.1802	16.618	1.43825e+06	79.3205	1.89939	9367.96		1	1
287.856	97.7266	0	0.789921	0.196813	2.45918	1.99001	0.431719	6.16482	1.57331	1.43975e+06	0	0	3346.48		0	0
3035.88	2415.59	2.21937	2.18993	0.288072	3.48229	3.38302	165.718	154.858	1.94121	1.44002e+06	177.598	2.24944	3676.69		1	1
1592.2	1179.71	1.85104	1.87114	0.659137	3.202	3.07178	70.9642	74.3259	4.56181	1.44146e+06	86.477	1.9369	4839.36		1	1
1708.4	1341.38	1.61935	1.67567	0.575762	3.23259	3.12755	41.6247	47.3882	3.76497	1.4415e+06	54.1255	1.7334	6012.47		1	1
2935.16	1175.7	2.35759	2.27916	0	3.46763	3.0703	227.821	190.179	0	1.44152e+06	247.548	2.39366	3758.12		1	0
3753.62	3221.34	2.17854	2.23718	1.19402	3.57445	3.50804	150.847	172.653	15.6322	1.44641e+06	186.538	2.27077	4668.82		1	1
1969.57	1429.98	2.15909	2.11677	0.105702	3.29437	3.15533	144.242	130.848	1.27556	1.44768e+06	177.114	2.24825	5124.79		1	1
1059.07	1739.34	2.56574	2.39636	0	3.02492	3.24038	367.911	249.09	0	1.44916e+06	422.973	2.62631	4229.65		1	0
1409.3	1190.76	1.89044	1.85703	0	3.149	3.07582	77.7026	71.9499	0	1.44919e+06	94.4771	1.97533	4771.71		1	0
665.488	895.823	2.14827	2.01817	0	2.82314	2.95222	140.693	104.272	0	1.44922e+06	236.823	2.37442	9998		1	0
2970.13	3077.39	2.12203	2.19684	1.17783	3.47278	3.48818	132.443	157.341	15.0601	1.44948e+06	170.369	2.23139	5539.53		1	1
827.664	1109.83	2.86253	2.62387	0	2.91785	3.04526	728.664	420.602	0	1.4495e+06	777.2	2.89053	4305.35		1	0
1397.09	2183.19	2.1696	2.11235	0.459622	3.14522	3.33909	147.773	129.525	2.88152	1.45132e+06	161.373	2.20783	4179.13		1	1
247.822	619.823	2.15068	1.94657	0.390368	2.39414	2.79227	141.475	88.4231	2.45679	1.45138e+06	165.307	2.21829	4706.55		0	0
2974.21	1573.27	1.81426	1.93695	1.29495	3.47337	3.1968	65.2017	86.4868	19.7218	1.4514e+06	70.392	1.84752	3221.71		1	1
1966.48	1239.3	1.27644	1.69715	1.21762	3.29369	3.09318	18.8991	49.7906	16.5052	1.45188e+06	54.4143	1.73571	9998		1	1
1578.16	1470.45	1.95709	1.97771	0.610353	3.19815	3.16745	90.5921	94.9979	4.07712	1.45257e+06	221.648	2.34566	9998		1	1
196.131	351.586	0.515735	0.569954	0.210566	2.29255	2.54603	3.27895	3.71496	1.62393	1.4528e+06	0.261698	0	3657.59		0	0
2899.21	1279.84	1.92543	1.9765	0.94004	3.46228	3.10716	84.2224	94.7318	8.71043	1.45293e+06	114.226	2.05777	6460.04		1	1
1446.12	607.941	1.67454	1.82579	1.19501	3.1602	2.78386	47.2649	66.9564	15.668	1.45573e+06	62.124	1.79326	4728.27		1	1
2496.13	1384.58	1.57647	1.80261	0.97547	3.39727	3.14132	37.7108	63.4757	9.45082	1.45576e+06	51.9192	1.71533	5361.23		1	1
2723.99	2674.07	1.95243	2.04378	1.18164	3.43521	3.42717	89.6251	110.606	15.193	1.45695e+06	128.162	2.10776	6463.64		1	1
1383.92	659.26	1.45055	1.58888	0.468311	3.14111	2.81906	28.2192	38.8041	2.93976	1.45702e+06	27.0871	1.43276	2505.59		1	1
256.92	182.931	0	1.06452	0.174229	2.4098	2.26229	0	11.6016	1.49358	1.4575e+06	0	0	3474.74		0	0
286.669	750.13	2.67482	2.45769	0	2.45738	2.87514	472.953	286.876	0	1.45893e+06	520.328	2.71628	3805.54		0	0
429.166	2829.33	0.838906	1.53864	0.559528	2.63263	3.45168	6.9009	34.5649	3.62683	1.45916e+06	7.84458	0.89457	3567.07		0	0
1609.25	870.731	2.0899	1.95945	0	3.20662	2.93988	122.999	91.0863	0	1.4599e+06	145.191	2.16194	4938.44		1	0
829.596	2206.62	2.48871	2.42037	1.14372	2.91887	3.34373	308.115	263.248	13.9227	1.46055e+06	495.084	2.69468	7409.2		0	0
1674.96	1535.2	1.87362	1.90501	0.963294	3.224	3.18616	74.7511	80.3553	9.18954	1.46112e+06	148.471	2.17164	9998		1	1
2165.88	1437.1	2.05897	2.03152	0.561127	3.33563	3.15749	114.544	107.527	3.64021	1.46342e+06	131.807	2.11994	4212.98		1	1
4115.7	7461.57	2.2073	2.4342	1.69306	3.61444	3.87283	161.176	271.772	49.3242	1.46379e+06	259.857	2.41474	6995.41		1	1
1563.91	1012.09	2.04633	1.93042	0	3.19421	3.00522	111.257	85.1953	0	1.46589e+06	122.443	2.08793	4089.9		1	0
348.061	473.389	0.883833	1.00824	0	2.54166	2.67522	7.65303	10.1915	0.460707	1.46689e+06	14.2933	1.15513	9199.81		0	0
109.997	356.142	0.276633	1.07343	0.164912	2.04138	2.55162	1.89074	11.842	1.46188	1.4675e+06	1.46743	0.166558	3243.44		0	0
2517.76	1882.22	2.18484	2.1614	0.806699	3.40102	3.27467	153.051	145.011	6.40766	1.468e+06	185.296	2.26787	4775.81		1	1
217.518	341.088	2.48535	2.24276	0	2.3375	2.53287	305.74	174.886	0	1.46806e+06	342.45	2.5346	4055.37		0	0
3050.18	1589.39	2.13311	2.22668	1.44989	3.48432	3.20123	135.865	168.531	28.1764	1.46841e+06	245.051	2.38926	9998		1	1
222.572	456.764	0.542395	0.538894	0.212731	2.34747	2.65969	3.48654	3.45855	1.63204	1.4692e+06	0	0	2899.12		0	0
2709.52	4409.15	2.81478	2.67501	0	3.43289	3.64435	652.793	473.157	0	1.47011e+06	924.815	2.96605	6645.84		1	0
1327.86	1197.39	1.63488	1.75506	0.777702	3.12315	3.07824	43.1405	56.8926	5.9938	1.47049e+06	67.6661	1.83037	7174.31		1	1
1842.11	1161.48	1.84775	1.91308	0.807495	3.26531	3.06501	70.4295	81.8612	6.4194	1.47053e+06	86.7335	1.93819	5483.35		1	1
3330.56	1986.43	1.73236	2.02843	1.39017	3.52252	3.29807	53.9952	106.766	24.5564	1.47056e+06	72.6615	1.8613	5184.26		1	1
699.508	542.415	1.98411	1.85876	1.1146	2.84479	2.73433	96.4067	72.2367	13.0197	1.47066e+06	105.074	2.0215	3775.76		1	1
2142.73	1721.15	2.47596	2.3118	0	3.33097	3.23582	299.199	205.02	0	1.4713e+06	415.226	2.61828	9377.1		1	0
1533.53	790.046	1.75435	1.80592	0.642209	3.18569	2.89765	56.8004	63.9615	4.38741	1.47363e+06	74.843	1.87415	5935.46		1	1
2473.14	1922.27	2.21193	2.16601	0.700276	3.39325	3.28381	162.905	146.557	5.01506	1.47368e+06	189.492	2.27759	4838.39		1	1
3059.9	1268.2	1.46026	1.85755	1.21354	3.48571	3.10319	28.8574	72.0366	16.3508	1.47517e+06	65.2881	1.81483	9998		1	1
1636.33	1482.4	1.98925	2.06579	1.13951	3.21387	3.17097	97.556	116.356	13.7883	1.47687e+06	182.995	2.26244	9998		1	1
6276.82	6422.63	2.33745	2.45364	1.59746	3.79774	3.80771	217.496	284.209	39.5782	1.47690e+06	297.918	2.4741	5706.33		1	1
1542.11	5355.45	3.1252	2.94893	0	3.18812	3.7288	1334.12	889.061	0	1.4772e+06	1458.9	3.16402	4337.74		0	0
2123.24	1135.39	1.75861	1.85271	1.02787	3.327	3.05515	57.3606	71.2375	10.6628	1.48037e+06	63.459	1.80249	3681.48		1	1
2027.46	1390.54	1.8405	1.90418	1.03942	3.30695	3.14318	69.2634	80.2011	10.95	1.48042e+06	0	0	0		1	1
975.88	660.463	1.62921	1.74732	0.892595	2.9894	2.81985	42.5805	55.8885	7.80899	1.48045e+06	46.1776	1.66443	3477.92		1	1
1597.08	923.883	2.05439	1.99196	0.507396	3.20333	2.96562	113.342	98.1659	3.21659	1.48048e+06	188.474	2.27525	8306.96		1	1
481.59	477.626	2.32805	2.08674	0	2.68268	2.67909	212.84	122.106	0	1.48179e+06	254.739	2.4061	4959.11		0	0
1590.26	780.497	1.66503	1.74504	0.873591	3.20147	2.89237	46.241	55.5961	7.47466	1.48279e+06	61.2408	1.78704	5949.62		1	1
3615.42	2072.43	2.27744	2.25816	0.478707	3.55816	3.31648	189.427	181.201	3.01097	1.48287e+06	197.099	2.29469	3728.97		1	1
1540.13	1241.51	2.16906	2.05367	0.248806	3.18756	3.09395	147.591	113.155	1.7734	1.48326e+06	279.827	2.44689	9998		1	1
1462.7	1598.88	1.83357	1.90274	1.57103	3.16515	3.20382	68.1671	79.9352	37.2416	1.48598e+06	97.2511	1.98789	5383.84		1	1
1215	853.133	1.85177	1.89684	0.981426	3.08457	2.93102	71.0833	78.8578	9.58134	1.48796e+06	107.32	2.03068	7770.88		1	1
1284.3	461.387	1.48013	1.52242	0.647487	3.10867	2.66407	30.2088	33.2983	4.44107	1.48799e+06	37.4624	1.5736	5155.27		1	1
102.06	294.188	0	0.114741	0.642255	2.00886	2.46862	0	1.30239	4.38789	1.4887e+06	0	0	4550.93		0	0
3091.98	2626.13	2.27837	2.24065	1.11994	3.49024	3.41932	189.833	174.042	13.1807	1.4901e+06	299.012	2.47569	8154.86		1	1
1928.95	2247.28	2.24912	2.19366	0.711778	3.28532	3.35166	177.47	156.191	5.14966	1.4908e+06	247.021	2.39273	5827.24		1	1
228.501	826.556	2.54314	2.31677	0	2.35889	2.91727	349.254	207.383	0	1.49083e+06	403.314	2.60564	4402		0	0
1599.22	1507.55	2.06115	1.91258	0	3.20391	3.17827	115.119	81.7677	0	1.49174e+06	115.921	2.06416	3222.91		1	0
2034.93	1499.39	2.1803	2.0934	0.431134	3.30855	3.17592	151.462	123.993	2.69857	1.49176e+06	193.596	2.2869	8287.21		1	1
840.313	270.287	0.807417	1.35362	0.729368	2.92444	2.43183	6.41826	22.5746	5.36251	1.49183e+06	6.20851	0.792988	4391.56		1	1
415.514	1215.43	1.81744	2.33623	1.39555	2.61859	3.08473	65.6804	216.883	24.8629	1.49305e+06	102.759	2.01182	6379.72		0	0
1361.95	650.452	2.11594	2.00954	0	3.13416	2.81322	130.598	102.221	0	1.49318e+06	141.733	2.15147	3687.97		1	0
370.978	536.299	2.63741	2.4137	0	2.56935	2.72941	433.917	259.238	0	1.49446e+06	417.126	2.62027	3067.97		0	0
290.192	444.477	2.36443	2.1916	0	2.46269	2.64785	231.435	155.454	0	1.49628e+06	279.541	2.44645	6003.54		0	0
107.267	120.982	1.14694	0.852638	0	2.03047	2.08272	14.0261	7.1226	0.52765	1.49671e+06	15.1916	1.1816	5347.25		0	0
281.545	866.877	0.903507	1.47614	0.20833	2.44955	2.93796	8.00768	29.9323	1.61559	1.49727e+06	9.1427	0.961074	8078.93		0	0
2077.36	1250.6	2.09249	2.08825	0.703914	3.31751	3.09712	123.734	122.532	5.05725	1.49845e+06	177.504	2.24921	7730.84		1	1
1697.02	1191.27	1.84495	1.89299	0.573367	3.22969	3.07601	69.9768	78.1613	3.74427	1.49848e+06	101.916	2.00824	7518.63		1	1
1781.52	980.653	1.88103	1.87474	0.370311	3.25079	2.99152	76.038	74.9437	2.34591	1.49851e+06	116.507	2.06635	7286.84		1	1
389.168	743.673	2.37739	2.16164	0	2.59014	2.87138	238.449	145.092	0	1.49908e+06	271.362	2.43355	4422.64		0	0
2417.23	1956.06	1.9863	2.04245	0.868469	3.38332	3.29138	96.8938	110.268	7.38701	1.49948e+06	173.986	2.24051	9998		1	1
1984.84	1211.03	1.96528	1.98671	0.923256	3.29772	3.08316	92.3177	96.9859	8.38024	1.49953e+06	160.907	2.20657	9535.11		1	1
1474.73	847.503	1.7836	1.79764	0.782322	3.16871	2.92814	60.7582	62.7534	6.0579	1.49957e+06	103.093	2.01323	9663.61		1	1
1814.51	1273.14	1.98248	2.01941	0.786482	3.25876	3.10488	96.047	104.571	6.11621	1.50168e+06	172.631	2.23712	9075.73		1	1
2834.69	1746.13	2.2022	2.22446	1.03847	3.4525	3.24208	159.295	167.671	10.9263	1.50209e+06	265.876	2.42468	9816.11		1	1
974.039	943.665	1.7768	1.8044	1.03711	2.98858	2.97482	59.8133	63.7376	10.8921	1.50397e+06	79.3816	1.89972	5483.08		1	1
2620.52	2236.35	2.27583	2.28849	1.03344	3.41839	3.34954	188.724	194.309	10.8005	1.50493e+06	261.482	2.41744	6071.89		1	1
1445.61	728.806	1.65471	1.68017	0.52825	3.16005	2.86261	45.1552	47.8822	3.37482	1.50574e+06	57.6134	1.76052	6328.48		1	1
350.804	1335.57	2.37962	2.196	0	2.54507	3.12567	239.671	157.035	0	1.50577e+06	390.917	2.59208	9998		0	0
801.082	683.987	1.90667	1.90368	0.507303	2.90368	2.83505	80.6623	80.1079	3.2159	1.50693e+06	105.705	2.0241	5409.29		1	1
2608.57	1905.52	1.97324	1.99679	1.07709	3.4164	3.28001	94.0248	99.2626	11.9425	1.50772e+06	102.697	2.01156	3537.54		1	1
1801.8	1286.57	1.69499	1.81086	0.751021	3.25571	3.10944	49.5437	64.6939	5.63665	1.50774e+06	96.8704	1.98619	9998		1	1
3599.87	4836.78	2.24048	2.37974	1.43289	3.55629	3.68456	173.974	239.737	27.0949	1.50777e+06	281.044	2.44878	9863.87		1	1
2050.79	1750.06	1.09297	1.50419	0.713148	3.31192	3.24305	12.3871	31.9296	5.16592	1.50857e+06	20.338	1.30831	7364.15		1	1
2399.65	1744.2	2.02648	2.03016	0.896658	3.38015	3.2416	106.287	107.19	7.88239	1.50933e+06	162.629	2.2112	6768.05		1	1
1247.75	987.843	1.93657	1.9637	0.511911	3.09613	2.99469	86.4118	91.9809	3.25021	1.50935e+06	186.761	2.27129	9998		1	1
3770.34	5805.47	2.39173	2.4614	1.44154	3.57638	3.76384	246.45	289.333	27.64	1.50938e+06	375.727	2.57487	6931.7		1	1
1850.32	1065.55	1.84774	1.93154	0.951303	3.26725	3.02757	70.427	85.4152	8.93929	1.51320e+06	90.0631	1.95455	4882.73		1	1
1432.48	747.563	1.73934	1.72015	0.463166	3.15609	2.87365	54.8707	52.4984	2.90513	1.51323e+06	61.1732	1.78656	4079.9		1	1
202.004	502.792	2.39113	2.17348	0	2.30536	2.70139	246.112	149.101	0	1.51326e+06	335.807	2.52609	9308.57		0	0
1625.27	1140.12	1.74635	1.81618	0.376096	3.21092	3.05695	55.7634	65.4909	2.37736	1.51352e+06	56.0938	1.74892	3061.49		1	1
2614.97	2701.87	2.40012	2.36388	0.983713	3.41747	3.43166	251.256	231.145	9.63193	1.51356e+06	272.229	2.43493	9998		1	1
2318.04	1575.57	1.9992	1.9923	0.954379	3.36512	3.19744	99.8157	98.2425	9.00283	1.5136e+06	115.714	2.06339	4096.57		1	1
1995.12	1200.82	2.63643	2.37908	0	3.29997	3.07948	432.941	239.374	0	1.51363e+06	430.455	2.63393	6612.17		1	0
517.002	2321.32	1.07095	1.29308	0.547309	2.71349	3.36573	11.7746	19.6372	3.52622	1.5145e+06	14.2105	1.15261	4469.53		0	0
1489.69	1443.99	2.01227	2.00629	0.856166	3.1731	3.15956	102.867	101.46	7.18069	1.51452e+06	136.943	2.13654	6176.51		1	1
2130.93	991.982	2.01622	2.01758	0.803131	3.32857	2.9965	103.804	104.131	6.35522	1.51455e+06	124.231	2.09423	4558.95		1	1
272.582	305.055	0.819591	1.0169	0	2.4355	2.48438	6.60072	10.3969	0	1.51574e+06	3.51804	0.546301	3836.27		0	0
2297.44	3653.23	1.99899	2.14379	1.30489	3.36124	3.56268	99.7676	139.249	20.1785	1.51759e+06	142.193	2.15288	5655.61		1	1
1012.61	429.838	1.89237	1.86071	0.821144	3.00544	2.63331	78.0492	72.5622	6.62436	1.51972e+06	107.003	2.02939	5975.44		1	1
2939.98	1556.13	2.12413	2.11269	0.471776	3.46834	3.19205	133.086	129.625	2.9633	1.51975e+06	176.039	2.24561	5862.86		1	1
1280.86	949.039	1.90234	1.86488	0.158238	3.1075	2.97728	79.8625	73.2622	1.43959	1.52347e+06	100.285	2.00124	5370.55		1	1
714.869	619.273	0	0.708738	0	2.85423	2.79188	0.911496	5.11373	0.247958	1.5245e+06	0	0	4611.14		1	0
228.161	156.473	0.868969	0.914804	0	2.35824	2.19444	7.39553	8.21872	0	1.52454e+06	6.22319	0.794013	5304.15		0	0
2852.74	1915.72	1.86393	2.03065	1.17411	3.45526	3.28233	73.1029	107.313	14.9316	1.52506e+06	98.6185	1.99396	6127.89		1	1
1334.02	533.028	1.96447	1.89469	0	3.12516	2.72675	92.145	78.468	0.899487	1.52679e+06	112.261	2.05023	5188.78		1	0
2668.96	4654.58	2.50256	2.46643	0.18699	3.42634	3.66788	318.101	292.706	1.53812	1.52689e+06	384.195	2.58455	4967.62		1	1
270.117	2970.91	0.737354	1.57424	0.838777	2.43155	3.47289	5.46203	37.5184	6.89886	1.52826e+06	8.68041	0.93854	6339.2		0	0
5044.26	4170.94	2.60646	2.54685	1.01154	3.7028	3.62023	404.076	352.252	10.2693	1.5287e+06	595.147	2.77462	8229.06		1	1
1109.66	1003.27	1.39476	1.51278	0.72435	3.04519	3.00142	24.8176	32.5672	5.30091	1.53148e+06	24.5314	1.38972	5426.49		1	1
1700.46	1013.74	1.8632	1.8778	0.710954	3.23057	3.00593	72.9788	75.4748	5.13989	1.53152e+06	117.916	2.07157	7992.57		1	1
787.561	3817.95	1.26631	1.69506	0.916019	2.89628	3.58183	18.4633	49.5516	8.24174	1.53166e+06	43.0065	1.63353	9998		0	0
3666.38	2586.8	2.01807	2.14538	1.21192	3.56424	3.41276	104.248	139.758	16.2898	1.53288e+06	118.098	2.07224	3992.87		1	1
1266.41	797.536	1.62139	1.71132	0.586819	3.10257	2.90175	41.8208	51.4421	3.86206	1.53411e+06	56.0823	1.74883	6399.1		1	1
2219.73	2372	2.05126	2.0618	0.972108	3.3463	3.37511	112.527	115.293	9.37796	1.5345e+06	160.767	2.2062	6531.9		1	1
2225.76	742.529	1.70801	1.86791	0.933869	3.34748	2.87071	51.0517	73.7751	8.58753	1.53503e+06	74.3274	1.87115	7271.8		1	1
363.015	1352.78	2.67527	2.46007	0	2.55992	3.13123	473.444	288.453	0	1.53506e+06	686.903	2.8369	6422.2		0	0
103.161	119.994	1.19252	1.08308	0	2.01352	2.07916	15.5784	12.1083	0	1.53513e+06	11.0881	1.04486	4310.83		0	0
1922.95	990.106	2.221	2.1455	0	3.28397	2.99568	166.342	139.799	0	1.5385e+06	196.286	2.29289	4623.75		1	0
2211.44	1057.37	1.62275	1.75896	1.11118	3.34467	3.02423	41.9513	57.4058	12.9176	1.53977e+06	56.567	1.75256	5746.45		1	1
1137.02	402.238	1.44568	1.36111	0	3.05577	2.60448	27.9049	22.9673	0.470705	1.54155e+06	29.203	1.46543	4337.13		1	0
3471.2	1900.12	2.25395	2.22355	0	3.54048	3.27878	179.454	167.321	0	1.54169e+06	281.214	2.44904	7285.59		1	0
277.665	657.579	2.581	2.36357	0	2.44352	2.81795	381.063	230.979	0	1.54173e+06	415.444	2.61851	3890.88		0	0
1480.97	1195.77	2.0408	2.06066	1.25383	3.17055	3.07765	109.85	114.989	17.9403	1.5442e+06	137.597	2.13861	4828.46		1	1
1792.54	819.236	1.85306	1.86468	0.941976	3.25347	2.91341	71.2952	73.2293	8.74935	1.54506e+06	76.246	1.88222	3420.63		1	1
1738.44	1244.18	1.94332	1.94881	0	3.24016	3.09488	87.7638	88.881	0	1.54509e+06	102.525	2.01083	4199.77		1	0
2503.58	2943.03	2.06425	2.17172	1.39185	3.39856	3.4688	115.945	148.498	24.6518	1.54541e+06	200.115	2.30128	8296.08		1	1
1332.74	630.244	1.25343	1.35314	0.551304	3.12474	2.79951	17.9236	22.5498	3.5588	1.54621e+06	14.0177	1.14668	2851.34		1	1
645.553	1182.36	2.09744	1.99817	0.451412	2.80993	3.07275	125.154	99.5794	2.82756	1.54725e+06	0	0	0		0	0
4454.86	8866.97	2.53293	2.58762	1.51101	3.64883	3.94778	341.138	386.917	32.4348	1.54881e+06	454.033	2.65709	5245.09		1	1
624.875	510.039	2.02954	1.89976	0	2.79579	2.7076	107.039	79.3888	0	1.55202e+06	135.352	2.13146	6384.79		1	0
2518.36	2190.16	2.22601	2.18829	0.98593	3.40112	3.34048	168.271	154.274	9.68122	1.55332e+06	259.913	2.41483	7142.79		1	1
387.328	1299.28	1.98798	1.85219	0.886183	2.58808	3.1137	97.2706	71.1519	7.69455	1.55354e+06	118.96	2.0754	4821.5		0	0
210.65	503.372	2.8244	2.60173	0	2.32356	2.70189	667.424	399.695	0	1.55381e+06	720.34	2.85754	3916.13		0	0
1321.04	946.503	1.74406	1.74132	0.615564	3.12092	2.97612	55.4703	55.1211	4.12633	1.55416e+06	62.4044	1.79522	3685.75		1	1
1645.5	1032.49	1.79753	1.92652	1.01249	3.2163	3.01389	62.7382	84.4339	10.2917	1.55634e+06	89.5437	1.95204	6107.23		1	1
1214.29	655.134	1.83482	1.80833	0.377558	3.08432	2.81633	68.363	64.3175	2.38538	1.5565e+06	78.0929	1.89261	4473.31		1	1
2175.92	1326.6	2.17505	2.13065	0.71096	3.33764	3.12274	149.64	135.098	5.13997	1.55659e+06	160.931	2.20664	3850.12		1	1
2444.92	3555.72	1.96157	2.12547	1.17858	3.38826	3.55093	91.5312	133.496	15.0864	1.55666e+06	152.622	2.18362	9998		1	1
2679.15	3182.18	2.39397	2.31086	0.601004	3.428	3.50273	247.725	204.579	3.99028	1.55669e+06	303.492	2.48215	4589.85		1	1
231.998	377.26	2.27017	2.08678	0	2.36548	2.57664	186.28	122.118	0	1.55709e+06	199.553	2.30006	3545.24		0	0
1415.81	720.144	1.84295	1.82355	0	3.151	2.85742	69.6539	66.6111	0	1.55829e+06	90.0164	1.95432	5806.57		1	0
1207.01	611.314	1.80321	1.77578	0.61329	3.08171	2.78626	63.5643	59.6735	4.10478	1.55864e+06	131.186	2.11789	9998		1	1
1884.86	2069.4	2.01355	2.0127	0.78862	3.27528	3.31585	103.169	102.966	6.14639	1.55988e+06	126.836	2.10324	4575.88		1	1
1173.42	486.922	1.41153	1.48278	0.217694	3.06945	2.68746	25.7945	30.3934	1.6508	1.56019e+06	25.4247	1.40526	3914.59		1	1
521.169	642.145	1.99263	1.85889	0.483937	2.71698	2.80763	98.3169	72.2595	3.04745	1.56022e+06	115.659	2.06318	4411.7		0	0
1596.24	1409.99	1.72045	1.90853	0.956031	3.2031	3.14922	52.5349	81.0079	9.03714	1.5619e+06	94.4406	1.97516	9744.19		1	1
659.93	1960.28	0.613538	1.16006	0.384848	2.8195	3.29232	4.10712	14.4564	2.42576	1.56439e+06	10.0365	1.00158	9998		0	0
1279.59	573.112	1.81515	1.78453	0.130153	3.10707	2.75824	65.3356	60.8881	1.34944	1.56636e+06	79.2633	1.89907	5115.96		1	1
2147.45	796.441	2.05387	1.97286	0.456063	3.33192	2.90115	113.205	93.9425	2.85801	1.56639e+06	115.437	2.06235	4171.22		1	1
352.253	434.839	2.37504	2.13727	0	2.54685	2.63833	237.161	137.174	0	1.56641e+06	264.245	2.42201	4218.03		0	0
428.561	783.116	0.618515	1.22423	0.568191	2.63201	2.89383	4.15446	16.7582	3.69991	1.56719e+06	1.3181	0.119948	2739.9		0	0
1828.65	1659.29	2.20691	2.1738	0.607963	3.26213	3.21992	161.032	149.212	4.05474	1.56839e+06	236.79	2.37436	7116.3		1	1
328.616	437.518	0.709906	0.918439	0.513668	2.51669	2.641	5.1275	8.2878	3.26338	1.5687e+06	3.63904	0.560987	2871.38		0	0
1207.5	771.861	1.41992	1.59587	0.812501	3.08189	2.88754	26.2976	39.4335	6.49382	1.56956e+06	38.8068	1.58891	6843.12		1	1
1695.54	1395.68	2.13305	2.0966	0	3.22931	3.14479	135.847	124.91	0	1.56959e+06	170.442	2.23158	5089.64		1	0
2773.7	2154.18	2.01303	2.04044	0.845291	3.44306	3.33328	103.046	109.758	7.00311	1.56963e+06	109.499	2.03941	4429.17		1	1
1593.59	970.471	1.28099	1.58207	1.07853	3.20238	2.98698	19.0981	38.2007	11.982	1.57116e+06	23.1475	1.3645	3887.62		1	1
2171.49	2075.8	1.74323	2.09214	1.37894	3.33676	3.31718	55.3649	123.633	23.9299	1.57127e+06	119.156	2.07612	9998		1	1
2661.65	4459.68	2.27252	2.33745	1.05409	3.42515	3.6493	187.294	217.496	11.3262	1.57274e+06	246.433	2.3917	5307.22		1	1
1727.78	1260.49	1.83246	1.79496	0.584179	3.23749	3.10054	67.9917	62.3681	3.83865	1.57369e+06	78.4335	1.8945	4629.86		1	1
3464.78	2953.37	1.52276	1.92051	1.21617	3.53968	3.47032	33.3244	83.2743	16.4503	1.57411e+06	78.888	1.89701	9998		1	1
418.448	631.334	2.30438	2.1452	0	2.62164	2.80026	201.549	139.701	0	1.57652e+06	229.634	2.36104	4279.79		0	0
498.913	932.541	0.811868	1.31396	0.323347	2.69802	2.96967	6.48437	20.6043	2.10546	1.57662e+06	8.62136	0.935576	9998		0	0
1406.79	3146.09	1.96256	1.91342	0.427206	3.14823	3.49777	91.7393	81.9262	2.67428	1.57850e+06	121.319	2.08393	5288.43		1	1
1847.38	1348.05	1.80794	1.85519	1.06256	3.26656	3.12971	64.2604	71.6451	11.5493	1.57976e+06	128.299	2.10822	9998		1	1
2278.27	1797.72	1.34052	1.90797	1.33498	3.35761	3.25472	21.9036	80.904	21.626	1.58141e+06	29.3394	1.46745	4533.03		1	1
2972.82	2138.05	1.73204	1.98166	1.15582	3.47317	3.33002	53.9557	95.865	14.3158	1.58147e+06	59.7529	1.77636	5641.41		1	1
1456.15	898.739	1.78483	1.77833	0.633251	3.16321	2.95363	60.9298	60.0242	4.29785	1.58272e+06	86.408	1.93655	6481.42		1	1
1913.92	1957.35	2.25862	2.22751	0.549742	3.28192	3.29167	181.395	168.854	3.54603	1.58394e+06	208.733	2.31959	4189.26		1	1
3718.55	1898.37	2.06056	2.07632	1.03593	3.57037	3.27838	114.964	119.213	10.8626	1.58397e+06	214.868	2.33217	9530.48		1	1
179.568	424.269	1.80076	1.56053	0.675752	2.25423	2.62764	63.2062	36.3522	4.73971	1.58415e+06	69.746	1.84352	4534.58		0	0
299.56	964.404	0.605597	0.905614	0.257292	2.47648	2.98426	4.03271	8.04664	1.80839	1.58462e+06	4.58536	0.661374	4018.12		0	0
159.293	594.233	0.0811925	0.935096	0.51722	2.2022	2.77396	1.20557	8.61185	3.29018	1.58599e+06	3.71425	0.569871	6767.15		0	0
1505.42	1785.66	1.59466	1.87453	1.22201	3.17766	3.2518	39.3238	74.9085	16.6728	1.58691e+06	53.2017	1.72593	5074.17		1	1
1097.75	1563.39	1.9133	1.91481	0.637517	3.0405	3.19407	81.9029	82.1882	4.34027	1.58741e+06	115.607	2.06298	5986.34		1	1
154.989	380.74	2.41251	2.19851	0	2.1903	2.58063	258.527	157.948	0	1.58744e+06	296.933	2.47266	4321.64		0	0
1080.32	690.952	1.85589	1.82979	0.169504	3.03355	2.83945	71.7611	67.575	1.47742	1.58781e+06	76.8699	1.88576	4252.37		1	1
134.724	153.348	1.22365	1.23277	0.314803	2.12944	2.18568	16.7361	17.091	2.06444	1.58792e+06	23.014	1.36199	5717.72		0	0
144.012	134.225	0.789869	0.98297	0	2.1584	2.12783	6.16409	9.61546	0.509786	1.58959e+06	6.24781	0.795728	4408.77		0	0
580.88	1468.23	1.00548	1.40145	0.481265	2.76409	3.16679	10.1271	25.2026	3.02876	1.58963e+06	9.10582	0.959319	3463.5		0	0
3051.12	2595.97	1.92759	2.01107	0.999936	3.48446	3.4143	84.6424	102.581	9.99853	1.59108e+06	109.745	2.04039	5192.61		1	1
1706.07	1206.45	2.32458	2.20166	0	3.232	3.08151	211.145	159.096	0	1.59222e+06	247.908	2.39429	4608.74		1	0
359.241	224.158	0.792195	0.583813	0	2.55539	2.35055	6.19719	3.83542	0.977612	1.59386e+06	0	0	6661.11		0	0
1257.38	894.207	1.25778	1.458	0.912325	3.09947	2.95144	18.1043	28.7078	8.17194	1.5942e+06	26.3116	1.42015	5592.1		1	1
616.159	447.212	1.66156	1.62713	0.955723	2.78969	2.65051	45.8729	42.3767	9.03073	1.59702e+06	47.2977	1.67484	3187.52		1	1
944.936	1183.77	2.16765	2.06855	0	2.9754	3.07327	147.113	117.099	0	1.59795e+06	179.648	2.25442	6943		1	0
316.08	478.363	2.63951	2.40435	0	2.4998	2.67976	436.023	253.72	0	1.59811e+06	464.376	2.66687	3621.13		0	0
106.843	306.41	1.07381	1.12071	0	2.02875	2.4863	11.8524	13.2041	0	1.59859e+06	10.5811	1.02453	4356.01		0	0
1372.69	1094.75	1.87014	1.84146	0.514483	3.13757	3.03932	74.1544	69.4153	3.26951	1.59895e+06	102.529	2.01085	5815.17		1	1
1078.23	741.162	1.87683	1.78244	0	3.03271	2.86991	75.3056	60.5957	0	1.59898e+06	95.6194	1.98055	5994.95		1	0
184.765	218.859	0.677161	1.07189	0.0635164	2.26662	2.34016	4.75512	11.8001	1.15749	1.60134e+06	6.26411	0.796859	5024.42		0	0
118.261	157.343	0.738136	0.841318	0	2.07284	2.19685	5.47188	6.93933	0.839517	1.6021e+06	5.00663	0.699545	7322.3		0	0
404.095	951.373	0.0725894	0.972931	0.441136	2.60648	2.97835	1.18192	9.39574	2.76144	1.60272e+06	0	0	4983.2		0	0
2208.61	1340.02	2.00136	2.0037	0	3.34412	3.12711	100.314	100.855	0.562099	1.60287e+06	110.659	2.04399	4087.96		1	0
1580.04	1009.79	1.96736	1.95956	0.281075	3.19867	3.00423	92.7608	91.1094	1.91018	1.60326e+06	110.688	2.0441	4619.94		1	1
1273.57	1063.22	1.87057	1.79689	0	3.10502	3.02662	74.229	62.6458	0.128401	1.60336e+06	90.7229	1.95772	5166.3		1	0
1030.31	1277.91	2.36793	2.24364	0	3.01297	3.1065	233.31	175.243	0	1.60724e+06	565.613	2.75252	9998		1	0
308.247	533.413	2.1504	1.96406	0	2.4889	2.72706	141.384	92.0568	0	1.61024e+06	173.231	2.23863	4942.77		0	0
430.245	725.732	2.53051	2.31661	0	2.63372	2.86078	339.241	207.304	0	1.61114e+06	321.765	2.50754	2711.27		0	0
118.328	1496.76	0.650095	0.268256	0	2.07309	3.17515	4.46781	1.85462	0.283552	1.61282e+06	0	0	6763.56		0	0
2721.32	1788.6	1.89112	1.97737	0.947206	3.43478	3.25251	77.8257	94.9217	8.85536	1.61288e+06	89.7584	1.95308	3974.39		1	1
567.572	448.876	2.32638	2.15681	0	2.75402	2.65213	212.022	143.487	0	1.61309e+06	224.334	2.3509	3542.06		0	0
5372.32	5263.27	2.5285	2.54203	1.31358	3.73016	3.72126	337.672	348.359	20.5863	1.61497e+06	434.644	2.63813	5466.98		1	1
1355.31	1198.66	1.85954	1.91562	0.829653	3.13204	3.0787	72.3672	82.3412	6.75542	1.61671e+06	105.501	2.02325	6435.74		1	1
1366.54	688.475	1.73783	1.78113	0.650992	3.13562	2.83789	54.6807	60.4124	4.47705	1.61801e+06	62.6877	1.79718	4005.79		1	1
1787	943.161	1.75446	1.77814	0.97293	3.25212	2.97459	56.8142	59.9985	9.39572	1.61928e+06	68.2458	1.83408	4604.4		1	1
1942.05	1191.26	1.7608	1.7904	0.691255	3.28826	3.07601	57.6499	61.7163	4.91196	1.61938e+06	136.707	2.13579	9998		1	1
2264.7	1329.45	1.89604	1.93769	0.983362	3.35501	3.12367	78.7122	86.6334	9.62413	1.61942e+06	115.434	2.06233	6312.8		1	1
1813.43	968.172	1.71125	1.8107	1.04268	3.2585	2.98595	51.4334	64.6689	11.0327	1.61944e+06	60.178	1.77944	4729.26		1	1
3324.13	4160.54	2.31927	2.35281	1.26421	3.52168	3.61915	208.578	225.323	18.3744	1.61946e+06	318.785	2.5035	6270.91		1	1
1724.72	920.153	1.85026	1.82221	0.44654	3.23672	2.96386	70.8374	66.4057	2.79602	1.6215e+06	84.4613	1.92666	4537.63		1	1
2940.66	2159.07	1.95652	1.97979	1.13765	3.46845	3.33427	90.4729	95.4529	13.7294	1.62152e+06	141.826	2.15176	8964.07		1	1
3014.47	2508.13	2.11719	2.18305	0.715316	3.47921	3.39935	130.975	152.421	5.19178	1.62158e+06	155.458	2.19161	4720.48		1	1
2225.51	1562.86	2.08027	2.00992	0.682486	3.34743	3.19392	120.301	102.311	4.81378	1.62160e+06	168.25	2.22595	8203.93		1	1
741.643	702.02	1.78944	1.75574	0	2.8702	2.84635	61.5802	56.9823	0.253719	1.6217e+06	67.2214	1.82751	4317.04		1	0
562.026	467.707	0.204331	1.14298	0.651047	2.74976	2.66997	1.60078	13.8989	4.47762	1.62359e+06	1.03135	0.0134078	3866.24		0	0
2084.11	1919.38	2.09756	2.02927	0.600365	3.31892	3.28316	125.188	106.971	3.98442	1.62695e+06	160.444	2.20532	5634.23		1	1
[truncated: 3,001 more rows]
