# Supplementary material for: Collective radioresistance of T47D breast carcinoma cells is mediated by a Syncytin-1 homologous protein
Source: PLoS One. 2019 Jan 30;14(1):e0206713. doi: 10.1371/journal.pone.0206713 (PMC6353071; doi:10.1371/journal.pone.0206713)
Supplement: S2 File — The compressed file contains the listmode flow cytometry data shown in Fig 4C. Data files are in CSV format with self-explanatory labels. (ZIP) [file pone.0206713.s002.zip › intracellular control.csv]

FSC-HLin	SSC-HLin	GRN-HLog	YEL-HLog	RED-HLog	FSC-HLog	SSC-HLog	GRN-HLin	YEL-HLin	RED-HLin	TIME	GRN-A	GRN-ALog	GRN-W		P01.R1	P01.R1.R2
911.259	472.972	1.00254	1.22657	0.355068	2.95964	2.67483	10.0587	16.8487	2.265	65	0	0	5799.44		1	1
1558.18	605.438	0	1.04606	1.29831	3.19262	2.78207	0	11.1189	19.8751	280	0	0	0		1	0
316.72	9998	0.612141	0.530316	0.898714	2.50068	3.99991	4.09394	3.39091	7.91979	373	0	0	6558.48		0	0
1135.03	1187.47	0.855823	1.13152	0.71034	3.05501	3.07462	7.17502	13.5368	5.13263	391	0	0	5873.1		1	1
2110.87	900.834	0.93051	0.582173	0.730646	3.32446	2.95464	8.52138	3.82097	5.37831	705	0	0	4501.74		1	1
1259.08	653.07	0.515871	1.11577	0.87891	3.10005	2.81496	3.27998	13.0548	7.56676	745	0	0	5015.15		1	1
2085.51	1273.42	1.05336	1.14828	0.417811	3.31921	3.10497	11.3074	14.0697	2.61704	782	0	0	5744.71		1	1
1332.01	682.048	0.400834	1.25277	1.0938	3.12451	2.83382	2.51671	17.8967	12.4109	1090	0	0	4363.53		1	1
1277.71	570.868	0.38626	1.2628	0.892284	3.10643	2.75654	2.43366	18.3147	7.8034	1262	0	0	0		1	1
218.565	7112.68	0.783136	0.624296	0.0120002	2.33958	3.85203	6.06926	4.21014	1.02802	1283	0	0	3822.47		0	0
2205.56	898.267	0	1.08312	0.913815	3.34352	2.95341	0.735593	12.1093	8.20003	1332	0	0	9998		1	0
167.666	836.915	0	1.71235	2.05057	2.22445	2.92268	0	51.5648	112.349	1377	9.17176	0.962453	0		0	0
1932.23	3098.57	0	2.02432	2.51678	3.28606	3.49116	0	105.76	328.687	1399	0	0	0		1	0
1415.3	9998	0.618231	1.23724	1.32775	3.15085	3.99991	4.15175	17.2679	21.269	2094	0	0	4174.9		0	0
950.591	1978.94	0	1.85667	2.30806	2.97799	3.29643	0	71.8899	203.262	2110	22.756	1.3571	8713.68		1	0
900.995	946.363	0	1.45184	1.77445	2.95472	2.97606	0	28.3032	59.4913	2652	0	0	5727.49		1	0
1988.22	1098.96	1.01589	1.22385	0.924794	3.29847	3.04098	10.3727	16.7438	8.40997	2851	0	0	9998		1	1
1670.61	1033.51	0.890811	1.47599	0.816286	3.22288	3.01431	7.77699	29.9222	6.55067	3204	0	0	9998		1	1
124.65	611.73	1.04975	0.997208	0	2.09569	2.78656	11.2136	9.93592	0	3499	0	0	8879.52		0	0
222.832	4553.56	0.867838	1.29508	0.487983	2.34798	3.65835	7.37628	19.728	3.07598	3577	10.1374	1.00593	6220.41		0	0
733.074	756.783	0	1.5707	1.73615	2.86515	2.87897	0	37.2134	54.4692	3599	0	0	6859.76		1	0
340.832	892.366	0	1.49578	2.10935	2.53254	2.95054	0	31.3172	128.633	3831	5.51012	0.741161	4912.32		0	0
1865.77	975.306	0.738348	1.21883	1.1508	3.27086	2.98914	5.47454	16.5514	14.1515	3859	0	0	9735.53		1	1
421.32	1530.62	0	1.7912	2.13729	2.62461	3.18487	0	61.8302	137.18	3890	6.39323	0.80572	0		0	0
115.017	911.089	1.07673	0.853264	0	2.06076	2.95956	11.9323	7.13286	0.527596	4078	0	0	5309.8		0	0
139.394	1777.97	0	0.683168	0.706799	2.14424	3.24993	0	4.82135	5.09095	4234	0	0	3835.97		0	0
3682.36	2564.62	0.675862	1.4598	1.1512	3.56613	3.40902	4.74091	28.8269	14.1644	4748	0	0	0		1	1
217.24	5423.47	0.895169	1.19303	0.748318	2.33694	3.73428	7.85541	15.5966	5.60167	4891	1.51659	0.180869	3030.7		0	0
301.764	9998	1.24871	1.1103	0.608826	2.47967	3.99991	17.7302	12.8915	4.0628	5381	10.4437	1.01885	8639.1		0	0
225.066	5465.27	0.871199	1.34722	0.47141	2.35231	3.73761	7.4336	22.2445	2.96081	6067	1.75559	0.244424	5069.38		0	0
1690.36	1049.35	0.97296	1.29217	1.01132	3.22798	3.02092	9.39637	19.5961	10.2641	6483	0	0	8462.44		1	1
326.163	1242.51	0	1.84118	2.41202	2.51343	3.0943	0	69.3718	258.237	6588	7.23228	0.859275	6135.29		0	0
146.787	1182.53	1.12419	0.193136	0.281224	2.16669	3.07281	13.3105	1.56004	1.91084	6824	2.8577	0.456017	3072.5		0	0
2954.25	1850.26	1.31207	1.22178	0.677724	3.47045	3.26723	20.515	16.6642	4.76128	7383	0	0	4866.9		1	1
1710.08	2155.14	0	1.65412	2.11554	3.23302	3.33348	0	45.0943	130.479	7430	0	0	3644.35		1	0
210.096	4148.75	0.736257	1.42303	0.62954	2.32242	3.61792	5.44825	26.487	4.26128	8210	0	0	3968.81		0	0
115.731	943.941	0.717012	1.25057	0.17225	2.06345	2.97494	5.2121	17.806	1.48679	8453	0	0	4107.73		0	0
353.714	912.521	0	1.81256	2.17307	2.54865	2.96024	0	64.9473	148.959	8627	0	0	5065.84		0	0
388.962	1029.24	0	1.72069	2.22824	2.58991	3.01252	0	52.5641	169.138	8667	0	0	5299.14		0	0
1158.78	618.968	0	1.19407	0.792865	3.064	2.79167	0.579978	15.6339	6.20676	8686	0	0	0		1	0
3011.94	1632.93	0.9482	1.2956	0.973018	3.47885	3.21297	8.87565	19.7513	9.39761	9035	0	0	3675.77		1	1
1425	9998	0.900988	1.2177	1.09272	3.15381	3.99991	7.96138	16.508	12.3801	9739	0	0	6283.33		0	0
1552.36	912.91	0.732317	1.43102	1.27182	3.19099	2.96043	5.39904	26.9787	18.699	9763	2.86766	0.457528	4477.69		1	1
322.494	1197.95	0	1.69854	2.08941	2.50852	3.07844	0	49.9508	122.861	9785	10.9546	1.0396	7978.79		0	0
1828.77	1101.47	0.813936	1.2447	0.969167	3.26216	3.04197	6.51532	17.5673	9.31466	9803	0	0	0		1	1
2212.59	3541.31	0	1.93475	2.37843	3.3449	3.54916	0	86.0492	239.016	9820	8.31007	0.919605	0		1	0
2314.36	1272.84	0.975799	1.38638	0.964595	3.36443	3.10477	9.45799	24.3434	9.21711	10132	0	0	4641.36		1	1
179.727	571.114	0.480974	1.37068	1.82667	2.25461	2.75672	3.02673	23.479	67.0916	10677	12.7237	1.10461	9998		0	0
119.232	1333.17	0	1.23027	0.731356	2.07639	3.12489	0.218413	16.9929	5.38712	10772	1.81973	0.260006	5149.94		0	0
421.489	1581.89	0	1.88227	2.3447	2.62479	3.19918	0	76.2557	221.155	10907	9.27824	0.967466	1012.9		0	0
1687.34	1676.8	0	1.73179	2.12075	3.2272	3.22448	0	53.9247	132.054	10950	1.83065	0.262604	8524.8		1	0
1513.57	806.335	0.905927	1.17655	0.875445	3.18	2.90652	8.05244	15.016	7.50662	11626	0.057896	0	5539.04		1	1
1331.68	1414.66	0	1.6141	1.72509	3.1244	3.15065	0	41.1244	53.0998	11648	0	0	9998		1	0
170.141	2375.62	0.959876	1.31525	0	2.23081	3.37578	9.11751	20.6658	0.595714	12259	0	0	6162.79		0	0
935.729	473.234	0.603781	1.06746	0.958497	2.97115	2.67508	4.01588	11.6806	9.0886	12672	0	0	4206.81		1	1
298.038	9998	0.694367	1.13752	0.837228	2.47427	3.99991	4.94729	13.7253	6.87429	12953	0	0	3971.96		0	0
110.27	1016.17	1.11656	1.20004	0	2.04246	3.00697	13.0785	15.8504	0	12966	0.738723	0	9998		0	0
2057.48	1082.32	1.02522	1.44328	1.13616	3.31334	3.03436	10.5978	27.751	13.6823	13927	0	0	8477.21		1	1
1210.74	565.447	0	1.45805	1.65161	3.08305	2.75239	0	28.7112	44.8339	14152	0	0	3713.48		1	0
305.246	9998	0.825145	1.07183	0.366918	2.48465	3.99991	6.68567	11.7985	2.32765	14272	0	0	7181.53		0	0
1708.28	833.751	0.858455	1.40824	1.02596	3.23256	2.92104	7.21863	25.6003	10.6159	14288	0	0	5093.49		1	1
2471.39	1347.11	0.680621	1.35947	1.07809	3.39294	3.1294	4.79315	22.8808	11.9698	14308	0	0	3717.62		1	1
199.437	2139.07	0.953423	0.47814	0.673181	2.29981	3.33023	8.98303	3.00705	4.71173	15052	2.91052	0.463971	3640.08		0	0
1165.95	718.169	0	1.14619	0.875372	3.06668	2.85623	0.342081	14.0019	7.50537	15320	0	0	4434.77		1	0
1921.77	886.719	0.890425	1.33941	0.936231	3.2837	2.94779	7.77008	21.8479	8.63438	15359	0	0	4528.49		1	1
1874.37	1269.01	0	1.67297	2.16031	3.27286	3.10346	0	47.095	144.646	15407	0	0	0		1	0
964.553	1316.04	0	1.6404	1.89497	2.98433	3.11927	0	43.6917	78.5173	15435	0	0	9998		1	0
1236.19	931.754	0.694377	0.747402	0.778992	3.09209	2.9693	4.9474	5.58987	6.01162	16748	0	0	3955.68		1	1
1409.87	595.823	0.932411	1.08137	0.836773	3.14918	2.77512	8.55877	12.0606	6.8671	16774	0	0	4306.9		1	1
1168.94	737.158	0	0.985014	1.0562	3.06779	2.86756	0	9.66082	11.3815	16791	0	0	5160.32		1	0
3323.63	2985.81	0	1.96935	2.36388	3.52161	3.47506	0	93.1868	231.144	16814	0	0	9998		1	0
256.507	9998	1.05182	1.05486	0.610074	2.4091	3.99991	11.2674	11.3466	4.0745	17052	10.1016	1.00439	1663.83		0	0
1411.73	2157	0	2.19151	2.6495	3.14975	3.33385	0	155.423	446.166	17153	24.6854	1.39244	5527.45		1	0
1714.77	740.172	0.938049	0.568088	0.41593	3.23421	2.86933	8.6706	3.69903	2.60574	17425	0	0	3619.23		1	1
1030.64	1654.4	0	1.88594	2.23638	3.01311	3.21864	0	76.9019	172.339	17445	0	0	6799.72		1	0
300.146	1076.13	0	1.37275	1.76346	2.47733	3.03186	0	23.5911	58.0049	17721	5.12285	0.709512	5117.65		0	0
1204.39	647.13	0.479051	1.1076	0.415011	3.08077	2.81099	3.01336	12.8114	2.60023	17790	0	0	4450.85		1	1
1497.39	873.305	0.700747	1.33877	0.779444	3.17534	2.94117	5.0205	21.8158	6.01789	17809	0	0	6124.62		1	1
964.305	1463.1	0	2.0211	2.73698	2.98421	3.16527	0	104.979	545.735	17846	16.7963	1.22521	4273.28		1	0
1637.33	928.063	0	1.29014	1.20644	3.21414	2.96758	0	19.5047	16.0857	18751	0	0	3123.83		1	0
1188.23	1623.49	0	1.68917	2.08342	3.0749	3.21045	0	48.8839	121.178	18770	0	0	9998		1	0
1052.98	1942.65	0	1.87961	2.43291	3.02242	3.28839	0	75.79	270.965	18820	19.8622	1.29803	4070.15		1	0
440.313	704.267	0	1.45358	1.74167	2.64376	2.84774	0	28.4172	55.1656	18891	0	0	4976.1		0	0
1166.98	1304.49	0	1.74932	2.09132	3.06707	3.11544	0	56.1461	123.4	18941	0	0	4561.09		1	0
1296.37	607.266	0	1.4214	1.59652	3.11273	2.78338	0	26.3875	39.4933	19557	0	0	3869.87		1	0
159.591	1919.28	0.689139	1.02658	0.55347	2.20301	3.28314	4.88809	10.6311	3.5766	20526	3.9847	0.600396	5440.34		0	0
275.49	1007.63	0	1.89136	2.20669	2.44011	3.0033	0	77.8675	160.95	21017	10.4351	1.01849	9924.84		0	0
179.528	553.065	0.996519	0.528466	0.436666	2.25413	2.74278	9.92016	3.3765	2.73317	21289	0	0	9998		0	0
371.639	666.144	0	1.62061	2.20503	2.57012	2.82357	0	41.7451	160.336	22773	0	0	3096.15		0	0
978.643	920.519	0.983332	1.34112	1.07291	2.99062	2.96403	9.62348	21.9342	11.8279	22828	6.38725	0.805314	0		1	1
2261.96	1969.77	0.419627	1.40573	1.09224	3.35449	3.29441	2.62801	25.4527	12.3662	23296	0	0	8356.82		1	1
1591.35	1319.6	1.00953	1.41881	1.14014	3.20177	3.12044	10.2218	26.2305	13.8082	23315	0	0	9998		1	1
167.109	2760.74	0.936315	0.27581	0.0586286	2.223	3.44103	8.63605	1.88717	1.14453	23422	8.11926	0.909516	4234.26		0	0
3022.83	3891.49	0.728754	1.41482	1.37104	3.48041	3.59012	5.35493	25.9908	23.4986	23861	0	0	9998		1	1
1202.69	2385.51	0	2.23376	2.69975	3.08015	3.37758	0	171.301	500.902	23964	8.71943	0.940488	3956.36		1	0
2255.27	1684.31	0	1.43443	1.0312	3.3532	3.22642	0.593733	27.1915	10.7449	24060	0	0	0		1	0
325.992	9998	1.15642	1.16347	0.885048	2.51321	3.99991	14.3357	14.5702	7.67447	24327	0	0	9116.25		0	0
661.723	632.294	0	1.5782	2.07306	2.82068	2.80092	0	37.862	118.319	24587	7.96461	0.901165	4115.74		1	0
1346.3	637.491	0	1.15547	1.35373	3.12914	2.80447	0	14.3044	22.5804	24615	0	0	0		1	0
1525.03	872.337	0	1.37397	1.63188	3.18328	2.94068	0.896258	23.6577	42.8433	24651	0	0	9998		1	0
1303.53	1695.27	0	1.92003	2.36386	3.11512	3.22924	0	83.1827	231.133	24679	0	0	6728.1		1	0
307.251	1243.54	0	1.4406	1.99768	2.48749	3.09466	0	27.5802	99.4666	24832	14.7352	1.16835	5513.2		0	0
112.94	1406.08	0.721955	1.07187	0.662245	2.05285	3.14801	5.27176	11.7998	4.59457	25032	0	0	3534.16		0	0
193.986	1456.72	0	1.10832	0.849823	2.28777	3.16338	0	12.8328	7.07657	26212	0	0	3075.85		0	0
451.956	907.061	0	1.81814	2.14053	2.6551	2.95764	0	65.7873	138.208	26234	0	0	6167.59		0	0
1480.65	1276.39	0	1.23373	1.42484	3.17045	3.10598	0	17.1289	26.5977	26262	0	0	7734.32		1	0
1515.39	959.345	0.960784	1.53688	1.04063	3.18053	2.98197	9.13658	34.4251	10.9807	26540	0	0	4702.45		1	1
1328.07	1356.38	0.184323	1.40934	1.64849	3.12322	3.13238	1.5287	25.6651	44.5135	26581	0	0	9998		1	1
1028.02	540.927	0.431431	1.28168	0.642779	3.012	2.73314	2.70042	19.1283	4.39318	27003	0	0	0		1	1
2922.42	1321.2	0	1.38962	1.45628	3.46574	3.12097	0	24.5256	28.5941	27202	0	0	5471.07		1	0
1853.5	1415.54	0.567007	1.08913	1.32441	3.26799	3.15092	3.68984	12.2781	21.1064	27240	13.889	1.14267	8173.23		1	1
712.937	301.57	0	1.44427	1.77234	2.85305	2.47939	0	27.8144	59.2024	28096	7.98661	0.902362	3399.77		1	0
1148.2	771.508	0.710323	1.32298	0.980052	3.06002	2.88734	5.13243	21.037	9.55107	28562	3.31888	0.520992	0		1	1
1789.27	1219.12	0.447736	1.29119	0.481381	3.25268	3.08605	2.80373	19.5519	3.02957	28598	0	0	5857.26		1	1
327.754	9998	0.84265	0.984252	0.0731748	2.51555	3.99991	6.96065	9.64389	1.18352	28997	0	0	9135.53		0	0
1721.29	974.072	0.0515972	1.38616	1.30281	3.23585	2.98859	1.12615	24.3312	20.0821	29340	0	0	5778.97		1	1
1231.63	659.807	1.03914	1.56085	0.994641	3.09048	2.81942	10.9432	36.3789	9.87737	29401	9.15693	0.96175	0		1	1
188.72	2401.56	0.436299	1.23793	0.652637	2.27582	3.38049	2.73086	17.2954	4.49404	29551	0	0	4780.17		0	0
2254.25	1767.2	0	1.18502	1.24892	3.353	3.24729	0	15.3114	17.7387	30402	0	0	4586.47		1	0
615.113	1496.91	0	2.06255	2.70891	2.78895	3.1752	0	115.49	511.574	30429	11.446	1.05865	361.956		0	0
1361.91	616.795	0.67609	1.23279	0.900372	3.13415	2.79014	4.74341	17.092	7.95009	31058	0	0	3217.05		1	1
1683.89	866.202	0.599526	1.23621	0.842047	3.22631	2.93762	3.97673	17.2271	6.951	31093	0	0	6139.62		1	1
320.596	1149.61	0	1.65496	2.0821	2.50596	3.06055	0	45.1812	120.809	31133	0	0	4845.35		0	0
119.17	986.688	0.728067	0.632351	0.610395	2.07617	2.99418	5.34646	4.28895	4.07751	31212	2.79588	0.446518	3921.83		0	0
1332.89	764.663	0	1.38412	1.22838	3.1248	2.88347	0	24.2172	16.9193	31459	0	0	4960.61		1	0
2222.83	1920.02	0	1.66441	1.98192	3.34691	3.28331	0	46.1754	95.9217	31497	0	0	9998		1	0
162.374	3912.19	1.12181	0.253081	0.821889	2.21052	3.59242	13.2377	1.79094	6.63573	31556	5.27829	0.722494	3197.01		0	0
1600.48	497.609	0.287194	1.35381	0.686114	3.20425	2.69689	1.93729	22.5843	4.85415	32186	0	0	3848.89		1	1
1187.94	1802.55	0.88773	0.887545	0.906543	3.0748	3.25589	7.72201	7.71871	8.06386	32232	0	0	4970.1		1	1
214.767	616.294	0	1.55003	1.95471	2.33197	2.78979	0	35.4838	90.0973	32801	4.1137	0.614233	6441.3		0	0
1803.32	9998	1.10166	1.24182	0.906972	3.25607	3.99991	12.6373	17.4508	8.07183	32824	0	0	0		0	0
295.919	9998	0	1.22713	0.802911	2.47117	3.99991	0	16.8705	6.352	33199	0	0	6098.11		0	0
361.715	1442.73	0	1.64038	2.05187	2.55837	3.15919	0	43.6901	112.686	33549	6.4545	0.809862	7238.2		0	0
1209.29	551.12	1.08791	1.28596	0.745974	3.08253	2.74125	12.2436	19.3178	5.57153	33571	0	0	4991.84		1	1
835.275	1349.12	0	1.96116	2.33347	2.92183	3.13005	0	91.4459	215.512	33611	0	0	8096.81		1	0
1449.86	545.132	0	1.45083	0.866456	3.16133	2.7365	0	28.2378	7.35286	34093	0	0	4344.02		1	0
215.383	5547.63	0	0.855971	0.556363	2.33321	3.74411	0.18138	7.17746	3.60051	34285	0	0	4758.99		0	0
313.705	9998	0.682108	0.894838	0.58009	2.49652	3.99991	4.80959	7.84944	3.80268	34379	0	0	4389.97		0	0
138.596	928.406	0.783259	0	0.589605	2.14175	2.96774	6.07098	0.519175	3.88691	34599	1.67539	0.224116	3544.94		0	0
1598.71	884.367	0	0.892808	0.544696	3.20377	2.94663	0	7.81282	3.50506	34903	0	0	5591.96		1	0
1491.99	1200.92	1.02597	1.04543	1.0553	3.17377	3.07951	10.6161	11.1028	11.3579	34941	0	0	9998		1	1
227.329	4335.65	0	1.16734	0.590547	2.35666	3.63705	0.483445	14.7007	3.89536	35282	0	0	3036.55		0	0
106.003	1736.07	0.326147	1.18628	0.772865	2.02532	3.23957	2.11908	15.3559	5.9274	35382	0	0	9998		0	0
175.77	2798.46	0.85683	0.590854	0.804031	2.24494	3.44692	7.19168	3.89811	6.3684	35394	0	0	9998		0	0
168.019	2343.68	0.965722	0	0	2.22536	3.3699	9.24106	0	0.593919	35892	0	0	5476.92		0	0
365.044	9998	0.818798	1.2264	1.1508	2.56235	3.99991	6.58867	16.8423	14.1514	36022	0	0	8382.19		0	0
200.986	3844.11	0.824216	1.46532	0.525126	2.30317	3.5848	6.67138	29.1961	3.35063	36036	4.07768	0.610413	0		0	0
761.012	1417.84	0	1.70195	2.09891	2.88139	3.15163	0	50.3443	125.576	36049	0.645592	0	2888.36		0	0
1318.2	574.465	1.00651	1.16816	1.22814	3.11998	2.75926	10.151	14.7284	16.9099	36078	0	0	4666.76		1	1
407.163	148.822	0	1.53572	2.04262	2.60977	2.17267	0	34.3333	110.311	36312	0	0	5015.21		0	0
1489.14	1052.98	0.491871	1.09644	0.947894	3.17294	3.02242	3.10364	12.4866	8.86939	36935	0	0	4642.47		1	1
357.792	9998	1.33809	1.48018	0.632054	2.55363	3.99991	21.7818	30.212	4.28602	37000	31.0117	1.49153	7666.69		0	0
1328.75	9998	1.05122	1.52064	1.25373	3.12344	3.99991	11.2516	33.162	17.9364	37033	0	0	6990.68		0	0
772.932	979.037	0	1.84458	2.12771	2.88814	2.9908	0	69.9169	134.188	37060	0	0	5179.31		1	0
5126.98	9042.43	0	1.82415	2.02541	3.70986	3.95628	0	66.7037	106.025	37133	0	0	9998		1	0
1562.17	990.579	1.14455	1.13114	0.95953	3.19373	2.99589	13.9494	13.5252	9.11025	37521	2.77099	0.442635	9998		1	1
615.772	1165.63	0	1.68663	2.21117	2.78942	3.06656	0	48.5994	162.62	37545	25.1407	1.40038	2314.77		0	0
1349.02	900.56	1.01394	1.21379	0.793766	3.13002	2.95451	10.3261	16.3602	6.21965	37589	0	0	4885.39		1	1
238.01	8538.34	1.00512	1.05073	0.742946	2.3766	3.93137	10.1185	11.239	5.53281	37737	0	0	2559.74		0	0
2501.76	2451.2	1.0408	1.12391	0.851464	3.39825	3.38938	10.9849	13.3018	7.10337	38116	0	0	0		1	1
173.475	3167.41	0.340073	1.00465	0.867277	2.23924	3.5007	2.18813	10.1076	7.36678	38398	0	0	5214.86		0	0
2339.31	1634.61	1.035	1.10063	1.02982	3.36909	3.21341	10.8393	12.6074	10.7107	38511	0	0	9696.16		1	1
492.426	1666.8	0	2.0715	2.69117	2.69234	3.22188	0	117.897	491.105	38534	17.7326	1.24877	4518.63		0	0
118.648	1371.75	0.548804	0.323526	0.565674	2.07426	3.13727	3.53837	2.10633	3.67853	38725	0	0	3483.37		0	0
146.674	3415.62	0.86617	1.25062	0.424774	2.16635	3.53347	7.34802	17.8083	2.65934	40688	0	0	6574.58		0	0
3213.44	1461.83	0.727622	0.887527	0.804122	3.50697	3.1649	5.34099	7.71839	6.36975	40939	0	0	3737.21		1	1
1669.75	762.667	0.79328	1.13357	1.0882	3.22265	2.88233	6.21269	13.6011	12.2517	40968	0	0	4686.69		1	1
910.392	667.891	0.836412	1.30007	1.41867	2.95923	2.82471	6.86139	19.9556	26.2223	41334	9.07452	0.957823	0		1	1
1714.98	950.639	0.366491	0.984951	0.912421	3.23426	2.97802	2.32537	9.65942	8.17375	41358	0	0	7955.45		1	1
2910.32	1584.52	0	1.69664	2.22236	3.46394	3.1999	0	49.7329	166.863	41398	0	0	0		1	0
1213.75	655.144	0.830887	1.35977	0.868006	3.08413	2.81634	6.77465	22.8965	7.37914	41417	0	0	4564.93		1	1
2280.61	4295.94	0	2.21223	2.56094	3.35805	3.63306	0	163.017	363.865	41450	11.3463	1.05485	9998		1	0
124.341	2556.54	0.910312	0	0.7152	2.09461	3.40765	8.13415	0.904674	5.19039	41468	4.35668	0.639155	3155.8		0	0
643.666	1791.96	0	1.81937	2.32525	2.80866	3.25333	0	65.9743	211.471	41521	30.6507	1.48644	9998		0	0
131.257	920.387	0	1.69	2.20112	2.11812	2.96397	0	48.9777	158.898	41917	3.87775	0.58858	6551.91		0	0
1125.49	520.873	0.417874	1.46448	0.899691	3.05134	2.71673	2.61742	29.1395	7.93763	42338	0	0	4454.05		1	1
2157.2	2273.44	0	2.00396	2.37727	3.33389	3.35668	0	100.915	238.383	42374	0	0	4534.54		1	0
1592.38	1256.85	0.748337	1.40585	1.04521	3.20205	3.09928	5.60192	25.4595	11.0972	42648	0	0	6393.83		1	1
130.026	3251.92	1.19104	0.969565	0	2.11403	3.51214	15.5252	9.32319	0	42838	8.98072	0.953311	0		0	0
302.405	9591.14	1.02057	0.590195	1.03232	2.48059	3.98187	10.4851	3.8922	10.7725	44067	0.312763	0	3794.32		0	0
1445.23	667.457	0.596048	1.19966	0.780006	3.15994	2.82442	3.94501	15.8365	6.02567	44222	0	0	5203.61		1	1
2963.41	1255.36	1.11647	1.09778	0.254759	3.47179	3.09877	13.0759	12.5249	1.79787	44243	0	0	0		1	1
460.817	2140.96	0	1.78964	2.0864	2.66353	3.33061	0	61.6084	122.01	44337	36.2557	1.55938	9998		0	0
395.056	2271.53	0	1.89494	2.31717	2.59666	3.35632	0	78.5122	207.571	45622	18.1572	1.25905	8457.39		0	0
672.33	571.242	0	1.402	1.92876	2.82758	2.75682	0	25.2349	84.8718	45648	10.4468	1.01898	3330.57		1	0
656.798	1526.86	0	1.73408	2.26149	2.81743	3.1838	0	54.2097	182.596	46282	12.2601	1.08849	3849.22		0	0
1435.13	1446.44	0	2.00295	2.33844	3.15689	3.1603	0	100.683	217.993	46651	5.13854	0.710839	3767.77		1	0
1104.64	469.973	0	1.12209	1.37973	3.04322	2.67207	0	13.2462	23.9734	46825	0	0	3308.42		1	0
1192.39	658.008	0.568582	1.36284	0.912138	3.07642	2.81823	3.70324	23.0587	8.16842	46872	0	0	4731.48		1	1
1881.1	1201.1	0.852747	1.19298	1.02271	3.27441	3.07958	7.12437	15.5948	10.5368	46898	0	0	2934.23		1	1
2323.78	2358.39	0	1.93151	2.3714	3.36619	3.37262	0	85.4093	235.182	46925	0	0	4949.46		1	0
459.644	1152.01	0	1.65829	2.08407	2.66242	3.06146	0	45.5293	121.359	46969	2.5709	0.410085	9441.63		0	0
141.808	0	0	1.38434	0.312582	2.1517	0	0	24.2293	2.05391	47181	0	0	4353.22		0	0
1882.14	898.822	0.160492	0.9531	0.945659	3.27465	2.95367	1.44708	8.97635	8.82386	47291	0	0	3955.05		1	1
259.316	3512.72	0.947135	1.26026	0.60066	2.41383	3.54564	8.85391	18.2081	3.98712	47319	11.2017	1.04929	4079.49		0	0
232.802	7549.61	0.8821	1.27549	0.609024	2.36699	3.87792	7.62255	18.858	4.06465	47514	3.84088	0.584431	7419.32		0	0
1188.73	721.986	0.707611	1.32266	1.19516	3.07508	2.85853	5.10048	21.0215	15.6733	48213	0	0	0		1	1
505.869	911.09	0	1.67354	2.14346	2.70404	2.95956	0	47.1562	139.144	48237	11.4542	1.05897	4392.49		0	0
1136.38	1062.57	0	1.43914	1.36949	3.05552	3.02636	0	27.4878	23.4148	48377	0	0	4828.61		1	0
1624.4	610.127	0.886773	1.3999	0.852538	3.21069	2.78542	7.70501	25.1128	7.12095	48409	0	0	4609.74		1	1
1811.36	2415.35	0	1.72686	1.96458	3.25801	3.38298	0	53.316	92.1674	48429	0	0	9998		1	0
205.449	4337.73	0	0.797811	0.672009	2.3127	3.63726	0	6.27786	4.69904	49208	0	0	3889.47		0	0
1783.72	1382.68	0	1.40359	1.80614	3.25133	3.14072	0	25.3271	63.9938	49479	0	0	0		1	0
1422.45	717.192	0	1.60185	1.92353	3.15304	2.85564	0	39.9809	83.8551	49500	0	0	5181.84		1	0
1163.34	874.759	0	1.39601	1.18551	3.06571	2.94189	0	24.8893	15.329	50324	0	0	7181.86		1	0
342.427	947.182	0	2.04123	2.37627	2.53457	2.97643	0	109.96	237.835	50356	0	0	6458.67		0	0
1172.79	861.243	0	1.12003	1.51051	3.06922	2.93513	0.910337	13.1835	32.3972	50375	0	0	9998		1	0
230.086	4275.23	0.439745	0.755965	0.825695	2.36189	3.63096	2.75261	5.70118	6.69414	50431	0	0	3545.03		0	0
355.589	9998	1.25221	1.30066	0.404074	2.55095	3.99991	17.8737	19.983	2.53556	50665	0	0	9998		0	0
539.019	1485.06	0	1.81178	2.28327	2.7316	3.17174	0	64.8309	191.987	50679	13.5694	1.13256	9998		0	0
1371.97	558.502	0.824936	1.31231	0.407014	3.13735	2.74702	6.68246	20.5262	2.55278	51067	0	0	5252.09		1	1
1732.36	992.92	0	1.8633	2.20551	3.23864	2.99691	0	72.9966	160.511	51090	0	0	9998		1	0
254.521	1008.01	0	1.77489	2.20728	2.40572	3.00346	0	59.5514	161.167	51126	0	0	8841		0	0
732.09	565.212	0.657503	1.20647	0.980368	2.86456	2.75221	4.54468	16.0868	9.55803	51278	0	0	7496.65		1	1
463.531	1282.85	0	1.73989	2.22925	2.66608	3.10818	0	54.9401	169.53	51309	3.18743	0.503441	3882.57		0	0
1661.88	686.45	0.564995	1.2	0.649552	3.2206	2.83661	3.67278	15.8491	4.46223	51326	0	0	4294.71		1	1
1743.24	1280.11	0	1.55696	2.04464	3.24136	3.10725	0	36.0547	110.827	51350	0	0	0		1	0
938.344	762.949	0.554544	0.920872	1.29662	2.97236	2.8825	3.58545	8.33435	19.798	51793	0	0	5526.09		1	1
887.931	2411.76	0	1.92488	2.58	2.94838	3.38233	0	84.116	380.185	51996	14.4381	1.15951	9998		0	0
1256.97	929.221	0	1.41544	1.39115	3.09932	2.96812	0	26.0282	24.6125	52849	0	0	9190.28		1	0
275.056	1380.52	0	1.75386	2.11978	2.43942	3.14004	0	56.7367	131.758	52890	0	0	9998		0	0
1832.82	815.241	1.05191	0.719545	0.730499	3.26312	2.91129	11.2696	5.24258	5.37649	53072	1.49444	0.174479	3314.94		1	1
1136.8	663.756	0	1.43784	1.46671	3.05569	2.82201	0	27.4057	29.2892	53105	0	0	5325.53		1	0
1354.29	948.219	0	1.24725	0.97542	3.13171	2.97691	0	17.6706	9.44975	53124	0	0	4874.17		1	0
2155.31	1193.27	0.119331	1.39704	1.10584	3.33351	3.07674	1.31623	24.9483	12.7597	53157	0	0	0		1	1
1619.5	2433.01	1.04374	1.37172	1.23224	3.20938	3.38614	11.0597	23.5351	17.0703	53195	0	0	9998		1	1
721.923	1692.08	0	1.81842	2.37754	2.85849	3.22842	0	65.8294	238.529	53228	27.9971	1.44711	6378.22		0	0
563.691	654.656	0	1.5534	2.14305	2.75104	2.81601	0	35.7605	139.011	53460	11.8282	1.07292	3943.04		0	0
1120.42	727.767	0	1.2566	1.1634	3.04938	2.86199	0	18.055	14.5679	54375	0	0	3489.84		1	0
1208.75	723.688	0.488671	0.890342	0.948977	3.08234	2.85955	3.08085	7.76858	8.89153	54399	0	0	6607.85		1	1
213.249	3952.72	1.01508	1.23751	0.534472	2.32889	3.5969	10.3534	17.2788	3.42351	55485	8.07363	0.907069	361.956		0	0
1400.01	482.36	0.455721	1.14511	0.923434	3.14613	2.68337	2.85575	13.9673	8.38367	55541	0	0	3575.27		1	1
234.779	7791.54	0.238618	0	1.06354	2.37066	3.89162	1.73228	0	11.5756	55766	4.77982	0.679412	4601.55		0	0
1742.18	1084.89	1.11363	1.45338	0.990319	3.24109	3.03539	12.9907	28.4037	9.77954	55824	0	0	6544.27		1	1
1118.72	587.234	0	1.10544	1.44767	3.04872	2.76881	0	12.748	28.033	56370	0	0	6517.94		1	0
1346.77	767.069	0.540856	1.13262	1.15717	3.12929	2.88483	3.47421	13.5712	14.3605	56410	0	0	4481.62		1	1
291.923	9998	0	1.18605	0.852904	2.46527	3.99991	0	15.3479	7.12696	56436	0	0	6213.56		0	0
5801.12	2942.8	0.854616	1.21735	0.919241	3.76351	3.46876	7.15511	16.495	8.30312	56462	0	0	5249.77		1	1
1271.9	904.553	0	1.43171	1.55602	3.10445	2.95643	0.116835	27.0212	35.9765	56739	0	0	9998		1	0
697.815	1160.06	0	1.74772	2.13869	2.84374	3.06448	0	55.9393	137.622	57282	10.7949	1.03322	9998		0	0
1925.56	986.181	0.542961	1.09618	0.942331	3.28456	2.99396	3.49109	12.4789	8.7565	59043	0	0	0		1	1
168.295	410.896	1.2129	1.31715	0.865297	2.22607	2.61373	16.3267	20.7561	7.33325	59092	10.2749	1.01178	3342.38		0	0
122.987	1227.83	0	0	0.43256	2.08986	3.08914	0.519404	0	2.70745	59819	0	0	5712.75		0	0
285.343	9998	0.395187	1.08329	0	2.45537	3.99991	2.4842	12.114	0.404447	59978	0	0	6021.58		0	0
1479.29	677.18	1.17844	1.18096	0.512161	3.17005	2.8307	15.0812	15.1691	3.25208	60270	0	0	0		1	1
1431.24	850.205	0.845629	1.02321	0.984697	3.15571	2.92952	7.00857	10.5489	9.65376	60296	0	0	6970.43		1	1
105.564	1679.66	0	1.23998	0.764253	2.02352	3.22522	0	17.377	5.81102	60801	0	0	4448.16		0	0
576.493	205.688	0	1.55137	2.13707	2.76079	2.31321	0	35.5938	137.111	60824	0	0	3936.94		0	0
1413.36	548.121	0	1.04059	0.910251	3.15025	2.73888	0.0100959	10.9797	8.133	61049	0	0	3411.13		1	0
1681.31	623.34	0.569329	1.30173	1.02269	3.22565	2.79472	3.70962	20.0325	10.5363	61089	0	0	5221.24		1	1
1279.59	699.746	0.798388	1.09199	0.787879	3.10707	2.84494	6.28619	12.3592	6.13591	61113	0	0	0		1	1
1504.75	645.35	0.302383	1.15417	0.82903	3.17746	2.8098	2.00624	14.2618	6.74575	61142	0	0	3046.29		1	1
3168.86	1876.79	0	1.65696	2.03154	3.5009	3.27341	0	45.39	107.534	61186	0	0	9383.13		1	0
3840.55	4155.78	0	1.68001	2.10432	3.58439	3.61865	0	47.8642	127.152	61213	0	0	9685.83		1	0
591.657	654.842	0	2.05699	2.7544	2.77207	2.81614	0	114.023	568.069	61489	24.9238	1.39661	3426.9		0	0
215.425	602.32	0	1.79667	2.14712	2.3333	2.77983	0	62.6131	140.319	62107	19.3153	1.2859	7622.11		0	0
737.677	482.041	1.06063	1.03865	1.1757	2.86787	2.68308	11.4983	10.9307	14.9864	62523	0	0	4424.85		1	1
336.06	776.098	0	1.53218	2.11146	2.52642	2.88992	0	34.0546	129.259	63217	10.0036	1.00015	5438.77		0	0
2029.4	1084.92	0.511736	1.36185	0.733992	3.30737	3.0354	3.2489	23.0064	5.41991	63463	2.13219	0.328826	0		1	1
1600.51	1479.04	0	1.67094	2.02921	3.20426	3.16998	0	46.8743	106.958	63687	0	0	0		1	0
169.038	2263.25	0.765193	1.16201	0.408926	2.22798	3.35473	5.82362	14.5215	2.56405	63769	2.77143	0.442703	0		0	0
1330.99	692.564	0.994026	1.07013	1.03092	3.12417	2.84046	9.86339	11.7525	10.7379	64201	0	0	3856.23		1	1
1328.92	552.595	0	1.30522	1.03831	3.1235	2.74241	0.583973	20.194	10.9222	65000	0	0	3842.34		1	0
185.672	1116.78	0.523097	1.33977	1.14581	2.26875	3.04797	3.33501	21.8661	13.9897	65092	0.334973	0	9998		0	0
492.868	1165.93	0	1.61274	2.18919	2.69273	3.06667	0	40.9956	154.595	65117	16.3554	1.21366	3613.09		0	0
1822.44	1049.29	0.10745	1.4094	1.35548	3.26065	3.0209	1.28071	25.6687	22.6715	65164	0	0	9998		1	1
2836.96	2712.28	0	1.87518	2.41942	3.45285	3.43333	0	75.0203	262.678	65189	0.633129	0	6441.89		1	0
486.454	1017.46	0	1.68819	2.21066	2.68704	3.00752	0	48.7737	162.426	66464	10.6799	1.02857	4427.72		0	0
382.353	1373.24	0	1.65361	2.03023	2.58246	3.13775	0	45.0413	107.208	67208	10.8618	1.0359	8542.57		0	0
206.531	816.532	0	1.63328	2.10632	2.31498	2.91197	0	42.9815	127.738	67873	3.57447	0.553212	8263.23		0	0
336.486	1213.29	0	1.60049	2.17645	2.52697	3.08397	0	39.8555	150.123	68375	10.0841	1.00364	1663.83		0	0
135.76	1323.51	0.313274	0.251995	0.581216	2.13277	3.12173	2.05719	1.78647	3.81255	68629	2.41606	0.383108	8310.86		0	0
1455.85	536.938	1.14389	1.20119	1.05512	3.16312	2.72992	13.9281	15.8924	11.3533	69108	0	0	0		1	1
138.358	2743.7	0.912398	0.864217	0.03823	2.141	3.43834	8.17332	7.31505	1.09202	69172	0	0	3612.88		0	0
546.102	372.876	0	1.61777	1.92076	2.73727	2.57156	0	41.4734	83.3219	69384	15.6993	1.19588	4018.74		0	0
190.2	3314.56	0.890716	1.14782	0.704176	2.27921	3.52043	7.77528	14.0548	5.0603	69616	0	0	3896.24		0	0
1284.05	623.019	0.785073	1.32337	1.30326	3.10858	2.7945	6.09639	21.0555	20.1028	69635	0	0	4039.74		1	1
1371.02	558.084	0.556892	1.27404	1.14489	3.13704	2.7467	3.60489	18.795	13.96	69672	4.70214	0.672295	3687.46		1	1
1553.01	524.079	1.02327	1.34785	0.547593	3.19117	2.7194	10.5504	22.2766	3.52852	69756	0	0	3764.61		1	1
127.917	1031.66	1.04711	0.559638	0.247298	2.10693	3.01354	11.1458	3.62776	1.76725	69887	6.63392	0.82177	3881.4		0	0
1464.39	698.381	0.951118	1.20815	0.983246	3.16566	2.84409	8.93549	16.1491	9.62158	69976	5.04225	0.702624	0		1	1
1754	1148.05	0	1.25859	1.53209	3.24403	3.05996	0	18.1381	34.0476	70001	0	0	8214.37		1	0
1129.46	648.603	0	1.44901	1.58878	3.05287	2.81198	0	28.1195	38.795	70030	0	0	3574		1	0
956.633	683.156	0	0.879617	1.14991	2.98075	2.83452	0	7.57909	14.1226	70082	0	0	4083.05		1	0
1486.55	7862.93	0.851496	1.23575	0.746717	3.17218	3.89558	7.10388	17.209	5.58106	70240	1.72726	0.237357	5752.81		0	0
1552.5	1772.22	1.02927	1.28458	1.16166	3.19103	3.24852	10.6972	19.2568	14.5097	70263	9.61112	0.982774	0		1	1
1639.26	636.909	1.13918	1.10385	0.91399	3.21465	2.80408	13.7777	12.7014	8.20332	70624	1.36371	0.134721	3968.8		1	1
1478.63	602.831	0.547767	0.964627	0.790673	3.16986	2.7802	3.52994	9.21778	6.17552	70662	0	0	0		1	1
280.854	7752.87	0.212688	1.16174	0.66785	2.44848	3.88946	1.63188	14.5123	4.65425	70717	0	0	5085.4		0	0
1536.92	916.855	1.06074	1.31394	0.895652	3.18665	2.9623	11.5011	20.6035	7.86415	71003	0	0	0		1	1
507.947	1246.59	0	1.76892	2.0599	2.70582	3.09572	0	58.7376	114.788	71029	0	0	9297.08		0	0
1082.45	609.089	0.722995	1.34138	0.88364	3.03441	2.78468	5.28439	21.9475	7.64962	71050	4.52856	0.65596	0		1	1
1198.49	748.034	0	1.37751	1.48228	3.07864	2.87392	0	23.8511	30.3585	71073	6.30484	0.799674	9998		1	0
1046.65	639.393	0	1.13473	0.924929	3.0198	2.80577	0.711115	13.6373	8.41258	72197	0	0	5665.33		1	0
1490.78	665.247	1.08734	1.18109	0.867597	3.17341	2.82298	12.2277	15.1738	7.37221	72923	0	0	4512.97		1	1
457.802	1701.54	0	1.84668	2.40265	2.66068	3.23084	0	70.2558	252.724	73088	8.36067	0.922241	6079.15		0	0
367.128	812.873	0	1.60958	2.01666	2.56482	2.91002	0	40.6987	103.911	73121	0	0	5365.3		0	0
873.043	1035.13	0	1.73057	2.17716	2.94104	3.01499	0	53.7732	150.37	73139	8.27529	0.917783	3508.44		1	0
1357.19	1329.27	0.0222554	1.42953	1.01939	3.13264	3.12361	1.05258	26.8862	10.4565	73164	0	0	9998		1	0
129.544	2004.9	0.855854	1.30813	0.601555	2.11242	3.30209	7.17552	20.3298	3.99535	73450	0	0	3798.4		0	0
280.756	1444.78	0	1.81884	2.30546	2.44833	3.1598	0	65.8935	202.051	74068	18.2901	1.26222	7522.29		0	0
2748.89	3113.25	0	1.9982	2.35195	3.43916	3.49321	0	99.5864	224.879	74117	0	0	3929.49		1	0
105.313	876.156	1.26667	0.208983	0	2.02248	2.94258	18.4788	1.61802	0	74277	0	0	4770.55		0	0
389.232	9998	0	1.20313	0.863372	2.59021	3.99991	0.0820822	15.9635	7.30082	74395	1.86942	0.271707	5426.92		0	0
1581.02	749.032	0.649486	0.980322	0.989777	3.19894	2.8745	4.46156	9.55701	9.76736	75036	0	0	3939.43		1	1
394.456	1188.43	0	1.73247	2.12701	2.596	3.07497	0	54.0096	133.971	75052	9.07604	0.957897	8757.2		0	0
579.012	1183.49	0	1.68492	2.20605	2.76269	3.07317	0	48.4084	160.711	75820	0	0	3184.94		0	0
1931.15	1043.47	0.173215	1.24534	1.09763	3.28582	3.01848	1.4901	17.593	12.5206	76531	0	0	0		1	1
1202.73	3323.96	0.827805	1.28624	1.05035	3.08017	3.52166	6.72674	19.3306	11.2291	76577	5.64714	0.751829	0		0	0
259.055	1481.65	0	1.50051	1.9968	2.41339	3.17075	0	31.6602	99.2648	77144	0	0	8463.21		0	0
360.012	9998	1.24199	1.28223	0.627077	2.55632	3.99991	17.4579	19.1525	4.23719	77171	0	0	9998		0	0
1888.75	2010.88	1.24436	1.59023	1.31414	3.27617	3.30339	17.5533	38.9255	20.6128	77184	19.3401	1.28646	7050.66		1	1
360.51	1330.12	0	1.64894	2.12429	2.55692	3.12389	0	44.559	133.134	77214	23.1375	1.36432	8034.29		0	0
1866.08	1038.26	0.890967	1.17085	0.508733	3.27093	3.01631	7.77977	14.8199	3.22651	77260	0	0	0		1	1
1082.28	905.953	0.377781	1.39417	1.07242	3.03434	2.95711	2.38661	24.7842	11.8147	77965	0	0	0		1	1
2903.44	2254.6	0.253491	1.47142	1.39602	3.46291	3.35307	1.79263	29.6085	24.8896	77986	0	0	7658.34		1	1
2059.81	1176.99	0	1.49664	1.72617	3.31383	3.07077	0	31.3791	53.2311	78040	0	0	0		1	0
1474.6	635.89	0.648285	1.31363	0.890059	3.16868	2.80338	4.44923	20.5889	7.76353	78056	0	0	4881.36		1	1
1114.81	2390.56	0	1.86639	2.32685	3.0472	3.3785	0	73.5167	212.252	78071	28.3828	1.45306	6781.11		1	0
285.984	1294.39	0	1.64359	2.11089	2.45634	3.11207	0	44.0141	129.091	79276	5.34256	0.727749	9685.65		0	0
137.265	1995.26	0.732419	1.23538	0.355948	2.13756	3.3	5.40031	17.1943	2.26959	79334	0	0	6035.6		0	0
1745.79	1001.6	0	1.57922	1.98525	3.24199	3.0007	0	37.9511	96.6598	79880	0	0	5712.13		1	0
626.504	890.347	0	1.25404	1.72254	2.79692	2.94956	0	17.9489	52.789	79899	0	0	6564.13		0	0
735.156	1274.1	0	1.59915	1.94187	2.86638	3.1052	0	39.7327	87.4716	79920	0	0	6635.38		0	0
1741.1	1004.67	0.723051	1.4502	1.15892	3.24082	3.00202	5.28507	28.197	14.4185	80373	0	0	9998		1	1
518.203	7507.23	0	1.67857	2.20061	2.7145	3.87548	0	47.7057	158.712	80399	2.91955	0.465316	5719.34		0	0
128.834	2868.67	0	0.866147	0.808809	2.11003	3.45768	0	7.34763	6.43886	82062	0	0	5534.86		0	0
904.384	1203.14	0	1.95889	2.51104	2.95635	3.08032	0	90.9679	324.371	82102	7.48362	0.874111	4387.33		1	0
1299.88	734.407	0	1.15321	0.755437	3.1139	2.86594	0.432904	14.2302	5.69426	82150	0	0	5167.55		1	0
1155.05	542.596	0.744701	0.688818	0.572023	3.0626	2.73448	5.55522	4.88447	3.7327	83521	0	0	5380.89		1	1
1411	804.81	0	1.40371	1.19353	3.14953	2.90569	0	25.3345	15.6145	83543	0	0	6774.27		1	0
1996.23	747.119	0.591667	1.22438	0.732806	3.30021	2.87339	3.90541	16.7639	5.40513	83564	0	0	4128.88		1	1
486.27	1439.31	0	1.7573	2.209	2.68688	3.15816	0	57.187	161.808	83585	0	0	7093.96		0	0
1726.55	1234.45	0	1.40081	1.78755	3.23718	3.09147	0	25.1657	61.3124	83601	0	0	7230.1		1	0
117.016	1057.84	0.658094	1.49983	0.607323	2.06824	3.02442	4.55086	31.6102	4.04877	83641	3.9161	0.592853	3055.72		0	0
269.483	1495.53	0	1.55263	1.97227	2.43053	3.1748	0	35.6972	93.8148	84113	11.6046	1.06463	4849.82		0	0
1016.91	990.163	0	1.60879	1.98912	3.00728	2.99571	0	40.6251	97.5258	84139	0	0	5893.9		1	0
3809.21	1694.93	0.642628	1.26014	1.00063	3.58083	3.22915	4.39165	18.2028	10.0146	84158	5.52319	0.74219	361.956		1	1
779.276	3675.96	0	2.0178	2.48227	2.89169	3.56537	0	104.184	303.575	84180	25.5509	1.40741	6469.64		0	0
251.459	4888.96	0.654915	1.10371	0.656168	2.40047	3.68922	4.51768	12.6973	4.53073	85191	0	0	3247.82		0	0
3182.82	2946.99	0	1.84167	2.05204	3.50281	3.46938	0	69.4503	112.731	85223	0	0	0		1	0
1715.04	1077.76	1.05879	1.35744	0.811289	3.23427	3.03252	11.4496	22.7742	6.47573	85381	0	0	6672.11		1	1
584.491	1682.13	0	1.83103	2.17663	2.76678	3.22586	0	67.769	150.187	85412	46.9338	1.67149	9998		0	0
587.923	1212.81	0	1.7347	2.20856	2.76932	3.08379	0	54.2871	161.645	85428	13.4634	1.12915	3436.25		0	0
428.342	2633.67	1.42808	1.87801	1.35622	2.63179	3.42056	26.7969	75.5101	22.71	85448	86.3075	1.93605	9998		0	0
146.202	2712.5	1.07285	1.19565	0	2.16495	3.43337	11.8262	15.691	0.198803	86129	6.82751	0.834263	5065.32		0	0
2103.78	1083.48	0.875927	1.26015	0.953031	3.323	3.03482	7.51496	18.2032	8.97492	86428	0	0	5196.93		1	1
1225.71	732.447	1.03256	1.257	1.04601	3.08839	2.86478	10.7785	18.0719	11.1177	86468	0	0	5616.31		1	1
360.838	1580.46	0	1.67377	2.23325	2.55731	3.19878	0	47.1817	171.1	86731	14.1716	1.15142	8655.19		0	0
118.443	1225.14	0.390171	0.835717	0.939282	2.07351	3.08819	2.45568	6.85041	8.69524	86891	1.14756	0.0597766	3897.92		0	0
125.333	1244.69	1.06356	1.01095	0	2.09806	3.09506	11.5759	10.2553	0.582643	87542	8.82435	0.945683	361.956		0	0
785.526	1252.48	0	1.98558	2.40803	2.89516	3.09777	0	96.7334	255.879	88572	2.12101	0.326543	3825.21		1	0
1393.28	928.558	1.07077	1.31506	0.821443	3.14404	2.96781	11.7698	20.6568	6.62892	88614	7.38008	0.868061	4561.9		1	1
1642.94	1293.41	0	1.58327	2.17757	3.21562	3.11174	0	38.3066	150.51	88640	0	0	0		1	0
170.573	3388.74	0.832167	0.941792	0.884061	2.23191	3.53004	6.79464	8.74564	7.65705	90352	3.58481	0.554466	4631.33		0	0
1172.96	2545.65	0	2.29642	2.68616	3.06928	3.4058	0	197.887	485.467	90411	0	0	9384.08		1	0
1303.72	691.022	1.0052	1.42444	0.872956	3.11518	2.83949	10.1205	26.5728	7.46374	90892	0	0	4572.14		1	1
294.387	1089.38	0	1.66487	2.17003	2.46892	3.03718	0	46.2242	147.92	90931	12.3996	1.09341	6452.19		0	0
405.389	1030.92	0	1.70484	1.9821	2.60787	3.01323	0	50.6805	95.9619	90953	7.80537	0.892393	0		0	0
1243.67	691.195	1.16695	1.01051	0.298599	3.0947	2.8396	14.6876	10.2449	1.98883	91321	0	0	5021.31		1	1
341.006	1060.01	0	1.86266	2.40517	2.53276	3.02531	0	72.8884	254.198	91375	9.03541	0.955948	7881.12		0	0
1202.72	702.905	0.455723	1.14858	1.13197	3.08016	2.8469	2.85577	14.0792	13.551	91390	0	0	7216.12		1	1
2371.39	2169.92	0	1.42668	1.67045	3.375	3.33644	0	26.7104	46.8217	91405	0	0	8227.99		1	0
237.231	1187.13	0	1.6975	2.24001	2.37517	3.0745	0	49.8314	173.782	92945	5.83579	0.7661	6532.81		0	0
2137.15	1233.15	0	1.60772	1.75128	3.32984	3.09102	0	40.5243	56.4003	92983	0	0	6396.95		1	0
1957.36	868.659	0.647617	1.05987	0.944863	3.29167	2.93885	4.44239	11.4782	8.80771	93099	0	0	0		1	1
4905.3	2520.3	0.0311225	1.53845	1.21117	3.69067	3.40145	1.07429	34.55	16.262	93125	0	0	6076.77		1	1
234.224	7010.82	0.434104	1.33526	0.654485	2.36963	3.84577	2.71709	21.6404	4.51321	93392	0	0	6373.92		0	0
1340.61	813.906	1.02225	1.24102	0.875407	3.1273	2.91057	10.5258	17.4187	7.50598	94226	4.18236	0.621422	4628.11		1	1
1917.95	875.975	1.00011	1.01567	0.83088	3.28284	2.94249	10.0026	10.3675	6.77455	94433	7.01637	0.846113	0		1	1
1626.84	1448.91	0.749865	1.30151	1.09243	3.21134	3.16104	5.62167	20.0223	12.3718	94456	3.89722	0.590755	0		1	1
1109.31	2027.79	0	2.09902	2.60641	3.04505	3.30702	0	125.608	404.03	94482	48.2756	1.68373	9998		1	0
591.261	9998	0	2.06466	2.42493	2.77178	3.99991	0	116.055	266.032	95015	5.69394	0.755413	9998		0	0
1302.87	9998	0.586078	1.47207	1.3788	3.1149	3.99991	3.85548	29.6532	23.9223	95049	0	0	0		0	0
2245.32	6388.68	0	2.55391	2.92607	3.35128	3.80541	0	358.02	843.466	95086	95.5203	1.9801	9998		0	0
1125.75	1995.87	0	1.9684	2.37736	3.05144	3.30013	0	92.982	238.43	95153	27.2585	1.4355	7236.62		1	0
409.802	1348	0	1.80511	2.21915	2.61257	3.12969	0	63.8424	165.636	95924	11.1309	1.04653	5126.78		0	0
1596.48	1608.2	0	1.21341	1.17292	3.20316	3.20634	0	16.3461	14.891	95937	0	0	9998		1	0
284.516	8424.36	1.03779	1.2381	0.720036	2.45411	3.92554	10.9092	17.3022	5.24851	96056	0	0	3022.76		0	0
107.408	1312.55	0.448468	1.15955	0.746414	2.03104	3.11812	2.80846	14.4395	5.57717	96559	2.29384	0.360563	9998		0	0
1588.32	1300.91	0	1.45948	1.57424	3.20094	3.11425	0	28.8057	37.518	96711	0	0	4785.27		1	0
4364.55	2364.78	0	1.56637	1.66881	3.63994	3.37379	0	36.8442	46.6459	96748	0	0	4422.6		1	0
2838.52	2387.47	0	1.67543	2.15655	3.45309	3.37794	0	47.3622	143.399	96770	5.84558	0.766828	0		1	0
775.183	2314.62	0	2.00192	2.50359	2.8894	3.36448	0	100.444	318.853	98291	10.5425	1.02295	5866.92		0	0
981.26	329.397	0.968601	0.886661	0.857391	2.99178	2.51772	9.30253	7.70302	7.20097	98377	0	0	3425.71		1	1
184.256	0	0.90529	1.24643	0.558132	2.26542	0	8.04063	17.6373	3.6152	99033	5.74453	0.759255	6040.82		0	0
246.953	9998	0.909531	0.892639	0.53542	2.39262	3.99991	8.11953	7.80979	3.43099	99134	2.91062	0.463986	4799.44		0	0
1215.8	515.859	0	1.29702	0.8154	3.08486	2.71253	0.120528	19.8161	6.53732	99274	0	0	4747.98		1	0
522.586	1126.71	0	1.60677	1.99013	2.71816	3.05181	0	40.436	97.7533	99382	2.70373	0.431963	4721.4		0	0
155.631	2245.14	0.970714	1.25899	0.491917	2.1921	3.35124	9.3479	18.1548	3.10396	99769	0.386396	0	6249.18		0	0
287.326	63.6771	0	1.09173	1.81952	2.45838	1.80398	0	12.3519	65.997	99989	0	0	5127.69		0	0
1419.81	1912.11	0	1.99825	2.6295	3.15223	3.28151	0	99.5969	426.086	100101	0	0	5430.03		1	0
1338.13	8878.63	0	1.75904	2.16805	3.1265	3.94835	0	57.4175	147.247	100154	1.8334	0.263256	5088.95		0	0
305.383	453.792	0	1.63723	2.04847	2.48484	2.65686	0	43.3743	111.808	100448	1.99716	0.300414	6689.51		0	0
678.001	730.374	0	1.68562	1.94394	2.83123	2.86355	0	48.4861	87.8907	101498	0	0	3702.99		1	0
1788.08	958.391	0.651021	1.03505	0.910435	3.25239	2.98154	4.47735	10.8404	8.13645	101528	5.81559	0.764594	1012.9		1	1
1128.32	1010.82	0.668173	1.32969	1.35714	3.05243	3.00467	4.65771	21.3643	22.7584	101553	8.06292	0.906492	0		1	1
1660.5	1102.93	0.896111	1.36673	1.15113	3.22024	3.04255	7.87247	23.2663	14.1623	101707	0	0	9847.09		1	1
362.2	1483.32	0	1.73125	2.05139	2.55895	3.17123	0	53.8578	112.561	101774	5.4082	0.733053	7449.67		0	0
227.212	4011.63	0.257127	1.23649	0.983963	2.35643	3.60332	1.8077	17.2383	9.63746	101977	0	0	5810.25		0	0
3161.85	1920.21	0.649349	1.22632	0.855294	3.49994	3.28335	4.46014	16.839	7.16629	102272	0	0	0		1	1
1285.67	908.393	0.726969	1.04595	0.946794	3.10913	2.95827	5.33297	11.116	8.84696	102431	0	0	9998		1	1
1785.95	1166.4	0	1.68026	2.07613	3.25187	3.06685	0	47.8915	119.16	102479	0	0	0		1	0
2646.7	3094.26	0	1.98216	2.30241	3.4227	3.49056	0	95.9752	200.634	102500	0	0	7939.65		1	0
457.98	878.854	0	1.6143	2.14954	2.66085	2.94392	0	41.1435	141.106	102576	0	0	4372.16		0	0
2019.4	1260.43	0.660078	1.31522	0.875675	3.30522	3.10052	4.57171	20.664	7.51062	102612	4.88666	0.689013	0		1	1
624.987	1459.25	0	1.78225	2.2169	2.79587	3.16413	0	60.5695	164.778	102640	11.9593	1.07771	0		0	0
294.699	9998	1.11185	1.28773	0.818154	2.46938	3.99991	12.9374	19.3967	6.57891	103063	1.66672	0.221862	4866.25		0	0
2247.71	684.319	0.872756	1.13003	0.384913	3.35174	2.83526	7.4603	13.4906	2.42613	103564	0	0	5427.23		1	1
3287.89	2325.05	0.172777	1.2663	1.13945	3.51692	3.36643	1.4886	18.463	13.7864	103589	0	0	4331.31		1	1
2545.9	1580.39	0	1.55973	1.64457	3.40584	3.19876	0	36.2851	44.1132	103692	0	0	4731.12		1	0
2433.8	1470.41	0.348046	1.20643	0.842422	3.38628	3.16744	2.22867	16.0855	6.957	104882	0	0	5237.9		1	1
2100.96	883.703	0.628824	1.43243	0.605239	3.32242	2.94631	4.25426	27.0661	4.02939	107362	0	0	0		1	1
163.608	2091.29	0.889635	1.30923	0.720957	2.2138	3.32041	7.75595	20.381	5.25965	107907	4.43074	0.646477	5645.43		0	0
367.867	9998	0.556	1.0203	0.910402	2.56569	3.99991	3.5975	10.4786	8.13583	108433	0	0	8077.65		0	0
351.369	1121.26	0	1.56387	2.0131	2.54576	3.04971	0	36.6329	103.062	108454	6.11319	0.786268	6745.81		0	0
682.663	5301.81	0	1.82738	2.18766	2.83421	3.72442	0	67.2022	154.05	108475	0	0	5135.38		0	0
1305.83	645.598	1.11859	1.19091	0.898232	3.11589	2.80996	13.1399	15.5206	7.91102	108494	0.138738	0	4509.55		1	1
348.886	1192.65	0	1.69641	1.98477	2.54268	3.07651	0	49.706	96.5543	108509	11.9017	1.07561	9055.45		0	0
1898.08	859.737	0.329794	1.21988	1.10738	3.27831	2.93437	2.13695	16.5914	12.8051	108672	0	0	4494.96		1	1
1410.9	706.733	0.69193	1.42054	0.762388	3.1495	2.84926	4.9196	26.3353	5.78613	109519	0	0	4416.21		1	1
1933.15	1196.85	1.13989	1.06469	0.761699	3.28627	3.07804	13.8003	11.6061	5.77696	109684	0	0	5412.87		1	1
141.804	2674.66	0.803964	0.8562	0.903471	2.15169	3.42727	6.36743	7.18125	8.00702	109862	0	0	5056.66		0	0
1955.44	1553.36	0.405718	1.39316	1.14098	3.29124	3.19127	2.54518	24.7265	13.835	109890	0	0	0		1	1
315.465	9998	0.949266	1.37912	1.12569	2.49895	3.99991	8.89746	23.94	13.3564	109929	3.7521	0.574274	7186.71		0	0
3284.33	3036.57	0.827973	1.49667	1.46407	3.51645	3.48238	6.72935	31.381	29.112	109980	0	0	9998		1	1
231.517	9397.18	0.987223	0.880492	0.672275	2.36458	3.973	9.71008	7.59438	4.70192	110978	11.4071	1.05718	2965.71		0	0
1599.23	872.921	0.609331	1.26525	0.932514	3.20391	2.94097	4.06753	18.4184	8.56079	111528	0	0	4551.69		1	1
2166.59	1635.32	0.688434	1.33808	1.52143	3.33578	3.2136	4.88016	21.7812	33.2222	111555	0	0	0		1	1
1533.3	998.543	0	1.34042	1.59494	3.18563	2.99937	0	21.8986	39.3493	111579	0.276528	0	9998		1	0
2515.09	2375.28	0.805399	1.06213	1.16815	3.40055	3.37572	6.3885	11.5379	14.7281	111612	0	0	0		1	1
1571.77	2013.32	1.17305	1.21083	0.885019	3.19639	3.30391	14.8954	16.249	7.67395	111642	12.8956	1.11044	6084.97		1	1
1577.52	1122.06	1.14796	1.35221	1.23664	3.19797	3.05002	14.0591	22.5013	17.244	111662	0	0	7531.18		1	1
745.372	1949.78	0	1.98408	2.52825	2.87237	3.28999	0	96.4007	337.48	111682	26.9485	1.43053	6305.76		0	0
827.237	1756.01	0	1.7848	2.33768	2.91763	3.24453	0	60.9251	217.609	111713	44.2575	1.64599	9998		0	0
752.088	323.844	0	1.55157	1.98147	2.87627	2.51034	0	35.6099	95.8222	112614	0	0	3294.66		1	0
1294.4	990.596	0	1.51024	1.60409	3.11207	2.9959	0	32.3774	40.1876	112652	4.75584	0.677227	4581.99		1	0
1159.53	592.116	0.838742	1.16633	0.72817	3.06428	2.77241	6.8983	14.6666	5.34773	112672	0	0	4362.82		1	1
2364.05	1561.44	0.866282	1.3186	1.07494	3.37366	3.19353	7.34992	20.8257	11.8834	112695	0	0	5354.76		1	1
1781.64	697.584	0	1.37955	0.929881	3.25082	2.8436	0.990744	23.9636	8.50906	113788	0	0	5123.73		1	0
1397.83	870.547	0	1.48813	1.79098	3.14546	2.93979	0	30.7701	61.799	113824	0	0	7912.56		1	0
1823.61	934.19	0.924782	1.34014	0.873176	3.26093	2.97043	8.40973	21.8845	7.46751	114284	0	0	0		1	1
250.93	1118.27	0	1.54304	2.06761	2.39955	3.04855	0	34.9169	116.846	114573	3.12098	0.494291	6956.84		0	0
268.73	6519.02	0.985766	1.16905	0.551955	2.42932	3.81418	9.67757	14.7588	3.56414	114797	8.62999	0.93601	7272.31		0	0
1669.98	615.382	0.802337	1.29735	1.01327	3.22271	2.78914	6.34361	19.8312	10.3102	115938	0	0	3852.39		1	1
354.186	1255.92	0	1.75739	2.12799	2.54923	3.09896	0	57.1997	134.274	116943	1.36908	0.136428	5523.89		0	0
1584.59	938.693	0.514218	1.24706	1.04892	3.19992	2.97252	3.26752	17.6627	11.1923	116972	2.47629	0.393802	0		1	1
3257.7	1263.01	0.707258	1.28786	0.72791	3.51291	3.10141	5.09633	19.4027	5.34453	116996	0	0	3401.92		1	1
2700.67	1566.56	0	1.66398	2.32545	3.43147	3.19495	0	46.1299	211.57	117036	0	0	0		1	0
1761.53	1144.19	0.977874	1.37411	0.819523	3.24589	3.0585	9.5033	23.6652	6.59968	117058	0	0	8643.25		1	1
1537.19	2226.99	0	1.94666	2.41424	3.18673	3.34772	0	88.4417	259.564	117084	2.49126	0.39642	7844.2		1	0
1642.2	877.305	1.06736	1.09214	1.1999	3.21543	2.94315	11.6777	12.3636	15.8454	117139	0	0	3332.68		1	1
1149.98	665.574	0.953752	1.35369	0.52374	3.06069	2.8232	8.98985	22.5784	3.33995	117387	0.0730177	0	4293.35		1	1
244.679	5809.5	0.879775	1.00214	0.51784	2.3886	3.76414	7.58185	10.0495	3.29489	117672	0	0	2640.02		0	0
1844.31	815.351	1.16623	1.29777	0.614936	3.26583	2.91134	14.6631	19.8506	4.12037	118613	1.01763	0.00759122	3638.05		1	1
1521.32	567.507	0	1.00581	1.01377	3.18222	2.75397	0	10.1347	10.3222	118634	0	0	4177.76		1	0
231.813	1062.43	0	1.43813	2.06244	2.36514	3.0263	0	27.4239	115.463	118669	4.22677	0.626009	5974.81		0	0
1324.69	1219.91	0	1.64643	2.01481	3.12212	3.08633	0	44.3024	103.468	119121	2.78461	0.444765	0		1	0
685.824	1126.57	0	1.67481	2.07652	2.83621	3.05176	0	47.2941	119.268	119342	10.4173	1.01775	2945.7		0	0
435.887	64.3904	1.01792	0.916518	0.493665	2.63937	1.80882	10.4212	8.25122	3.11648	119639	0.952132	0	4929.67		0	0
1415.77	516.812	0.992375	1.21421	0.905332	3.15099	2.71333	9.82596	16.3761	8.04141	120092	0	0	3114.23		1	1
237.842	9998	1.10637	0.907929	0.489661	2.37629	3.99991	12.7753	8.08964	3.08789	120477	22.2826	1.34797	8824.17		0	0
229.328	3291.49	0.850053	0.618195	0.278735	2.36046	3.51739	7.08033	4.15141	1.89992	120520	0	0	3696.38		0	0
1087.83	495.868	0.534289	1.11288	0.728359	3.03656	2.69537	3.42207	12.9682	5.35007	120768	0	0	5296.47		1	1
1602.48	520.049	1.12547	1.2242	0.803759	3.20479	2.71604	13.3495	16.7571	6.36442	121879	0	0	4079.69		1	1
1649.13	593.414	1.1386	1.11146	0.751453	3.21725	2.77336	13.7594	12.9259	5.64225	122507	1.62837	0.211753	3817.12		1	1
2003.44	1206.06	1.12331	1.45174	0.77757	3.30178	3.08137	13.2835	28.297	5.99197	122552	0	0	0		1	1
1384.53	589.912	0.731271	1.05487	0.864041	3.1413	2.77079	5.38606	11.3468	7.31207	123125	3.49596	0.543566	4835.48		1	1
1276.6	551.639	0.594045	1.01411	0.834953	3.10606	2.74166	3.92685	10.3302	6.83837	123154	0	0	4083.45		1	1
1923.72	1341.61	0	1.40762	1.41341	3.28414	3.12763	0	25.5636	25.9065	123191	0	0	0		1	0
1869.25	2367.93	0	1.84947	2.23899	3.27167	3.37437	0	70.709	173.375	123532	0	0	0		1	0
683.132	1580.02	0	1.83671	2.46969	2.8345	3.19866	0	68.6608	294.909	124580	14.2257	1.15307	361.956		0	0
107.559	1955.51	0.857155	1.30594	0.542451	2.03165	3.29126	7.19705	20.2275	3.48699	124645	0	0	5313.06		0	0
1380.4	793.836	0	1.57352	1.25554	3.14001	2.89973	0.258971	37.4557	18.0111	124860	0	0	6054.89		1	0
1833.79	1063.99	0.641345	1.36754	0.881175	3.26335	3.02694	4.3787	23.3099	7.60632	124920	0	0	6852.82		1	1
1058.49	2008.28	0	2.06199	2.57388	3.02469	3.30282	0	115.344	374.871	124955	0	0	0		1	0
3021.14	3126.12	1.11657	1.49985	0.925218	3.48017	3.49501	13.079	31.6116	8.41818	125007	0	0	0		1	1
1281.82	524.938	1.276	1.2853	0.664629	3.10783	2.72011	18.8797	19.2887	4.61987	125737	8.3783	0.923156	3435.55		1	1
1057.98	544.8	0	1.31659	1.46363	3.02448	2.73624	0.880509	20.7295	29.0823	125754	0	0	5544.03		1	0
420.739	1372.98	0	1.8705	2.2508	2.62401	3.13766	0	74.2162	178.158	125785	15.6369	1.19415	7312.63		0	0
378.787	1824.92	0	1.65161	1.94535	2.5784	3.26124	0	44.8345	88.1766	125813	10.1245	1.00537	7562.07		0	0
125.995	1147.17	1.39441	0.707641	0	2.10035	3.05963	24.7977	5.10084	0	126221	22.8139	1.3582	2965.71		0	0
106.695	1625.99	1.0419	1.16362	0.800994	2.02814	3.21112	11.0128	14.5755	6.32403	126573	4.31163	0.634642	5048.24		0	0
257.352	655.888	0	1.6356	1.87945	2.41053	2.81683	0	43.2116	75.7614	127478	4.05755	0.608263	7884.72		0	0
289.133	7826.71	0.874899	1.32301	0.818311	2.4611	3.89358	7.49719	21.0384	6.5813	127496	0	0	2859.09		0	0
1019.63	576.065	0	1.35755	1.26263	3.00844	2.76047	0	22.7799	18.3074	127540	0	0	4958.3		1	0
1917.41	1203.11	0.180416	1.29991	1.42079	3.28271	3.08031	1.51501	19.9485	26.3509	127565	0	0	8722.7		1	1
1390.18	350.595	0	1.43235	1.02049	3.14307	2.54481	0	27.0613	10.4831	127595	0	0	4087.87		1	0
1572.55	748.871	0.826602	1.29058	0.69376	3.1966	2.87441	6.70813	19.5245	4.94038	127636	0	0	9998		1	1
1095.52	4741.74	0	2.23186	2.72023	3.03962	3.67594	0	170.553	525.084	127963	35.1307	1.54569	9998		0	0
117.021	1225.57	1.08552	1.26196	0	2.06826	3.08834	12.1764	18.2793	0	128312	6.00007	0.778156	4948.23		0	0
272.818	8838.65	1.04107	1.33545	0.548578	2.43587	3.94639	10.9919	21.6496	3.53654	128733	0	0	3080.36		0	0
903.089	488.846	0	1.41545	1.61963	2.95573	2.68917	0	26.0286	41.6514	129149	5.87417	0.768946	0		1	0
118.633	1300.15	0.22471	0.501353	0	2.07421	3.11399	1.67768	3.17215	0.477227	130076	0	0	6935.7		0	0
158.345	597.54	0	1.73298	2.08433	2.1996	2.77637	0	54.0725	121.432	130424	7.77975	0.890966	9092.71		0	0
250.947	4381.43	1.16096	0.999627	0.771043	2.39958	3.64162	14.4865	9.99142	5.9026	130723	4.55498	0.658486	4381.02		0	0
2009.48	1314.32	1.14844	1.27426	0.652172	3.30308	3.1187	14.0748	18.8043	4.48923	130982	0	0	0		1	1
2410.16	2176.26	0	1.68748	2.03742	3.38205	3.33771	0	48.695	108.997	131021	3.90862	0.592023	5400.08		1	0
1542.87	603.417	1.11494	1.09538	0.796502	3.18833	2.78062	13.03	12.456	6.25896	131892	0	0	4158.49		1	1
602.171	1623.85	0	1.84076	2.35434	2.77972	3.21055	0	69.3041	226.121	131910	55.0383	1.74067	6338.27		0	0
174.85	1628.28	0.797081	1.22323	0.657372	2.24267	3.21173	6.2673	16.7199	4.54331	131936	8.4611	0.927427	3616.65		0	0
254.871	9998	0.552685	1.19585	0.999885	2.40632	3.99991	3.57014	15.6981	9.99735	132091	0	0	9338.17		0	0
1619.61	929.316	0	1.36496	0.842377	3.20941	2.96816	0.787703	23.172	6.95628	132296	0	0	9636.67		1	0
304.694	1079.87	0	1.96371	2.44827	2.48386	3.03337	0	91.9841	280.718	132329	0	0	6159.29		0	0
1179.99	1226.91	0	1.90556	2.32485	3.07188	3.08881	0	80.4571	211.275	132364	0	0	6898.23		1	0
307.956	1776.35	0	1.5988	2.00883	2.48849	3.24953	0	39.701	102.053	133051	3.71499	0.569957	9935.7		0	0
1235.52	481.819	0.243802	0.824255	0.929539	3.09185	2.68288	1.75308	6.67198	8.50236	133914	0	0	4630.9		1	1
376.819	1017.49	0	1.74178	1.98577	2.57613	3.00753	0	55.1795	96.7774	134727	0.440387	0	7683.98		0	0
249.141	6466.86	1.11186	0.345399	0.66022	2.39644	3.81069	12.9377	2.21513	4.5732	135035	2.82928	0.451676	4335.09		0	0
1202.51	577.191	0	0.614087	1.08968	3.08009	2.76132	0	4.11232	12.2935	136092	0	0	4843.34		1	0
291.075	9431.51	0.826605	1.30124	0.406242	2.46401	3.97458	6.70818	20.0096	2.54825	136146	0	0	4440.01		0	0
1721.31	1303.85	0	1.61892	1.28546	3.23586	3.11523	0	41.5834	19.2955	136173	0	0	0		1	0
1783.58	1074.63	1.08079	1.47072	0.989869	3.25129	3.03126	12.0444	29.5614	9.76942	136210	0	0	9998		1	1
1290.05	931.793	0.62179	1.23525	0.883065	3.11061	2.96932	4.18591	17.1888	7.63949	136246	0	0	9998		1	1
1953.97	1056.75	0	1.6161	2.11455	3.29092	3.02397	0	41.3145	130.18	136273	0	0	0		1	0
2462.31	1312.58	0.714091	1.26841	1.41228	3.39134	3.11813	5.17715	18.553	25.8394	136300	0	0	8292.12		1	1
136.248	2989.23	0.633202	0.715614	0.195349	2.13433	3.47556	4.29737	5.19535	1.56801	137682	1.93592	0.286888	0		0	0
434.302	611.453	0	1.60548	2.43168	2.63779	2.78636	0	40.3162	270.195	138055	13.9189	1.1436	4079.9		0	0
1282.23	430.542	0	1.78469	2.51803	3.10797	2.63402	0	60.9098	329.634	138664	3.06659	0.486656	3183.21		1	0
1965.31	5339.59	1.39292	2.15426	1.74993	3.29343	3.72751	24.7129	142.647	56.225	138846	123.99	2.09338	9998		0	0
359.728	2037.92	0	1.84004	2.23372	2.55597	3.30919	0	69.1899	171.285	138890	15.3854	1.18711	9998		0	0
1663.62	1704.12	0	2.04041	2.6268	3.22106	3.2315	0	109.751	423.453	138934	33.6514	1.527	6875.84		1	0
458.504	1421.98	0	1.72319	2.14677	2.66134	3.15289	0	52.8678	140.207	139932	8.75225	0.94212	0		0	0
1017.68	680.972	0.586251	1.07917	0.811387	3.00761	2.83313	3.85701	11.9998	6.47719	139964	2.52163	0.401681	0		1	1
155.07	1921.54	1.19574	0.360326	0.922566	2.19053	3.28365	15.6944	2.29259	8.36692	140400	9.02547	0.95547	6002.63		0	0
229.575	3387.64	0.707954	1.25463	0.78682	2.36092	3.5299	5.10451	17.9735	6.12097	140971	4.45387	0.648738	0		0	0
124.883	1366.35	0	0.38433	0.878487	2.0965	3.13556	0.654422	2.42287	7.55939	141717	0	0	3432.72		0	0
1572.19	649.02	1.09999	1.42438	0.690228	3.1965	2.81226	12.589	26.5696	4.90036	141951	0	0	4729.4		1	1
1555.35	721.184	0.431326	1.2056	0.950849	3.19183	2.85805	2.69977	16.0545	8.92995	141978	0	0	6012.37		1	1
417.773	1229.12	0	1.62092	2.16185	2.62094	3.0896	0	41.7752	145.162	142306	11.72	1.06893	2314.77		0	0
144.855	1427.24	1.098	0.902398	0	2.16093	3.1545	12.5315	7.98726	0.931777	142593	0	0	6596.96		0	0
1422.93	751.53	0.976365	1.2345	0.340617	3.15318	2.87595	9.47033	17.1593	2.19087	142655	0.397176	0	4820.7		1	1
1497.55	1337.66	0.87216	1.50742	1.59597	3.17538	3.12635	7.45007	32.1675	39.4434	142707	0	0	9853.18		1	1
605.028	1546.55	0	1.72642	2.29042	2.78178	3.18936	0	53.2624	195.172	142936	8.92316	0.950519	5375.67		0	0
322.768	1337.62	0	1.75847	2.00988	2.50889	3.12633	0	57.3422	102.3	142960	7.8602	0.895434	7023.8		0	0
1253.06	876.352	0	1.31274	1.37732	3.09797	2.94268	0	20.5467	23.8408	143817	0	0	0		1	0
282.639	672.39	0	1.50216	1.95734	2.45123	2.82762	0	31.7804	90.6443	144530	8.47354	0.928065	0		0	0
1347.25	898.616	0	1.25815	0.984413	3.12945	2.95357	0.469414	18.1198	9.64746	144618	0	0	2971.52		1	0
1756.02	1075.01	0.948106	1.38139	1.01405	3.24453	3.03141	8.87372	24.0652	10.3288	144782	0	0	0		1	1
313.465	1614.82	0	1.61806	2.1063	2.49619	3.20813	0	41.5014	127.732	144806	0	0	9091.57		0	0
662.021	1824.2	0	1.58188	1.55383	2.82087	3.26107	0	38.1839	35.7953	144830	1.39334	0.144059	9998		0	0
931.438	661.194	0.537369	1.4364	1.07101	2.96915	2.82033	3.44642	27.3151	11.7764	144875	2.93339	0.467369	0		1	1
860.924	3274.99	0	2.1495	2.70515	2.93496	3.51521	0	141.091	507.166	144975	53.5903	1.72909	9998		0	0
1900.44	1729.91	0.333306	0.926915	0.60953	3.27885	3.23802	2.1543	8.45114	4.0694	146197	0	0	9734.1		1	1
1302.24	667.468	0.854137	1.18456	0.67118	3.11469	2.82443	7.14722	15.2954	4.69008	146276	1.63959	0.214735	4262.66		1	1
1096.61	595.686	0.561872	1.12177	1.16722	3.04005	2.77502	3.64646	13.2363	14.6966	146298	0	0	5340.95		1	1
154.308	2504.7	1.10247	0.990996	0.137	2.18839	3.39876	12.6611	9.79482	1.37088	146796	0	0	8707.38		0	0
158.806	2107.91	0.969579	0.749935	1.09046	2.20087	3.32385	9.32349	5.62257	12.3157	147348	2.96965	0.472705	4441.07		0	0
1327.73	507.736	0.699186	0.548596	0.807705	3.12311	2.70564	5.00248	3.53668	6.42252	147366	0	0	4166.95		1	1
2074.99	744.287	0.843459	1.14563	0.748368	3.31702	2.87174	6.97363	13.984	5.60232	147729	3.62606	0.559435	0		1	1
1809.36	9998	0.476181	1.33969	1.07576	3.25753	3.99991	2.99351	21.8619	11.9059	147757	3.21637	0.507366	0		0	0
2053.9	1260.7	0.776112	1.27832	1.42229	3.31258	3.10061	5.97189	18.9811	26.4415	148414	0	0	4590.27		1	1
1547.59	6218.21	0	2.35785	2.7202	3.18966	3.79367	0	227.957	525.047	148455	29.9719	1.47671	5057.76		0	0
2387.42	1475.46	0	1.63087	1.91415	3.37793	3.16893	0	42.7439	82.0627	148488	0	0	4797.5		1	0
1689.91	766.952	0.868644	1.12356	0.793767	3.22786	2.88477	7.38999	13.2912	6.21967	150312	0	0	3257.85		1	1
1419.66	832.272	1.11937	1.24455	1.07854	3.15219	2.92027	13.1635	17.5611	11.9822	150373	0	0	9998		1	1
1818.52	1008.54	1.2401	1.34177	0.41673	3.25972	3.00369	17.3822	21.9671	2.61054	150720	0	0	0		1	1
391.21	783.811	0	1.41331	2.01465	2.59241	2.89421	0	25.9006	103.431	151425	8.31048	0.919626	4812.99		0	0
884.24	1148.72	0	1.57755	1.83264	2.94657	3.06022	0	37.8055	68.0201	151935	0	0	9998		1	0
1245.58	786.48	0.77289	0.89015	1.30707	3.09537	2.89569	5.92776	7.76515	20.2803	152231	0	0	0		1	1
2194.6	3561.22	0	2.00666	2.56757	3.34136	3.5516	0	101.546	369.465	152258	3.44216	0.536831	7076.02		1	0
1059.71	987.633	0	1.87419	2.40512	3.02519	2.9946	0	74.8501	254.17	152283	12.4903	1.09657	3231.7		1	0
725.334	1746.33	0	1.60563	2.09785	2.86054	3.24213	0	40.3299	125.271	152427	14.0396	1.14735	361.956		0	0
235.463	2212.61	0	1.12786	1.10936	2.37192	3.3449	0.309144	13.4232	12.8635	152470	0	0	4466.13		0	0
127.359	1136.48	0.862975	1.14991	0.505932	2.10503	3.05556	7.29415	14.1223	3.20577	153030	0	0	6488.2		0	0
117.301	954.225	0	0	0	2.0693	2.97965	0	0	0	153119	0	0	4429.91		0	0
1174.35	667.198	1.1471	1.31173	0.781063	3.0698	2.82425	14.0313	20.499	6.04037	153225	0	0	4735.21		1	1
1237.45	829.553	0.69015	1.40506	0.841507	3.09253	2.91884	4.89948	25.4132	6.94235	153288	4.70051	0.672145	0		1	1
144.782	88.038	0.811534	1.44759	0.956242	2.16071	1.94467	6.47938	28.028	9.04153	153921	1.33764	0.126338	4695.38		0	0
470.243	9998	1.19011	1.09003	0.859367	2.67232	3.99991	15.4921	12.3034	7.23381	154515	1.57549	0.197415	6406.6		0	0
1220.34	592.153	1.00526	1.12965	0.37553	3.08648	2.77243	10.122	13.4788	2.37427	154792	6.04401	0.781326	0		1	1
2375.85	1656.56	0	1.4556	0.942035	3.37582	3.21921	0	28.5493	8.75054	155044	0	0	8400.96		1	0
190.861	782.596	0	1.38098	1.91866	2.28072	2.89354	0	24.0424	82.9203	155081	12.4202	1.09413	7579.68		0	0
216.062	3708.16	1.23216	0.820899	0	2.33458	3.56916	17.067	6.62063	0	155106	6.68449	0.825068	3110.3		0	0
1364.36	3187.77	0	2.07317	2.58308	3.13493	3.50349	0	118.352	382.896	156156	19.903	1.29892	6127.3		1	0
894.125	585.298	0.650269	1.58679	1.37725	2.9514	2.76738	4.4696	38.6179	23.837	156586	9.12823	0.960387	3099.38		1	1
986.768	569.372	0.260668	1.12336	0.956618	2.99422	2.7554	1.8225	13.285	9.04937	157559	0	0	0		1	1
227.614	4391.31	1.01569	0.988185	0.747008	2.3572	3.64259	10.3678	9.73161	5.5848	157590	3.77741	0.577194	4044		0	0
291.096	9194.79	0.161414	1.42455	0.545567	2.46404	3.96354	1.45015	26.58	3.5121	158086	0	0	5411.78		0	0
1316.25	532.876	0.993727	1.48922	0.981934	3.11934	2.72663	9.8566	30.8475	9.59255	158349	0	0	4194.06		1	1
1224.84	745.283	0.943049	1.27617	1.00612	3.08808	2.87232	8.771	18.8871	10.1419	158387	1.08333	0.0347592	5018.97		1	1
420.106	1155.78	1.11372	1.31869	1.50041	2.62336	3.06288	12.9934	20.8302	31.6527	158413	3.33219	0.52273	9998		0	0
277.211	8852.84	0.84533	0	0.823013	2.44281	3.94708	7.00373	0	6.65293	158438	0	0	4731.28		0	0
1264.69	600.561	1.06004	1.00646	1.07595	3.10198	2.77856	11.4827	10.15	11.9109	158450	0	0	0		1	1
854.118	1688.56	0	1.72207	2.04217	2.93152	3.22752	0	52.7316	110.196	158477	21.6936	1.33633	3669.44		0	0
144.207	0	0.728064	1.34913	0.716452	2.15899	0	5.34643	22.3423	5.20538	158529	0	0	3971.96		0	0
178.307	33.8749	0.769554	1.10019	0.663951	2.25117	1.52988	5.88239	12.5949	4.61265	158771	0	0	4162.14		0	0
1014.14	493.843	0.147209	1.08595	1.20511	3.0061	2.69359	1.40349	12.1885	16.0365	159787	0	0	3862.65		1	1
1559.41	531.156	0.827677	0.879457	0.880154	3.19296	2.72522	6.72477	7.57629	7.58846	159813	0	0	0		1	1
1433.18	851.701	0	1.3068	1.44795	3.1563	2.93029	0	20.2674	28.051	159862	0	0	6580.61		1	0
1261.68	590.772	0.752945	1.1774	1.14137	3.10095	2.77142	5.66168	15.0453	13.8476	159910	0	0	4648.1		1	1
2003.99	774.589	1.15658	1.18909	0.866217	3.30189	2.88907	14.3411	15.4557	7.3488	160315	0	0	3507.49		1	1
248.042	8623.14	1.11874	1.27988	0.648125	2.39453	3.93567	13.1445	19.0495	4.4476	161224	9.42957	0.974492	7227.52		0	0
1067.99	878.247	0	1.69196	2.02658	3.02857	2.94362	0	49.1993	106.311	161372	0	0	8495.94		1	0
352.245	9998	0.900565	1.25957	0.703787	2.54685	3.99991	7.95362	18.1789	5.05576	161465	0	0	2450.99		0	0
1509.18	790.701	1.02278	1.26051	0.648001	3.17874	2.89801	10.5385	18.2182	4.44632	161578	0	0	0		1	1
1753.68	1237.13	0	1.31566	1.21606	3.24395	3.09241	0	20.685	16.446	161622	0	0	0		1	0
2227.26	1404.13	0	1.47677	1.46614	3.34777	3.14741	0	29.976	29.2513	161663	0	0	7043.82		1	0
700.945	1357.85	0	1.86746	2.53647	2.84568	3.13285	0	73.698	343.929	162257	10.8622	1.03592	4806.23		0	0
348.109	801.239	0	1.57762	2.19442	2.54172	2.90376	0	37.8114	156.467	162654	7.87731	0.896378	5542.11		0	0
4148.8	8059.21	1.63599	2.21934	1.85416	3.61792	3.90629	43.25	165.705	71.4764	162763	76.4008	1.8831	6137.54		1	0
503.03	1673.92	0	2.4396	2.90976	2.70159	3.22373	0	275.168	812.374	164260	8.12577	0.909864	8640.11		0	0
502.435	825.25	0	1.59731	1.93945	2.70108	2.91659	0	39.5651	86.987	164278	0	0	7176.2		0	0
1397.2	515.327	0.787481	1.2742	0.927383	3.14526	2.71208	6.1303	18.8018	8.46024	164305	0	0	4125.65		1	1
1720.54	660.428	0.319367	1.03386	1.2202	3.23566	2.81983	2.08626	10.8108	16.6034	164340	0	0	0		1	1
240.655	7387.23	0	1.0066	0.670539	2.3814	3.86848	0	10.1532	4.68316	164626	0	0	3414.53		0	0
148.493	72.7665	0.889484	0	0	2.17171	1.86193	7.75325	0	0.681131	164645	7.99865	0.903017	3692.82		0	0
2238.73	1878.81	0.746422	1.40931	1.13996	3.35	3.27388	5.57727	25.663	13.8026	165127	0	0	0		1	1
349.372	1121.65	0	1.69568	2.11259	2.54329	3.04986	0	49.623	129.596	165191	21.9278	1.341	5412.9		0	0
2815.92	1301.94	0.907203	1.37594	0.833674	3.44962	3.11459	8.07612	23.765	6.81826	165547	0	0	0		1	1
1104.81	604.226	0.29816	1.50966	1.26396	3.04329	2.7812	1.98683	32.3338	18.3637	165677	1.8304	0.262546	4347.85		1	1
1526.95	890.95	1.11803	1.00798	0.700205	3.18382	2.94985	13.1228	10.1855	5.01424	165716	0	0	5523.99		1	1
469.233	940.886	0	1.53547	2.01416	2.67139	2.97354	0	34.3139	103.314	165748	0	0	9998		0	0
234.515	6055	1.2362	1.37079	0.57658	2.37017	3.78211	17.2266	23.4849	3.77207	165892	2.05908	0.313673	7248.09		0	0
120.021	1272.33	1.26701	0	0.812686	2.07926	3.1046	18.493	0	6.49659	166108	0	0	5638.47		0	0
1525.56	1021.88	0	1.4289	1.62663	3.18343	3.0094	0	26.8472	42.3287	166935	0	0	7351.52		1	0
668.216	995.555	0	1.56292	1.94033	2.82492	2.99807	0	36.553	87.1634	166964	0	0	8980.04		0	0
523.599	1453.46	0	1.66703	2.08569	2.719	3.1624	0	46.455	121.813	167564	0	0	7671.52		0	0
259.855	9998	0.833288	1.44692	0.812058	2.41473	3.99991	6.8122	27.9844	6.48721	167674	3.71748	0.570248	6841.65		0	0
855.508	841.761	0	1.54514	1.73955	2.93222	2.92519	0	35.0868	54.8974	167846	0	0	8003.13		1	0
897.789	1082.43	0	1.58086	1.68658	2.95317	3.0344	0	38.0942	48.5937	167879	0	0	0		1	0
1453.52	736.194	0.522345	0.890326	0.91123	3.16242	2.86699	3.32924	7.7683	8.15136	167910	0	0	5324.84		1	1
1278.75	691.657	0.804869	1.14777	0.811984	3.10678	2.83989	6.38071	14.0532	6.48611	168468	4.08591	0.611289	0		1	1
1400.21	872.551	0.0266728	1.42531	1.3159	3.14619	2.94079	1.06334	26.6263	20.6965	168726	0	0	0		1	0
1424.95	750.684	0.982568	1.17046	0.387544	3.1538	2.87546	9.60656	14.8069	2.44087	168841	0	0	4315.71		1	1
178.307	916.838	0	1.58754	2.36204	2.25117	2.96229	0	38.6846	230.165	168871	19.2648	1.28477	9998		0	0
270.31	1221.68	0	1.65024	2.1164	2.43186	3.08696	0	44.6933	130.738	168982	6.79921	0.832459	6803.54		0	0
221.402	685.057	0	1.57924	2.02964	2.34518	2.83573	0	37.9524	107.063	169376	1.41432	0.150548	7564.66		0	0
182.546	1584.17	0.646346	1.20009	0.467373	2.26137	3.1998	4.42941	15.8522	2.93341	170353	1.60811	0.206315	4861.07		0	0
436.483	647.582	0	1.62644	2.10319	2.63997	2.81129	0	42.3095	126.821	170446	0	0	5959.74		0	0
1472.22	998.834	0.606223	1.33871	0.889368	3.16797	2.99949	4.03852	21.8128	7.75118	170477	0	0	3632.89		1	1
1421.62	717.474	1.12315	1.33384	0.687947	3.15278	2.85581	13.2786	21.5695	4.87469	170496	0	0	5296.14		1	1
392.014	1187.38	0	1.63043	2.14113	2.5933	3.07459	0	42.7001	138.397	170513	5.62538	0.750152	6475.21		0	0
1356.15	3441.16	0	2.1348	2.68059	3.13231	3.53671	0	136.396	479.283	170819	40.9156	1.61189	9998		1	0
2013.36	685.488	1.22881	1.09761	0.476779	3.30392	2.836	16.9358	12.5203	2.99764	171059	0	0	3006.36		1	1
1887.49	1092.35	0	1.20008	1.3333	3.27589	3.03836	0	15.8518	21.5427	171080	0	0	4565.06		1	0
2401.26	1308.62	0.509668	1.44974	1.11247	3.38044	3.11681	3.23347	28.1672	12.9561	171106	0	0	6838.29		1	1
1147.1	1990.04	0	2.0301	2.49837	3.0596	3.29886	0	107.176	315.042	171147	5.31624	0.725605	5620.79		1	0
211.263	3474	1.06568	1.17719	0.656274	2.32482	3.54083	11.6326	15.0378	4.53183	171416	0	0	4408.44		0	0
275.536	9998	0	1.2979	0.645415	2.44018	3.99991	0	19.8562	4.41993	171901	0	0	5796.76		0	0
1681.46	650.261	0.990046	1.33519	0.557938	3.22569	2.81309	9.7734	21.6368	3.61358	172014	3.72129	0.570693	4399.14		1	1
1208.22	730.848	0.38473	1.20779	1.105	3.08215	2.86383	2.4251	16.1356	12.7349	172061	5.16189	0.712809	1012.9		1	1
1273.02	506.407	0.568571	0.58823	1.06342	3.10483	2.7045	3.70315	3.87463	11.5722	172449	0	0	4499.14		1	1
245.181	859.004	0	1.55239	1.95123	2.38949	2.934	0	35.6775	89.3781	172466	10.665	1.02796	1663.83		0	0
176.752	1745.27	0.667107	1.28978	0.45958	2.24736	3.24186	4.6463	19.4885	2.88124	173269	3.50305	0.544447	4166.94		0	0
253.571	6189.5	0.852176	1.00504	0.957882	2.4041	3.79166	7.11501	10.1167	9.07574	173808	0	0	3882.51		0	0
126.222	2751.87	1.10595	0.590052	0	2.10113	3.43963	12.7631	3.89092	0	173832	6.07757	0.78373	5305.65		0	0
209.477	834.288	0	1.59949	2.16361	2.32114	2.92132	0	39.7636	145.75	173978	0	0	9998		0	0
325.598	9998	0	1.09447	0.91967	2.51268	3.99991	0	12.43	8.31132	174071	0	0	7605.23		0	0
1445.52	667.941	0.851971	1.35083	0.648877	3.16002	2.82474	7.11167	22.4301	4.4553	174111	0	0	4550		1	1
832.329	1522.8	0	1.81216	2.28504	2.9203	3.18264	0	64.8872	192.771	174141	12.6388	1.10171	3138.42		1	0
277.596	9998	0.926393	1.33987	0.66142	2.44341	3.99991	8.44098	21.8711	4.58585	174466	0	0	7226.7		0	0
1376.09	900.407	0	1.19892	1.53817	3.13865	2.95444	0	15.8097	34.5277	175806	0	0	0		1	0
104.093	909.668	0	1.08721	0.537692	2.01742	2.95888	0	12.2239	3.44899	176118	0	0	5219.42		0	0
2202.24	1137.8	0.413191	1.02881	1.03191	3.34286	3.05606	2.58935	10.6859	10.7624	176294	0	0	6172.8		1	1
1203.02	1288.44	1.13698	1.1653	0.932492	3.08027	3.11006	13.7081	14.632	8.56037	176341	0	0	9998		1	1
1583.46	553.677	0.973299	1.2093	0.708973	3.19961	2.74326	9.40371	16.192	5.11651	177221	5.10477	0.707976	0		1	1
2376.74	1149.68	0.3682	1.56282	1.52866	3.37598	3.06058	2.33453	36.5446	33.7804	177261	0	0	0		1	1
292.443	1482.48	0	1.58132	1.99667	2.46604	3.17099	0	38.1345	99.2363	177308	0	0	9787.36		0	0
307.563	1149.92	0	1.64285	1.92273	2.48793	3.06067	0	43.939	83.701	177350	15.4439	1.18876	7568.35		0	0
1653.62	772.011	0	1.63118	2.21371	3.21844	2.88762	0	42.7741	163.574	178418	5.05067	0.703349	0		1	0
1276.66	736.39	0.536653	1.12922	0.724014	3.10608	2.86711	3.44075	13.4656	5.2968	178454	0	0	5028.39		1	1
5179.91	4655.6	0	1.84087	2.1968	3.71432	3.66798	0	69.3212	157.327	178532	0	0	8840.64		1	0
331.333	2156.01	0	1.79603	2.36758	2.52027	3.33365	0	62.5218	233.123	178597	43.5663	1.63915	9554.55		0	0
1285.11	537.092	1.06781	1.24616	0.993625	3.10894	2.73005	11.6899	17.6264	9.85429	179066	11.3127	1.05357	1012.9		1	1
812.85	1304.45	0	1.78962	2.16209	2.91001	3.11543	0	61.6052	145.242	179085	7.53968	0.877353	0		1	0
1266.83	3593.86	0	2.18655	2.54965	3.10272	3.55556	0	153.657	354.528	179381	140.942	2.14904	7995.7		0	0
412.067	9998	1.22867	1.2125	0.902272	2.61497	3.99991	16.9305	16.3118	7.98495	180284	0	0	8701.8		0	0
1281.3	9998	0	1.83052	2.42882	3.10765	3.99991	0	67.6889	268.425	180312	15.3904	1.18725	0		0	0
1382.38	858.929	0.998095	1.13706	0.863485	3.14063	2.93396	9.95623	13.7106	7.30273	180673	0	0	7207.79		1	1
563.262	1332.93	0	1.65168	2.08686	2.75071	3.12481	0	44.8414	122.139	180698	2.83638	0.452764	3907.24		0	0
587.441	1050.86	0	1.99219	2.42215	2.76896	3.02154	0	98.2172	264.332	181155	0.348456	0	4766.88		0	0
1595.41	608.618	0.692047	1.19476	0.402882	3.20287	2.78434	4.92093	15.6587	2.52861	181194	0	0	3139.6		1	1
479.804	182.798	0	1.16379	1.6789	2.68106	2.26197	0	14.5811	47.7416	181251	1.12937	0.0528349	3622.33		0	0
124.761	1250.21	0	1.31987	0	2.09608	3.09698	0	20.8869	0.941039	181400	0	0	3495.25		0	0
561.331	1579.27	0	1.95979	2.52015	2.74922	3.19846	0	91.1568	331.245	181420	33.0477	1.51914	9998		0	0
289.611	811.556	0	1.4134	2.03972	2.46181	2.90932	0	25.9061	109.578	181868	5.19883	0.715906	5366.83		0	0
615.52	1490.86	0	1.71352	2.08406	2.78924	3.17344	0	51.7036	121.355	181887	22.2893	1.3481	6871.35		0	0
871.128	2593.15	0	1.95907	2.4869	2.94008	3.41383	0	91.0053	306.834	181977	23.5193	1.37143	8824.17		0	0
500.962	2820.47	0	2.05532	2.67057	2.6998	3.45032	0	113.586	468.345	182014	25.0084	1.39809	9998		0	0
106.257	1060.22	0.0645811	1.06976	0.0261746	2.02636	3.0254	1.16033	11.7426	1.06212	182082	0	0	4429.34		0	0
1401.25	1079.61	0.678571	1.40285	0.695987	3.14652	3.03327	4.77057	25.2843	4.96577	182651	0	0	0		1	1
1226.94	535.173	1.03811	1.12878	0.413132	3.08882	2.72849	10.9171	13.4517	2.589	183021	0	0	4827.85		1	1
538.156	1177.06	0	1.71788	2.12493	2.73091	3.0708	0	52.2248	133.332	183210	2.9749	0.473473	5088.62		0	0
232.074	4135.56	0.93305	0.73701	0.7732	2.36563	3.61653	8.57136	5.45771	5.93199	184085	0	0	4823.18		0	0
271.265	2366.47	0	1.75616	2.02948	2.43339	3.3741	0	57.0376	107.025	184454	13.9704	1.14521	9998		0	0
225.758	873.82	0.392687	1.38135	0.721106	2.35364	2.94142	2.46995	24.0631	5.26146	184570	0	0	3531.09		0	0
185.324	3698.5	0.768509	1.16033	0.910526	2.26793	3.56803	5.86825	14.4653	8.13816	184610	0.683627	0	7772.64		0	0
2797.42	5091.44	0.431054	1.14822	1.03199	3.44676	3.70684	2.69807	14.0675	10.7644	185050	0	0	0		1	1
2020.18	1144.33	0.733754	1.06051	0.951349	3.30539	3.05855	5.41695	11.4951	8.94023	185097	0	0	9838.79		1	1
471.281	1285.04	0	1.64974	1.91441	2.67328	3.10892	0	44.6416	82.1122	185125	0	0	5157.41		0	0
1230.08	1033.56	0	1.31443	1.51343	3.08993	3.01434	0	20.6265	32.6159	186108	0	0	5844.28		1	0
376.155	9998	1.06227	1.16676	1.01144	2.57537	3.99991	11.5418	14.681	10.2668	186153	0	0	9362.79		0	0
1539.39	1349.46	0	1.71791	2.07532	3.18735	3.13016	0	52.2284	118.939	186171	0	0	9998		1	0
2410.09	1931.35	0	1.5881	2.07073	3.38203	3.28586	0	38.7344	117.689	186229	0	0	0		1	0
1278.54	2164.91	0	1.97334	2.34627	3.10671	3.33544	0	94.0462	221.955	186259	15.3274	1.18547	4305.06		1	0
2366.61	1644.73	0	1.72764	2.19065	3.37413	3.21609	0	53.4118	155.114	186287	8.03329	0.904893	5305.58		1	0
3387.88	1752.54	0.504333	1.36593	0.842953	3.52993	3.24367	3.19399	23.2236	6.96552	187045	0	0	8766.4		1	1
1258.8	1233.76	0	2.04497	2.76662	3.09996	3.09123	0	110.91	584.284	187114	0	0	7147.49		1	0
931.884	840.65	0	1.49237	1.77357	2.96936	2.92461	0	31.0723	59.3708	188262	0	0	5268.22		1	0
1684.98	1196.09	0	1.47392	1.80613	3.2266	3.07776	0	29.7799	63.9928	189638	0	0	0		1	0
1396.17	549.844	1.25443	1.41021	1.00056	3.14494	2.74024	17.965	25.7163	10.013	189685	0	0	3860.91		1	1
1833.51	685.811	0.796057	1.22258	0.591692	3.26328	2.8362	6.25254	16.6948	3.90564	190185	0	0	0		1	1
1056.21	843.384	0	1.42353	1.61994	3.02375	2.92603	0	26.5175	41.6807	191442	0	0	4531.75		1	0
577.287	921.707	0.916888	1.14847	1.06352	2.76139	2.96459	8.25825	14.0756	11.5749	191468	9.70545	0.987016	1012.9		0	0
122.536	1450.11	0.57754	1.03803	0.577781	2.08826	3.1614	3.78042	10.9151	3.78251	191849	0	0	4596.2		0	0
1859.85	963.565	1.02212	0.204122	0.855622	3.26948	2.98388	10.5225	1.60001	7.1717	192145	7.26051	0.860967	0		1	1
819.201	653.99	0	1.64969	2.16749	2.91339	2.81557	0	44.6367	147.06	192705	8.60846	0.934926	9998		1	0
145.035	2944.99	0.764884	1.2179	0	2.16147	3.46908	5.81948	16.5156	0	192815	0	0	3869.05		0	0
1404.54	936.317	0.960819	1.1723	1.07762	3.14753	2.97142	9.13732	14.8697	11.9569	192893	0	0	7262.52		1	1
331.493	1325.11	0	1.51449	2.06188	2.52047	3.12225	0	32.6957	115.313	192919	5.95582	0.774941	7467.22		0	0
1888.59	1120.68	0	1.53282	1.82808	3.27614	3.04948	0	34.1049	67.3096	193372	0	0	3067.46		1	0
319.846	833.234	0	1.56443	2.14421	2.50494	2.92077	0	36.6802	139.383	193982	9.76749	0.989783	5017.84		0	0
105.136	1238.38	0.470974	0.419041	0.512137	2.02175	3.09286	2.95784	2.62446	3.2519	194013	2.0559	0.313002	0		0	0
1129.23	860.713	0	1.51147	1.17854	3.05278	2.93486	0	32.469	15.0849	194022	0	0	5418.38		1	0
361.604	91.1258	0.377825	1.27391	1.5448	2.55823	1.95964	2.38685	18.7892	35.0589	194558	7.15369	0.85453	0		0	0
1609.91	870.426	0.763964	0.661095	0.965979	3.2068	2.93973	5.80716	4.58242	9.24653	194709	0	0	3550.76		1	1
1394.64	490.246	1.08025	1.15719	0.636766	3.14446	2.69041	12.0297	14.3612	4.33278	195080	0	0	3632.55		1	1
1155.43	814.94	0	1.6819	1.93239	3.06274	2.91113	0	48.0724	85.5842	195111	0	0	4869.79		1	0
2221.42	1296.74	0.808756	1.38417	1.51613	3.34663	3.11285	6.43807	24.2196	32.8196	195141	0	0	9998		1	1
225.854	1268.85	0	1.71771	2.04996	2.35383	3.10341	0	52.2048	112.19	195385	0	0	9681.94		0	0
226.732	4530.12	1.25028	0.894365	0	2.35551	3.65611	17.7943	7.84089	0.645455	195615	0	0	5775.81		0	0
206.929	3946.84	0	1.45005	0.797909	2.31582	3.59625	0	28.1871	6.27927	195737	0	0	3169.98		0	0
973.94	1598.2	0	2.33308	2.94343	2.98853	3.20363	0	215.317	877.879	195769	8.08335	0.907591	4286.35		1	0
2669.11	1386.09	0.801733	1.27516	1.15524	3.42637	3.14179	6.3348	18.8433	14.2967	195797	0	0	0		1	1
384.81	1035.34	0	1.61564	2.11397	2.58525	3.01508	0	41.2702	130.009	196795	6.57908	0.818165	5192.34		0	0
330.479	9998	0.686448	1.08742	0.556987	2.51914	3.99991	4.8579	12.2299	3.60568	196809	0	0	3234.44		0	0
2688.07	1347.2	0.619845	1.22862	0.798887	3.42944	3.12943	4.16721	16.9286	6.29342	196848	0	0	4241.17		1	1
1315.86	634.304	0.308168	1.26749	0.943574	3.11921	2.8023	2.03314	18.5137	8.7816	197230	0	0	4443.22		1	1
1263.67	651.266	1.09701	1.36463	0.879905	3.10163	2.81376	12.5028	23.1543	7.58412	197269	0	0	3600.05		1	1
431.952	918.76	0	1.83151	2.13397	2.63544	2.9632	0	67.8444	136.137	197339	2.01691	0.304686	0		0	0
1529.87	1107.63	0	1.37845	1.60277	3.18465	3.0444	0	23.9031	40.0658	197360	0	0	9998		1	0
672.445	742.771	0	1.28356	1.2655	2.82766	2.87086	0	19.2116	18.4289	197383	0	0	6074.62		1	0
633.091	3056.77	0	2.0119	2.44587	2.80147	3.48526	0	102.778	279.174	197405	38.5609	1.58615	9998		0	0
986.992	1378.16	0	1.68685	2.0221	2.99431	3.1393	0	48.6239	105.219	197829	0	0	8134.44		1	0
214.655	3393.75	0.934708	1.24511	0.567658	2.33174	3.53068	8.60414	17.5835	3.69537	198223	0.281212	0	4296.52		0	0
370.937	9998	1.19913	1.33323	0.521986	2.5693	3.99991	15.8173	21.5393	3.32649	199261	0	0	9998		0	0
1425.83	609.603	1.12641	1.09134	0.585025	3.15407	2.78505	13.3785	12.3407	3.84614	199288	7.10972	0.851852	4648.88		1	1
1480.8	822.577	0.920603	1.33872	0.655735	3.1705	2.91518	8.3292	21.8131	4.52622	199712	0	0	4490.15		1	1
1207.55	768.049	1.12564	1.31042	0	3.0819	2.88539	13.355	20.4372	0.634694	200282	0	0	4428.96		1	0
1541.77	910.486	0.926814	1.36432	0.926844	3.18802	2.95927	8.44917	23.1377	8.44975	200307	0	0	4564.91		1	1
1432.63	1114.52	1.01722	0.854502	0.959722	3.15613	3.04709	10.4046	7.15322	9.11426	200855	0	0	5754.66		1	1
215.393	108.687	0.546537	1.38156	0.275207	2.33323	2.03618	3.51996	24.0745	1.88455	201548	0	0	3457.19		0	0
2167.77	1292.09	0.517358	1.22559	0.859597	3.33601	3.11129	3.29123	16.8108	7.23765	201600	0	0	0		1	1
166.193	0	0.476833	0.953196	0.655248	2.22061	0	2.99801	8.97834	4.52114	202382	0	0	4720.03		0	0
1217.49	845.227	0.907317	1.31947	0.84042	3.08547	2.92697	8.07824	20.8675	6.92501	202743	0	0	4918.96		1	1
240.875	7774.76	0.3464	1.34944	0.29761	2.38179	3.89069	2.22024	22.3585	1.98431	202782	0	0	3500.78		0	0
1238.42	860.655	0.567726	1.32781	0.960614	3.09287	2.93483	3.69595	21.2722	9.13301	202795	0	0	3922.21		1	1
1870.67	1190.1	0.338204	1.36307	1.48188	3.272	3.07558	2.17873	23.0711	30.3303	202831	0	0	0		1	1
235.118	738.227	0	1.43821	1.86788	2.37129	2.86819	0	27.4292	73.7695	202863	2.58867	0.413076	3618.56		0	0
168.053	693.834	0	1.4797	1.9166	2.22545	2.84126	0	30.1788	82.5277	202875	0	0	9998		0	0
439.93	494.808	0	1.72004	2.22607	2.64338	2.69444	0	52.4857	168.293	203410	7.40323	0.869421	3197.8		0	0
234.114	7864	0.989806	0.679742	0.597571	2.36943	3.89564	9.76802	4.78345	3.95887	203738	0	0	5975.67		0	0
1446.73	731.876	0.847696	1.21992	0.99744	3.16039	2.86444	7.04201	16.5927	9.94123	204151	5.2551	0.720581	4592		1	1
415.009	775.909	0	2.04708	2.68344	2.61806	2.88981	0	111.449	482.441	204179	1.27895	0.106854	6413.9		0	0
1371.22	379.098	0.706649	1.29698	0.921969	3.13711	2.57875	5.08919	19.8144	8.35543	204220	0	0	0		1	1
1348.31	477.131	0.656624	1.36765	0.791103	3.12979	2.67864	4.53548	23.3156	6.18162	204496	0	0	0		1	1
2894.43	1906.25	0.805059	1.25835	0.859081	3.46156	3.28018	6.3835	18.1282	7.22904	204513	0	0	9998		1	1
126.786	64.1484	0.598134	0.675802	0.879195	2.10307	1.80719	3.96401	4.74025	7.57172	205086	4.7143	0.673417	5263.06		0	0
181.672	2319.24	0	1.23875	0.730308	2.25929	3.36535	0	17.3281	5.37413	205261	0	0	4350.51		0	0
1791.93	707.609	1.23841	1.04077	0.665163	3.25332	2.84979	17.3146	10.9843	4.62555	205390	0	0	0		1	1
459.947	914.561	0	1.7857	2.24982	2.66271	2.96121	0	61.0516	177.753	205822	13.8377	1.14106	5892		0	0
255.452	4066.29	0.277836	1.31872	0.73142	2.40731	3.6092	1.89599	20.8315	5.38791	206812	0	0	3998.54		0	0
145.171	873.777	0	1.22262	0.980227	2.16188	2.9414	0.61719	16.6962	9.55492	206883	0.920843	0	4444.59		0	0
1545.56	734.916	1.06682	1.38604	0.84302	3.18909	2.86624	11.6633	24.3242	6.96659	206995	0	0	6406.15		1	1
1213.88	875.064	0	1.51574	1.60589	3.08418	2.94204	0	32.7896	40.3544	207403	0	0	0		1	0
328.088	1212.35	0	1.64713	1.98923	2.51599	3.08363	0	44.3744	97.5497	207425	4.58997	0.66181	9787.17		0	0
124.221	426.002	0	1.34947	1.99181	2.09419	2.62941	0	22.3601	98.1323	207462	11.4412	1.05847	9998		0	0
776.777	1065.56	0	1.8326	2.19399	2.8903	3.02758	0	68.0147	156.311	207489	10.0463	1.00201	3935.1		1	0
1591.79	550.554	0.384615	1.13668	0.924013	3.20189	2.7408	2.42446	13.6987	8.39485	208325	0	0	3748.42		1	1
3405.15	2245.88	0.22532	1.52752	1.14479	3.53214	3.35139	1.68004	33.6918	13.9569	208565	0	0	9046.4		1	1
752.512	1079.34	0	1.52408	1.78584	2.87651	3.03316	0	33.4259	61.0717	209613	0	0	7562.4		1	0
1176.73	548.238	1.17013	1.01036	0.363079	3.07068	2.73897	14.7956	10.2413	2.30717	209633	0	0	4534.56		1	1
442.136	993.062	0	1.73437	2.0643	2.64556	2.99698	0	54.2469	115.957	209647	0	0	6502.49		0	0
248.238	1166.18	0	1.65059	2.11152	2.39487	3.06676	0	44.7288	129.276	209777	9.14667	0.961263	8225.43		0	0
1506.73	1132.06	0	1.63046	2.09809	3.17803	3.05387	0	42.703	125.339	209792	0	0	0		1	0
242.29	9660.85	0.242281	1.76435	1.70525	2.38434	3.98502	1.74695	58.1235	50.7278	209863	13.8486	1.14141	1012.9		0	0
264.653	1389	0	1.71147	2.14682	2.42268	3.1427	0	51.4604	140.222	210356	18.4634	1.26631	8579.27		0	0
958.805	1166.85	0	1.46949	1.83506	2.98173	3.06702	0	29.4775	68.4	210398	0	0	8850.47		1	0
1731.54	4435.33	0.847792	1.24457	1.00623	3.23843	3.64693	7.04355	17.5617	10.1444	210546	0	0	0		1	1
745.969	1664.03	0	1.79139	2.08948	2.87272	3.22116	0	61.8573	122.879	210572	0	0	5973.14		0	0
174.296	2199.18	1.15418	1.14109	0.972732	2.24129	3.34226	14.262	13.8384	9.39143	210654	9.68828	0.986246	3082.12		0	0
141.83	44.3915	1.14044	1.11625	0	2.15177	1.6473	13.8178	13.0693	0.953446	211460	4.55716	0.658694	2728.22		0	0
722.698	1400.59	0	1.6545	2.02389	2.85896	3.14631	0	45.1341	105.654	213616	13.813	1.14029	2314.77		0	0
1534.12	651.016	1.02634	1.18735	0.896677	3.18586	2.81359	10.6251	15.3941	7.88274	213687	0	0	0		1	1
1028.18	667.517	0.107211	1.33678	0.9667	3.01207	2.82446	1.28	21.716	9.2619	213710	0	0	7259.14		1	1
2581.03	993.094	0	1.35672	1.23846	3.41179	2.99699	0	22.7362	17.3164	213740	0	0	0		1	0
2814.34	2426.16	0	1.73936	2.05838	3.44938	3.38492	0	54.8733	114.389	213770	0	0	4423.63		1	0
3175.43	2375.1	0.898262	1.12592	1.02914	3.5018	3.37568	7.91156	13.3635	10.694	213815	0	0	9998		1	1
2352.33	1010.73	1.07606	1.12869	0.535236	3.3715	3.00464	11.914	13.449	3.42954	214639	0	0	5566.19		1	1
455.179	1180.03	0	1.6072	2.14135	2.65818	3.07189	0	40.4761	138.467	214661	17.9038	1.25294	9998		0	0
684.499	1127.56	0	1.66846	2.14665	2.83537	3.05214	0	46.6076	140.169	214833	14.8579	1.17196	3331.05		0	0
157.555	2447.86	1.07296	0.978888	0.594007	2.19743	3.38879	11.8292	9.52551	3.92651	214889	6.06688	0.782965	0		0	0
1369.56	1211.62	0	1.78873	2.43382	3.13658	3.08337	0	61.4797	271.534	214898	29.2123	1.46557	7522.29		1	0
108.982	2164.37	0	1.25101	0.537799	2.03735	3.33533	0	17.824	3.44984	215754	0	0	5262.08		0	0
2602.4	1080.73	0	0.962813	1.06252	3.41537	3.03372	0	9.17938	11.5484	216561	0	0	0		1	0
1204.33	1081.1	0	1.62093	2.02876	3.08074	3.03387	0	41.7762	106.846	216577	0	0	6796.11		1	0
2221.54	1216.06	1.13537	1.25353	0.578065	3.34665	3.08495	13.6575	17.928	3.78499	216628	0	0	7598.71		1	1
328.239	1258.43	0	1.67534	2.19575	2.51619	3.09983	0	47.3522	156.945	217069	8.41656	0.925135	9849.41		0	0
1725.19	604.727	0.500379	1.22534	1.50107	3.23684	2.78156	3.16504	16.801	31.7007	217097	0	0	9919.47		1	1
2556.13	2303.23	0	1.42495	1.67372	3.40758	3.36234	0	26.6041	47.1756	217136	0	0	0		1	0
3101.89	3888.78	0.666002	1.63874	1.24902	3.49163	3.58981	4.63449	43.5255	17.7429	217200	0	0	9998		1	1
201.437	1976.33	0.294696	0.98146	0.551577	2.30414	3.29586	1.97104	9.58208	3.56104	218016	1.06608	0.0277893	3360.47		0	0
535.995	829.725	0	1.57433	1.99887	2.72916	2.91893	0	37.5261	99.7411	219648	0	0	3156.08		0	0
118.665	1604.76	0.85392	1.27284	0.961184	2.07432	3.20541	7.14364	18.7432	9.14501	219911	6.51016	0.813592	3529.06		0	0
305.498	1445.65	0	1.54576	2.14101	2.48501	3.16006	0	35.1367	138.361	219963	0	0	8428.43		0	0
1814.33	964.342	0.447953	1.31822	1.01052	3.25872	2.98423	2.80513	20.8074	10.2452	220073	0	0	4954.69		1	1
425.831	1585.23	0	1.86224	2.46946	2.62924	3.20009	0	72.819	294.757	220096	6.87724	0.837414	0		0	0
410.445	1053.48	0	1.7209	2.05828	2.61326	3.02263	0	52.5899	114.361	220134	3.27833	0.515653	5425.68		0	0
1407.85	1079.62	0.471135	0.922856	0.956395	3.14856	3.03327	2.95893	8.37252	9.04471	220154	0	0	0		1	1
2127.43	1681.85	0	1.48383	1.57808	3.32785	3.22579	0	30.4668	37.8512	220192	0	0	9998		1	0
1089.64	531.007	0.971248	1.14899	0.866995	3.03728	2.7251	9.35941	14.0926	7.36198	220524	0	0	0		1	1
418.963	283.3	0	1.16724	1.49147	2.62218	2.45225	0.508093	14.6975	31.0074	220540	0.776295	0	3259.48		0	0
372.826	1470.02	0	1.7246	2.06087	2.57151	3.16732	0	53.0401	115.046	220838	1.86261	0.270122	8160.29		0	0
1121.56	801.037	0	1.6739	2.2406	3.04982	2.90365	0	47.196	174.02	220879	3.44478	0.537162	8980.15		1	0
2593.04	2702.35	0	1.94293	2.51397	3.41381	3.43174	0	87.6861	326.566	220928	0	0	0		1	0
1632.33	625.51	0.368504	1.0817	0.718469	3.21281	2.79623	2.33617	12.0699	5.2296	221107	0	0	6883.92		1	1
229.146	536.877	0.670799	1.37024	0.592368	2.36011	2.72987	4.68597	23.4551	3.91172	221547	0	0	4884.07		0	0
2116.76	1806.33	0	1.71937	2.18284	3.32567	3.2568	0	52.4052	152.35	222150	0	0	7160.33		1	0
169.476	3812.29	0.690114	1.00145	0	2.22911	3.58119	4.89907	10.0334	0	222766	0	0	3199.98		0	0
1027.65	633.936	0	1.07497	1.3445	3.01185	2.80205	0.388616	11.8843	22.1055	224599	0	0	4106.59		1	0
152.584	789.771	0	1.65486	1.98459	2.18351	2.8975	0	45.1706	96.5144	224642	0	0	8506.2		0	0
1388.3	1496.42	0	1.88489	2.11093	3.14248	3.17505	0	76.7171	129.1	224661	0	0	0		1	0
272.304	1713.94	0	1.85124	2.15766	2.43505	3.234	0	70.9969	143.766	225082	22.9408	1.36061	9998		0	0
655.593	914.783	0.791403	1.40339	1.33245	2.81663	2.96132	6.1859	25.3159	21.5006	225433	0	0	0		0	0
698.152	763.73	0	1.12788	1.53912	2.84395	2.88294	0	13.424	34.6038	225503	0	0	7364.06		1	0
1578.44	2658.35	0	2.21493	2.55834	3.19823	3.42461	0	164.034	361.694	225552	0	0	9998		1	0
285.408	9998	0.684567	1.06363	1.02459	2.45547	3.99991	4.8369	11.578	10.5826	226075	0.636206	0	6163.4		0	0
960.176	2772.48	0	2.23516	2.5959	2.98235	3.44287	0	171.854	394.369	226098	23.6538	1.3739	7779.34		0	0
2557.65	1446.76	0.404694	1.38946	1.55641	3.40784	3.1604	2.53918	24.5167	36.0088	226118	0	0	8439.64		1	1
108.06	1405.62	0.187146	0	0.691694	2.03366	3.14787	1.53867	0.446028	4.91692	226651	0	0	4816.48		0	0
1332.91	603.618	0.499045	1.14884	0.980635	3.1248	2.78076	3.15533	14.0878	9.5639	226682	0	0	4130.94		1	1
559.152	940.722	0	1.53812	1.91175	2.74753	2.97346	0	34.524	81.6103	227120	0.0789536	0	5330.16		0	0
1513.65	700.837	0.738481	1.25014	0.730688	3.18002	2.84562	5.47623	17.7885	5.37884	227145	2.42972	0.385556	0		1	1
2239.98	1097.47	0.977689	0.895814	0.963753	3.35024	3.04039	9.49924	7.86708	9.19927	227168	0	0	0		1	1
3201.28	1439.45	0.971253	1.28214	0.912161	3.50532	3.1582	9.35951	19.1486	8.16885	228293	0	0	4365.05		1	1
688.151	1172.55	0	2.06483	2.66726	2.83768	3.06913	0	116.099	464.796	228319	17.3786	1.24001	5855.44		0	0
193.726	2264.33	0	0.988746	0.724363	2.28719	3.35494	0.811363	9.74419	5.30106	228405	0	0	3914.09		0	0
348.901	9998	1.29087	1.14346	0.632546	2.5427	3.99991	19.5375	13.9143	4.29087	228838	12.8406	1.10858	0		0	0
1414.71	3413.19	1.49266	2.07619	1.7265	3.15067	3.53316	31.0928	119.177	53.2722	228880	76.5936	1.88419	9998		1	0
271.066	1569.62	0	1.6787	2.09058	2.43307	3.19579	0	47.7205	123.19	228926	12.0208	1.07993	1012.9		0	0
105.489	1453.71	0.988405	0.981273	0.486928	2.02321	3.16248	9.73655	9.57797	3.06852	228950	0.401323	0	5884.13		0	0
836.795	1161.73	0	1.50194	1.80029	2.92262	3.06511	0	31.7646	63.1377	229297	0	0	4501.01		1	0
528.175	902.562	0	1.58306	2.13083	2.72278	2.95548	0	38.2874	135.155	229342	0	0	3092.51		0	0
277.348	1111.97	0	1.80454	2.4327	2.44303	3.04609	0	63.7584	270.83	229379	6.01471	0.779215	7548.74		0	0
122.73	1704.26	0.893251	1.24931	0.790229	2.08895	3.23154	7.8208	17.7546	6.1692	229437	8.38721	0.923617	5327.21		0	0
1266.29	1057.42	0	1.22013	1.05681	3.10253	3.02425	0	16.6008	11.3976	230651	0	0	5037.2		1	0
1769.15	1224.85	0	1.36672	1.28544	3.24777	3.08808	0	23.2657	19.295	230706	0	0	0		1	0
100.958	934.428	0.948667	0.122304	0	2.00414	2.97055	8.88519	1.32527	0	231264	0	0	9998		0	0
118.605	854.523	0.813658	1.31946	0	2.0741	2.93172	6.51115	20.867	0	231268	0	0	7865.98		0	0
1335	943.415	0.743665	1.32764	0.800413	3.12548	2.9747	5.54199	21.2639	6.31558	231365	0	0	6474.75		1	1
1191.07	2073.38	0	1.89124	2.36435	3.07594	3.31668	0	77.8471	231.391	231404	17.9201	1.25334	361.956		1	0
973.895	714.455	0.530578	0.954245	1.41951	2.98851	2.85397	3.39295	9.00006	26.2728	231451	1.17535	0.0701679	6632.91		1	1
501.964	1692.9	0	1.69548	2.22558	2.70067	3.22863	0	49.5993	168.105	231475	12.8873	1.11016	6914.08		0	0
296.346	7240.36	1.06938	1.27091	0.0756463	2.4718	3.85976	11.7322	18.66	1.19027	232292	0	0	4157.81		0	0
1676.83	863.456	0	1.35923	1.28338	3.22449	2.93624	0.623151	22.8681	19.2034	232379	0	0	5225.2		1	0
1714.61	910.735	0.603944	1.22713	1.22606	3.23417	2.95939	4.01739	16.8707	16.829	232834	0	0	7466.74		1	1
1663.48	1307.46	0	1.28564	1.31998	3.22102	3.11643	0	19.3036	20.8919	232864	0	0	6123.5		1	0
338.604	1295.09	0	1.60216	1.99377	2.52969	3.1123	0	40.0097	98.5748	232891	0	0	7013.88		0	0
262.968	9998	1.11632	1.20873	0.537897	2.4199	3.99991	13.0714	16.1706	3.45062	232946	7.61142	0.881466	7748.94		0	0
346.237	1357.84	0	1.61267	2.16867	2.53937	3.13285	0	40.989	147.458	233048	11.0071	1.04167	3616.65		0	0
3405.07	2908.07	0	1.80092	2.20133	3.53213	3.46361	0	63.2289	158.974	233071	0	0	0		1	0
837.222	1431.38	0	1.7353	2.10888	2.92284	3.15576	0	54.362	128.493	233149	16.564	1.21916	9998		1	0
1104.87	502.185	1.00352	1.3055	0.979829	3.04331	2.70086	10.0814	20.2067	9.54616	233763	0	0	5612.38		1	1
1535.72	1659.82	0	1.7514	2.22208	3.18631	3.22006	0	56.4155	166.755	233818	5.81228	0.764346	9998		1	0
421.183	201.437	0	1.43002	1.76631	2.62447	2.30414	0	26.9163	58.3867	234543	3.08503	0.489259	3835.11		0	0
1337.52	1257.97	0	1.41822	1.45121	3.1263	3.09967	0	26.1949	28.2628	234656	0	0	5900.58		1	0
1439.76	1277.41	0	1.87908	2.58648	3.15829	3.10633	0	75.697	385.903	234685	0	0	9998		1	0
272.529	7507.27	0.148798	0.852578	0.674433	2.43541	3.87548	1.40863	7.1216	4.72534	235535	0	0	4348.5		0	0
274.869	721.736	0	1.48602	2.02433	2.43913	2.85838	0	30.621	105.762	235767	8.94532	0.951596	7305.41		0	0
244.69	4687.97	0.22434	1.06571	0.89066	2.38862	3.67099	1.67625	11.6336	7.77427	236479	0	0	3937.28		0	0
525.064	559.62	0.623419	1.39311	1.00101	2.72021	2.74789	4.20164	24.7235	10.0232	236900	0	0	9998		0	0
1291.87	724.948	1.14183	1.39606	0.64321	3.11122	2.86031	13.862	24.8917	4.39754	236959	0	0	0		1	1
236.749	7186.67	0.803937	1.30334	0.0415565	2.37429	3.85653	6.36703	20.1065	1.10041	237192	0	0	5849.42		0	0
164.558	2182.88	0.653566	1.01939	0.74298	2.21632	3.33903	4.50366	10.4565	5.53325	237298	0	0	6673.07		0	0
1863.71	859.938	0	1.19615	1.6355	3.27038	2.93447	0	15.7091	43.2013	237480	0	0	8479.86		1	0
1431.37	555.363	1.04023	1.32085	0.324449	3.15575	2.74458	10.9706	20.9339	2.11081	237635	1.37119	0.137099	4217.69		1	1
184.982	2198.21	0.744317	0.87265	0.741718	2.26713	3.34207	5.55031	7.45847	5.51719	237772	0	0	3472.09		0	0
327.251	1089.33	0	1.58893	2.0841	2.51488	3.03716	0	38.8091	121.366	237877	4.40192	0.643642	0		0	0
676.996	1679.16	0	2.05326	2.68299	2.83059	3.22509	0	113.047	481.938	238751	1.57129	0.196255	3326.93		0	0
1605.6	674.878	1.15849	1.36039	0.620023	3.20564	2.82923	14.4043	22.929	4.16892	239719	0	0	0		1	1
270.904	9998	0.934004	0.696286	0.820939	2.43282	3.99991	8.59022	4.9692	6.62124	240537	0	0	8033.13		0	0
1350.2	567.979	0.744008	1.07322	0.904198	3.1304	2.75433	5.54636	11.8364	8.02044	240605	0	0	4005.79		1	1
266.598	9998	1.26165	0.999481	0.804292	2.42586	3.99991	18.2661	9.98806	6.37223	240732	7.10439	0.851527	6600.66		0	0
902.203	470.938	0	0.995237	1.42464	2.9553	2.67296	0	9.89092	26.5854	240763	0	0	3488.73		1	0
179.439	508.589	0	1.51148	1.84991	2.25392	2.70637	0	32.4696	70.7802	241416	0	0	9998		0	0
1665.22	826.475	1.02909	1.42463	0.721529	3.22147	2.91723	10.6928	26.5845	5.26658	242097	0	0	5529.74		1	1
551.684	3192	0	1.99543	2.35738	2.74169	3.50406	0	98.9538	227.707	242201	12.4789	1.09618	6723.11		0	0
1294.11	784.329	0.597022	1.30766	1.33739	3.11197	2.8945	3.95387	20.3074	21.7467	242223	3.84746	0.585174	3960.87		1	1
1578.74	606.212	1.05645	1.23665	1.01545	3.19831	2.78262	11.3881	17.2447	10.3623	243084	0	0	3585.52		1	1
1474.92	748.343	1.05997	1.40868	0.890992	3.16877	2.8741	11.4807	25.6259	7.78022	243135	0	0	0		1	1
1573.29	523.719	1.03753	1.32975	0.777077	3.19681	2.7191	10.9027	21.3674	5.98518	243183	0	0	3699.61		1	1
1402.01	835.235	1.16888	0.969747	0.769868	3.14675	2.92181	14.7531	9.32711	5.88665	243198	0	0	0		1	1
314.265	9998	0.553298	1.30986	0.896432	2.4973	3.99991	3.57518	20.4109	7.87828	243222	0	0	9485.27		0	0
2004.16	1578.21	0.757085	1.13367	0.752288	3.30193	3.19816	5.7159	13.6041	5.65312	243234	0	0	5849.82		1	1
2819.03	1808.64	0	1.29687	1.29865	3.4501	3.25735	0	19.8094	19.8908	243255	0	0	9998		1	0
190.519	1701.39	0.877001	1.21871	0.710707	2.27994	3.2308	7.53357	16.5467	5.13697	243781	2.02663	0.306774	5058.17		0	0
289.5	1322.64	0	1.70963	2.00951	2.46165	3.12144	0	51.2425	102.213	244436	8.48918	0.928866	5465.15		0	0
338.958	1259.66	0	1.7995	2.39705	2.53015	3.10025	0	63.0237	249.488	244551	5.83476	0.766023	6595		0	0
2232.4	909.564	0	1.45416	1.60111	3.34877	2.95883	0	28.4554	39.9124	244578	0	0	3663.41		1	0
520.566	389.346	0	1.61602	2.22754	2.71648	2.59034	0	41.3068	168.864	244674	5.34454	0.72791	4598.76		0	0
1399.56	847.681	0.915226	1.24659	0.668275	3.14599	2.92823	8.22671	17.6436	4.65882	244914	4.48366	0.651633	0		1	1
1294.13	965.67	0	1.50193	1.39119	3.11198	2.98483	0.397237	31.7638	24.6146	244935	0	0	9998		1	0
1052.2	596.395	0.787792	1.21008	0.809132	3.0221	2.77553	6.13468	16.2212	6.44364	245336	0	0	3637.18		1	1
194.553	1622.12	0	1.87213	2.26082	2.28904	3.21008	0	74.4947	182.312	245377	7.57243	0.879235	0		0	0
1325.76	715.381	0	1.46438	1.43928	3.12246	2.85454	0.561057	29.1329	27.4969	245840	4.18811	0.622018	0		1	0
506.598	1244.23	0	1.77731	2.07761	2.70466	3.0949	0	59.8837	119.566	245879	12.9698	1.11293	5429.91		0	0
334.116	1174.46	0	1.60054	2.08876	2.5239	3.06984	0	39.8604	122.676	246404	7.74614	0.889085	6453.09		0	0
372.834	870.911	0	1.57063	1.95514	2.57152	2.93997	0	37.2072	90.187	247154	5.83809	0.766271	5168.3		0	0
107.875	967.825	0.300344	0.939354	0	2.03292	2.9858	1.99684	8.69669	0	247247	1.99085	0.299039	8325.79		0	0
1414.3	640.257	0.861011	1.35493	0.775325	3.15054	2.80635	7.26125	22.6428	5.96108	247673	4.88613	0.688965	3406.33		1	1
2030.15	1303.76	0	1.46324	1.4942	3.30753	3.1152	0	29.0561	31.2034	247717	0	0	9998		1	0
2604.57	1510.39	1.00829	1.28072	0.779259	3.41574	3.17909	10.1927	19.0864	6.01532	247773	0	0	4339.43		1	1
216.241	2903.99	0.679583	1.29204	0.909929	2.33494	3.46299	4.7817	19.5902	8.12697	248212	0	0	5532.47		0	0
1637.19	802.405	0.516837	1.30665	0.710783	3.2141	2.90439	3.28728	20.2606	5.13787	248415	0	0	4955.05		1	1
463.466	1374.03	0	1.71861	2.28242	2.66602	3.138	0	52.3135	191.61	248440	3.15699	0.499274	3937.35		0	0
960.035	3168.26	0	2.09948	2.64429	2.98229	3.50082	0	125.742	440.851	248664	35.4049	1.54906	9998		0	0
118.058	1919.33	1.14895	0.934474	0	2.07209	3.28315	14.0912	8.59951	0	248926	2.09324	0.320818	4742.24		0	0
1156.16	648.962	0.322842	1.10408	1.17785	3.06302	2.81222	2.10301	12.708	15.0607	249098	0	0	0		1	1
283.497	9998	0.831711	1.10149	0.80336	2.45255	3.99991	6.78752	12.6325	6.35857	249191	1.0165	0.00710815	5256.01		0	0
2018.44	961.093	0	1.4242	1.77654	3.30502	2.98277	0	26.5585	59.7779	249291	0	0	8721.05		1	0
223.354	7466.18	0.795827	0.949186	0.71349	2.34899	3.8731	6.24923	8.89581	5.16999	250057	0	0	5795.25		0	0
141.913	1355.85	0.627165	1.07877	0.653842	2.15202	3.13221	4.23804	11.9887	4.50653	250165	3.00244	0.477474	3303.09		0	0
1095	761.175	0.400359	1.0632	0.926187	3.03942	2.88148	2.51397	11.5664	8.43698	250211	0	0	5592.03		1	1
1096.46	906.458	0	1.11308	0.819482	3.03999	2.95735	0	12.9743	6.59907	250257	0	0	8075.75		1	0
2518.13	2128.75	0	1.84285	2.26027	3.40108	3.32812	0	69.6391	182.085	250290	0	0	0		1	0
3353.44	2003.47	0.514833	1.34634	1.43064	3.52549	3.30178	3.27215	22.1995	26.9552	250324	0	0	4632.06		1	1
109.076	982.233	0	0.923343	0.128747	2.03773	2.99221	0	8.38191	1.34508	250830	0	0	9998		0	0
1997	849.974	0.716534	1.07875	0.840318	3.30038	2.92941	5.20636	11.9882	6.92337	251290	4.00659	0.602775	0		1	1
419.97	1556.08	0	1.73459	2.00425	2.62322	3.19203	0	54.2734	100.983	251414	6.21222	0.793247	5764.9		0	0
1213.26	4651.9	0	2.34043	2.90758	3.08395	3.66763	0	218.993	808.316	251631	16.6405	1.22117	9998		0	0
1792.24	813.366	0.746493	0.959921	0.940818	3.2534	2.91029	5.57819	9.11845	8.72605	252195	4.72701	0.674586	0		1	1
1251.49	539.127	0.864142	0.978507	0.71759	3.09743	2.73169	7.31377	9.51716	5.21903	252226	0	0	4241.65		1	1
580.756	934.19	0	1.43516	1.76313	2.76399	2.97044	0	27.2372	57.9604	252253	0	0	4525.99		0	0
517.215	5244.86	0	1.57574	1.97484	2.71367	3.71973	0	37.6475	94.3707	252292	0	0	4418.85		0	0
291.209	8550.06	0	1.14722	0.692556	2.46421	3.93197	0.836444	14.0354	4.9267	252490	0	0	5495.9		0	0
381.777	996.435	0	1.64442	2.10627	2.58181	2.99845	0	44.0982	127.722	252831	0	0	5623.08		0	0
2964.93	1774.04	0	1.4067	1.6727	3.47201	3.24896	0	25.5094	47.0651	252889	0	0	0		1	0
1270.36	1618.68	0	1.78703	2.36438	3.10393	3.20916	0	61.2391	231.409	252953	0	0	0		1	0
1227.84	2333.95	0	1.92391	2.49674	3.08914	3.36809	0	83.9277	313.864	252980	33.4411	1.52428	5312.58		1	0
360.183	557.858	1.1891	1.40742	0.421019	2.55652	2.74652	15.4562	25.5518	2.63644	253557	10.8873	1.03692	3681.28		0	0
262.486	9998	0	1.11718	0.72551	2.41911	3.99991	0	13.0973	5.31509	253733	0	0	3462.11		0	0
1827.37	802.398	0.561219	1.17938	0.694205	3.26183	2.90439	3.64098	15.1141	4.94544	254195	0	0	3843.07		1	1
159.374	3638.59	1.05387	0.774765	0	2.20242	3.56093	11.3207	5.95341	0	254411	3.3965	0.531032	3420.34		0	0
1146.23	3665.49	0	2.14032	2.77476	3.05927	3.56413	0	138.14	595.335	255114	7.1235	0.852694	5133.14		0	0
121.514	856.481	0.551351	0	0.269879	2.08462	2.93272	3.55919	0	1.86157	255274	0	0	3532.31		0	0
2447.01	1812.16	0.590326	1.26236	1.07249	3.38864	3.2582	3.89337	18.2963	11.8166	255521	3.40797	0.532496	0		1	1
292.311	1042.17	0	1.61834	2.15946	2.46585	3.01794	0	41.5279	144.365	255689	6.94233	0.841505	5448.6		0	0
1154.48	807.842	0.132877	1.57192	1.49048	3.06239	2.90733	1.35793	37.3178	30.9374	256302	0	0	5139.63		1	1
1414.98	813.821	0.620635	1.1509	0.997361	3.15075	2.91053	4.1748	14.1547	9.93942	257554	0	0	6119.48		1	1
922.931	1640.1	0	1.92723	2.47152	2.96517	3.21487	0	84.5733	296.152	257580	10.8997	1.03741	4069.28		1	0
1640.88	824.657	0.194214	1.12278	0.573666	3.21508	2.91627	1.56392	13.2672	3.74685	257875	0	0	5189.86		1	1
1046.54	1086.58	0	1.38495	1.63226	3.01976	3.03606	0	24.263	42.88	257911	0	0	9998		1	0
820.625	833.726	0	1.88676	2.22605	2.91414	2.92102	0	77.0469	168.286	258787	10.3191	1.01364	3871.27		1	0
592.732	923.139	0	1.47528	1.64913	2.77286	2.96527	0	29.8729	44.5786	259533	0	0	8316.5		0	0
394.439	916.175	0	1.66049	2.09007	2.59598	2.96198	0	45.7604	123.047	259555	15.9276	1.20215	1012.9		0	0
1891.63	1435.76	0	1.66337	1.99066	3.27684	3.15708	0	46.0652	97.8719	259581	0	0	5393.51		1	0
225.112	4885.97	0.897053	1.26951	0.737727	2.3524	3.68895	7.88956	18.6	5.46673	260024	0.436645	0	5701.18		0	0
842.9	1526.4	0	1.82618	2.29191	2.92578	3.18367	0	67.017	195.845	260145	23.2548	1.36651	5569.47		1	0
747.028	1325.03	0	1.74229	2.2706	2.87334	3.12223	0	55.2451	186.468	260211	12.2177	1.08699	1663.83		0	0
885.653	1276.03	0	1.61858	2.11242	2.94726	3.10586	0	41.5504	129.546	260287	0	0	0		1	0
144.26	2724.66	0.430686	1.20351	0.274779	2.15915	3.43531	2.69579	15.9776	1.88269	261371	0	0	4182.77		0	0
375.608	1029.31	0	1.58222	2.11182	2.57474	3.01255	0	38.2137	129.367	261513	10.4303	1.0183	4855.97		0	0
1434.26	901.329	0.193674	1.40358	1.16765	3.15663	2.95488	1.56197	25.3265	14.7113	262074	0	0	0		1	1
1473.45	581.821	0.92912	1.43285	0.882721	3.16834	2.76479	8.49415	27.0926	7.63345	262392	0	0	3962.62		1	1
848.059	727.072	0	1.16647	1.21276	2.92843	2.86158	0	14.6714	16.3215	262413	0	0	9998		1	0
264.398	553.468	0	1.70866	2.23811	2.42226	2.74309	0	51.1278	173.024	262760	13.251	1.12225	5236.67		0	0
1665.89	654.384	0.348523	1.16038	0.936509	3.22165	2.81583	2.23112	14.4672	8.63991	263344	0	0	3677.18		1	1
1655.02	706.84	0.601252	1.31183	0.891369	3.2188	2.84932	3.99256	20.5035	7.78697	263375	0	0	2781.33		1	1
292.664	1621.35	0	1.83402	2.25172	2.46637	3.20988	0	68.2375	178.535	263404	24.3695	1.38685	9008.28		0	0
331.772	1171.48	0	1.73389	2.04274	2.52084	3.06873	0	54.1869	110.343	263416	0	0	7139.13		0	0
2408.23	2042.55	0	1.64703	2.05706	3.3817	3.31017	0	44.3643	114.04	263433	0	0	0		1	0
423.709	9998	1.1903	1.20648	0.826573	2.62707	3.99991	15.4989	16.0874	6.70768	264400	0	0	7916.35		0	0
1575.1	1124	1.02592	1.35521	1.20902	3.19731	3.05077	10.615	22.6574	16.1814	264415	0	0	9998		1	1
264.929	820.304	0	1.85451	2.41563	2.42313	2.91398	0	71.5329	260.394	264450	6.3279	0.80126	9998		0	0
313.858	9998	0.886918	1.40523	0.983838	2.49673	3.99991	7.70757	25.4231	9.63469	265543	2.48427	0.395198	7328.11		0	0
1338.21	1667.23	0	1.2605	1.00873	3.12652	3.222	0.206498	18.2178	10.2031	265564	0	0	9998		1	0
2586.32	1184.54	0.665297	1.19463	0.923615	3.41268	3.07355	4.62697	15.6542	8.38717	265610	0	0	0		1	1
212.79	884.201	0	1.63002	2.18357	2.32795	2.94655	0	42.6598	152.607	266180	1.0871	0.03627	6891.92		0	0
1377.91	650.207	1.18008	1.24722	0.574972	3.13922	2.81305	15.1383	17.6692	3.75813	266216	0	0	0		1	1
280.713	9998	0.803611	1.22004	0.938673	2.44826	3.99991	6.36225	16.5972	8.68307	266669	4.27957	0.6314	6521.18		0	0
1657.63	748.659	0	1.2578	0.87137	3.21949	2.87428	0	18.1051	7.43652	266737	0	0	3835.79		1	0
2543.8	1236.28	0.463259	1.42593	0.485716	3.40548	3.09212	2.90576	26.6644	3.05996	266767	0	0	5125.6		1	1
1624.8	844.836	0	1.28547	1.36244	3.2108	2.92677	0.0604976	19.2962	23.0376	266784	0	0	0		1	0
1223.61	822.745	0	1.28796	1.06928	3.08764	2.91527	0	19.4071	11.7294	266825	0	0	5323.85		1	0
2769.72	1599.33	0.906068	0.929256	1.05004	3.44244	3.20394	8.05505	8.49682	11.2212	266841	0	0	0		1	1
1520.19	975.398	1.3555	1.30884	0.963734	3.1819	2.98918	22.6724	20.3631	9.19886	266864	0	0	5466.34		1	1
1646.08	4660.3	0	2.38503	2.96977	3.21645	3.66841	0	242.679	932.751	266910	46.8533	1.67074	9998		0	0
1481.85	630.786	0	1.543	1.64844	3.1708	2.79988	0	34.9138	44.508	267614	0	0	0		1	0
604.919	1284.81	1.43055	2.36046	1.97882	2.7817	3.10884	26.9493	229.327	95.2407	267829	92.8042	1.96757	9998		0	0
1565.83	1160.63	0.295879	1.42029	1.41991	3.19475	3.06469	1.97642	26.3205	26.2973	267863	0	0	5783.4		1	1
151.37	2034.07	0.721247	1.19888	0.255757	2.18004	3.30837	5.26317	15.8083	1.80201	267884	0	0	3996.46		0	0
699.027	598.068	0	1.22152	1.67951	2.84449	2.77675	0	16.6541	47.8095	268815	0	0	6974.79		1	0
903.891	970.29	0	1.39017	1.614	2.95612	2.9869	0	24.5568	41.1154	269102	0.132342	0	0		1	0
626.77	922.191	0	1.84728	2.19285	2.79711	2.96482	0	70.3529	155.901	269131	5.27313	0.722069	4657.93		0	0
105.123	1009.39	1.25981	0.264028	0	2.0217	3.00406	18.1889	1.83666	0	269182	5.09707	0.707321	3876.87		0	0
398.362	626.586	0	1.51633	2.19308	2.60028	2.79698	0	32.8346	155.986	269293	0	0	3540.08		0	0
350.247	802.497	0	1.57795	2.02084	2.54437	2.90444	0	37.8399	104.916	269509	5.30343	0.724557	5325.53		0	0
732.916	2046.56	0	1.97631	2.37626	2.86505	3.31102	0	94.6921	237.824	269535	2.54121	0.405041	7515.37		0	0
707.125	2981.86	0	1.92257	2.26323	2.8495	3.47449	0	83.6702	183.33	269554	15.3777	1.18689	8570.49		0	0
1324.11	517.862	1.14906	0.810082	0.746308	3.12193	2.71421	14.0949	6.45777	5.57581	270599	0	0	0		1	1
835.907	621.223	0.7767	1.44792	1.29459	2.92216	2.79325	5.97999	28.0489	19.7058	270780	0	0	5075.99		1	1
501.2	1228.84	0	1.67289	2.28109	2.70001	3.0895	0	47.0854	191.025	270831	4.44201	0.64758	7077.49		0	0
1158.35	362.919	0.702313	1.36585	0.849071	3.06384	2.55981	5.03864	23.2194	7.06433	271543	0	0	0		1	1
127.606	800.493	0.361534	1.06388	0.70576	2.10587	2.90336	2.29898	11.5846	5.07879	272026	0	0	5999.49		0	0
193.306	2221.28	1.05279	1.32392	0.394644	2.28624	3.3466	11.2926	21.0823	2.4811	272125	0	0	5866.98		0	0
410.231	1439.18	0	1.73321	2.20249	2.61303	3.15811	0	54.1012	159.4	272280	8.41407	0.925006	4667.87		0	0
3299.12	7690.44	0	2.15785	2.49875	3.5184	3.88595	0	143.829	315.321	272515	0	0	9998		1	0
916.216	1738.59	0	1.92184	2.41578	2.962	3.2402	0	83.5303	260.484	274034	1.85624	0.268634	4702.64		1	0
1274.94	572.308	0.270863	0.781089	1.07601	3.10549	2.75763	1.86579	6.04073	11.9126	274126	0	0	3879.88		1	1
1248.17	675.599	0.678914	1.08773	1.28298	3.09627	2.82969	4.77435	12.2386	19.1858	274165	6.34736	0.802593	0		1	1
542.79	1862.3	0	2.07578	2.50067	2.73463	3.27005	0	119.065	316.715	274214	0	0	4727.76		0	0
1540.19	9987.78	0	2.3574	2.67162	3.18757	3.99947	0	227.718	469.481	274235	5.5616	0.7452	9998		0	0
106.773	1868.75	0.932995	1.13192	0.542604	2.02846	3.27155	8.57029	13.5493	3.48822	275000	0	0	9998		0	0
157.225	2299.02	0.393434	1.03522	0	2.19652	3.36154	2.4742	10.8447	0.104489	275008	0	0	9998		0	0
278.343	1313.25	0	1.9456	2.34156	2.44458	3.11835	0	88.2268	219.563	275281	0	0	8757.77		0	0
171.188	67.5263	0	1.19425	0.780442	2.23347	1.82947	0.933215	15.6404	6.03174	275308	0	0	8487.13		0	0
1453.74	602.125	0.0895081	1.41913	1.11117	3.16249	2.77969	1.22888	26.25	12.9172	276077	0	0	4120.93		1	1
343.696	1306.43	0	1.85066	2.48525	2.53617	3.11609	0	70.9015	305.668	276112	8.42153	0.925391	5266.87		0	0
116.255	1523.49	0.0268869	0.877169	0.682668	2.06541	3.18284	1.06387	7.53648	4.81579	276126	0.940498	0	0		0	0
493.7	1518.3	0	1.92489	2.52803	2.69346	3.18136	0	84.1186	337.313	276156	7.08982	0.850635	9516.24		0	0
1175.99	554.73	0	1.25291	0.742157	3.0704	2.74408	0	17.9021	5.52277	276736	0	0	4111.52		1	0
279.159	493.938	0	1.54091	2.01133	2.44585	2.69367	0	34.7467	102.643	276770	9.30995	0.968948	4194.72		0	0
1894.78	1029.63	0.844139	1.42065	0.971467	3.27756	3.01268	6.98455	26.3422	9.36412	277219	0	0	9998		1	1
1284.29	851.866	0.318794	1.36811	0.984675	3.10866	2.93037	2.0835	23.3406	9.65328	277271	0	0	5816.06		1	1
1621	1154.05	1.07344	1.24082	0.783321	3.20978	3.06222	11.8423	17.411	6.07185	277292	0	0	9998		1	1
3467.93	2569.14	0.256461	1.49023	1.10726	3.54007	3.40979	1.80493	30.9196	12.8014	277315	0	0	0		1	1
120.04	980.782	0.759394	0.945572	0.933417	2.07933	2.99157	5.74637	8.82211	8.57862	277509	7.48264	0.874055	6503.74		0	0
2553.3	1873.21	0	1.72196	2.18048	3.4071	3.27259	0	52.7176	151.523	277981	0	0	5259.91		1	0
1282.24	2524.93	1.16368	1.29205	0.57685	3.10797	3.40225	14.5773	19.5907	3.77442	278020	0	0	9998		1	1
162.658	1037	0	1.58643	1.98498	2.21128	3.01578	0	38.5859	96.6013	278167	36.2187	1.55893	9998		0	0
1226.26	574.03	1.0953	1.21166	0.431327	3.08858	2.75893	12.4538	16.2801	2.69977	278316	0	0	4370.28		1	1
1969.4	4309.54	1.53569	2.19959	2.02999	3.29433	3.63443	34.3313	158.34	107.15	279214	65.4821	1.81612	4329.39		1	0
662.778	907.083	0	1.82306	2.02091	2.82137	2.95765	0	66.5362	104.932	279837	3.30897	0.519693	2950.23		0	0
163.175	1338.25	0	1.86195	2.27025	2.21265	3.12654	0	72.7693	186.318	279887	10.8454	1.03524	9998		0	0
441.121	1910.57	0	1.91241	2.46571	2.64456	3.28116	0	81.7345	292.221	280170	6.43116	0.80829	8114.99		0	0
229.383	4649.39	1.04871	1.18169	0.773614	2.36056	3.6674	11.1869	15.1947	5.93764	280362	3.91664	0.592913	4703.51		0	0
2422.32	1575.29	0	1.55996	2.16184	3.38423	3.19736	0	36.3049	145.157	280986	0	0	3428.84		1	0
274.817	8758.81	0.808438	0.558997	1.01885	2.43904	3.94245	6.43336	3.62241	10.4437	281726	0	0	4611.7		0	0
1369.51	1678.36	1.10759	1.30051	1.24798	3.13657	3.22489	12.8113	19.9761	17.7003	282754	0	0	8672.36		1	1
411.9	9998	1.05723	1.44304	1.0632	2.61479	3.99991	11.4087	27.7358	11.5664	282779	0	0	8529.82		0	0
2883.55	2741.06	0.744095	1.48569	1.21659	3.45993	3.43792	5.54747	30.5977	16.466	282794	0	0	0		1	1
3028.52	1071.79	1.04249	1.43463	0.902206	3.48123	3.03011	11.0278	27.2036	7.98373	282821	0	0	3961.63		1	1
3041.14	2326.45	0.654081	1.17699	1.20679	3.48304	3.36669	4.509	15.0311	16.0988	282866	0	0	8549.38		1	1
1182.18	631.35	1.04004	1.37539	0.116773	3.07268	2.80027	10.9658	23.7351	1.3085	283117	7.00434	0.845367	4486.41		1	1
1967.34	1163.71	1.11894	1.28887	0.813192	3.29388	3.06585	13.1503	19.4476	6.50418	283152	0	0	4902.86		1	1
287.082	1219.42	0	1.58257	2.03232	2.45801	3.08615	0	38.2448	107.725	283173	31.4564	1.49771	9998		0	0
3617.94	1417.23	1.11038	1.33766	0.84067	3.55846	3.15144	12.8937	21.7599	6.92899	283194	0	0	0		1	1
1275.6	884.668	0.383417	1.43789	1.2564	3.10571	2.94678	2.41778	27.4089	18.0467	284024	0	0	0		1	1
318.113	9998	0	0.821263	1.01894	2.50258	3.99991	0	6.62618	10.4458	285953	0	0	5596.61		0	0
1187.43	652.603	0.330041	1.04329	1.05518	3.07461	2.81465	2.13816	11.0481	11.3548	285994	1.98329	0.297387	0		1	1
473.641	1189.29	0	1.70245	2.09685	2.67545	3.07529	0	50.4028	124.984	286013	10.7135	1.02993	3873.24		0	0
1043.4	805.373	0.7328	1.2811	0.828681	3.01845	2.906	5.40506	19.1029	6.74032	287188	0	0	0		1	1
297.066	9373.03	0	0.751658	0.705855	2.47285	3.97188	0	5.64493	5.0799	287439	0	0	4137.11		0	0
123.746	1163.51	0	1.05503	0.853512	2.09253	3.06577	0.908162	11.351	7.13694	287538	0	0	3619.35		0	0
1154.76	760.525	0.572113	1.50299	1.34542	3.06249	2.88111	3.73347	31.8415	22.1524	287576	0	0	4573.27		1	1
400.292	1576.32	0	1.74529	2.12912	2.60238	3.19764	0	55.6273	134.624	287748	4.0912	0.61185	4584.63		0	0
1386.24	605.535	0.924797	0.889877	0.802215	3.14184	2.78214	8.41002	7.76028	6.34184	288438	0	0	4334.71		1	1
1084.31	879.314	0	1.29406	1.40859	3.03515	2.94414	0	19.6818	25.6205	288472	0	0	4605.53		1	0
2208.07	1303.3	1.19942	1.26956	0.922437	3.34401	3.11505	15.8278	18.6018	8.36444	288539	0	0	6164.3		1	1
797.466	1205.71	0	2.14545	2.57325	2.90171	3.08124	0	139.781	374.326	288565	0	0	3919.87		1	0
252.435	878.785	0	1.64843	2.23746	2.40215	2.94388	0	44.5069	172.767	288594	6.11089	0.786104	7276.32		0	0
1630.08	2748.32	0	1.69539	1.70532	3.21221	3.43907	0	49.5899	50.736	288637	0	0	0		1	0
754.562	2007.62	0	1.90342	2.42864	2.87769	3.30268	0	80.0607	268.313	288754	7.07952	0.850004	6881.54		0	0
1057.18	2640.09	0	2.02974	2.57125	3.02415	3.42162	0	107.087	372.607	288911	13.3545	1.12563	4200.53		0	0
370.732	9998	1.04101	1.24564	0.563516	2.56906	3.99991	10.9904	17.6054	3.6603	289438	0	0	9998		0	0
308.488	9998	0	0.657447	0.997189	2.48924	3.99991	0	4.54409	9.93548	289497	0	0	4495.95		0	0
4393.81	3273.1	0.62096	1.22842	1.04766	3.64284	3.51496	4.17792	16.9208	11.1599	289771	0	0	9998		1	1
318.694	1172.36	0	1.44944	2.04647	2.50337	3.06906	0	28.1475	111.294	290955	15.3305	1.18556	2314.77		0	0
1025.33	832.578	0	1.49398	1.46795	3.01087	2.92042	0	31.1877	29.3732	291330	0	0	6708.22		1	0
1774.86	1003.18	0.307352	1.07076	0.86016	3.24916	3.00138	2.02933	11.7694	7.24702	291381	0	0	0		1	1
3535.6	2524.94	0.560897	1.119	0.992073	3.54846	3.40225	3.63829	13.1522	9.81913	291408	0	0	0		1	1
286.344	9998	0.987023	1.27213	0.950251	2.45689	3.99991	9.70561	18.7126	8.91767	292723	8.30835	0.919515	0		0	0
1523.57	918.274	0.590839	0.901703	0.809451	3.18286	2.96297	3.89797	7.97449	6.44839	293890	0	0	5336.14		1	1
1241.37	595.391	0	1.1688	1.21033	3.0939	2.7748	0	14.7503	16.2305	293911	0	0	5085.34		1	0
1238.87	520.167	0	1.14197	1.13743	3.09303	2.71614	0.689621	13.8667	13.7223	293992	0	0	0		1	0
354.175	9998	1.19129	1.50076	0.6156	2.54922	3.99991	15.5342	31.6783	4.12667	294151	12.2299	1.08742	361.956		0	0
2142.01	1266.43	0	1.64602	2.16123	3.33082	3.10258	0	44.2611	144.955	294179	0	0	0		1	0
1437.73	466.407	0.826297	0.635205	0.904898	3.15768	2.66877	6.70343	4.31722	8.03337	294395	0	0	0		1	1
1894.86	1017.86	0	1.21994	1.43283	3.27758	3.00769	0	16.5934	27.0913	294481	0	0	4921.86		1	0
1447.92	3430.9	0	2.03323	2.66622	3.16074	3.53541	0	107.951	463.684	294522	10.7227	1.03031	3857.11		1	0
248.738	1312.41	0	1.63729	2.01423	2.39574	3.11807	0	43.3796	103.332	295001	0.374082	0	4951.49		0	0
605.066	1641.2	0	1.63295	2.14651	2.7818	3.21516	0	42.9484	140.123	295228	6.48385	0.811833	5802.42		0	0
323.807	1242.25	0	1.62102	1.9071	2.51029	3.09421	0	41.7845	80.743	295276	0	0	5943.67		0	0
1638.53	1260.4	0	1.24155	1.08433	3.21445	3.10051	0	17.44	12.1431	295580	0	0	6467.98		1	0
278.916	1764.46	0	1.59096	2.0038	2.44547	3.24661	0	38.9908	100.879	295626	12.6325	1.10149	0		0	0
942.698	2363.03	0	2.01059	2.45631	2.97437	3.37347	0	102.467	285.965	296134	0	0	9998		0	0
105.988	1169.52	0.254809	1.08309	0.867194	2.02526	3.06801	1.79808	12.1086	7.36535	296594	0	0	7076.08		0	0
1072.03	601.562	0	1.29847	0.727617	3.03021	2.77928	0	19.8824	5.34093	296618	0	0	0		1	0
1460.27	1043.63	0	1.41772	1.09395	3.16443	3.01854	0	26.1648	12.415	296897	0	0	8685.72		1	0
1726.29	1014.45	0.835124	1.55995	1.54151	3.23711	3.00623	6.84107	36.3038	34.7948	298052	2.50667	0.399097	8615.05		1	1
1478.26	907.114	0.3733	1.23221	0.728036	3.16975	2.95766	2.36211	17.0691	5.34609	298605	0	0	3422.88		1	1
1723.16	1254.45	0	1.7899	2.12149	3.23632	3.09845	0	61.6457	132.278	299057	0	0	0		1	0
645.268	2021.87	0	1.89137	2.38272	2.80974	3.30575	0	77.8693	241.391	299312	12.4161	1.09398	5693.8		0	0
430.503	9998	1.38901	1.5573	0.586782	2.63398	3.99991	24.4914	36.0832	3.86173	299415	0	0	8923.52		0	0
836.46	5655.23	0	2.10144	2.49246	2.92245	3.75245	0	126.31	310.782	299430	62.123	1.79325	8861.36		0	0
715.159	1624.85	0	2.00599	2.6318	2.8544	3.21081	0	101.389	428.348	299527	26.7604	1.42749	8347.57		0	0
2187.01	1214.92	0.4908	1.45966	1.57236	3.33985	3.08455	3.09599	28.8175	37.3556	299927	0	0	7315.7		1	1
349.741	9998	1.05017	1.18276	0.975361	2.54375	3.99991	11.2245	15.2321	9.44846	300054	0	0	9998		0	0
1330.52	659.268	1.20505	1.2907	1.14758	3.12402	2.81906	16.0345	19.5299	14.0468	300087	12.725	1.10466	5965.04		1	1
145.975	3079.29	0.956664	0.879416	0.832453	2.16428	3.48845	9.05031	7.57557	6.79912	301399	4.09853	0.612628	3957.07		0	0
236.024	6100.92	0	1.23664	0.901544	2.37296	3.7854	0	17.2442	7.97157	301572	0	0	5429.89		0	0
162.896	1764.64	0.609837	0.908828	0	2.21191	3.24666	4.07227	8.10641	0.403339	302856	0	0	4009.51		0	0
504.725	993.278	0	1.90917	2.2883	2.70305	2.99707	0	81.1276	194.221	302992	5.59314	0.747656	0		0	0
556.733	1046.88	0	1.57977	1.93753	2.74565	3.0199	0	37.9992	86.6033	303037	0	0	0		0	0
863.125	573.833	0.864465	1.32693	1.37043	2.93607	2.75879	7.31922	21.229	23.4655	303063	2.68395	0.428775	5197.58		1	1
578.735	1610.63	0	1.56518	2.11	2.76248	3.20699	0	36.7439	128.825	303096	0.315813	0	0		0	0
238.486	853.756	0	1.53365	2.09568	2.37746	2.93133	0	34.1701	124.647	303175	7.04107	0.847639	6140.15		0	0
1718.43	1071.17	0	0.901509	1.30476	3.23513	3.02986	0	7.97093	20.1725	303218	1.88852	0.276121	0		1	0
1841.41	1249.55	0.742266	1.35808	1.16008	3.26515	3.09676	5.52416	22.8078	14.457	303937	0	0	8606.24		1	1
1117.95	1260.63	0.841469	1.27827	1.36252	3.04842	3.10059	6.94176	18.9789	23.0421	304002	0	0	7506.77		1	1
1540.34	915.746	0.777758	1.28388	0.942461	3.18762	2.96178	5.99457	19.2258	8.75914	304322	0	0	0		1	1
420.222	925.28	0	1.64767	2.14254	2.62348	2.96627	0	44.429	138.847	304348	9.43914	0.974933	361.956		0	0
369.029	962.241	0	1.97617	2.65609	2.56706	2.98328	0	94.66	452.993	304662	5.20837	0.716702	6682.35		0	0
222.419	4155.29	0	1.22993	0.848316	2.34717	3.6186	0	16.9797	7.05206	304688	0	0	5555.6		0	0
716.187	2072.13	0	2.00767	2.28267	2.85503	3.31642	0	101.782	191.72	305455	13.4897	1.13	4785.47		0	0
387.356	1251.38	0	1.7826	2.2353	2.58811	3.09739	0	60.6177	171.909	305480	0	0	7786.69		0	0
846.111	904.419	0	1.68593	2.32427	2.92743	2.95637	0	48.5211	210.995	305532	0	0	5945.01		1	0
2001.42	902.413	0.771435	0.983678	1.07346	3.30134	2.95541	5.90792	9.63115	11.843	305708	0	0	4334.27		1	1
1661.17	769.692	0.486557	1.20058	0.979574	3.22041	2.88632	3.06589	15.87	9.54057	305769	0	0	4474.87		1	1
274.509	8304.79	0.697234	1.23186	0.610057	2.43856	3.91933	4.98006	17.0552	4.07434	305906	0	0	4978.9		0	0
450.041	1448.22	0	1.89757	2.26143	2.65325	3.16083	0	78.99	182.569	306544	2.60936	0.416535	7321.11		0	0
1626.55	769.407	0	1.42484	1.6119	3.21127	2.88616	0	26.5974	40.917	306582	0	0	4590.57		1	0
1705.52	1569.47	0.598193	1.29121	1.00236	3.23186	3.19575	3.96454	19.5528	10.0545	306612	0	0	6184.46		1	1
889.331	967.492	0	1.04438	1.37154	2.94906	2.98565	0	11.076	23.5254	306663	0	0	5485.34		1	0
2053.24	1057.92	0.984237	1.36247	0.691545	3.31244	3.02445	9.64355	23.0393	4.91525	306705	0	0	8235.04		1	1
641.618	1107.52	0	1.63014	2.03571	2.80728	3.04435	0	42.6718	108.57	306725	5.0204	0.700738	0		0	0
2123.52	1375.86	0.376547	1.1127	1.42358	3.32706	3.13857	2.37983	12.9628	26.5204	306744	0	0	7834.88		1	1
3628.83	2213.58	1.19186	1.0677	0.744376	3.55977	3.3451	15.5547	11.6869	5.55106	306768	0	0	0		1	1
874.433	2043.82	0	1.82872	2.31304	2.94173	3.31044	0	67.41	205.608	306816	26.3462	1.42072	6396.34		0	0
188.276	1978.81	0.995682	1.37366	0.687705	2.27479	3.2964	9.90106	23.6409	4.87197	307106	0	0	4047.6		0	0
2011.12	999.376	0.0616873	1.33299	1.18121	3.30344	2.99973	1.15262	21.5275	15.1779	307995	0	0	3696.34		1	1
1917.53	2447.58	0	1.9221	2.24962	3.28274	3.38874	0	83.5787	177.671	308023	0	0	2986.55		1	0
1099.77	628.471	1.05169	1.35851	1.62216	3.0413	2.79829	11.264	22.8303	41.8944	308257	18.3429	1.26347	1012.9		1	1
1539.57	777.867	0.980797	1.35037	0.706429	3.1874	2.89091	9.56747	22.4065	5.08661	308288	0	0	4190.99		1	1
1696.31	1187.04	0.530541	1.21653	1.17614	3.2295	3.07447	3.39266	16.4637	15.0018	308341	0	0	0		1	1
3329.68	3979.16	0	2.19847	2.66606	3.5224	3.59979	0	157.933	463.509	308390	0	0	9998		1	0
131.544	949.272	1.10568	0.917997	0.497031	2.11907	2.97739	12.755	8.27937	3.14073	308763	8.35199	0.92179	3760.67		0	0
169.005	2106.61	1.12485	1.15904	0.806813	2.2279	3.32358	13.3305	14.4224	6.40934	308861	1.47147	0.167751	3740.92		0	0
1332.42	570.216	1.08236	1.27187	0.832075	3.12464	2.75604	12.0881	18.7014	6.79321	309297	0	0	5288.62		1	1
2135.57	1072.26	0.809034	1.32619	0.969257	3.32951	3.0303	6.4422	21.1927	9.31658	309333	5.83924	0.766357	0		1	1
721.201	1663.07	0	1.88592	2.20686	2.85806	3.22091	0	76.8991	161.011	309360	14.9345	1.17419	4937.01		0	0
1129.77	628.152	0.818237	0.89346	0.904758	3.05299	2.79806	6.58017	7.82456	8.03078	309678	0	0	4364.55		1	1
1334.51	1390.69	0	1.74105	1.93056	3.12532	3.14323	0	55.0872	85.2239	309713	0	0	9998		1	0
1113.95	3824.46	0	2.07473	2.54818	3.04687	3.58257	0	118.776	353.332	309741	20.3629	1.30884	7016.5		0	0
491.647	931.351	0	1.56519	1.91033	2.69165	2.96911	0	36.7439	81.3455	310176	11.4493	1.05878	4349.96		0	0
1277.92	3697.49	0	2.08914	2.66736	3.1065	3.56791	0	122.783	464.906	311520	11.5121	1.06116	4492.5		0	0
2238.3	918.53	0.883892	1.30296	0.989236	3.34992	2.96309	7.65405	20.089	9.75521	311656	0	0	6328.25		1	1
425.253	1494.39	0	1.74039	2.05721	2.62865	3.17446	0	55.0037	114.08	311681	8.96136	0.952374	5762.39		0	0
159.645	941.407	0	1.62933	2.11895	2.20315	2.97378	0	42.5922	131.509	312021	10.5227	1.02213	8719.8		0	0
509.49	1511.52	0	1.75066	2.08941	2.70714	3.17941	0	56.3196	122.859	312556	6.82923	0.834372	3960.96		0	0
230.603	4387.87	0	1.01029	0.718424	2.36286	3.64225	0	10.2398	5.22906	312607	0	0	3657.3		0	0
1163.33	610.165	0.944335	1.17546	0.777995	3.0657	2.78545	8.797	14.9783	5.99784	312624	0	0	4828.49		1	1
158.747	2104.03	1.15896	1.2663	0	2.20071	3.32305	14.4198	18.463	0	312689	3.30175	0.518744	6595.67		0	0
282.961	696.985	0	1.653	2.10733	2.45173	2.84322	0	44.9779	128.034	312709	2.05984	0.313833	5438.22		0	0
2873.54	2576.15	0	1.47117	0.919658	3.45842	3.41097	0	29.5917	8.31108	312737	0	0	9424.74		1	0
1968.54	942.483	0.604928	1.31426	1.25444	3.29414	2.97427	4.02651	20.6186	17.9654	314580	0	0	4463.27		1	1
210.057	6187.63	0	1.02673	0.722755	2.32234	3.79152	0	10.6349	5.28147	314808	0	0	5135.47		0	0
1372.74	971.561	0	1.36733	1.40935	3.13759	2.98747	0	23.2986	25.6654	315094	0	0	6670.05		1	0
159.865	920.614	0	1.50584	1.95571	2.20375	2.96408	0	32.051	90.3043	315171	25.3176	1.40342	9998		0	0
298.7	923.761	0	1.59412	2.03372	2.47524	2.96556	0	39.2752	108.075	315574	4.07355	0.609973	5200.75		0	0
2492.11	1540.52	0.694191	1.47251	0.807708	3.39657	3.18767	4.94528	29.6829	6.42255	315613	0	0	9998		1	1
129.488	1855.13	0.822261	1.32077	0.379119	2.11223	3.26838	6.64142	20.9299	2.39397	315729	4.8519	0.685912	3857.39		0	0
557.091	886.353	0	1.57944	2.19775	2.74593	2.94761	0	37.97	157.669	315785	6.13244	0.787633	2259.84		0	0
1290.26	737.915	0.528908	1.38338	1.30286	3.11068	2.86801	3.37993	24.1755	20.0844	315834	0	0	0		1	1
1566.26	673.049	0.997013	1.23508	0.783706	3.19486	2.82805	9.93146	17.1821	6.07724	316050	0	0	6965.24		1	1
1634.89	1037.63	0	1.48486	1.91293	3.21349	3.01604	0	30.5396	81.8342	316090	0	0	9998		1	0
3576.88	7926.46	0	2.02684	2.50916	3.5535	3.89908	0	106.375	322.967	316115	0	0	0		1	0
2877.14	2803.99	0	1.71725	2.15531	3.45896	3.44778	0	52.1496	142.992	316804	0	0	0		1	0
1094.54	2965.18	0	1.74054	2.16033	3.03923	3.47205	0	55.0219	144.653	317980	15.3441	1.18594	4213.55		0	0
333.089	9998	0.866871	1.33698	0.658525	2.52256	3.99991	7.35989	21.7261	4.55538	318040	0	0	8231.72		0	0
378.406	9998	1.0663	1.30476	0.608737	2.57796	3.99991	11.6494	20.1726	4.06197	318102	0	0	9998		0	0
1333.9	481.066	1.34658	1.18759	0.693015	3.12512	2.6822	22.2115	15.4024	4.93191	318135	8.93253	0.950974	3779.73		1	1
1428.95	741.426	0.996661	1.24407	0.889211	3.15502	2.87007	9.9234	17.5414	7.74837	318361	2.28169	0.358257	5139.96		1	1
1307.65	588.84	1.10544	0.962809	0.890922	3.11649	2.77	12.748	9.1793	7.77896	318379	2.53016	0.403149	4098.54		1	1
2937.05	1717.47	1.01331	1.31819	1.48602	3.46791	3.23489	10.3112	20.8061	30.6213	318433	0	0	9998		1	1
1385.55	1051.25	1.1725	1.41723	0.785914	3.14162	3.02171	14.8766	26.1354	6.10821	318492	19.7035	1.29454	5569.47		1	1
1120.68	1634.9	0	1.8518	2.23127	3.04948	3.21349	0	71.0889	170.323	318530	21.3627	1.32966	3460.4		1	0
1504.68	2423.46	0	1.82089	2.28894	3.17744	3.38444	0	66.205	194.511	318565	53.6916	1.72991	9998		1	0
290.601	3568.23	0.856444	0.96729	0	2.4633	3.55245	7.18528	9.27448	0	318957	0.283298	0	2747.01		0	0
2488.15	1625.17	0.703277	1.32853	1.00934	3.39588	3.2109	5.04984	21.3072	10.2174	319232	0	0	5265.98		1	1
143.687	2396.87	0.957861	1.27511	0.751548	2.15742	3.37964	9.0753	18.8413	5.6435	319257	3.82824	0.582999	8111.43		0	0
270.187	9998	0	1.33462	0.716642	2.43166	3.99991	0	21.6084	5.20766	320026	0	0	4266.91		0	0
216.594	4004.32	0	0.884701	0.576472	2.33565	3.60253	0	7.66832	3.77113	320230	0	0	3573.7		0	0
1202.75	785.813	0.833616	1.31823	1.09541	3.08018	2.89532	6.81735	20.8078	12.4568	320711	0	0	0		1	1
1226.77	614.074	0	1.44581	1.27354	3.08876	2.78822	0	27.913	18.7733	320743	0	0	4702.14		1	0
1428	1107.82	0.760131	1.104	0.905731	3.15473	3.04447	5.75613	12.7058	8.0488	320766	0	0	6122.31		1	1
1288.11	885.228	0.761756	1.28695	0.908841	3.10995	2.94706	5.77772	19.3619	8.10665	320811	0	0	4766.07		1	1
2011.57	891.818	1.06872	1.3862	1.2035	3.30354	2.95028	11.7145	24.3335	15.9772	321288	0	0	0		1	1
4154.12	2331.87	1.04841	1.27455	0.874534	3.61848	3.3677	11.1791	18.8172	7.4909	321308	0	0	0		1	1
1867.08	583.468	0.93014	1.31108	0	3.27116	2.76602	8.51413	20.4682	0	321711	0	0	0		1	0
747.915	892.231	0	1.66142	1.82196	2.87385	2.95048	0	45.859	66.3684	322512	5.67711	0.754128	4237.57		1	0
254.201	948.411	0	1.55325	1.97344	2.40518	2.977	0	35.7481	94.0675	322565	0	0	7438		0	0
172.825	1827.85	0.846201	1.14298	0.746698	2.23761	3.26194	7.0178	13.899	5.58083	322804	4.86317	0.686919	0		0	0
1436.47	848.575	0.336422	1.24943	0.663988	3.1573	2.92869	2.16981	17.7594	4.61305	323366	0	0	0		1	1
1181.72	930.792	0.749033	1.46836	1.42965	3.07252	2.96885	5.6109	29.4007	26.8937	323394	0	0	9737.67		1	1
159.559	67.6988	1.21996	1.14285	0.679018	2.20292	1.83058	16.5945	13.8947	4.77549	323416	2.82779	0.451448	5571.84		0	0
2268.1	1367.32	0	0.89582	0.913831	3.35566	3.13587	0.349177	7.8672	8.20032	323447	0	0	0		1	0
1577.1	773.313	0.85888	1.31752	0.861635	3.19786	2.88836	7.2257	20.7738	7.27168	323476	0	0	4894.35		1	1
2211.23	1140.71	0.990292	0.86132	0.845113	3.34463	3.05717	9.77895	7.26642	7.00024	324297	0	0	6423.16		1	1
1627.49	716.981	0.720974	1.28877	1.03653	3.21152	2.85551	5.25986	19.4433	10.8775	324352	0	0	6071.03		1	1
1531.32	555.44	0.752013	0.885119	0.87303	3.18507	2.74464	5.64954	7.67571	7.46501	325339	0	0	3150.22		1	1
909.006	1252.55	0	1.74646	2.19576	2.95857	3.0978	0	55.7782	156.95	325401	6.0671	0.782981	4002.27		1	0
213.604	316.78	0	1.67943	2.30098	2.32961	2.50076	0	47.7999	199.978	325453	12.1038	1.08292	5978.79		0	0
958.232	1029.45	0	1.48792	1.75372	2.98147	3.01261	0	30.7553	56.7184	325726	0	0	6573.72		1	0
240.105	860.698	0	1.65356	2.16456	2.3804	2.93485	0	45.0357	146.071	325752	6.71456	0.827017	5852.45		0	0
1989.61	1059.42	0	1.32279	1.57438	3.29877	3.02507	0	21.0275	37.5298	325784	0	0	0		1	0
3338.59	4423.84	0	1.87632	2.20427	3.52356	3.6458	0	75.2169	160.056	325877	0	0	9998		1	0
1193.95	2475.42	0	1.89928	2.33593	3.07699	3.39365	0	79.302	216.733	326240	53.1605	1.72559	9334.65		1	0
990.282	2257.04	0	1.90591	2.50252	2.99576	3.35354	0	80.5211	318.07	326657	39.366	1.59512	9475.11		0	0
1142.31	1671.61	0	1.89909	2.46718	3.05778	3.22313	0	79.266	293.214	327732	14.6715	1.16648	4319.63		1	0
420.508	9998	1.3525	1.15804	0.868748	2.62377	3.99991	22.5166	14.3894	7.39177	328032	0	0	9998		0	0
1774.88	844.903	1.27821	1.29559	0.499185	3.24917	2.92681	18.9762	19.7513	3.15635	328090	10.1316	1.00568	5591.91		1	1
4529.46	4732.73	0.798381	1.64451	1.07506	3.65605	3.67511	6.28609	44.1077	11.8866	328623	0	0	9998		1	1
1186.02	5455.05	0	1.83441	2.3434	3.07409	3.7368	0	68.2979	220.497	328684	21.5828	1.33411	6426.83		0	0
299.438	1326.43	0	1.8193	2.1787	2.47631	3.12269	0	65.9623	150.904	329192	18.5256	1.26777	8240.96		0	0
226.133	4972.78	1.09408	1.14075	0.281812	2.35436	3.6966	12.4187	13.8278	1.91343	329296	11.1406	1.04691	5822.34		0	0
154.588	2121.87	0.321986	1.17328	0.62549	2.18918	3.32672	2.09887	14.9033	4.22172	329640	0	0	3917.76		0	0
1012.55	927.329	0	1.37776	1.51985	3.00542	2.96723	0	23.8647	33.1017	330353	0	0	6198.75		1	0
416.401	1630.53	0	1.67021	2.19606	2.61951	3.21233	0	46.7958	157.059	330379	19.176	1.28276	6871.35		0	0
147.935	1795.53	1.24337	0.465645	0.674393	2.17007	3.25419	17.5132	2.92176	4.7249	330431	5.15859	0.712531	3622.39		0	0
1846.65	1304.99	0.733745	1.31737	0.888086	3.26638	3.11561	5.41682	20.767	7.72833	330972	0	0	0		1	1
1249.04	958.073	1.12523	1.46078	0.779556	3.09658	2.9814	13.3422	28.8921	6.01944	331232	0	0	5693.65		1	1
1166.42	919.811	0	1.61437	2.06435	3.06685	2.9637	0	41.1502	115.971	331264	0	0	0		1	0
1210.8	543.844	0.912342	1.34553	0.69812	3.08307	2.73547	8.17226	22.158	4.99023	331299	0	0	4271.29		1	1
1103.03	1653.44	0	1.71697	2.03864	3.04259	3.21839	0	52.1161	109.306	331334	0	0	9998		1	0
1933.26	4312.7	0	2.31594	2.8031	3.28629	3.63475	0	206.984	635.475	331837	12.5206	1.09762	9998		1	0
1688.28	960.184	1.17656	1.3454	0.929627	3.22744	2.98235	15.0163	22.1516	8.50408	331879	0	0	5012.36		1	1
2440.5	2680.49	0	1.47992	1.68992	3.38748	3.42821	0	30.1937	48.9691	331909	0	0	8357.37		1	0
1247.95	471.268	0	1.30625	0.807517	3.0962	2.67327	0.64699	20.2418	6.41973	333235	0	0	4071.69		1	0
1668.14	702.456	0.276311	0.804869	0.87087	3.22223	2.84662	1.88934	6.38071	7.42797	333264	0	0	3973.24		1	1
578.475	1782.32	0	1.76019	2.3241	2.76228	3.25099	0	57.5695	210.912	333564	10.2344	1.01006	5005.79		0	0
203.625	726.695	0	1.66133	1.99991	2.30883	2.86135	0	45.8489	99.9796	333612	3.90824	0.591981	8417.64		0	0
459.558	1982.89	0	1.90695	2.27642	2.66234	3.2973	0	80.714	188.98	333661	10.4592	1.0195	3616.65		0	0
671.935	1843.37	0	1.86859	2.39941	2.82733	3.26561	0	73.89	250.85	333699	9.06698	0.957463	9998		0	0
300.864	725.177	0	1.58797	2.09455	2.47837	2.86044	0	38.7227	124.321	334013	5.2514	0.720275	1663.83		0	0
223.864	5417.13	0.731339	0.974865	0.982435	2.34999	3.73377	5.38691	9.43766	9.60363	334202	0	0	3052.2		0	0
1507.63	614.731	1.02311	1.34198	0.570221	3.17829	2.78869	10.5465	21.9776	3.71724	334604	10.1787	1.00769	2314.77		1	1
2295.4	1377.72	0.748449	1.44536	0.567707	3.36086	3.13916	5.60336	27.8843	3.69579	334706	0	0	5255.4		1	1
106.073	773.795	0.657379	0.941294	0.505627	2.0256	2.88863	4.54338	8.73562	3.20352	335018	0	0	4412.86		0	0
458.332	822.883	0	1.656	1.9319	2.66118	2.91534	0	45.2896	85.4871	336155	0	0	7246.46		0	0
1401.89	585.735	0.15082	1.1815	0.992703	3.14671	2.7677	1.41521	15.1879	9.83338	336213	0	0	2949.7		1	1
1759.88	514.903	0.311172	1.32122	0.825664	3.24548	2.71173	2.04725	20.952	6.69367	336354	0	0	4101.05		1	1
1531.64	960.302	0.839699	1.24902	0.812635	3.18516	2.98241	6.91352	17.7427	6.49584	336442	0	0	0		1	1
1325.22	770.468	0	1.34512	1.43051	3.12229	2.88675	0	22.137	26.9467	336497	0	0	6659.89		1	0
8009.71	7497.78	0.779541	1.66543	1.23088	3.90362	3.87493	6.01923	46.2844	17.0168	336646	0	0	0		1	1
244.9	7289.74	1.2888	1.24137	0.807538	2.38899	3.86271	19.4448	17.4331	6.42004	336932	12.9474	1.11218	4346.04		0	0
347.657	9998	1.04172	1.04153	0.908797	2.54115	3.99991	11.0083	11.0036	8.10582	338626	0	0	6357.64		0	0
2013.01	1656.7	0	1.85129	2.21965	3.30385	3.21924	0	71.0057	165.826	338659	0	0	4160.06		1	0
504.132	1920.54	0	1.81965	2.22607	2.70254	3.28342	0	66.0161	168.293	338698	21.6554	1.33557	6871.35		0	0
1164.31	784.617	0	0.928666	1.20071	3.06607	2.89466	0.34994	8.48528	15.8749	338982	0	0	9998		1	0
116.029	1411.07	0.414093	0.34361	0.597668	2.06457	3.14955	2.59473	2.20603	3.95975	339513	0	0	3865.9		0	0
516.074	1253.78	0	1.95108	2.30772	2.71271	3.09822	0	89.347	203.104	340848	0	0	4296.17		0	0
393.123	1116.05	0	1.71725	2.07883	2.59453	3.04768	0	52.149	119.904	340924	0.965045	0	5546.86		0	0
332.73	1969.81	0	1.86681	2.23756	2.52209	3.29442	0	73.5893	172.806	341012	14.5906	1.16407	9998		0	0
1577.82	701.372	0	0.810812	0.84637	3.19806	2.84595	0	6.46863	7.02053	341157	0	0	5279.77		1	0
422.57	9998	1.24365	1.18802	0.647118	2.6259	3.99991	17.5248	15.4176	4.43729	341257	0	0	9998		0	0
3422.95	3847.76	1.10704	1.45751	1.48128	3.5344	3.58521	12.795	28.6753	30.2884	341304	0	0	0		1	1
633.497	924.567	0	1.57026	2.08513	2.80174	2.96594	0	37.1756	121.654	341354	18.0242	1.25586	3041.25		0	0
975.461	1379.74	0	1.77904	2.2997	2.98921	3.1398	0	60.1232	199.387	341394	24.9409	1.39691	6648.72		1	0
1428.56	637.706	1.3434	1.11272	0.819223	3.1549	2.80462	22.0496	12.9634	6.59512	341426	16.8077	1.22551	4340.9		1	1
2108.8	2205.7	0	1.66527	2.10351	3.32404	3.34355	0	46.267	126.914	341449	30.6694	1.48671	9998		1	0
241.249	1030.29	0.158587	1.53583	1.81017	2.38247	3.01296	1.44075	34.3424	64.5908	341581	23.2926	1.36722	4920.54		0	0
139.083	113.014	0.950261	0.792601	0.981987	2.14328	2.05313	8.91786	6.20299	9.59371	341737	10.4474	1.01901	5620.46		0	0
153.168	3630.73	1.15528	1.14845	0.527865	2.18517	3.55999	14.2983	14.075	3.37182	341863	18.0905	1.25745	7187.14		0	0
1454.48	1191.04	0.623286	1.24243	1.0574	3.16271	3.07592	4.20036	17.4754	11.413	342635	0	0	9998		1	1
1330.88	956.897	0	1.31397	1.20936	3.12414	2.98087	0	20.6049	16.1943	343434	0	0	6440.93		1	0
282.921	750.048	0	1.53396	2.06631	2.45167	2.87509	0	34.1951	116.496	343467	3.91202	0.592401	4198.66		0	0
2475.61	1568.13	0.876168	1.19971	0.881303	3.39368	3.19538	7.51914	15.8383	7.60858	344185	0	0	6022.38		1	1
387.649	1203.37	0	1.59493	2.00645	2.58844	3.0804	0	39.3486	101.496	344210	1.707	0.232234	4714.87		0	0
2478.39	2810.32	0	1.50682	1.65108	3.39417	3.44876	0	32.1235	44.7792	344240	0	0	9998		1	0
1787.84	1496.22	0	1.66448	2.16626	3.25233	3.17499	0	46.1826	146.643	344760	0	0	5532.35		1	0
1373.48	1507.79	0	1.67556	2.0019	3.13782	3.17834	0	47.3763	100.438	344787	0	0	6028.06		1	0
323.82	177.533	0.148607	1.3105	0.995057	2.5103	2.24928	1.40801	20.4409	9.88683	344988	0	0	8168.26		0	0
332.062	1310.41	0	1.6669	2.17459	2.52122	3.11741	0	46.4414	149.481	345272	15.8721	1.20063	9998		0	0
1364.3	1342.08	0	1.48888	1.76285	3.13491	3.12778	0	30.8232	57.9229	345316	0	0	9998		1	0
1717.78	673.148	0.186823	1.1772	1.25889	3.23497	2.82811	1.53753	15.0383	18.1506	345345	0	0	4625.27		1	1
2105.76	2958.82	0	1.9092	2.50019	3.32341	3.47112	0	81.1341	316.37	345390	0	0	0		1	0
3711.86	2960.12	0	2.20019	2.64839	3.56959	3.47131	0	158.559	445.029	345422	0	0	0		1	0
776.613	1778.4	0	1.7916	2.22293	2.8902	3.25003	0	61.8865	167.082	345748	15.0511	1.17757	3959.22		0	0
1854.93	673.17	1.23482	1.41981	0.608881	3.26833	2.82812	17.1719	26.2913	4.06332	346399	0	0	0		1	1
456.549	1562.61	0	1.58698	2.0027	2.65949	3.19385	0	38.6347	100.623	346419	3.81164	0.581111	4698.46		0	0
730.105	709.06	0	1.49922	1.75564	2.86338	2.85068	0	31.5661	56.9696	346774	0	0	4229.59		1	0
315.359	9998	1.11353	1.24245	0.856846	2.49881	3.99991	12.9876	17.4763	7.19194	347402	0	0	4743.47		0	0
1437.51	801.71	0.558583	1.20097	0.907622	3.15761	2.90402	3.61896	15.8843	8.08392	347577	0	0	5528.45		1	1
1334.78	574.845	1.19511	1.44612	0.573956	3.12541	2.75955	15.6714	27.9329	3.74935	347611	0	0	3617.45		1	1
421.162	1166.95	0	1.36328	2.00259	2.62445	3.06705	0	23.0826	100.599	348038	2.87828	0.459133	3587.1		0	0
376.558	9998	1.20295	1.11271	0.755291	2.57583	3.99991	15.9571	12.9632	5.69235	348258	0	0	9998		0	0
1244.9	596.28	1.00035	1.3146	0.975714	3.09513	2.77545	10.008	20.6349	9.45615	348336	1.0222	0.00953719	4643.02		1	1
3583.27	5387.22	0	2.61176	3.04297	3.55428	3.73136	0	409.03	1103.99	348381	0	0	0		1	0
580.259	877.124	0	1.56488	2.14301	2.76362	2.94306	0	36.7178	139	348707	13.1046	1.11742	5004.53		0	0
1579.58	729.636	0.50507	1.34551	1.46963	3.19854	2.86311	3.19941	22.1569	29.4868	349735	0	0	3288.95		1	1
2635.17	1842.11	0.870219	1.34096	1.28832	3.42081	3.26532	7.41683	21.9259	19.4231	349759	0	0	0		1	1
150.595	629.38	0	1.72669	2.4111	2.17781	2.79891	0	53.2951	257.69	349809	12.4795	1.0962	1012.9		0	0
103.758	631.42	0	1.83444	2.4386	2.01602	2.80032	0	68.3031	274.539	349815	24.6408	1.39165	9998		0	0
104.96	1785.45	0.159447	1.04809	0.251198	2.02102	3.25175	1.4436	11.1709	1.78319	349966	0	0	7014.16		0	0
975.414	458.858	0.978524	1.16407	0.245652	2.98919	2.66168	9.51752	14.5903	1.76057	350323	0	0	3311.06		1	1
825.224	562.327	0	1.34105	0.923448	2.91657	2.74999	0	21.9308	8.38394	350783	0	0	0		1	0
2795.7	1597.06	0	1.47225	1.43755	3.44649	3.20332	0	29.6651	27.3872	350815	0	0	5386.37		1	0
156.321	914.179	0	1.53478	2.09781	2.19402	2.96103	0	34.2594	125.261	350866	0	0	9998		0	0
1082.68	523.535	0.169044	1.43743	0.956041	3.0345	2.71895	1.47586	27.3795	9.03735	350966	0	0	4013.45		1	1
701.483	1545.66	0	1.90932	2.33652	2.84602	3.18911	0	81.1553	217.032	351055	0	0	6185.4		0	0
1678.15	1742.69	0	1.69774	2.15375	3.22483	3.24122	0	49.8583	142.479	351088	0	0	6627.1		1	0
3944.19	5712.63	0.509706	1.22149	0.990271	3.59596	3.75684	3.23375	16.6531	9.77846	351124	0	0	0		1	1
818.516	1408.34	0	1.85966	2.18125	2.91303	3.14871	0	72.3868	151.793	351210	27.5115	1.43951	4699.76		1	0
310.552	9998	0.71202	1.25251	0.93084	2.49213	3.99991	5.15253	17.8859	8.52785	351660	0	0	5765.42		0	0
1035.43	1635.62	1.09556	1.41552	1.06224	3.01512	3.21368	12.4612	26.0329	11.5408	351759	15.3696	1.18666	6652.79		1	1
3023.66	3482.27	0	2.13877	2.74737	3.48053	3.54186	0	137.649	558.947	351783	6.8277	0.834274	5326.28		1	0
181.908	3288.01	0.993735	1.14079	0.547471	2.25985	3.51693	9.85679	13.8288	3.52753	351917	8.86077	0.947472	1663.83		0	0
150.766	3954.72	0.929393	1.05794	0.332164	2.1783	3.59712	8.4995	11.4272	2.14864	352915	5.47508	0.73839	6802.99		0	0
384.212	1668.28	0	1.83826	2.3037	2.58457	3.22227	0	68.9062	201.233	353708	24.6745	1.39225	8173.23		0	0
122.185	1045.51	0.528646	0.866286	0.665627	2.08702	3.01933	3.3779	7.34998	4.63049	354374	0	0	3012.39		0	0
1414.09	1364.56	0.787464	1.46247	1.23667	3.15048	3.13499	6.13004	29.0049	17.2452	354732	0	0	9998		1	1
1523.32	1604.2	0	1.57348	1.92148	3.18279	3.20526	0	37.4525	83.4595	354780	0	0	5991.78		1	0
242.07	8909.62	0	1.2726	0.71884	2.38394	3.94986	0	18.7326	5.23408	354847	0	0	2934.37		0	0
1612.39	2330.52	0	1.99363	2.44845	3.20747	3.36745	0	98.5442	280.837	355000	0	0	3267.01		1	0
437.312	1302.3	0	1.76309	2.17421	2.64079	3.11471	0	57.9543	149.352	355661	0	0	8375.3		0	0
1049.78	749.213	0.949663	1.09339	0.806046	3.0211	2.87461	8.9056	12.3991	6.39803	355838	0	0	5470.28		1	1
305.88	1003.77	0	1.6743	2.14647	2.48555	3.00163	0	47.2393	140.109	356672	0	0	6766.49		0	0
2032.56	1176.59	0	1.415	1.68722	3.30804	3.07062	0	26.0018	48.6659	356692	4.28807	0.632262	0		1	0
2553.21	2242.21	0	1.98007	2.55291	3.40709	3.35068	0	95.514	357.202	356759	0	0	0		1	0
2966.54	3749.98	0	1.99095	2.37172	3.47225	3.57403	0	97.9368	235.355	356780	0	0	9998		1	0
199.677	1935.27	0.29588	0.731662	0.854913	2.30033	3.28674	1.97642	5.39091	7.16	357164	0	0	5473.68		0	0
187.478	3185.23	1.01086	1.2867	0.804983	2.27295	3.50314	10.2533	19.3507	6.38239	358273	0	0	4074.86		0	0
113.713	1551.17	0.815793	1.04617	0	2.05581	3.19066	6.54324	11.1217	0.938009	358457	0	0	7785.16		0	0
4767.89	3256.62	0	1.56226	1.37401	3.67833	3.51277	0.676742	36.4975	23.6598	358586	0	0	0		1	0
1185.23	763.646	0.777851	1.46057	1.03068	3.0738	2.88289	5.99586	28.878	10.7319	358793	0	0	4279.14		1	1
1868.48	9998	1.03245	1.34101	1.12944	3.27149	3.99991	10.7758	21.9285	13.4721	358966	0	0	7223.62		0	0
966.21	2589.51	0	2.14442	2.74157	2.98507	3.41322	0	139.452	551.53	359070	23.7396	1.37547	4718.03		0	0
1147.24	957.067	0.903247	1.54311	1.53524	3.05965	2.98094	8.00289	34.9229	34.2954	359404	5.61749	0.749542	6294.38		1	1
276.829	609.704	0	1.59592	2.14784	2.44221	2.78512	0	39.4381	140.554	360356	13.8834	1.1425	6970		0	0
843.511	1175.6	0	2.05135	2.54085	2.92609	3.07026	0	112.551	347.415	360746	10.7615	1.03187	5511.26		1	0
356.895	9998	1.10517	1.25377	1.03935	2.55254	3.99991	12.7401	17.9379	10.9485	360792	0	0	9998		0	0
2058.73	1281.21	0.970882	1.34655	0.898234	3.3136	3.10762	9.35151	22.2101	7.91104	360820	5.38616	0.731279	4386.97		1	1
1325.93	427.369	0.976623	1.43715	1.0355	3.12252	2.6308	9.47596	27.362	10.8517	360868	5.21456	0.717218	3246.29		1	1
247.935	6180.08	0	0.683783	0.877903	2.39434	3.79099	0.221249	4.82817	7.54923	361028	0	0	2976.52		0	0
225.822	6530.54	0.691571	1.41936	0.800071	2.35377	3.81495	4.91554	26.2641	6.31061	361124	0	0	5173.82		0	0
300.628	1198.25	0	1.56654	2.09798	2.47803	3.07855	0	36.8584	125.309	361276	11.2463	1.05101	6931.97		0	0
128.255	2952.49	1.10031	0.861256	0.858731	2.10807	3.47019	12.5982	7.26534	7.22322	362236	6.01568	0.779285	3969.34		0	0
173.508	1925.33	0.094653	0.8773	0.765155	2.23932	3.28451	1.24352	7.53876	5.82311	362330	0	0	3622.24		0	0
503.442	70.7432	1.02782	1.24133	0.745783	2.70195	1.84968	10.6615	17.4313	5.56907	362644	9.93254	0.99706	4661.77		0	0
213.037	725.654	1.13231	1.72425	0.892075	2.32846	2.86073	13.5616	52.997	7.79964	362858	21.0257	1.32275	6946.91		0	0
227.343	5551.93	0	1.1235	1.03685	2.35668	3.74444	0	13.2894	10.8856	362944	3.97218	0.599029	4851.47		0	0
1320.64	913.794	0	1.48024	1.73315	3.12078	2.96085	0	30.2162	54.0946	362969	0	0	6722.99		1	0
103.27	1827.76	0	0.349303	0.937886	2.01397	3.26192	0	2.23513	8.66735	363051	0	0	3505.64		0	0
216.164	4626.58	0.815642	1.27027	0.620611	2.33478	3.66526	6.54096	18.6324	4.17456	363785	0	0	3549.67		0	0
678.386	4580.64	0	2.2031	2.71776	2.83148	3.66093	0	159.625	522.11	363836	9.27295	0.967218	9998		0	0
178.815	152.943	0.919973	1.3758	0.341477	2.2524	2.18453	8.31711	23.7577	2.19521	364072	0	0	4990.88		0	0
109.18	0	0.254479	0	0.707333	2.03814	0	1.79671	0	5.09721	364375	0	0	3227.24		0	0
386.123	9998	1.36232	1.43098	0.819445	2.58673	3.99991	23.0313	26.9759	6.59849	364922	0	0	9998		0	0
5163.31	4408.31	1.18802	1.56131	1.27103	3.71293	3.64427	15.4178	36.4171	18.665	364944	0	0	0		1	1
494.725	689.098	1.0154	1.20494	0.646797	2.69436	2.83828	10.3609	16.0301	4.43401	365003	55.5779	1.7449	9998		0	0
180.023	2920.82	0.822984	0.903725	0.574989	2.25533	3.46551	6.65248	8.0117	3.75828	365753	7.2453	0.860057	3134.74		0	0
1535.49	600.452	0.963584	0.964527	0.36209	3.18625	2.77848	9.19567	9.21567	2.30192	366046	0	0	3398.38		1	1
1011.29	1788.87	0	1.85726	2.1729	3.00488	3.25258	0	71.9875	148.901	366229	15.5736	1.19239	3856.15		1	0
2241.86	1017.42	0.898667	1.3242	0.849414	3.35061	3.0075	7.91894	21.0959	7.06991	366284	0	0	4436.92		1	1
238.415	1764.64	0	1.86727	2.20207	2.37733	3.24666	0	73.6665	159.246	366337	4.57528	0.660417	6691.24		0	0
1568.43	956.875	0	1.34766	0.751364	3.19546	2.98086	0	22.267	5.6411	367073	0	0	4658.33		1	0
1352.76	530.997	1.0406	1.34183	0.690815	3.13122	2.72509	10.9799	21.97	4.90698	367362	0	0	4296.8		1	1
1553.22	494.339	0.842899	1.1412	0.713569	3.19123	2.69402	6.96464	13.842	5.17093	367539	0	0	3804.75		1	1
330.297	1861.47	0	1.99558	2.44302	2.51891	3.26986	0	98.9882	277.343	367584	0	0	7937		0	0
221.124	7468.89	0.719717	1.26725	0.837837	2.34464	3.87326	5.24466	18.5033	6.88393	367615	0.832411	0	5920.62		0	0
113.555	1116.25	1.25132	0.962953	0.209035	2.05521	3.04776	17.8368	9.18233	1.61821	367683	0.906338	0	5794.69		0	0
1117.71	893.254	0.744914	1.47659	1.04782	3.04833	2.95097	5.55795	29.9634	11.1639	369226	0	0	5930.64		1	1
337.161	968.862	0	1.66647	2.16867	2.52784	2.98626	0	46.3948	147.46	369265	0	0	3995.33		0	0
1408.65	699.595	0.798785	1.4746	1.19797	3.1488	2.84485	6.29195	29.826	15.775	370587	0	0	4426.72		1	1
1772.05	1361.6	0.614779	1.30926	1.16252	3.24848	3.13405	4.11888	20.3824	14.5384	370614	3.64772	0.562022	0		1	1
694.47	1507.54	0	1.69502	2.23802	2.84165	3.17827	0	49.5469	172.991	370668	16.1498	1.20817	361.956		0	0
3415.97	1797.59	0	1.40277	1.73641	3.53351	3.25469	0	25.2794	54.5022	370728	0	0	0		1	0
627.05	1273.28	0	1.60993	2.15935	2.7973	3.10492	0	40.731	144.329	370784	10.6688	1.02811	3195.74		0	0
1187.11	456.392	1.24376	1.39558	0.666917	3.07449	2.65934	17.5292	24.8648	4.64427	370840	16.8413	1.22637	2314.77		1	1
185.003	431.871	0	1.68536	2.24233	2.26718	2.63535	0	48.4576	174.716	370867	49.549	1.69503	9998		0	0
256.365	517.028	0	1.72298	2.23942	2.40886	2.71351	0	52.8418	173.548	370875	34.9349	1.54326	9998		0	0
1671.81	665.733	0.12302	1.13939	0.791945	3.22319	2.8233	1.32746	13.7845	6.19362	372255	0	0	4550.36		1	1
1634.69	761.322	0.9882	1.21023	0.785138	3.21344	2.88157	9.73195	16.2265	6.0973	372279	0	0	0		1	1
1354.75	826.376	0.407212	1.07458	0.944419	3.13186	2.91718	2.55395	11.8735	8.7987	372309	0	0	5662.95		1	1
1527.33	1000.13	0.663095	0.914414	0.899188	3.18393	3.00005	4.60358	8.21134	7.92844	372345	0	0	6125.15		1	1
321.084	775.429	0	1.51882	2.0903	2.50662	2.88954	0	33.023	123.113	372366	7.43449	0.871251	4180.38		0	0
2917.35	2274.6	1.11946	1.41165	0.504563	3.46499	3.35691	13.1661	25.8018	3.19568	372387	0	0	0		1	1
1468.19	669.617	0.92861	1.27469	1.2306	3.16678	2.82583	8.48419	18.823	17.0061	372465	0	0	0		1	1
3014.26	1268.05	0.984144	1.30082	0.659355	3.47918	3.10314	9.64148	19.9903	4.56409	372489	9.60026	0.982283	4729.06		1	1
1761.25	2160.87	0	1.85731	2.43047	3.24582	3.33463	0	71.9964	269.446	372507	0	0	0		1	0
1254.02	1267.04	1.05327	1.26198	0.500828	3.09831	3.10279	11.3051	18.28	3.16831	373001	0	0	4816.33		1	1
1473.79	762.911	0.578262	1.11339	1.00054	3.16844	2.88247	3.78671	12.9833	10.0124	373679	2.7718	0.442762	0		1	1
456.06	1382.65	0	1.7726	2.08407	2.65902	3.14071	0	59.2373	121.358	374562	16.8283	1.22604	6220.41		0	0
197.368	1232.06	0	1.54943	2.05961	2.29528	3.09063	0	35.4349	114.711	374631	1.86871	0.271542	9998		0	0
443.83	1024.91	0	1.52124	2.04606	2.64722	3.01068	0	33.2075	111.189	375206	2.367	0.374198	2792.92		0	0
1445.05	627.403	1.10967	1.16385	0.745507	3.15988	2.79755	12.8727	14.5833	5.56553	375397	0	0	0		1	1
1358.86	537.221	0	1.32177	0.565997	3.13317	2.73015	0	20.9782	3.68127	375568	0	0	5059.72		1	0
1334.58	599.451	1.18631	1.43645	0.593457	3.12535	2.77775	15.3571	27.3182	3.92154	375976	0	0	4296.79		1	1
1533.33	2025.17	0	1.92318	2.05393	3.18564	3.30646	0	83.7872	113.221	376037	15.9174	1.20187	3668.34		1	0
1851.25	981.368	0	1.85014	2.46153	3.26747	2.99183	0	70.817	289.419	376062	0.373663	0	7237.02		1	0
1508.32	561.781	0.518036	1.33126	0.826154	3.17849	2.74957	3.29637	21.4417	6.70123	376697	0	0	0		1	1
296.598	2389.56	0	1.91469	2.44348	2.47217	3.37832	0	82.1657	277.64	376754	11.8347	1.07316	1012.9		0	0
296.996	9998	1.16641	1.37619	1.00003	2.47275	3.99991	14.6692	23.7789	10.0006	377077	7.35254	0.866437	9641.43		0	0
748.782	494.215	0	1.68603	1.88016	2.87436	2.69392	0	48.5321	75.8861	377476	9.44024	0.974983	361.956		1	0
1378.2	655.915	0.93425	1.3085	0	3.13931	2.81685	8.59507	20.347	0	377900	0	0	4732.1		1	0
1348.74	672.947	0.596339	1.1555	1.23891	3.12993	2.82798	3.94766	14.3054	17.3344	378435	0	0	0		1	1
1629.44	648.752	0.734208	1.08743	0.786919	3.21204	2.81208	5.4226	12.23	6.12236	378476	0	0	0		1	1
2737.63	1959.65	1.05817	1.4667	1.34458	3.43738	3.29218	11.4333	29.2885	22.1096	378512	0	0	0		1	1
108.163	1200.27	1.2605	1.25528	0	2.03408	3.07928	18.2181	18.0004	0	378678	18.0786	1.25716	5663.16		0	0
156.545	1566.9	0.207234	1.10929	0.51789	2.19464	3.19504	1.61151	12.8614	3.29526	378897	2.44539	0.388348	4697.18		0	0
158.669	1953.84	0.979696	1.15768	0.731436	2.20049	3.29089	9.54324	14.3773	5.3881	379001	5.88599	0.76982	3377.48		0	0
271.609	9998	0.995843	0.928447	0.815784	2.43394	3.99991	9.90473	8.48101	6.54311	379874	0	0	9368.55		0	0
388.026	1003.69	0	1.60326	2.15887	2.58886	3.0016	0	40.1104	144.169	379900	3.56978	0.552642	6997.77		0	0
218.313	1233.12	0	1.78226	2.34289	2.33908	3.091	0	60.5701	220.236	379918	7.17272	0.855684	5745.41		0	0
509.823	1312.62	0	1.68402	2.1261	2.70742	3.11814	0	48.3082	133.691	379972	1.37946	0.139711	4589.69		0	0
330.164	9998	0.986616	1.19876	0.670761	2.51873	3.99991	9.69653	15.8036	4.68555	380414	0	0	5699.58		0	0
1073.49	1114.82	0	1.72381	1.99949	3.0308	3.0472	0	52.9437	99.8827	380435	0	0	0		1	0
1303.18	1268.02	0.0742213	1.20117	0.850262	3.11501	3.10313	1.18637	15.8918	7.08374	380490	0	0	9998		1	1
112.121	339.57	0	1.70803	2.23698	2.04969	2.53093	0	51.0535	172.574	380755	13.831	1.14085	9029.57		0	0
671.403	1680.49	0	1.74389	2.2599	2.82698	3.22544	0	55.4491	181.927	381229	14.1691	1.15134	9998		0	0
245.037	9998	1.11153	1.42307	0.0927242	2.38923	3.99991	12.928	26.489	1.23801	382452	0	0	5447.79		0	0
977.175	572.315	0.801495	1.29422	0.524331	2.98997	2.75764	6.33133	19.6886	3.3445	382756	0	0	4389.75		1	1
1606.97	864.59	0	1.11571	0.915723	3.20601	2.93681	0	13.053	8.23613	382808	0	0	0		1	0
1333.85	760.101	1.11572	1.19288	0.67592	3.12511	2.88087	13.0534	15.5913	4.74155	382849	0	0	5102.04		1	1
1598.35	687.425	0.910667	1.25915	0.812062	3.20367	2.83723	8.14079	18.1612	6.48727	382872	0	0	9609.17		1	1
226.393	2785.1	0.499267	1.13203	0.827674	2.35486	3.44484	3.15694	13.5529	6.72472	383350	0	0	3611.77		0	0
1573.36	728.997	0.523941	0.950416	0.948856	3.19683	2.86273	3.34149	8.92105	8.88907	383447	0	0	3814.05		1	1
1178.11	954.615	0	1.75107	1.99916	3.07119	2.97983	0	56.3731	99.8057	383473	0	0	0		1	0
1656.46	1392.29	0.565668	1.27086	1.23077	3.21918	3.14373	3.67848	18.6578	17.0127	383514	0	0	9594.95		1	1
1378.8	640.951	0.673081	0.899422	0.969907	3.1395	2.80683	4.71065	7.93272	9.33055	383552	0	0	0		1	1
3290.04	2138.91	0.802469	1.38645	1.11714	3.5172	3.33019	6.34555	24.3471	13.0961	383587	0	0	9998		1	1
3564.45	2191.44	0	1.77746	2.29751	3.55199	3.34073	0	59.9051	198.383	383643	0	0	4711.42		1	0
778.941	1053.84	0	1.77936	2.2081	2.8915	3.02277	0	60.1669	161.471	383712	5.74252	0.759102	4438.66		1	0
1311.42	807.044	0.674617	1.18203	0.775992	3.11774	2.9069	4.72735	15.2065	5.97024	384908	0	0	6149.09		1	1
357.798	910.458	0	1.83232	2.1766	2.55364	2.95926	0	67.9708	150.177	385080	0	0	6412.92		0	0
445.509	1154.88	0	1.87266	2.25229	2.64886	3.06254	0	74.5863	178.767	385615	6.73349	0.82824	361.956		0	0
1370.16	719.763	0.976016	1.3102	0.998943	3.13677	2.85719	9.46273	20.4268	9.97569	385862	8.26958	0.917483	4664.73		1	1
1215.36	941.694	0.854379	1.34642	1.33925	3.0847	2.97391	7.1512	22.2034	21.8397	385898	0	0	0		1	1
1160.12	794.631	0.908303	1.20649	0.8889	3.0645	2.90017	8.0966	16.0877	7.74283	385921	0	0	9998		1	1
131.673	966.896	0.332346	1.08722	0.278326	2.1195	2.98538	2.14954	12.2241	1.89813	386080	0	0	5409.96		0	0
180.36	2350.32	0.738336	1.12747	0.969793	2.25614	3.37113	5.47439	13.4114	9.3281	386344	1.92279	0.283933	3799.39		0	0
254.123	6963.41	1.07816	1.00626	0.514947	2.40504	3.84282	11.9717	10.1453	3.27301	386663	6.14861	0.788777	4166.85		0	0
292.247	1251.18	0	1.77483	2.09059	2.46575	3.09732	0	59.5424	123.195	386976	4.36401	0.639886	7734.13		0	0
903.525	580.95	1.05231	1.2258	1.14317	2.95594	2.76414	11.2801	16.819	13.905	387633	0	0	4922.71		1	1
977.236	523.055	0	1.16823	1.03123	2.99	2.71855	0	14.731	10.7457	387745	0	0	6175.7		1	0
795.026	958.693	0.205716	1.05216	0.867961	2.90038	2.98168	1.60589	11.2761	7.37838	388036	0	0	6412.69		1	1
443.858	989.636	0	1.74961	2.09587	2.64724	2.99548	0	56.1839	124.7	388061	5.36694	0.729726	5213.17		0	0
366.871	985.947	0	1.63388	2.18901	2.56451	2.99385	0	43.0406	154.53	388096	2.6633	0.425421	6830.88		0	0
104.416	1480.43	0.896536	1.16484	0	2.01877	3.17039	7.88019	14.6164	0	388267	0	0	3714.36		0	0
532.345	995.011	0	1.62529	1.97002	2.72619	2.99783	0	42.1976	93.3297	388555	16.9254	1.22854	7058.09		0	0
2543.33	1641.81	1.02639	1.21781	1.27992	3.4054	3.21532	10.6265	16.5124	19.0511	388579	0	0	8420.29		1	1
1218.38	590.982	0.445487	1.22472	1.11573	3.08578	2.77157	2.78925	16.7774	13.0535	388611	0	0	4483.85		1	1
1336.16	3598.88	0	1.91776	2.32477	3.12586	3.55617	0	82.7494	211.235	388635	14.8688	1.17227	6733.52		0	0
1061.33	825.813	0	1.07832	1.09865	3.02585	2.91688	0.475931	11.9761	12.5503	388874	0	0	5651.34		1	0
177.259	2112.26	0.890347	1.24306	0.608659	2.24861	3.32475	7.76867	17.501	4.06124	389254	4.40335	0.643784	0		0	0
977.703	957.449	0.944434	1.31635	1.02314	2.99021	2.98112	8.799	20.718	10.5472	389562	0	0	9308.65		1	1
221.433	4211.98	0.809904	1.26223	0.972981	2.34524	3.62449	6.45512	18.2906	9.39683	389639	0	0	5096.48		0	0
1880.1	1244.58	0.753572	1.29396	1.20471	3.27418	3.09502	5.66986	19.6771	16.0216	389763	7.48034	0.873922	0		1	1
130.169	1436.49	0.176875	0.643992	0.834723	2.11451	3.1573	1.50271	4.40546	6.83476	389807	0	0	6832.51		0	0
168.951	2450.36	0.748872	0.778694	0.479689	2.22776	3.38923	5.60882	6.00751	3.01779	390347	0	0	4054.23		0	0
538.175	984.81	0	1.78363	2.38542	2.73092	2.99335	0	60.7611	242.895	390408	6.74012	0.828668	4518.41		0	0
3057.33	3770.65	0	1.56582	1.76383	3.48534	3.57642	0	36.7978	58.0537	390445	0	0	9998		1	0
1613.99	3647.03	0	2.24917	2.62561	3.2079	3.56194	0	177.489	422.29	390623	127.697	2.10618	9998		1	0
2767.61	3241.42	0.746358	1.42279	1.43652	3.4421	3.51073	5.57645	26.4721	27.3224	390760	0	0	9998		1	1
2434.35	1380.34	0.828737	1.19429	1.17946	3.38638	3.13999	6.7412	15.642	15.1167	391024	11.3082	1.0534	5569.47		1	1
929.206	1410.16	0	1.71484	1.91948	2.96811	3.14927	0	51.8605	83.0762	391547	0	0	6102.62		1	0
1831.74	1026.36	0	1.17842	0.361998	3.26286	3.0113	0.543845	15.0808	2.30143	391804	0	0	7840		1	0
2244.88	1019.26	0.419885	1.34434	0.949483	3.35119	3.00828	2.62957	22.0975	8.9019	391897	0	0	4585.2		1	1
1955.97	1087.5	0.309368	1.18336	0.692972	3.29136	3.03643	2.03877	15.2532	4.93142	391917	0	0	9998		1	1
1246.87	623.181	0.952486	1.1886	0.948308	3.09582	2.79461	8.96367	15.4383	8.87786	392159	1.02805	0.0120141	5448.11		1	1
1404.57	653.582	1.06571	1.40359	0.95498	3.14754	2.8153	11.6334	25.3274	9.0153	392280	5.86721	0.768432	4663.6		1	1
461.299	997.624	0	1.8469	2.18198	2.66398	2.99897	0	70.2906	152.048	393255	7.17036	0.855541	0		0	0
151.083	3021.5	0.744316	0.592359	0.626187	2.17922	3.48022	5.5503	3.91164	4.22851	393282	1.05825	0.0245883	3271.82		0	0
1529.47	605.098	0.800295	1.16024	1.10783	3.18454	2.78183	6.31386	14.4625	12.8182	393337	0	0	4260.44		1	1
1910.63	1488.11	0.0624862	1.48645	1.76917	3.28118	3.17263	1.15475	30.6515	58.7726	393382	0	0	0		1	0
208.063	5770.61	0.93639	1.18102	0.41388	2.3182	3.76122	8.63754	15.1714	2.59346	393629	3.98497	0.600425	3712.7		0	0
1644.28	671.406	0	1.09076	0.692007	3.21598	2.82699	0.946721	12.3241	4.92047	394057	0.817638	0	0		1	0
1610.27	1239.41	0.0912881	1.10327	0.729141	3.2069	3.09321	1.23392	12.6844	5.3597	394105	0	0	0		1	1
453.18	851.837	0	1.6964	2.14887	2.65627	2.93036	0	49.7055	140.888	394694	0	0	4983.77		0	0
599.428	875.473	0.21443	1.20543	1.42186	2.77774	2.94224	1.63844	16.0485	26.4157	394712	0	0	9998		0	0
2351.48	1312.82	0.839097	1.36331	0.95893	3.37134	3.1182	6.90393	23.0839	9.09766	395470	0	0	9998		1	1
374.191	2643.03	0	2.23635	2.46128	2.57309	3.4221	0	172.327	289.254	396193	47.7613	1.67908	8592.61		0	0
2182.03	1081.81	0.71589	1.36969	0.595374	3.33886	3.03415	5.19865	23.4257	3.93889	396232	0	0	8957.87		1	1
1383.27	801.326	0.909904	1.08948	0.919225	3.14091	2.90381	8.12652	12.2879	8.30282	396251	0	0	5233.38		1	1
2312.6	1671.4	0.711477	1.40135	1.17483	3.3641	3.22308	5.14609	25.1971	14.9566	396274	0	0	6043.96		1	1
1223.38	799.138	0.953132	1.18415	0.838762	3.08756	2.90262	8.97701	15.2811	6.89861	396299	0	0	5122.88		1	1
2329.88	1428.34	0.833337	1.33204	0.994918	3.36733	3.15483	6.81297	21.4801	9.88367	396337	0	0	0		1	1
113.031	725.651	0.807528	1.11593	1.39789	2.0532	2.86073	6.4199	13.0595	24.9973	396359	39.762	1.59947	9998		0	0
186.078	870.082	0.483697	1.54092	1.7612	2.26969	2.93956	3.04577	34.7474	57.7035	396366	13.5907	1.13324	0		0	0
435.23	1284.99	0	1.72515	2.10293	2.63872	3.1089	0	53.1068	126.744	396398	19.3318	1.28627	9163.31		0	0
129.733	1041.12	0	1.01119	0.940057	2.11305	3.0175	0	10.2609	8.71078	397619	0	0	6921.55		0	0
1764.25	968.937	0.885313	1.44561	0.770652	3.24656	2.9863	7.67914	27.9003	5.89728	397702	0	0	5256.67		1	1
339.427	9998	1.26504	1.41511	0.755488	2.53075	3.99991	18.4092	26.0082	5.69492	397747	0	0	9982.41		0	0
2570.22	1302.55	1.11774	1.19657	1.03699	3.40997	3.11479	13.1142	15.7242	10.8889	397759	0	0	0		1	1
467.258	890.681	0	1.53992	2.0917	2.66956	2.94972	0	34.6669	123.511	398034	22.4545	1.3513	5780.53		0	0
437.338	1027.2	0	1.70065	2.0517	2.64082	3.01166	0	50.1933	112.642	398073	15.8284	1.19944	3954.02		0	0
223.345	5136.79	0.985338	1.25299	0.505657	2.34898	3.71069	9.66804	17.9057	3.20373	398263	14.9555	1.1748	8824.17		0	0
1108.12	678.155	0.382425	1.22958	1.25044	3.04459	2.83133	2.41226	16.9661	17.8008	399473	2.47765	0.39404	4756.41		1	1
1231.54	853.046	0.563037	1.29801	0.483274	3.09045	2.93097	3.65626	19.8614	3.04281	399492	0	0	3725.88		1	1
1092.09	1313.76	0.630882	1.28202	0.54819	3.03826	3.11852	4.27446	19.1432	3.53338	399534	1.91946	0.283179	0		1	1
651.508	606.069	0	1.74607	2.3962	2.81392	2.78252	0	55.7273	249.002	400200	24.2682	1.38504	9998		1	0
1595.9	1066.57	0.976089	1.34298	0.939001	3.20301	3.02799	9.46431	22.0284	8.68962	400557	0	0	9998		1	1
1607.5	1013.53	1.01201	0.875581	0.918002	3.20615	3.00583	10.2805	7.50898	8.27946	400632	6.4978	0.812766	0		1	1
131.174	889.136	0.69522	1.1938	0.00212201	2.11785	2.94897	4.95701	15.6241	1.0049	400663	2.80235	0.447523	6819.27		0	0
178.98	2289.46	0.727701	1.13141	0.840654	2.25281	3.35973	5.34197	13.5335	6.92874	400873	0	0	4114.93		0	0
240.877	221.955	0.987717	1.10009	1.01646	2.3818	2.34626	9.72113	12.5919	10.3863	401039	2.38154	0.376859	3994.89		0	0
736.783	1055.37	0	1.72646	2.18811	2.86734	3.02341	0	53.2676	154.21	401402	8.68747	0.938893	3201.44		1	0
1779.61	1001.13	1.00462	1.28562	0.774917	3.25032	3.00049	10.1071	19.3028	5.95549	401454	0	0	0		1	1
237.967	5452.78	0.504216	0.51287	0.799455	2.37652	3.73662	3.19312	3.25739	6.30166	401940	1.50769	0.178312	3512.92		0	0
1276.95	568.201	1.12174	1.16896	0	3.10617	2.7545	13.2356	14.7557	0.0422336	401953	0	0	4058.98		1	0
869.493	764.134	0.949261	1.34921	1.48713	2.93927	2.88317	8.89737	22.3463	30.6997	402287	0	0	0		1	1
1787.27	935.222	1.0519	0.947848	0.908189	3.25219	2.97091	11.2695	8.86846	8.09449	402334	0	0	6432.39		1	1
483.021	1303.31	0	1.50508	1.88487	2.68397	3.11505	0	31.9949	76.7135	402886	0	0	4724.5		0	0
466.434	982.452	0	1.54891	2.09768	2.66879	2.99231	0	35.3927	125.221	402913	7.06466	0.849091	5413.26		0	0
1182.74	709.144	0	1.35273	1.06641	3.07289	2.85073	0.750525	22.5283	11.6523	402936	0	0	9998		1	0
1502.33	2381.14	0	2.13772	2.4546	3.17677	3.37678	0	137.315	284.836	402979	7.07939	0.849996	9998		1	0
483.31	1048.65	0	1.78853	2.17885	2.68423	3.02063	0	61.451	150.957	404003	2.99049	0.475743	4579.35		0	0
1440.64	509.519	0.617313	1.00966	0.462701	3.15856	2.70716	4.14298	10.2248	2.90203	405026	0	0	4012.66		1	1
1473.98	811.251	0.139689	1.26024	1.05223	3.16849	2.90915	1.3794	18.2073	11.2779	405273	0	0	6960.05		1	1
531.52	1308.8	0	2.13441	2.56803	2.72552	3.11687	0	136.272	369.856	405338	0	0	9998		0	0
1398.22	688.857	0.320486	1.43115	1.05818	3.14558	2.83813	2.09163	26.9866	11.4335	405565	0	0	4024.09		1	1
1546.67	1104.24	0	1.55293	1.80412	3.1894	3.04307	0	35.7217	63.697	405611	0	0	9998		1	0
238.941	7258.83	0.567136	1.27046	0.901128	2.37829	3.86087	3.69093	18.6406	7.96394	406383	0	0	3694.99		0	0
161.825	2817.74	0.795092	0.812679	0.356674	2.20904	3.4499	6.23867	6.4965	2.27339	406559	0	0	6657.79		0	0
316.175	9998	1.22962	1.02381	1.06623	2.49993	3.99991	16.9675	10.5635	11.6474	407279	13.7857	1.13943	0		0	0
3296.15	3127.01	0	1.3722	1.05326	3.51801	3.49513	0.591308	23.5613	11.3047	407300	0	0	9998		1	0
1858.76	2242.31	0	1.70516	2.14433	3.26922	3.3507	0	50.7177	139.421	407361	0	0	9998		1	0
1490.11	806.003	1.19952	1.04252	0.456889	3.17322	2.90634	15.8314	11.0287	2.86345	407548	3.95449	0.59709	5051.04		1	1
516.376	1666.01	0	1.38652	1.79744	2.71297	3.22168	0	24.3511	62.7253	407776	0	0	8791.97		0	0
1147.06	682.512	0.0426939	1.28407	1.05343	3.05959	2.83411	1.1033	19.2342	11.3092	408209	0	0	3701.86		1	1
1310.25	836.257	0.170755	1.29461	1.33895	3.11735	2.92234	1.48168	19.7065	21.8246	408299	0	0	4281.41		1	1
407.113	1341.53	0	1.54945	2.03449	2.60971	3.1276	0	35.4365	108.266	408690	14.6592	1.16611	7922.71		0	0
301.641	1265.6	0	1.65283	2.03074	2.47949	3.1023	0	44.9605	107.335	408769	16.1336	1.20773	6672.88		0	0
825.465	2604.8	0	1.97426	2.54477	2.9167	3.41577	0	94.2449	350.567	409119	29.1817	1.46511	9998		0	0
1362.12	689.477	0	0.952659	0.807509	3.13422	2.83852	0	8.96724	6.41962	409991	0	0	0		1	0
1436.51	747.412	1.00172	1.26369	0.925411	3.15731	2.87356	10.0397	18.3524	8.42192	410016	0	0	8042.08		1	1
2992.05	1935.03	0.504962	1.19033	1.2829	3.47597	3.28669	3.19862	15.5	19.1824	410063	0	0	0		1	1
1903.3	1731.53	0	1.74152	2.10393	3.27951	3.23843	0	55.1462	127.037	410124	0	0	0		1	0
126.931	901.916	0.582432	0.958624	0	2.10357	2.95517	3.82324	9.09126	0.154842	410422	18.7191	1.27228	8824.17		0	0
1196.6	473.594	0.987179	1.33684	0.879333	3.07795	2.67541	9.7091	21.7188	7.57414	411229	0.493049	0	3837.6		1	1
784.462	695.491	0	1.56832	1.93525	2.89457	2.84229	0	37.0104	86.1492	411411	0	0	4008.58		1	0
359.366	1153.08	0	1.74317	2.06634	2.55554	3.06186	0	55.3571	116.504	411486	0.573215	0	7692.11		0	0
413.07	761.257	0	1.62641	2.0802	2.61602	2.88153	0	42.3068	120.283	411689	7.37504	0.867764	5935.51		0	0
145.344	1859.26	0	1.16013	0.953952	2.1624	3.26934	0	14.4586	8.99398	412140	0.709524	0	5057.27		0	0
1161.57	639.865	0.559095	1.24815	1.3783	3.06505	2.80609	3.62322	17.7072	23.8946	412369	2.54434	0.405576	4816.05		1	1
1918.34	942.021	0	1.33687	1.41583	3.28293	2.97406	0	21.7205	26.0514	412394	0	0	4202.88		1	0
2953.05	2116.72	0.481408	1.22177	1.29212	3.47027	3.32566	3.02976	16.6638	19.5941	412434	0	0	0		1	1
184.712	2559.46	0.703036	1.26542	0.524217	2.2665	3.40815	5.04703	18.4256	3.34362	412829	0.340504	0	3276.7		0	0
132.672	1471.71	0.907865	0	0	2.12278	3.16782	8.08844	0	0.777156	413185	0	0	4438.55		0	0
195.413	229.809	0	1.12823	1.02428	2.29095	2.36137	0	13.4346	10.5751	413686	0	0	3425.41		0	0
1197.86	570.436	0.694278	1.40976	1.28564	3.0784	2.75621	4.94627	25.6896	19.3037	414029	9.08303	0.958231	1663.83		1	1
225.748	5868.16	0.786574	1.2005	0.788792	2.35362	3.7685	6.1175	15.8672	6.14882	414918	0	0	4623.5		0	0
1125.65	505.62	0	1.38705	1.08601	3.0514	2.70382	0	24.3807	12.1902	414991	0	0	5403.24		1	0
1644.72	1070.37	0.642965	1.20954	0.974946	3.21609	3.02953	4.39507	16.201	9.43943	415020	0	0	7631.44		1	1
2866.44	1024.3	0.91073	1.50617	1.07027	3.45734	3.01043	8.14198	32.0752	11.7562	415908	0	0	4341.25		1	1
1168.62	825.418	0.82792	1.39616	1.09911	3.06767	2.91667	6.72852	24.8975	12.5634	416369	0	0	9998		1	1
147.886	1895.61	1.02813	1.24026	0.777124	2.16993	3.27775	10.6692	17.3884	5.98582	416486	1.12593	0.0515108	5192.94		0	0
707.817	1660.24	0	2.03639	2.4465	2.84992	3.22017	0	108.74	279.573	416541	0	0	7431.14		0	0
1480.2	551.929	0.790197	1.31727	1.02506	3.17032	2.74188	6.16875	20.7619	10.594	416911	3.48995	0.542819	0		1	1
2419.55	1023.7	0	1.20462	0.79843	3.38374	3.01017	0	16.0184	6.2868	416950	0	0	4997.35		1	0
1310.29	609.501	0.788292	1.26635	0.700529	3.11737	2.78497	6.14175	18.4649	5.01799	417175	0	0	4033.44		1	1
2061.93	5315.52	0	2.29263	2.84653	3.31427	3.72555	0	196.167	702.314	417243	70.3979	1.84756	9998		1	0
1269.75	444.443	0.892923	1.29884	0.444569	3.10372	2.64782	7.81489	19.8994	2.78336	418143	0	0	4832.07		1	1
230.358	4943.19	0.642388	0.558044	0.984567	2.3624	3.69401	4.38923	3.61446	9.65088	418285	0.682686	0	4333.47		0	0
460.429	1023.74	0	1.65331	2.14308	2.66316	3.01019	0	45.0105	139.021	418301	5.87788	0.769221	5677.13		0	0
945.16	1208.27	0	1.9275	2.41735	2.97551	3.08217	0	84.6246	261.429	418335	0	0	9998		1	0
301.507	1119.03	0	1.63019	2.08762	2.4793	3.04884	0	42.677	122.355	418381	1.23493	0.0916424	7126		0	0
169.86	1200.76	0	1.55098	2.07499	2.23009	3.07946	0	35.5617	118.849	418421	12.1921	1.08608	5424.93		0	0
563.845	1156.45	0	1.64953	2.20429	2.75116	3.06313	0	44.6197	160.063	418601	1.90727	0.280412	3716.71		0	0
804.698	1231.73	0	1.88213	2.62933	2.90563	3.09052	0	76.2312	425.927	418623	5.58264	0.74684	5489.51		1	0
907.685	2147.06	0	1.87536	2.40513	2.95794	3.33185	0	75.0525	254.174	418687	10.9805	1.04062	6583.2		0	0
121.793	1131.97	0.878851	0.666095	0	2.08562	3.05384	7.56574	4.63548	0.10202	418881	2.88664	0.460393	3242.04		0	0
919.382	634.161	1.24444	1.2659	0.721401	2.9635	2.8022	17.5565	18.4461	5.26504	419576	0	0	4438.09		1	1
743.553	662.269	0	1.42484	1.53073	2.87131	2.82103	0	26.5974	33.9417	419606	0	0	5966.68		1	0
1138.25	505.222	1.09723	1.08578	0.682221	3.05624	2.70348	12.5093	12.1837	4.81085	419750	8.56929	0.932945	3949.48		1	1
1206.54	1231.81	0	1.64952	2.04163	3.08154	3.09054	0	44.6186	110.061	419910	11.2061	1.04946	1663.83		1	0
1324.09	5196.42	1.02959	1.3202	0.252247	3.12192	3.7157	10.705	20.9027	1.78751	419977	0	0	5461.77		0	0
1990.85	1659.24	0	1.50831	1.33011	3.29904	3.21991	0	32.234	21.3851	420009	0	0	3471.8		1	0
2641.87	3317.59	0	2.25927	2.84185	3.42191	3.52082	0	181.664	694.79	420084	0	0	9998		1	0
233.856	4969.7	1.0703	1.33383	0.897816	2.36895	3.69633	11.7572	21.5691	7.90343	420248	12.6754	1.10296	3164.06		0	0
3146.27	4199.65	0	2.00861	2.40848	3.4978	3.62321	0	102.003	256.142	420531	0	0	0		1	0
1606.74	1293.97	0.616427	1.10633	0.559083	3.20595	3.11192	4.13454	12.774	3.62312	421889	0	0	0		1	1
1455.73	857.051	0.65729	1.42267	1.28429	3.16308	2.93301	4.54245	26.4646	19.2436	422584	2.77265	0.442895	4184.4		1	1
2897.06	1096.11	0.786441	1.06733	0.396142	3.46196	3.03986	6.11563	11.6769	2.48967	422609	0	0	0		1	1
2386.31	1178.8	0.0940434	1.20976	1.08614	3.37773	3.07144	1.24178	16.2092	12.1939	422988	0	0	6100.78		1	1
815.016	1554.24	0	2.19903	2.73091	2.91117	3.19152	0	158.135	538.153	423019	7.48857	0.874399	9998		0	0
1261.84	1131.12	0	1.72742	2.08536	3.101	3.05351	0	53.3856	121.718	423035	9.60665	0.982572	0		1	0
1543.3	1202.94	0.974151	1.41488	1.25444	3.18845	3.08024	9.42217	25.9942	17.9655	423063	0	0	0		1	1
3079.2	4845.76	0	1.58228	2.15496	3.48844	3.68536	0	38.2191	142.876	423088	0	0	4862.44		1	0
374.778	886.425	0	1.54794	2.0334	2.57377	2.94764	0	35.3132	107.994	423927	8.50305	0.929575	4781.97		0	0
322.093	1176.86	0	1.84915	2.46321	2.50798	3.07072	0	70.6563	290.544	423953	22.6132	1.35436	9998		0	0
159.153	107.4	1.29392	1.16941	0.459516	2.20182	2.031	19.6753	14.7709	2.88082	425013	0.657254	0	6863.72		0	0
2084.57	1178.33	0.825157	0.773821	0.984297	3.31902	3.07127	6.68585	5.94047	9.64489	425208	0	0	6460.72		1	1
291.29	954.205	0	1.69232	2.15995	2.46433	2.97964	0	49.2404	144.526	425243	20.8336	1.31876	7418.11		0	0
1813.59	754.544	0.595708	1.13806	0.914378	3.25854	2.87768	3.94192	13.7424	8.21066	425760	0	0	4328.15		1	1
2332.71	1633.12	0.561814	1.33921	1.22101	3.36786	3.21302	3.64598	21.8379	16.6345	425896	0	0	4044.69		1	1
1504.93	3427.31	0	2.02244	2.53809	3.17752	3.53495	0	105.303	345.214	425949	17.3694	1.23978	3620.92		1	0
1425.86	955.13	1.1305	1.25669	0.686479	3.15408	2.98006	13.5052	18.0587	4.85824	426283	0	0	3912.01		1	1
1814.52	1055.6	0.42052	1.28014	0.80697	3.25876	3.0235	2.63342	19.0608	6.41166	426324	0	0	9998		1	1
1765.79	1676.13	0.436845	1.4507	0.670986	3.24694	3.22431	2.73429	28.2295	4.68798	426826	0	0	9998		1	1
106.493	81.4239	1.11831	1.27201	0	2.02732	1.91075	13.1313	18.7071	0	427064	8.09877	0.908419	3778.56		0	0
1374.56	597.128	0.79489	1.03258	0.627239	3.13816	2.77607	6.23577	10.7791	4.23876	427334	0	0	0		1	1
1323.56	748.506	1.06211	1.21185	1.21182	3.12174	2.8742	11.5373	16.2872	16.2863	427564	0	0	5345.88		1	1
2373.89	1000.23	0	1.18057	0.667754	3.37546	3.0001	0	15.1556	4.65323	427595	0	0	0		1	0
401.167	1126.16	0	1.68843	2.1711	2.60333	3.0516	0	48.801	148.286	427644	5.32593	0.726396	4301.93		0	0
168.178	2015.67	1.07307	1.07415	0.316664	2.22577	3.30442	11.8323	11.8619	2.07331	428372	0.539973	0	4201.03		0	0
382.353	874.552	0	1.8187	2.1013	2.58246	2.94179	0	65.8722	126.27	428488	0	0	7408.08		0	0
1373.69	878.044	1.001	1.1583	0.478069	3.13789	2.94352	10.023	14.3979	3.00655	428828	0	0	4103.82		1	1
1337.31	652.571	0.735221	1.43482	0.982353	3.12623	2.81463	5.43526	27.2159	9.60181	429586	0	0	3976.99		1	1
1273.91	632.252	0.554383	1.17551	0.979584	3.10514	2.80089	3.58412	14.9798	9.54079	429616	0	0	3757.76		1	1
1125.64	411.012	0.773277	1.26789	0.647298	3.0514	2.61385	5.93304	18.5305	4.43913	429696	5.15402	0.712146	4084.88		1	1
2145.48	1710.16	0.962901	1.44895	1.24901	3.33152	3.23304	9.18124	28.1158	17.7422	429736	0	0	0		1	1
2805.86	1289.48	0.711744	1.07284	1.12869	3.44807	3.11041	5.14925	11.8262	13.4489	429797	0	0	0		1	1
3698.05	2233.17	0	1.43437	1.24927	3.56797	3.34892	0	27.1876	17.7527	430113	0	0	4810.83		1	0
611.505	3142.81	0	1.84202	2.1375	2.7864	3.49732	0	69.5061	137.247	430158	31.2115	1.49431	7454.39		0	0
1351.66	677.473	0	1.06246	0.940561	3.13087	2.83089	0.975369	11.5467	8.72089	430214	0	0	9998		1	0
213.404	209.944	1.16807	1.54651	0.961062	2.3292	2.3221	14.7254	35.1977	9.14243	430320	15.4942	1.19017	2672.58		0	0
110.004	1127.17	0.842444	1.07673	0.589539	2.04141	3.05199	6.95736	11.9324	3.88632	430945	0	0	6311.05		0	0
2243.6	1953.46	0	1.70214	2.21009	3.35094	3.2908	0	50.3659	162.216	431725	0	0	6220.65		1	0
1314.16	594.521	0	1.12674	0.912745	3.11865	2.77417	0.0959056	13.3888	8.17985	431917	0	0	4781.97		1	0
477.244	1366.41	0	1.67851	2.12737	2.67874	3.13558	0	47.6991	134.082	431953	5.76516	0.760811	7917.63		0	0
1524.4	2047.5	0	1.64615	1.94866	3.1831	3.31122	0	44.2738	88.8507	431977	0	0	9998		1	0
1324.19	666.336	0	0.9151	0.972426	3.12195	2.82369	0	8.22431	9.38482	432123	0	0	3812.44		1	0
1611.89	1087.92	0	1.3213	1.72413	3.20733	3.0366	0	20.9555	52.9817	432142	0	0	0		1	0
2770.18	1695.1	0	1.63968	2.10085	3.44251	3.2292	0	43.619	126.139	432164	0	0	0		1	0
896.194	1356.01	0	1.83401	2.29039	2.9524	3.13226	0	68.2361	195.16	432190	0	0	9998		1	0
1775.88	1090.61	0	1.13194	1.13755	3.24941	3.03767	0	13.5501	13.7262	433081	0	0	4677.37		1	0
1042.88	515.526	0.849665	1.2379	1.08935	3.01823	2.71225	7.074	17.2943	12.2844	433209	0.658316	0	3973.87		1	1
405.03	9998	0.82971	1.24886	0.934417	2.60749	3.99991	6.75632	17.736	8.59838	433703	0	0	9998		0	0
959.222	1613.31	0.0771604	1.60088	1.86631	2.98192	3.20772	1.19443	39.891	73.5047	433722	22.2949	1.34821	9998		1	0
667.237	1094	0	1.71597	2.10263	2.82428	3.03902	0	51.9965	126.657	433743	37.6147	1.57536	8173.23		0	0
373.765	825.856	0	1.69205	2.02184	2.5726	2.9169	0	49.2099	105.158	433766	8.32418	0.920341	0		0	0
1398.85	1796.52	0	1.78895	2.1837	3.14577	3.25443	0	61.5105	152.65	433902	0	0	0		1	0
759.689	2581.46	0	2.13731	2.69974	2.88064	3.41187	0	137.187	500.888	433966	22.077	1.34394	8757.74		0	0
1167.41	725.4	0.476387	1.12575	0.88056	3.06722	2.86058	2.99493	13.3581	7.59555	435114	0	0	4561.24		1	1
1544.19	1030.59	1.02226	1.5592	0.792922	3.1887	3.01309	10.526	36.2408	6.20758	435143	0	0	0		1	1
600.092	1156.85	0	1.76315	2.45304	2.77822	3.06328	0	57.9624	283.815	435540	8.31046	0.919625	0		0	0
239.45	7826.52	0.856254	1.28247	0.624281	2.37921	3.89357	7.18215	19.1634	4.20999	435830	0.205657	0	4543.32		0	0
1357.18	398.715	0.800159	1.35208	0.825997	3.13264	2.60066	6.31188	22.4948	6.69879	435918	0	0	3278.97		1	1
469.714	1527.26	0	1.68684	2.11111	2.67183	3.18391	0	48.6233	129.155	435970	4.48134	0.651408	5375.58		0	0
888.983	598.725	0	1.19257	1.08191	2.94889	2.77723	0	15.5802	12.0757	436001	0	0	5359.33		1	0
712.522	993.71	0	1.55894	1.6529	2.8528	2.99726	0	36.2193	44.9676	436040	0	0	9998		1	0
269.929	1194.81	0	1.75073	2.24809	2.43125	3.0773	0	56.3283	177.048	436235	11.4348	1.05823	7387.56		0	0
897.462	835.194	0	1.30257	1.66172	2.95302	2.92179	0	20.0708	45.8898	436263	0	0	6211.75		1	0
271.869	1095.2	0	1.59148	1.98199	2.43436	3.0395	0	39.0374	95.9384	436284	2.47587	0.393727	9975.36		0	0
2155.49	1694.16	0	1.32928	1.58096	3.33355	3.22895	0	21.3442	38.1032	436322	0	0	0		1	0
1088.9	2444.92	0	1.83517	2.39064	3.03699	3.38826	0	68.4177	245.831	436351	4.14384	0.617403	2688.74		1	0
585.013	731.873	0	1.62218	2.08661	2.76717	2.86444	0	41.8966	122.07	437265	0	0	3961.07		0	0
393.974	907.173	0	1.35812	1.66944	2.59547	2.95769	0	22.81	46.7137	437640	0	0	6670.79		0	0
3137.37	2897.93	0	1.60743	1.6575	3.49657	3.46209	0	40.4972	45.4469	437668	0	0	4684.86		1	0
1439.16	592.496	0	1.41477	0.690125	3.15811	2.77269	0	25.9881	4.8992	438305	0	0	3689.46		1	0
137.678	3008.77	0.799118	1.266	1.07392	2.13886	3.47839	6.29677	18.4501	11.8554	438532	0	0	6189.49		0	0
1997.32	2851.41	0	2.23268	2.81539	3.30045	3.45506	0	170.874	653.718	438710	7.39088	0.868696	0		1	0
1940.19	948.345	0	1.21983	0.94356	3.28784	2.97697	0.653659	16.5893	8.78132	438764	0	0	0		1	0
237.672	1106.89	0	1.51741	1.99246	2.37598	3.0441	0	32.9162	98.2788	438809	0	0	5812.18		0	0
3598.92	2681.49	0	1.60991	1.90946	3.55617	3.42838	0	40.7297	81.1829	438838	0	0	0		1	0
1587.99	2202.35	0	1.94782	2.45765	3.20085	3.34289	0	88.6785	286.848	438959	13.6454	1.13499	5438.75		1	0
1737.29	3792.38	0	2.31904	2.91136	3.23987	3.57891	0	208.466	815.378	440511	59.7308	1.7762	9998		1	0
204.1	816.04	0	1.48509	2.15089	2.30984	2.91171	0	30.5552	141.543	440566	10.6548	1.02755	9990.92		0	0
1387.35	780.136	0	1.1418	0.488252	3.14219	2.89217	0.826837	13.861	3.07788	440619	0	0	4984.07		1	0
2140.51	1392.24	0.407986	1.18082	0.945974	3.33052	3.14371	2.5585	15.1644	8.83027	440682	0	0	7712.05		1	1
1116.42	2736.11	0	1.96142	2.35524	3.04783	3.43713	0	91.5	226.59	441332	10.9058	1.03766	4534.45		0	0
2136.87	1247.33	0	1.76783	2.41119	3.32978	3.09598	0	58.5902	257.747	441403	0	0	9998		1	0
342.898	1374.36	0	1.66331	2.18961	2.53516	3.1381	0	46.0586	154.742	441447	14.3133	1.15574	1012.9		0	0
859.081	1880.38	0	1.97187	2.61413	2.93403	3.27424	0	93.7278	411.274	441527	16.7125	1.22304	6710.15		0	0
261.059	9998	0.98441	1.50779	0.645028	2.41674	3.99991	9.6474	32.1953	4.41599	442820	8.97984	0.953269	8599.77		0	0
1462.34	991.744	0	1.78509	2.11597	3.16505	2.9964	0	60.9665	130.609	442862	0	0	7149.47		1	0
1398.53	1169.02	0.555881	1.25873	0.95491	3.14567	3.06782	3.59651	18.144	9.01384	442969	0	0	6225.48		1	1
748.144	861.055	0	1.64337	1.93184	2.87399	2.93503	0	43.9915	85.4745	442991	0	0	4375.3		1	0
810.941	549.477	0.928974	1.20802	0.304767	2.90899	2.73995	8.4913	16.1443	2.01728	443016	0	0	6691.78		1	1
1619.69	842.742	0	1.17549	0.879404	3.20943	2.92569	0	14.9793	7.57537	443039	0	0	4532.26		1	0
1356.92	878.277	0.360577	1.32364	0.885241	3.13255	2.94363	2.29391	21.069	7.67788	443077	0	0	9309.89		1	1
1896.86	1280.13	0.903508	1.18829	0.315532	3.27803	3.10725	8.0077	15.4274	2.06791	443110	6.15887	0.789501	0		1	1
1533.77	1290.63	0	1.39854	1.61954	3.18576	3.1108	0	25.0345	41.6426	443188	0	0	5143.64		1	0
178.161	1359.03	0.90494	1.23538	0.598618	2.25081	3.13323	8.03415	17.194	3.96843	444157	5.71759	0.757213	7106.49		0	0
247.559	4405.53	0	0	0.694275	2.39368	3.644	0	0	4.94624	445028	0	0	3003.95		0	0
1474.68	805.41	0	1.29993	1.11745	3.1687	2.90602	0	19.9496	13.1055	445681	0	0	4003.18		1	0
281.914	9998	1.01353	0.749975	0.663854	2.45012	3.99991	10.3164	5.62309	4.61162	446111	0	0	4112.08		0	0
1333.48	751.775	0.427976	1.08622	0.782479	3.12499	2.87609	2.67902	12.1961	6.06008	446709	0	0	6036.39		1	1
2126.36	1460.6	0	1.5683	1.18444	3.32764	3.16453	0.587731	37.0086	15.291	446744	0	0	5932.47		1	0
1163.6	1441.9	0	1.68868	2.22578	3.0658	3.15894	0	48.8296	168.182	446783	0	0	7543.85		1	0
113.172	861.891	0	1.11111	0.945556	2.05374	2.93545	0	12.9155	8.82178	446801	0	0	9998		0	0
1495.22	1002.48	0.607395	1.19495	0.802801	3.1747	3.00107	4.04944	15.6657	6.3504	447758	0	0	9998		1	1
303.365	22.4221	1.04427	0.86652	0.865219	2.48197	1.35068	11.0731	7.35394	7.33195	448221	2.22929	0.348166	5797.58		0	0
1083.8	641.346	0.816358	1.31344	0.442798	3.03495	2.80709	6.55176	20.5799	2.77203	448933	0	0	0		1	1
677.424	1152.99	0	1.52515	1.62531	2.83086	3.06183	0	33.5085	42.1995	449076	0	0	6807.01		0	0
1360.41	570.736	0.79696	1.13704	0.695125	3.13367	2.75644	6.26555	13.7102	4.95593	449113	0	0	4966.11		1	1
1979.41	1517.98	0	1.59578	2.03724	3.29654	3.18127	0	39.4261	108.953	449146	0	0	4803.27		1	0
1067.19	799.939	0	1.28454	1.04342	3.02824	2.90306	0.79634	19.2548	11.0514	449985	0	0	4053.79		1	0
1183.98	922.726	0.247107	1.45845	1.05377	3.07334	2.96507	1.76647	28.7378	11.3179	450031	0	0	9998		1	1
281.769	9998	0	0.50143	0.996059	2.44989	3.99991	0	3.17271	9.90967	452024	0	0	4630.65		0	0
1504.49	456.829	0.78325	0.948282	0.679862	3.17739	2.65975	6.07086	8.87733	4.78478	452089	0	0	3961.5		1	1
1600.25	1052.77	1.01822	1.21791	0.810988	3.20419	3.02233	10.4283	16.5161	6.47125	452354	0	0	0		1	1
183.08	2214.05	0.969192	1.22163	0.824503	2.26264	3.34519	9.31519	16.6583	6.67579	452457	0	0	3635.33		0	0
371.621	934.444	0	1.21489	1.81344	2.5701	2.97055	0	16.4018	65.0789	452598	2.72396	0.435201	3647.87		0	0
251.672	5706.34	1.07814	1.28032	0.672559	2.40083	3.75636	11.9711	19.0689	4.705	452919	0	0	3934.26		0	0
1307.31	772.556	0.244987	0.988514	1.11079	3.11638	2.88793	1.75787	9.739	12.906	453010	0	0	0		1	1
173.606	1826.74	0.546287	0.806846	0.540872	2.23956	3.26168	3.51793	6.40982	3.47434	453153	0	0	4263.34		0	0
119.71	201.233	0.264264	0.907253	0.414796	2.07813	2.3037	1.83765	8.07706	2.59894	453726	0	0	4167.89		0	0
258.682	9998	1.14364	0.912214	0	2.41277	3.99991	13.92	8.16985	0.278244	453976	9.94111	0.997435	361.956		0	0
1037.11	813.343	1.21511	1.44635	0.158907	3.01583	2.91027	16.4102	27.9483	1.44181	454975	0	0	6478.66		1	1
1334.47	1398.87	0	1.53981	1.69084	3.12531	3.14578	0	34.6584	49.0722	455110	0	0	3747.89		1	0
1261.44	698.325	0.888816	1.05042	0	3.10087	2.84406	7.74134	11.231	0.779846	455128	0	0	6225.99		1	0
230.692	965.468	0	1.50482	2.03875	2.36303	2.98474	0	31.9755	109.334	455412	3.73337	0.572101	6498.51		0	0
1868.25	1220.93	0	1.61691	1.91576	3.27144	3.08669	0	41.3915	82.3683	455444	0	0	0		1	0
980.949	812.537	0.987953	1.43228	1.38296	2.99165	2.90984	9.72642	27.0571	24.1527	456019	0	0	0		1	1
1257.15	1066.71	1.1701	1.24139	0.929037	3.09939	3.02805	14.7946	17.4337	8.49253	456044	0	0	9998		1	1
1090.16	629.003	0.692637	1.18111	1.09902	3.03749	2.79865	4.92762	15.1742	12.5608	456571	0	0	4184.76		1	1
134.918	3621.01	0.948807	0.608476	0.856155	2.13007	3.55883	8.88806	4.05953	7.1805	456720	5.04071	0.702491	3959.59		0	0
233.378	8341.59	0.84225	1.20932	1.0369	2.36806	3.92125	6.95424	16.1927	10.8867	457192	5.93707	0.773572	0		0	0
821.97	639.82	0	1.4627	1.5424	2.91486	2.80606	0	29.0204	34.8657	457343	0	0	7462.97		1	0
1540.61	823.046	0	1.24629	1.05873	3.18769	2.91542	0.761478	17.6314	11.4481	457371	0	0	4450.03		1	0
1354.19	1037.76	0	1.45724	1.45589	3.13168	3.0161	0	28.6573	28.5684	457413	0	0	7184.06		1	0
1274.19	471.858	1.13839	0.800576	0.470493	3.10523	2.67381	13.7529	6.31794	2.95456	457456	0	0	0		1	1
2498.53	1783.06	0	1.39825	1.2625	3.39769	3.25117	0	25.0181	18.3021	457483	0	0	0		1	0
113.635	1419.45	0	1.79515	2.4459	2.05551	3.15212	0	62.3946	279.191	457505	18.5729	1.26888	9998		0	0
1341.73	1168.26	0.447388	1.35959	1.0709	3.12767	3.06754	2.80148	22.8873	11.7734	458857	0	0	9998		1	1
306.296	9998	0.685984	1.10695	0.953964	2.48614	3.99991	4.85271	12.7923	8.99423	459872	0	0	5468.66		0	0
116.92	1569.08	1.02451	1.12853	0.0156044	2.06789	3.19564	10.5807	13.4439	1.03658	460744	4.10719	0.613545	6504.3		0	0
1431.88	739.458	0	1.27306	0.724394	3.15591	2.86891	0	18.7525	5.30144	461310	0	0	4396.06		1	0
1673.17	882.415	0	1.5524	2.01553	3.22354	2.94567	0	35.6781	103.64	461354	0	0	0		1	0
1226.73	648.613	0.882136	1.32317	0.842986	3.08875	2.81199	7.62317	21.0459	6.96603	461382	0	0	4754.73		1	1
1293.4	1095.25	0.8033	1.29561	1.2208	3.11173	3.03951	6.3577	19.7521	16.6265	461403	0	0	9998		1	1
227.189	7377.13	0.97272	1.01486	0.563794	2.35639	3.86789	9.39117	10.3482	3.66264	461935	0.702397	0	7457.3		0	0
1289.05	746.602	0.853881	1.19211	0.979998	3.11027	2.87309	7.14301	15.5635	9.54988	462367	0	0	0		1	1
850.241	1884.69	0	1.60834	2.00257	2.92954	3.27524	0	40.5826	100.593	462404	13.1226	1.11802	4148.81		0	0
264.46	5026.76	1.05752	1.20714	0.69446	2.42236	3.70129	11.4162	16.1117	4.94834	463988	9.11806	0.959902	3795.27		0	0
596.99	1356.44	0	2.0576	2.53571	2.77597	3.1324	0	114.183	343.327	464459	0	0	8132.41		0	0
826.596	1287.57	0	1.69754	1.9878	2.91729	3.10977	0	49.8353	97.2289	464482	0	0	5423.35		1	0
2092.76	1566.83	0	1.67479	1.97236	3.32072	3.19502	0	47.2925	93.8349	464511	0	0	0		1	0
948.775	547.563	1.157	1.34065	0.662582	2.97716	2.73843	14.355	21.9102	4.59814	464602	0	0	5229.81		1	1
418.444	1698.74	0	1.65925	2.23533	2.62164	3.23013	0	45.63	171.92	464641	11.1535	1.04741	6913.01		0	0
1193.94	538.16	0	1.07901	1.07734	3.07698	2.73091	0	11.9953	11.9491	464839	0	0	4831.13		1	0
821.812	577.407	1.08849	1.25711	1.04142	2.91477	2.76148	12.26	18.0764	11.0007	465092	0	0	5485.72		1	1
870.495	953.613	0.200105	1.20784	1.55235	2.93977	2.97937	1.58528	16.1376	35.6735	465119	0	0	7634.15		1	1
2177.84	887.129	0.396145	1.21993	0.948775	3.33803	2.94799	2.48969	16.593	8.8874	465159	0	0	0		1	1
1973.99	1826.86	0.777317	1.59713	1.22468	3.29534	3.2617	5.98849	39.5485	16.7758	465200	0	0	0		1	1
218.726	970.654	0	1.49064	2.00831	2.3399	2.98706	0	30.9485	101.931	465261	9.94255	0.997498	0		0	0
1603.69	1401.79	0	1.76749	2.09738	3.20512	3.14668	0	58.5457	125.134	465514	0	0	0		1	0
1183.54	1225.75	0.637186	1.34182	0.950553	3.07318	3.0884	4.33697	21.9695	8.92386	465533	0	0	9998		1	1
1430.27	2266.13	0	1.9083	2.41999	3.15542	3.35529	0	80.9659	263.021	465567	0	0	0		1	0
1205.64	755.672	0	1.07638	1.13205	3.08122	2.87833	0	11.9228	13.5535	466824	0	0	2580.94		1	0
112.521	1099.02	0.47176	1.14763	0.850683	2.05123	3.04101	2.96319	14.0484	7.0906	467512	0	0	4837.04		0	0
1720.15	789.876	0.740861	1.34785	0.978522	3.23557	2.89756	5.50632	22.2769	9.51748	467570	0	0	0		1	1
1350.96	665.528	0.339825	1.33366	0.938637	3.13064	2.82317	2.18688	21.5608	8.68234	467594	0	0	5824.38		1	1
236.896	6551.97	0.835326	1.36603	0.787657	2.37456	3.81637	6.84425	23.229	6.13277	467848	0	0	3824.16		0	0
1883.17	1241.28	0.459413	1.14231	1.1231	3.27489	3.09387	2.88014	13.8775	13.277	468238	0	0	7454.74		1	1
654.492	1362.74	0	1.84688	2.25899	2.8159	3.13441	0	70.2884	181.548	468391	5.28403	0.722965	5357.09		0	0
1124.17	549.649	0.955133	1.29877	0.775404	3.05083	2.74009	9.01847	19.8964	5.96216	468495	4.74938	0.676637	0		1	1
2472.92	1690.09	0.880336	1.3249	0.735921	3.39321	3.22791	7.59165	21.13	5.44404	469056	0	0	9998		1	1
114.536	1725.75	0.816927	1.26675	0.817545	2.05894	3.23698	6.56036	18.482	6.56968	469255	6.62233	0.821011	6181.68		0	0
1400.65	487.508	0.0444823	1.02368	0.626314	3.14633	2.68798	1.10785	10.5605	4.22975	469762	0	0	0		1	1
2166.56	1299.38	0	1.43294	1.54738	3.33577	3.11374	0	27.0982	35.2677	469783	0	0	5626.9		1	0
244.393	1078.91	0	1.62006	2.22046	2.38809	3.03299	0	41.6931	166.135	470176	5.01667	0.700416	0		0	0
2126.66	485.68	0.404225	1.34306	0.830844	3.3277	2.68635	2.53644	22.0324	6.77399	470386	0	0	3697.74		1	1
257.225	1094.95	0	1.69898	2.04243	2.41031	3.03939	0	50.001	110.262	470682	6.60027	0.819562	361.956		0	0
1554.23	3158.38	0	1.97623	2.46988	3.19152	3.49946	0	94.6731	295.039	470707	0	0	9998		1	0
126.701	1392.76	0	0.847656	0.691779	2.10278	3.14388	0	7.04135	4.91789	470749	0	0	6653.9		0	0
1295.36	3836.55	0	2.19154	2.7553	3.11239	3.58394	0	155.432	569.246	471750	30.0342	1.47762	9550.77		0	0
1647.1	1524.15	0.781818	1.3529	1.32816	3.21672	3.18303	6.05088	22.5372	21.2891	471904	0	0	9998		1	1
1389.79	639.895	0.564475	1.14539	0.961099	3.14295	2.80611	3.66839	13.9763	9.14322	472896	0	0	3861.7		1	1
880.354	1828.06	0	1.88087	2.44384	2.94466	3.26199	0	76.0102	277.868	473428	15.5533	1.19182	9998		0	0
157.053	220.047	0	1.09138	1.80481	2.19605	2.34251	0	12.342	63.7986	473543	0.0641713	0	4709.55		0	0
339.156	967.978	0	1.69674	2.18749	2.5304	2.98587	0	49.7442	153.989	474159	1.79068	0.253018	8811.18		0	0
1262.29	700.081	1.22924	1.24192	0.803924	3.10116	2.84515	16.9527	17.4551	6.36684	474189	0	0	5310.33		1	1
1423.49	515.224	1.0483	1.26369	0.759978	3.15335	2.712	11.1762	18.3524	5.75411	474681	8.02519	0.904455	0		1	1
276.56	1489.96	0	2.06198	2.40166	2.44179	3.17317	0	115.339	252.152	474734	1.56051	0.193267	8753.94		0	0
112.222	1322.72	0.865013	1.04066	0.672343	2.05008	3.12147	7.32846	10.9816	4.70265	474763	2.90829	0.463638	3582.34		0	0
603.197	1639.36	0	1.75133	2.32763	2.78046	3.21467	0	56.407	212.633	474794	4.74523	0.676258	7637.51		0	0
1073.82	1218.75	0	1.26789	1.45211	3.03093	3.08591	0	18.5307	28.3212	475629	0	0	4247.16		1	0
1602.64	840.888	0.887615	1.14462	1.06153	3.20484	2.92474	7.71997	13.9516	11.5222	475686	0	0	0		1	1
122.884	1195.02	0.596072	0.785013	0.206224	2.0895	3.07738	3.94522	6.09555	1.60777	476515	2.30051	0.361823	5423.2		0	0
585.802	1368.34	0	1.85838	2.31758	2.76775	3.13619	0	72.1737	207.769	476569	0	0	4652.74		0	0
1542.16	1033.26	0.496937	1.32376	1.56322	3.18813	3.01421	3.14005	21.0748	36.5778	476620	0	0	9998		1	1
1033.66	900.17	1.17932	1.41668	1.38253	3.01438	2.95432	15.1118	26.1026	24.1284	476648	9.70896	0.987173	8705.58		1	1
1418	544.184	0.648465	1.12067	0.547885	3.15168	2.73575	4.45107	13.203	3.5309	476705	0.135947	0	4330.38		1	1
175.9	3865.56	0.920582	1.26764	0.880374	2.24527	3.58721	8.3288	18.5199	7.5923	477020	1.89632	0.277913	2940.34		0	0
287.96	9998	0.877643	1.02546	0.679982	2.45933	3.99991	7.54473	10.6037	4.78611	477253	10.8749	1.03642	9998		0	0
492.241	1312.87	0	1.69886	2.18736	2.69218	3.11822	0	49.9872	153.943	477263	5.13553	0.710585	6683.99		0	0
243.645	4961.07	0.886364	1.30031	0.910218	2.38676	3.69558	7.69775	19.9669	8.13238	477452	0.127677	0	3792.83		0	0
1556.11	805.34	0.927284	1.2988	0	3.19204	2.90598	8.45832	19.8976	0.657667	477720	0	0	6212.3		1	0
1583.75	1210.54	0.51072	1.35179	1.51813	3.19969	3.08298	3.24131	22.4796	32.9706	477789	0	0	0		1	1
558.318	341.62	0.715082	1.23664	0.690253	2.74688	2.53354	5.18898	17.2441	4.90064	479125	2.85115	0.45502	0		0	0
1434.29	866.081	0.955841	1.38669	1.07582	3.15664	2.93756	9.03319	24.3607	11.9076	479180	0	0	0		1	1
1314.49	1161.4	0.999963	1.41911	1.01605	3.11876	3.06498	9.99915	26.2486	10.3764	479226	0	0	3953.74		1	1
356.541	9998	1.26076	1.28898	0.88361	2.55211	3.99991	18.229	19.4528	7.64909	479248	0	0	8893.75		0	0
1260.45	1523.71	0	1.61918	2.01558	3.10053	3.1829	0	41.6086	103.652	479264	3.588	0.554852	3410.75		1	0
1395.89	570.296	0.614786	0.707964	0.974635	3.14485	2.7561	4.11894	5.10463	9.43269	479288	0	0	4080.5		1	1
2422.08	5984.72	0	1.84547	2.09916	3.38419	3.77704	0	70.0607	125.649	479316	0	0	0		1	0
122.06	1132.5	0.858294	0.726605	0.713237	2.08657	3.05404	7.21596	5.3285	5.16698	479393	4.36594	0.640078	0		0	0
1376.01	438.632	0	1.24081	0.880071	3.13862	2.6421	0	17.4105	7.58702	480066	0	0	4168.82		1	0
134.083	1514.4	0.271094	1.31185	1.04405	2.12737	3.18024	1.86679	20.5045	11.0675	480426	0	0	3688.28		0	0
1133.47	765.532	1.04914	1.41803	0.870925	3.05441	2.88396	11.1979	26.1837	7.42892	480548	0	0	0		1	1
2347.43	1938.62	0.446567	1.24748	1.28826	3.37059	3.28749	2.79619	17.68	19.4205	480599	0	0	3661.73		1	1
1366.19	839.174	0.418516	1.16563	0.902483	3.13551	2.92385	2.6213	14.643	7.98882	480628	0.802353	0	4654.98		1	1
3008.97	1858.28	0.272074	1.34409	1.17287	3.47842	3.26911	1.871	22.0849	14.8891	480657	0	0	0		1	1
712.474	2054.86	0	1.80784	2.33979	2.85277	3.31278	0	64.2446	218.671	480686	31.8706	1.50339	9998		0	0
1588.81	883.101	0.924833	1.33272	0.641203	3.20107	2.94601	8.41072	21.5137	4.37727	480781	5.81635	0.764651	4323.17		1	1
605.986	1736.45	0	1.84328	2.134	2.78246	3.23966	0	69.708	136.146	480817	25.8001	1.41162	7450.6		0	0
2611.55	1941.97	0.992341	1.35498	1.00959	3.4169	3.28824	9.8252	22.6453	10.2233	480837	0	0	9998		1	1
1783.03	1157.78	0	0.970184	1.11863	3.25116	3.06363	0	9.33649	13.1411	481919	0	0	5253.9		1	0
149.98	173.682	1.38321	1.04705	0.570126	2.17603	2.23976	24.1661	11.1443	3.71643	482094	15.162	1.18076	8757.66		0	0
1384.51	1104.55	0	1.25125	0.994632	3.1413	3.04319	0	17.8342	9.87716	482425	0	0	6495.37		1	0
1249.08	948.213	0.975457	1.1979	0.695093	3.09659	2.97691	9.45056	15.7725	4.95556	482448	0.782046	0	4528.76		1	1
516.127	1255.01	0	1.53479	1.91948	2.71276	3.09865	0	34.2601	83.0762	482473	0	0	9998		0	0
1377.07	1057.6	0.78264	1.40129	1.10543	3.13896	3.02432	6.06234	25.1936	12.7477	482504	0	0	0		1	1
257.474	5234.42	1.13615	1.25853	0.884288	2.41073	3.71887	13.6819	18.1354	7.66104	482563	6.67264	0.824298	2947.13		0	0
1130.5	676.162	0.571597	1.45221	1.13639	3.05327	2.83005	3.72904	28.3274	13.6897	483334	0	0	0		1	1
249.796	6265.48	0.507395	0.907449	0.839205	2.39759	3.79695	3.21658	8.08069	6.90566	483859	0	0	4305.23		0	0
1253.71	360.808	0.653587	1.06252	0.942864	3.0982	2.55728	4.50388	11.5483	8.76727	484000	0	0	4910.22		1	1
1044.38	580.536	0.48061	0.809053	0.855707	3.01886	2.76383	3.0242	6.44248	7.17311	484262	1.61238	0.207466	0		1	1
1899.79	1380.02	0.878188	1.22474	1.03313	3.27871	3.13989	7.5542	16.778	10.7927	484343	0	0	9727.83		1	1
2273.28	1443.84	0.968259	1.30246	1.47036	3.35665	3.15952	9.29519	20.0659	29.5367	484397	0	0	0		1	1
1445.28	617.042	1.00797	1.48577	1.11114	3.15995	2.79031	10.1853	30.6036	12.9165	484748	0.203515	0	3531.7		1	1
395.222	1413.63	0	1.62771	2.01112	2.59684	3.15034	0	42.4331	102.594	484799	18.1365	1.25855	6729.4		0	0
765.816	3304.76	0	1.90726	2.10677	2.88412	3.51914	0	80.7713	127.87	484841	12.7502	1.10552	5408.56		0	0
761.562	2168.81	0	1.74773	2.24837	2.88171	3.33622	0	55.9407	177.161	484894	10.5122	1.02169	9998		0	0
1123.12	5669.61	0.332956	1.31092	1.05661	3.05043	3.75355	2.15256	20.4606	11.3923	486459	0	0	5211.71		0	0
1209.79	895.082	0.617493	1.23943	0.980805	3.08271	2.95186	4.1447	17.3551	9.56765	486499	0	0	9998		1	1
1768.76	1561.26	0	1.19486	1.33522	3.24767	3.19347	0.254485	15.6624	21.6381	486524	0	0	8773.28		1	0
3510.21	9998	0	2.69905	3.14915	3.54533	3.99991	0	500.089	1409.78	486556	14.284	1.15485	5005.13		0	0
287.832	9264.34	0	1.37278	0.775989	2.45914	3.96681	0.351178	23.5927	5.9702	487506	0	0	3763.05		0	0
1552.25	829.404	0.976512	0.927709	0.749918	3.19096	2.91877	9.47353	8.46659	5.62235	488010	0.395059	0	4408.2		1	1
1635.19	741.971	0.484157	1.22821	0.800687	3.21357	2.87039	3.049	16.9127	6.31956	488352	0	0	5261.42		1	1
1834.91	1428.79	0	1.45228	1.56799	3.26361	3.15497	0	28.3324	36.982	488391	0	0	9575.62		1	0
1534.89	1347.72	0	1.64478	2.13358	3.18608	3.1296	0	44.1346	136.014	488421	6.26928	0.797218	4739.24		1	0
506.769	1537.88	0	1.7163	2.00213	2.70481	3.18692	0	52.0358	100.492	488776	32.1959	1.5078	7570.67		0	0
1231.67	917.751	0	1.41489	1.49771	3.0905	2.96272	0	25.9949	31.4563	489099	0	0	5504.22		1	0
2061.61	1066.14	0.95807	1.18463	1.13506	3.31421	3.02782	9.07967	15.2977	13.6476	489125	0	0	9998		1	1
579.861	1196.03	0	1.64563	2.07145	2.76332	3.07774	0	44.2214	117.882	489264	14.3849	1.15791	4929.11		0	0
1566.78	708.751	0.0321683	1.35371	0.914433	3.19501	2.85049	1.07688	22.5791	8.2117	489607	0	0	4002.87		1	1
392.546	1519.75	0	1.56712	1.94446	2.59389	3.18177	0	36.908	87.9962	489686	23.8976	1.37836	9998		0	0
757.952	737.372	0	1.35014	0.907937	2.87964	2.86769	0.0353433	22.3942	8.08979	489793	0	0	6852.02		1	0
447.356	1183.17	0	1.66632	2.0618	2.65065	3.07305	0	46.379	115.293	489808	0	0	8559.54		0	0
2636.87	3932.35	0	2.25269	2.67982	3.42109	3.59465	0	178.933	478.427	489830	0	0	9998		1	0
132.342	2301.22	1.12258	0.437822	0	2.1217	3.36196	13.261	2.74045	0.658685	489906	12.0425	1.08072	3808.28		0	0
163.317	3189.93	0	0.581783	0.62105	2.21303	3.50378	0.654888	3.81753	4.17878	490993	0	0	3302.79		0	0
201.233	1939.13	0.937337	0.465425	0.377443	2.3037	3.28761	8.6564	2.92029	2.38475	491465	1.71835	0.235111	3522.05		0	0
1905.66	961.959	0.546658	1.32355	1.01993	3.28005	2.98316	3.52093	21.0645	10.4695	491662	0	0	0		1	1
1752.14	772.726	0.508175	1.23645	0.908513	3.24357	2.88803	3.22237	17.2366	8.10052	491689	0	0	4057.71		1	1
1639.97	2175.27	0	1.70802	2.17321	3.21484	3.33751	0	51.0523	149.009	491714	0	0	9998		1	0
1508.08	558.503	1.03621	1.10251	0.729057	3.17842	2.74703	10.8695	12.6622	5.35867	492005	0.186795	0	2948		1	1
1267.88	1772.65	0	1.94228	2.34461	3.10308	3.24862	0	87.5555	221.11	492027	14.6397	1.16553	9998		1	0
1747.56	3052.15	0	1.99974	2.42705	3.24243	3.48461	0	99.9404	267.333	492210	8.45693	0.927213	3192.63		1	0
216.598	7474.09	0.638524	1.18179	0.45811	2.33565	3.87356	4.35035	15.1983	2.87151	493241	3.87109	0.587833	5751.03		0	0
1467.42	564.833	0.932933	1.23542	0.851064	3.16655	2.75192	8.56905	17.1956	7.09683	493420	0	0	0		1	1
205.852	690.235	0	1.6861	2.17374	2.31356	2.839	0	48.5399	149.192	493458	10.7968	1.03329	6923.63		0	0
1885.65	941.001	1.01417	1.11382	1.13026	3.27546	2.97359	10.3316	12.9962	13.4976	493496	0	0	0		1	1
613.577	1271.63	0	1.65812	2.06139	2.78787	3.10436	0	45.5113	115.185	493526	1.71005	0.233008	9577.21		0	0
929.052	430.125	0.973231	1.31158	0.745637	2.96804	2.63359	9.40224	20.4917	5.56721	494205	0	0	4632.8		1	1
312.706	1103.48	0	1.43122	2.0093	2.49514	3.04277	0	26.9908	102.165	494713	0	0	9998		0	0
1493.28	937.127	0.692988	1.3954	1.17619	3.17414	2.9718	4.93161	24.8542	15.0033	495544	0	0	9998		1	1
332.307	9998	0.615367	1.12349	0.912974	2.52154	3.99991	4.12446	13.289	8.18415	495727	3.06791	0.486842	0		0	0
1905.5	1039.84	0	1.59795	1.66813	3.28001	3.01696	0	39.6237	46.5725	495797	0	0	0		1	0
435.922	1045.99	0	1.69441	1.98158	2.63941	3.01953	0	49.4778	95.8467	495837	0	0	9998		0	0
1957.25	907.587	0.5962	1.09422	1.15592	3.29165	2.95789	3.94639	12.423	14.3191	495856	0	0	4878.24		1	1
850.867	1968.97	0	1.95084	2.58378	2.92986	3.29424	0	89.2978	383.516	495877	0	0	5192.58		0	0
1037.09	688.364	1.04791	1.03398	1.20904	3.01582	2.83782	11.1663	10.8138	16.1825	495894	0	0	7475.52		1	1
5300.61	2841.89	0	1.66789	1.99463	3.72433	3.45361	0	46.5466	98.7719	495918	0	0	0		1	0
1602.69	779.572	0	1.16217	1.0332	3.20485	2.89186	0	14.5266	10.7944	496706	0	0	5617.05		1	0
110.429	1698.05	0	0.473456	0.723136	2.04308	3.22995	0	2.97479	5.28611	497200	0	0	4681.86		0	0
1375.09	788.731	0.168488	1.41729	1.35762	3.13833	2.89693	1.47397	26.1392	22.7834	497504	0	0	5135.97		1	1
1085.78	656.218	0	1.01171	0.973993	3.03574	2.81705	0	10.2733	9.41874	497589	0	0	3937.23		1	0
464.687	1012.81	0	1.60901	1.93818	2.66716	3.00553	0	40.6457	86.7327	497610	0	0	8549.75		0	0
4342.75	4333.56	0	1.85937	2.22842	3.63776	3.63685	0	72.339	169.207	497652	0	0	0		1	0
278.27	691.941	0	1.57617	1.83854	2.44447	2.84007	0	37.6852	68.9508	497941	9.60506	0.9825	3817.42		0	0
118.003	766.383	0.621939	1.18016	0.81203	2.07189	2.88445	4.18735	15.1411	6.4868	498167	1.57644	0.197678	8500.42		0	0
363.817	9998	0.984286	1.20763	0.387045	2.56088	3.99991	9.64464	16.13	2.43807	498236	0	0	9998		0	0
1324.05	711.283	0	1.25021	1.34401	3.12191	2.85204	0.349412	17.7913	22.0808	499066	0	0	4926.01		1	0
280.275	1050.45	0	1.52026	2.00044	2.44758	3.02137	0	33.1332	100.102	499099	3.5352	0.548414	9219.61		0	0
407.869	1335.83	0	1.64933	2.15107	2.61052	3.12575	0	44.5993	141.602	499132	0	0	6352.05		0	0
1354.04	814.877	0	0.736416	1.14466	3.13163	2.91109	0	5.45024	13.9527	499162	0	0	3689.71		1	0
156.839	596.202	0	1.53068	1.82957	2.19545	2.77539	0	33.9371	67.5415	499480	0	0	8994.04		0	0
117.488	588.137	0	1.65191	1.82579	2.06999	2.76948	0	44.8648	66.9567	499485	0	0	9998		0	0
1164.57	818.094	0.967588	1.44391	0.809972	3.06616	2.9128	9.28086	27.7914	6.45613	499533	0	0	0		1	1
1531.82	1192.12	0.581491	1.35578	0.835073	3.18521	3.07632	3.81497	22.6873	6.84026	499562	0	0	0		1	1
1368.78	806.969	0	1.2238	1.32529	3.13633	2.90686	0	16.7417	21.1488	500737	0	0	8335.24		1	0
1618.3	716.129	1.19102	1.07609	0	3.20906	2.85499	15.5244	11.9148	0	500844	6.5511	0.816314	0		1	0
1523.2	817.109	0.238447	1.3656	0.648167	3.18276	2.91228	1.7316	23.2062	4.44802	500888	0	0	4923.54		1	1
1410.65	1441.86	0	1.19731	1.32972	3.14942	3.15892	0	15.751	21.366	500943	0	0	9802.84		1	0
1432.14	1455.93	0	1.98554	2.58566	3.15599	3.16314	0	96.7261	385.179	500976	12.91	1.11093	5023.1		1	0
2499.74	950.083	0.871675	1.28101	0.505388	3.39789	2.97776	7.44175	19.0988	3.20176	501137	0	0	0		1	1
1548.16	399.198	0.174431	0.788433	0.877865	3.18982	2.60119	1.49428	6.14374	7.54858	501817	0	0	0		1	1
1527.14	801.305	0.881548	1.49812	0.801431	3.18388	2.9038	7.61287	31.4858	6.3304	501852	0	0	4420.52		1	1
989.137	3032.6	0	2.09111	2.34562	2.99526	3.48182	0	123.341	221.624	501889	0	0	7944.07		0	0
292.799	9998	0	1.13071	0.551651	2.46657	3.99991	0	13.5117	3.56165	501971	0	0	4357.51		0	0
109.233	973.666	0.717352	1.26762	0.640888	2.03836	2.98841	5.21617	18.519	4.3741	502351	0	0	5139.65		0	0
218.003	364.773	0	1.38805	1.94239	2.33846	2.56202	0	24.4372	87.5774	502845	0	0	2915.47		0	0
1223.6	709.88	0	1.42396	1.29514	3.08764	2.85119	0.647361	26.5434	19.7306	503652	0	0	4540.78		1	0
995.297	977.685	0	1.45246	1.73813	2.99795	2.9902	0	28.3439	54.7186	504290	0	0	9998		1	0
2257.49	1390.57	0	1.87774	2.03715	3.35363	3.14319	0	75.464	108.93	504334	0	0	3123.57		1	0
1603.31	524.224	0	1.24298	0.848436	3.20502	2.71952	0	17.4976	7.054	505014	0	0	3816.9		1	0
2466.94	1088.05	0.667183	1.32971	0.627238	3.39216	3.03665	4.64711	21.3656	4.23875	505119	0	0	0		1	1
1296.02	2017.7	0	1.92321	2.38793	3.11261	3.30486	0	83.7934	244.305	505147	2.01074	0.303355	4370.85		1	0
801.44	431.508	1.45921	1.63836	0.8388	2.90387	2.63499	28.7882	43.487	6.89923	505453	26.3038	1.42002	4309.11		1	1
1096.32	857.733	1.07504	1.56358	1.0371	3.03994	2.93335	11.8861	36.6087	10.8919	506006	0	0	5879.55		1	1
315.284	9998	1.0044	1.23247	0.76398	2.4987	3.99991	10.1018	17.0792	5.80738	506191	0	0	9998		0	0
826.237	3225.44	0	2.17575	2.74494	2.9171	3.50859	0	149.882	555.829	506391	36.3399	1.56038	9998		0	0
395.338	759.888	0	1.67096	2.1688	2.59697	2.88075	0	46.8765	147.502	506421	13.0959	1.11714	3616.65		0	0
113.55	1788.71	0.50973	0.770618	0.683438	2.05519	3.25254	3.23392	5.89683	4.82434	507672	2.14465	0.331357	3850.21		0	0
1586.28	597.968	0	2.00793	2.56415	3.20038	2.77668	0	101.844	366.561	508316	1.23347	0.0911295	4201.48		1	0
1530.5	1553.23	0	1.74579	2.08251	3.18483	3.19123	0	55.6916	120.922	508542	0	0	0		1	0
891.185	913.347	0	1.88808	2.13024	2.94997	2.96064	0	77.2822	134.97	508565	0	0	9998		1	0
337.296	924.92	0	1.61633	2.04029	2.52801	2.9661	0	41.3361	109.72	508767	11.7513	1.07008	6445.74		0	0
166.026	2926.18	0.450329	1.22919	0.831929	2.22018	3.4663	2.82052	16.9509	6.79092	509630	0	0	5140.1		0	0
243.176	8206.71	1.08971	1.04924	0.539977	2.38592	3.91417	12.2946	11.2007	3.46718	509904	0	0	6623.12		0	0
112.314	1710.28	0.757634	1.06767	0	2.05043	3.23307	5.72314	11.6862	0.532254	510538	0	0	4566.65		0	0
1412.64	853.967	0.713768	1.39178	0.949843	3.15003	2.93144	5.17331	24.6482	8.90928	510929	0	0	5908.39		1	1
549.188	263.111	1.14498	1.06088	0.540874	2.73972	2.42014	13.963	11.5048	3.47435	512002	6.37238	0.804302	3400.76		0	0
277.854	968.085	0	1.69283	2.1426	2.44382	2.98591	0	49.2983	138.868	512257	0.50171	0	7127.83		0	0
1704.41	1059.49	0.586814	1.30778	0.902074	3.23158	3.0251	3.86202	20.3132	7.98132	512276	3.71474	0.569928	0		1	1
1470.71	1316.88	0	1.29215	1.22193	3.16753	3.11955	0	19.5951	16.6697	512303	0	0	9998		1	0
370.287	9998	1.33665	1.27188	0.726416	2.56854	3.99991	21.7097	18.7016	5.32618	514221	0	0	9998		0	0
318.256	839.823	0	1.6231	2.06471	2.50278	2.92419	0	41.9855	116.066	514252	12.7313	1.10487	8513.29		0	0
1678.69	1431.3	0	1.5782	2.18574	3.22497	3.15573	0	37.8616	153.371	514893	0	0	0		1	0
236.28	9998	0	1.09061	0.731576	2.37343	3.99991	0.501638	12.32	5.38985	515433	0	0	6370.11		0	0
330.658	9998	0.661844	0.986081	0.745441	2.51938	3.99991	4.59033	9.68458	5.56469	515969	0	0	6426.54		0	0
1050.19	2748.68	0	1.90216	2.34211	3.02127	3.43912	0	79.828	219.841	516069	12.5392	1.09827	9897.63		0	0
282.219	1032.04	0	1.647	2.05359	2.45059	3.0137	0	44.3608	113.134	516211	12.3716	1.09242	5676.29		0	0
885.027	954.171	0	1.3683	1.64732	2.94696	2.97963	0	23.3508	44.3939	516262	0	0	7734.27		1	0
2661.15	1647	0	1.32852	0.96593	3.42507	3.21669	0	21.3067	9.24549	517002	0	0	7568.81		1	0
2815.33	1874.91	0	1.43926	1.24186	3.44953	3.27298	0.746191	27.4956	17.4525	517055	0	0	0		1	0
414.813	1524.46	0	1.88823	2.45663	2.61785	3.18311	0	77.3092	286.175	517075	4.86638	0.687206	5009.12		0	0
1041.64	2468.46	0	1.82281	2.42232	3.01772	3.39243	0	66.4979	264.439	517098	10.9874	1.04089	6036.11		0	0
280.811	9549.56	0.73941	1.02372	0.216632	2.44841	3.97998	5.48795	10.5613	1.64677	517441	0	0	5774.67		0	0
1597.26	600.908	0	1.30373	0.898967	3.20338	2.77881	0	20.1247	7.92441	517503	0	0	4097.13		1	0
1709.19	564.352	0.957196	0.885277	0.867411	3.23279	2.75155	9.06141	7.67851	7.36904	517523	6.53647	0.815343	0		1	1
680.328	798.734	0	1.62228	2.35134	2.83272	2.9024	0	41.9066	224.563	517539	7.9541	0.900591	4015.02		1	0
259.656	5617.93	0.745456	1.27456	0.160753	2.4144	3.74958	5.56488	18.8172	1.44795	517976	0	0	3394.25		0	0
118.619	48.6805	0.865617	0	1.04534	2.07415	1.68735	7.33866	0.409974	11.1004	518393	0.580202	0	4117.01		0	0
294.824	9303.81	0	1.36641	0.588795	2.46956	3.96866	0	23.2496	3.87967	518419	0	0	3354.55		0	0
1139.27	668.019	0.784089	1.42714	0.767914	3.05663	2.82479	6.0826	26.739	5.86022	519053	0	0	6095.77		1	1
600.001	3937.75	0	2.0242	2.43296	2.77815	3.59525	0	105.73	270.992	519090	15.0839	1.17851	9835.15		0	0
321.086	525.031	0	1.70396	2.0641	2.50662	2.72018	0	50.5781	115.904	519146	13.5591	1.13223	1663.83		0	0
1492.17	917.197	0.0792039	1.40889	0.73928	3.17382	2.96246	1.20006	25.6381	5.48631	520038	0	0	0		1	1
1245.6	608.86	0	1.45113	1.21897	3.09538	2.78452	0.297564	28.2571	16.5565	520060	0	0	3912.66		1	0
1184.19	678.897	0	1.4648	1.60966	3.07342	2.8318	0	29.1611	40.7065	521049	0	0	9998		1	0
1425.54	642.65	0.815745	1.09145	0.825978	3.15398	2.80797	6.54252	12.3439	6.6985	521079	0	0	0		1	1
1158.6	546.25	0	1.41846	1.62606	3.06393	2.73739	0	26.2094	42.2725	522006	0	0	4679.89		1	0
1285.24	541.448	0.846632	1.4844	0.526839	3.10898	2.73356	7.02477	30.5069	3.36387	522078	0	0	5021.44		1	1
339.696	9998	0.789906	1.48302	0.868133	2.53109	3.99991	6.16462	30.4101	7.3813	522238	0	0	4780.14		0	0
722.172	657.476	0.373427	1.37221	0.792179	2.85864	2.81788	2.3628	23.562	6.19697	523188	0	0	4963.36		1	1
1538.75	1140.31	1.11175	1.27879	1.21071	3.18717	3.05702	12.9346	19.0016	16.2447	523235	8.72126	0.940579	0		1	1
1160.27	702.201	1.04044	1.01397	0.76453	3.06456	2.84646	10.976	10.3268	5.81473	523269	0	0	0		1	1
1707.34	700.149	0	1.22524	1.26428	3.23232	2.84519	0	16.7973	18.3773	523289	0	0	3916.37		1	0
199.426	1388.54	0	1.68324	2.16516	2.29978	3.14256	0	48.2213	146.273	523315	3.35151	0.52524	9998		0	0
408.928	1277.6	0	1.59	2.04278	2.61165	3.10639	0	38.9041	110.352	523348	10.7966	1.03329	4125.14		0	0
226.866	7172.92	0.869618	0.868388	0	2.35577	3.8557	7.40658	7.38564	0	523423	0	0	4168.16		0	0
156.1	2243.07	0	0.912299	1.05297	2.1934	3.35084	0	8.17145	11.2973	523532	0	0	4211.47		0	0
258.219	4691.13	0.888371	1.2357	0.763991	2.41199	3.67128	7.73342	17.2068	5.80752	523894	0	0	4298.41		0	0
362.106	1485.03	0	1.78604	2.07036	2.55884	3.17173	0	61.1004	117.587	524014	14.1672	1.15128	7195.06		0	0
1494.89	669.694	0.173615	1.19686	0.802069	3.17461	2.82588	1.49147	15.7349	6.33971	524149	0	0	3524.8		1	1
1225.83	493.263	0.412502	1.08207	0.779283	3.08843	2.69308	2.58525	12.08	6.01566	524511	0	0	3482.74		1	1
1650.7	780.374	1.01916	1.28796	1.04752	3.21767	2.8923	10.451	19.407	11.1562	524608	0	0	4215		1	1
1175.47	659.657	0	1.23538	1.41045	3.07021	2.81932	0.215411	17.1941	25.7306	524636	0	0	4938.21		1	0
2005.19	1475.52	0.842557	1.38033	1.17891	3.30216	3.16894	6.95916	24.0068	15.0977	524662	0	0	9066.14		1	1
131.273	11.1522	1.01718	1.09185	0.380741	2.11817	1.04736	10.4036	12.3552	2.40293	524702	7.11147	0.851959	2762.92		0	0
322.049	1243.99	0	1.6241	1.97974	2.50792	3.09482	0	42.0819	95.4413	526200	9.68158	0.985946	6663.42		0	0
1088.62	683.538	0.730411	1.31777	0.667428	3.03688	2.83476	5.3754	20.7858	4.64973	526256	0	0	8235.74		1	1
318.442	1233.64	0	1.76358	2.12554	2.50303	3.09119	0	58.0199	133.518	526281	11.931	1.07668	7816.55		0	0
3061.05	1187.05	0.807272	1.12681	0.804512	3.48587	3.07447	6.41612	13.3908	6.37547	526307	0	0	0		1	1
687.033	2016.79	0	1.97682	2.50252	2.83698	3.30466	0	94.8024	318.069	526324	1.8313	0.26276	5142.28		0	0
1471.84	679.362	0.81959	1.40018	1.00204	3.16786	2.8321	6.6007	25.129	10.047	526340	4.75322	0.676988	0		1	1
799.081	1725.85	0	1.79829	2.24516	2.90259	3.237	0	62.8476	175.855	526365	23.1668	1.36487	9908.58		0	0
401.165	993.742	0	1.72478	1.86665	2.60332	2.99727	0	53.0612	73.5616	526385	10.7389	1.03096	0		0	0
3295.53	3691.1	0	1.71651	2.09929	3.51792	3.56716	0	52.0603	125.686	526404	0	0	6003.07		1	0
232.261	9998	0	1.37476	0.483518	2.36598	3.99991	0	23.7008	3.04452	527538	0	0	5041.66		0	0
357.725	876.696	0	1.62498	2.10766	2.55355	2.94285	0	42.1681	128.133	528296	3.3709	0.527746	6551.24		0	0
940.412	1993.35	0	2.00449	2.44608	2.97332	3.29958	0	101.038	279.308	528378	8.14753	0.911026	5635.79		0	0
1300.66	829.039	0.510174	1.07839	0.756781	3.11416	2.91858	3.23723	11.9782	5.71191	528695	0	0	6491.21		1	1
1717.49	591.288	0.755993	1.20303	0.814756	3.2349	2.7718	5.70155	15.9599	6.52763	529316	0	0	4041.77		1	1
2291	1119.03	0.585361	1.40921	1.36906	3.36003	3.04884	3.84912	25.6575	23.3918	529342	0	0	3963.18		1	1
2146.39	1227.88	0.683095	0.962445	1.04394	3.33171	3.08916	4.82053	9.17159	11.0647	529391	3.86893	0.587591	0		1	1
1418.42	1917.47	0	1.75019	2.16425	3.1518	3.28273	0	56.2587	145.964	529423	0	0	6496.34		1	0
283.866	9998	1.05098	0.999056	0.668399	2.45311	3.99991	11.2455	9.97828	4.66014	530150	7.97378	0.901664	0		0	0
308.612	954.282	0	1.60263	2.00432	2.48941	2.97968	0	40.053	100.999	530178	11.5827	1.06381	5674.38		0	0
1620.09	688.563	0.798577	1.07939	1.0664	3.20954	2.83794	6.28894	12.0058	11.652	531161	0	0	5220.15		1	1
528.525	605	0	1.72911	2.19421	2.72307	2.78176	0	53.5935	156.389	531196	0	0	4391.41		0	0
169.644	2286.72	0	0.694773	0.770249	2.22954	3.35921	0.40166	4.95191	5.89182	531355	0.14841	0	6004.58		0	0
383.931	1881.95	0	1.89388	2.42749	2.58425	3.27461	0	78.3212	267.605	531973	19.9397	1.29972	8969.95		0	0
103.381	252.745	0.727458	0.724972	0.0359663	2.01444	2.40268	5.33897	5.3085	1.08634	532420	4.90424	0.690572	4175.39		0	0
169.086	2969.47	0.657746	0.92361	0	2.22811	3.47268	4.54722	8.38706	0.830471	533186	0	0	7039.76		0	0
1275.81	725.263	0.532003	1.20383	1.10563	3.10578	2.8605	3.40411	15.9893	12.7535	533639	0	0	4182.89		1	1
496.068	991.616	0	1.54378	2.00325	2.69554	2.99634	0	34.977	100.75	533680	14.5094	1.16165	3845.46		0	0
1148.31	727.178	0.815695	1.53743	1.01733	3.06006	2.86164	6.54177	34.4694	10.4072	533702	0	0	9370.05		1	1
143.293	3366.26	0.819303	0.341459	0.291322	2.15622	3.52715	6.59634	2.19513	1.95579	534415	0	0	6851		0	0
1497.61	571.765	0.691359	1.3711	1.37816	3.1754	2.75722	4.91314	23.5018	23.8868	534614	0	0	3451.79		1	1
751.313	1156.54	0	1.22301	1.68094	2.87582	3.06316	0	16.7113	47.967	534790	0	0	7374.6		1	0
1660.46	513.417	0	0.94655	1.03278	3.22023	2.71047	0.389372	8.84199	10.784	534823	0	0	4069.28		1	0
3884.3	3172.2	0	1.67638	1.94303	3.58931	3.50136	0	47.4661	87.7066	534895	0	0	0		1	0
316.226	9998	1.26811	0.97713	0	2.5	3.99991	18.5398	9.48702	0.908724	534975	0	0	9996.53		0	0
5697.24	4324.51	0.694087	1.67046	1.63496	3.75566	3.63594	4.9441	46.8228	43.1475	535096	0	0	0		1	1
2864.7	1684.52	1.25385	1.35411	0.797795	3.45708	3.22648	17.9412	22.5999	6.27762	535182	6.77474	0.830893	8979.66		1	1
737.035	2567.83	0	1.87161	2.33204	2.86749	3.40957	0	74.407	214.803	535202	43.104	1.63452	7331.55		0	0
105.146	20.0827	1.27924	1.12912	0.687158	2.02179	1.30282	19.0211	13.4625	4.86584	535351	20.9008	1.32016	3305.6		0	0
290.315	1084.98	0.297343	1.40281	1.9683	2.46287	3.03542	1.98309	25.2817	92.9611	535494	34.9252	1.54314	7567.78		0	0
1688.94	564.059	0.848399	1.30869	0.634403	3.22761	2.75132	7.05341	20.356	4.30926	536726	0	0	3070.38		1	1
1498.05	1215.22	0	1.736	1.96098	3.17553	3.08465	0	54.4498	91.4074	537260	0	0	4894.84		1	0
318.124	9998	1.02743	1.04709	0.295688	2.5026	3.99991	10.6519	11.1453	1.97555	537582	0	0	9998		0	0
1629.02	1113.02	0.79068	1.07313	1.15649	3.21193	3.0465	6.17561	11.834	14.3382	537626	0	0	0		1	1
1467.71	3695.58	0	1.9531	2.39896	3.16664	3.56768	0	89.7638	250.587	537646	12.4631	1.09563	9998		1	0
3406.07	4882.46	0	2.23301	2.60319	3.53225	3.68864	0	171.007	401.043	537673	0	0	3333.74		1	0
1564.19	565.784	0.609089	1.32304	0.651029	3.19429	2.75265	4.06527	21.0396	4.47743	538015	0	0	4684.9		1	1
1420.33	1577.74	0	1.4707	1.4828	3.15239	3.19803	0	29.5599	30.3946	538047	0	0	9998		1	0
4114.8	2155.65	0.0497095	1.43874	1.4817	3.61435	3.33358	1.12127	27.4627	30.3182	538074	0	0	0		1	1
1004.73	1590.15	0	1.83348	2.28553	3.00205	3.20144	0	68.1515	192.986	538107	30.4428	1.48348	4918.53		1	0
129.503	1449.46	1.15268	0.656641	0.465903	2.11228	3.16121	14.2127	4.53567	2.9235	538430	2.04655	0.311023	3727.05		0	0
[truncated: 3,001 more rows]
