# Supplementary material for: Collective radioresistance of T47D breast carcinoma cells is mediated by a Syncytin-1 homologous protein
Source: PLoS One. 2019 Jan 30;14(1):e0206713. doi: 10.1371/journal.pone.0206713 (PMC6353071; doi:10.1371/journal.pone.0206713)
Supplement: S2 File — The compressed file contains the listmode flow cytometry data shown in Fig 4C. Data files are in CSV format with self-explanatory labels. (ZIP) [file pone.0206713.s002.zip › surface ctrl no anti-Actin.csv]

FSC-HLin	SSC-HLin	GRN-HLog	YEL-HLog	RED-HLog	FSC-HLog	SSC-HLog	GRN-HLin	YEL-HLin	RED-HLin	TIME	GRN-A	GRN-ALog	GRN-W		P01.R1	P01.R1.R2	P01.R1.R3
887.88	363.006	0.548943	1.20537	1.17214	2.94835	2.55991	3.53951	16.046	14.8642	730	0	0	0		1	1	1
1266.88	1099.3	0.498718	1.66382	1.96383	3.10274	3.04112	3.15295	46.1128	92.0094	755	0	0	0		1	0	1
358.116	318.783	0.642773	2.0912	2.33443	2.55402	2.50349	4.39312	123.367	215.988	803	6.33324	0.801626	4177.88		1	0	1
994.144	1580.49	1.23926	2.50438	2.27069	2.99745	3.19879	17.3484	319.431	186.505	2648	8.57566	0.933267	3972.08		1	0	1
296.082	551.174	0.889151	1.86073	2.11804	2.47141	2.74129	7.74731	72.5654	131.231	2857	0	0	9998		1	0	1
174.31	360.333	0.753759	2.1799	2.46902	2.24132	2.5567	5.67229	151.322	294.459	2884	2.06297	0.314493	9998		1	0	1
380.569	761.543	0	2.34391	2.78171	2.58043	2.88169	0.157184	220.753	604.943	3076	6.24641	0.79563	9024.89		1	0	1
1303.97	282.835	0.941202	1.36319	1.25096	3.11527	2.45153	8.73378	23.0774	17.8221	3835	0	0	3244.16		1	1	1
1217.58	311.656	0.685183	1.3491	0.736205	3.0855	2.49368	4.84376	22.3411	5.44759	5031	0	0	4298.22		1	1	1
1160.39	516.068	2.43331	2.29873	0	3.0646	2.71271	271.215	198.944	0	5088	186.231	2.27005	6940.71		1	0	1
306.662	315.497	0.593406	1.35508	0.950134	2.48666	2.499	3.92108	22.6505	8.91527	5444	0	0	9334.12		1	1	1
1491.36	379.418	0.0120158	1.46071	1.10302	3.17358	2.57912	1.02805	28.8873	12.6771	5468	0	0	5232.55		1	0	1
1614.97	393.178	0	1.33765	0.481178	3.20816	2.59459	0.808429	21.7594	3.02815	5486	0	0	4420.46		1	0	1
1846.56	529.406	0.433662	1.14891	1.22659	3.26636	2.72379	2.71433	14.0899	16.8496	5514	0	0	6416.93		1	1	1
1976.98	681.071	0	2.41477	2.87641	3.296	2.83319	0	259.876	752.335	5538	0	0	6405		1	0	1
146.131	639.856	0.992328	2.21343	2.46643	2.16474	2.80608	9.82489	163.468	292.707	5584	10.1105	1.00477	7787.92		0	0	0
1913.99	906.432	0.479025	2.25059	2.48525	3.28194	2.95734	3.01318	178.069	305.668	5882	0	0	6364.15		1	0	1
1552.5	1067.39	0	2.44519	2.74486	3.19103	3.02832	0.131028	278.736	555.725	5910	0	0	5238.2		1	0	1
2985.18	917.478	0	1.42979	0.917457	3.47497	2.9626	0.79233	26.9024	8.26908	6807	0	0	9998		1	0	1
239.519	266.086	1.22095	2.19586	2.17924	2.37934	2.42502	16.6322	156.987	151.093	7276	8.77777	0.943384	4098.92		1	0	1
2034.34	512.306	0.830736	1.32761	1.19367	3.30842	2.70953	6.7723	21.2625	15.6197	7295	0	0	7299.24		1	1	1
1548.6	473.616	0.932334	1.28388	1.09412	3.18994	2.67543	8.55725	19.2254	12.4199	7322	0	0	6150.19		1	1	1
375.377	738.319	0.826545	1.3128	0	2.57447	2.86824	6.70725	20.5495	0	7344	0	0	9998		1	0	1
802.821	525.976	0.780918	1.60706	1.79145	2.90462	2.72097	6.03835	40.4636	61.8654	7401	0	0	7973.01		1	0	1
276.017	640.545	0.789895	2.39565	2.6555	2.44094	2.80655	6.16445	248.684	452.377	7447	19.8958	1.29876	9923.23		1	0	1
2379.37	803.906	1.07975	1.22633	0.960563	3.37646	2.90521	12.0157	16.8395	9.13194	7473	0	0	9998		1	1	1
307.131	18.4269	0.82874	1.05626	1.06571	2.48732	1.26545	6.74124	11.3831	11.6334	8408	0	0	6422.22		0	0	0
207.824	524.45	0.569285	2.24568	2.56849	2.3177	2.7197	3.70924	176.068	370.248	8666	7.35354	0.866497	361.956		1	0	1
1630.35	660.667	0.999437	1.33089	1.29439	3.21228	2.81998	9.98704	21.4235	19.6966	8695	0	0	0		1	1	1
1559.61	458.505	0.196508	1.32471	1.13353	3.19302	2.66134	1.5722	21.121	13.5998	9468	0	0	6154.49		1	1	1
1206.35	392.253	0.551194	1.07292	1.01154	3.08147	2.59357	3.5579	11.8282	10.2694	9496	0	0	4677.56		1	1	1
1494.42	351.353	0.560123	1.3855	0.936929	3.17447	2.54574	3.63181	24.294	8.64826	9517	0	0	4275.84		1	1	1
1883.99	456.773	0.970337	1.58948	0.826726	3.27508	2.6597	9.33979	38.8576	6.71006	9541	0	0	7669.81		1	1	1
1248.44	409.708	0.730836	1.28901	1.21411	3.09637	2.61247	5.38067	19.4541	16.3722	11348	0	0	0		1	1	1
1038.2	415.84	0.845555	1.30819	1.14044	3.01628	2.61893	7.00737	20.3327	13.8179	11395	0	0	5208.59		1	1	1
1519.67	349.122	0.617972	1.56435	0.960857	3.18175	2.54298	4.14927	36.6732	9.13812	11422	0	0	5083.78		1	1	1
1103.15	572.671	0.850873	1.12006	1.13271	3.04263	2.75791	7.09371	13.1843	13.5741	11440	0	0	6644.87		1	1	1
763.84	298.06	0	1.40205	1.67037	2.883	2.4743	0	25.238	46.8139	12349	0	0	7117.15		1	0	1
1723.56	697.142	0.103781	1.37983	0.881823	3.23643	2.84332	1.26993	23.9787	7.61769	12443	0	0	0		1	1	1
1155.51	319.839	0.797026	1.33619	1.15349	3.06277	2.50493	6.26651	21.6865	14.2395	13391	0	0	5303.55		1	1	1
1571.11	415.506	0.884429	1.34705	0.696866	3.19621	2.61858	7.66353	22.2354	4.97584	13426	0	0	0		1	1	1
273.106	663.689	0.257655	2.25124	2.48525	2.43633	2.82196	1.8099	178.335	305.665	13457	1.78487	0.251607	6665.71		1	0	1
1302.26	717.812	0.615698	2.57852	2.83957	3.1147	2.85601	4.1276	378.898	691.154	13484	25.3236	1.40353	9983.51		1	0	1
1557.77	389.723	0	1.34058	1.21797	3.1925	2.59076	0	21.9069	16.5185	14211	0	0	4408.93		1	0	1
1228.78	504.712	0	1.3658	1.02702	3.08947	2.70304	0.300019	23.2164	10.6419	14230	0	0	6594.4		1	0	1
2069.02	893.65	1.09686	1.36228	1.24975	3.31576	2.95117	12.4987	23.0294	17.7725	14269	0	0	0		1	1	1
274.595	819.759	0	2.63873	2.97334	2.43869	2.91369	0	435.244	940.466	14304	8.43514	0.926092	9998		1	0	1
154.919	372.554	0	2.16402	2.52028	2.19011	2.57119	0	145.889	331.347	15118	0	0	9998		1	0	1
2355.61	896.031	0.697864	1.92001	2.13973	3.3721	2.95232	4.98728	83.178	137.953	15147	0	0	0		1	0	1
308.522	1422.1	1.28314	2.30928	2.45144	2.48929	3.15293	19.1929	203.836	282.777	15161	25.4313	1.40537	9998		0	0	0
3730.19	1772.51	1.22051	1.46342	1.03236	3.57173	3.24859	16.6155	29.0685	10.7737	15410	0	0	0		1	1	1
1244.29	384.926	0	1.30189	0.863915	3.09492	2.58538	0	20.0398	7.30996	17267	0	0	4070.23		1	0	1
1072.52	239.82	0	1.18847	1.24978	3.0304	2.37989	0.160633	15.4338	17.7738	17331	0	0	4524.96		1	0	1
2537.99	801.173	0.819596	1.55319	0	3.40449	2.90373	6.60079	35.7425	0	17575	0	0	0		1	0	1
1139.42	339.148	0.791034	1.18761	1.21234	3.05668	2.53039	6.18065	15.4033	16.3058	17688	0	0	5296.03		1	1	1
1921.68	466.695	0.3563	1.37432	1.01802	3.28368	2.66903	2.27143	23.6765	10.4238	18216	0	0	6433.84		1	1	1
1758.34	758.939	0.695523	1.35919	1.20682	3.2451	2.88021	4.96047	22.8661	16.0998	18241	0	0	8617.03		1	1	1
1118.36	514.194	0	1.29159	1.01673	3.04858	2.71113	0	19.5698	10.3928	19036	0	0	6056.27		1	0	1
1371.72	276.766	0	1.43961	1.17424	3.13727	2.44211	0	27.5175	14.936	19086	0	0	4207.22		1	0	1
908.727	319.146	0.113294	0.909079	0.970661	2.95843	2.50399	1.29806	8.11108	9.34677	19423	0	0	5063.16		1	1	1
2031	825.21	0.583114	1.37054	1.06325	3.30771	2.91656	3.82925	23.4716	11.5677	19439	0	0	0		1	1	1
2878.34	1500.29	1.1903	1.28461	1.22102	3.45914	3.17618	15.4989	19.2578	16.6348	19462	0	0	9998		1	1	1
1790.52	496.503	1.16334	1.24171	0.962406	3.25298	2.69592	14.5659	17.4466	9.17077	19804	3.59979	0.556277	3902.75		1	1	1
632.634	696.551	1.12285	2.48028	2.77587	2.80115	2.84295	13.2695	302.187	596.862	19958	27.3691	1.43726	6742.69		1	0	1
1326.51	462.898	0.698297	1.3772	1.11429	3.12271	2.66549	4.99226	23.834	13.0103	20647	0	0	4122.56		1	1	1
1846.01	909.706	0.909111	2.45596	2.82459	3.26623	2.9589	8.11168	285.733	667.717	20742	0	0	9998		1	0	1
1186	324.378	0.414818	1.01948	0.824923	3.07408	2.51105	2.59907	10.4587	6.68225	21638	0	0	8799.26		1	1	1
1822.77	513.082	0.838686	1.46791	0.748154	3.26073	2.71019	6.89741	29.3707	5.59957	22176	0	0	9998		1	1	1
1198.91	931.018	0.03231	2.19097	2.47382	3.07878	2.96896	1.07723	155.23	297.73	22399	0	0	6609.91		1	0	1
1357.78	395.57	0.361516	1.05768	0.972617	3.13283	2.59722	2.29888	11.4205	9.38896	23389	0	0	4133.27		1	1	1
1786.33	508.386	0.605634	1.37591	0.626863	3.25196	2.70619	4.03306	23.7634	4.2351	23413	0	0	0		1	1	1
1151.16	429.672	0	1.15668	0.935399	3.06114	2.63314	0	14.3443	8.61786	24212	0	0	5322.52		1	0	1
181.271	91.1639	0.203775	1.09244	0.564139	2.25833	1.95982	1.59873	12.3721	3.66555	24523	0.514306	0	0		0	0	0
1777.42	624.042	0.331102	1.27169	1.37159	3.24979	2.79521	2.14339	18.6933	23.5283	24615	0	0	0		1	1	1
2250.11	805.462	0.636936	1.34655	0.711529	3.3522	2.90604	4.33447	22.2102	5.1467	24639	0	0	0		1	1	1
263.603	446.707	0.751213	2.3482	2.76848	2.42095	2.65002	5.63915	222.945	586.787	24693	20.2351	1.30611	9998		1	0	1
952.488	198.303	0	1.22421	1.21867	2.97886	2.29733	0	16.7577	16.5452	25429	0	0	3941.1		1	0	1
1073.29	365.859	0.586242	1.43547	1.08801	3.03072	2.56331	3.85693	27.2564	12.2466	25476	0	0	0		1	1	1
1483.85	389.712	0.916319	1.22187	1.26832	3.17139	2.59074	8.24743	16.6677	18.5491	25498	0	0	5414.51		1	1	1
1390.14	443.508	0.45087	1.34456	1.29065	3.14306	2.6469	2.82403	22.1083	19.5277	25524	0	0	8879.13		1	1	1
656.595	283.216	0.978547	0.229557	1.03415	2.8173	2.45212	9.51804	1.69651	10.818	25539	0	0	7675.07		1	1	1
2276.05	671.751	0.562429	1.13715	0.590492	3.35718	2.82721	3.65114	13.7136	3.89486	25568	0	0	8481.37		1	1	1
118.434	86.1601	0.818904	1.07826	0.877701	2.07348	1.93531	6.59028	11.9745	7.54572	25684	4.25682	0.629085	3096.85		0	0	0
1243.71	211.046	1.03345	1.17059	1.0729	3.09472	2.32438	10.8006	14.8113	11.8278	25890	0	0	3537.25		1	1	1
677.612	225.485	0.743144	1.16017	1.15938	2.83098	2.35312	5.53533	14.4599	14.4338	26627	0	0	4834.33		1	1	1
1116.17	518.284	0.245672	1.2539	1.36422	3.04773	2.71457	1.76065	17.9431	23.1324	26931	0	0	7041.92		1	1	1
2574.55	949.032	0.434438	1.27954	0.8469	3.4107	2.97728	2.71918	19.0346	7.0291	26961	0	0	5933.17		1	1	1
561.607	257.234	1.30185	1.52266	1.38688	2.74943	2.41033	20.0376	33.3162	24.3713	27098	6.28981	0.798638	9315.25		1	1	1
159.509	16.8787	1.10231	1.00702	0.930581	2.20279	1.22734	12.6564	10.163	8.52277	27399	5.83304	0.765895	7572.77		0	0	0
1374.85	524.376	0.481616	1.25725	1.01034	3.13825	2.71964	3.03121	18.0823	10.241	27671	0	0	8421.41		1	1	1
2432.83	652.88	0.823008	1.15821	0.613739	3.38611	2.81483	6.65286	14.395	4.10903	27696	0	0	0		1	1	1
1660.38	682.308	1.01641	1.17216	1.27153	3.22021	2.83398	10.385	14.865	18.6864	27716	0	0	9998		1	1	1
2092.51	1088.5	0.454804	1.29992	1.31894	3.32067	3.03683	2.84973	19.9492	20.8421	28217	0	0	9998		1	1	1
1430.63	443.367	1.0279	1.50006	1.17803	3.15553	2.64676	10.6635	31.6272	15.067	28272	0	0	6055.2		1	1	1
1073.69	404.236	1.05217	1.37776	1.15297	3.03088	2.60663	11.2764	23.865	14.2225	28413	0	0	9998		1	1	1
658.368	72.3819	0.9749	1.80005	2.28724	2.81847	1.85963	9.43845	63.1029	193.751	29166	5.35304	0.728601	3111.25		0	0	0
1934	676.431	0.799703	1.55238	1.31262	3.28646	2.83022	6.30526	35.6761	20.5409	29228	0	0	0		1	1	1
678.008	324.91	0	2.3357	2.68822	2.83123	2.51176	0.937407	216.619	487.77	29626	8.09791	0.908373	5189.28		1	0	1
2439.5	979.473	0.855008	1.05282	1.0418	3.3873	2.99099	7.16156	11.2933	11.0104	29642	0	0	9998		1	1	1
284.15	500.769	1.01745	1.40408	1.24319	2.45355	2.69964	10.41	25.3559	17.5063	29945	9.61646	0.983015	5186.34		1	1	1
1404.18	756.23	0.691294	1.32018	0.950366	3.14742	2.87865	4.9124	20.9016	8.92003	30315	0	0	0		1	1	1
136.813	55.5296	0.222278	0.856195	0.983724	2.13613	1.74452	1.66831	7.18117	9.63216	30828	0	0	3091.56		0	0	0
1340.2	351.308	0.344672	1.21056	0.975775	3.12717	2.54569	2.21143	16.2392	9.45746	32000	0	0	4718.04		1	1	1
1486.94	620.34	0.128688	1.37256	0.823222	3.17229	2.79263	1.34489	23.5811	6.65613	32037	0	0	0		1	1	1
191.054	605.557	1.18287	2.12338	2.41271	2.28116	2.78216	15.2359	132.856	258.647	32113	26.7291	1.42698	9856.57		1	0	1
1549.45	323.431	0.7853	1.10981	1.0652	3.19018	2.50978	6.09958	12.8767	11.62	33070	0	0	0		1	1	1
246.271	18.3701	0.58029	1.35966	1.18414	2.39141	1.26411	3.80444	22.8908	15.2805	33344	0	0	3213.86		0	0	0
1833.16	317.367	0.422453	1.52175	0.584796	3.2632	2.50156	2.64517	33.2465	3.84411	33454	0	0	0		1	1	1
1046.64	345.352	0.74876	1.32673	0	3.0198	2.53826	5.60738	21.2192	0	33478	0	0	5915.92		1	0	1
962.987	438.162	0.537945	0.917532	1.08235	2.98362	2.64163	3.451	8.27051	12.088	33509	0	0	4722.24		1	1	1
1400.75	481.912	0.947323	1.40082	1.0959	3.14636	2.68297	8.85775	25.1664	12.471	33534	0	0	9998		1	1	1
455.988	517.547	0.686108	2.20281	2.48898	2.65895	2.71395	4.85409	159.519	308.305	33851	1.3403	0.127201	5347.69		1	0	1
1585	576.293	0.463243	1.15887	0.351945	3.20003	2.76064	2.90565	14.417	2.24877	34451	0	0	0		1	1	1
785.816	328.954	0	2.23093	2.45928	2.89532	2.51713	0.265323	170.189	287.929	34868	3.76583	0.575861	4399.26		1	0	1
1018.28	281.727	0.708802	1.18165	1.16503	3.00787	2.44983	5.11449	15.1933	14.6229	34916	0	0	0		1	1	1
481.416	3524.68	0.907443	2.66941	2.46227	2.68252	3.54712	8.08058	467.101	289.917	35310	9.84229	0.993096	4542.75		0	0	0
211.624	664.28	0.905764	2.21672	2.45268	2.32556	2.82235	8.04941	164.711	283.583	35327	8.60352	0.934676	9998		1	0	1
1648.78	743.931	0.0813393	1.47539	1.26317	3.21716	2.87153	1.20598	29.8807	18.3302	35506	0	0	6664.94		1	1	1
2451.39	991.512	0.856801	1.36711	0.998379	3.38941	2.9963	7.19119	23.2868	9.96275	35525	0	0	9998		1	1	1
115.081	60.0699	0	1.38367	1.07918	2.061	1.77866	0.183532	24.192	11.9999	37781	0	0	2617.87		0	0	0
1191.65	192.35	0.936294	1.00894	0.992636	3.07615	2.28409	8.63563	10.2081	9.83186	37895	0	0	3253.98		1	1	1
319.135	643.622	0.770354	2.1856	2.49976	2.50397	2.80863	5.89324	153.322	316.055	37932	6.63071	0.82156	6892.98		1	0	1
1704.01	501.02	0.800925	1.31084	0.868204	3.23147	2.69986	6.32303	20.4571	7.38252	37990	0	0	4252.93		1	1	1
1064.66	425.261	0	1.18893	1.03651	3.02721	2.62866	0	15.45	10.8771	38203	0	0	9094.05		1	0	1
1489.89	508.944	0.805619	1.31581	1.33206	3.17316	2.70667	6.39174	20.6925	21.4813	38226	0	0	9998		1	1	1
258.948	760.405	0.836336	2.23536	2.59102	2.41321	2.88104	6.86019	171.935	389.959	38259	24.9666	1.39736	9998		1	0	1
541.794	804.937	0.17887	2.35945	2.72696	2.73383	2.90576	1.50963	228.798	533.29	38277	6.45078	0.809613	6492.62		1	0	1
263.589	73.3848	0.696934	1.58787	1.79502	2.42093	1.86561	4.97661	38.7138	62.3771	38311	8.60235	0.934617	9998		0	0	0
111.191	414.836	0.936689	2.12161	2.45295	2.04607	2.61788	8.64349	132.314	283.757	38325	11.0057	1.04162	8025.65		0	0	0
140.693	105.623	0.683398	1.54613	1.33104	2.14827	2.02376	4.8239	35.1663	21.4308	39631	0	0	4293.74		0	0	0
1482.08	543.211	0.945961	1.26472	0.885119	3.17087	2.73497	8.83	18.3958	7.67572	40214	0	0	0		1	1	1
687.668	951.23	0.262045	2.24158	2.52881	2.83738	2.97829	1.82829	174.414	337.913	40257	0	0	4725.57		1	0	1
842.918	314.383	0.928241	1.25999	1.02547	2.92579	2.49746	8.47698	18.1964	10.6041	40293	0	0	0		1	1	1
2279.64	929.564	0.88089	1.33922	1.12977	3.35787	2.96828	7.60133	21.8383	13.4826	40313	0	0	5113.7		1	1	1
1481.21	345.474	0.776905	1.17871	1.1486	3.17062	2.53842	5.98281	15.0908	14.0799	40887	0	0	4588.37		1	1	1
1934.14	641.828	0.415758	1.32389	0.325513	3.28649	2.80742	2.6047	21.0808	2.11599	40915	0	0	5524.3		1	1	1
1193.17	372.9	0.655192	1.45477	1.20233	3.0767	2.57159	4.52056	28.495	15.934	41718	0	0	0		1	1	1
1185.22	381.239	0.719292	0.902596	1.17363	3.0738	2.5812	5.23953	7.9909	14.9151	41742	0	0	7585.28		1	1	1
1553.68	537.482	0.105002	1.38481	0.511264	3.19136	2.73036	1.27351	24.2555	3.24537	41773	0	0	5850.13		1	1	1
527.635	231.708	0.743803	2.00128	2.33547	2.72233	2.36494	5.54374	100.296	216.507	41863	4.29189	0.632649	3135.17		1	0	1
229.603	375.089	0.568809	2.16162	2.43998	2.36098	2.57413	3.70517	145.085	275.412	41986	7.27982	0.862121	8315.81		1	0	1
2055.54	514.808	1.13141	1.49824	1.17021	3.31293	2.71165	13.5336	31.4952	14.7982	42319	0	0	9998		1	1	1
1517.35	309.514	0.544963	1.34433	1.2585	3.18109	2.49068	3.50722	22.0967	18.1341	43810	0	0	5264.29		1	1	1
913.49	315.751	0.899869	1.2342	1.24341	2.9607	2.49934	7.94089	17.1475	17.5149	43834	0	0	0		1	1	1
204.256	210.686	2.37877	2.29106	2.36131	2.31018	2.32363	239.208	195.46	229.778	43881	129.963	2.11382	8250.53		1	0	1
1355.93	288.484	0.282327	1.13857	1.20882	3.13224	2.46012	1.9157	13.7584	16.174	43904	0	0	4112.63		1	1	1
320.745	554.028	0.288921	2.11294	2.46117	2.50616	2.74353	1.94501	129.699	289.182	43928	1.68557	0.226747	6348.66		1	0	1
401.029	667.611	0	2.40207	2.58225	2.60318	2.82452	0	252.39	382.162	44798	0.867982	0	7894.73		1	0	1
2429.91	799.994	0	1.47759	1.15554	3.38559	2.90309	0	30.0327	14.3067	45365	0	0	7373.79		1	0	1
135.547	52.3505	0	1.46903	1.22771	2.13209	1.71892	0.885698	29.4463	16.8931	45980	0	0	4162.62		0	0	0
1477.98	1083.18	0	2.39047	2.70184	3.16967	3.0347	0.704623	245.737	503.32	46054	0	0	6511.78		1	0	1
814.984	809.919	0	1.90244	2.27649	2.91115	2.90844	0	79.8801	189.011	47060	0	0	4761.53		1	0	1
1440.52	714.237	0.175769	1.15343	1.14122	3.15852	2.85384	1.49889	14.2375	13.8425	47096	0	0	9998		1	1	1
1708.33	603.949	0.366065	1.19576	0.667094	3.23257	2.781	2.32309	15.695	4.64616	47531	0	0	8861.52		1	1	1
349.221	626.949	0.649045	2.32789	2.70644	2.5431	2.79723	4.45702	212.76	508.669	48503	4.62809	0.665402	7418.6		1	0	1
1241.92	325.412	0.88008	1.3951	0.854946	3.09409	2.51243	7.58718	24.837	7.16054	48535	0	0	4061.04		1	1	1
463.078	919.676	0	2.50344	2.7775	2.66565	2.96363	0	318.741	599.096	48566	7.09061	0.850684	361.956		1	0	1
334.875	756.207	1.0983	2.14041	2.38572	2.52488	2.87864	12.54	138.169	243.064	48603	4.10616	0.613436	4550.95		1	0	1
127.977	211.818	0	2.10961	2.6084	2.10713	2.32596	0	128.709	405.88	48630	1.06993	0.0293558	8987.65		0	0	0
1591.37	387.065	0.162194	1.09207	0.568217	3.20177	2.58778	1.45276	12.3615	3.70013	48651	0	0	0		1	1	1
2245.76	1466.7	0	1.25025	1.02438	3.35136	3.16634	0	17.793	10.5775	48674	0	0	7592.83		1	0	1
2302.81	798.898	1.19326	1.23274	0.804249	3.36226	2.90249	15.6047	17.0899	6.37161	49144	0	0	0		1	1	1
1315.94	224.532	0.605817	1.34079	1.03365	3.11924	2.35128	4.03476	21.9176	10.8056	49557	0	0	4316.75		1	1	1
2203.65	896.588	0.771068	0.934818	0.928883	3.34314	2.95259	5.90294	8.60634	8.48951	49622	0	0	6470.15		1	1	1
838.177	1263.06	0.369197	2.5417	2.9124	2.92334	3.10142	2.3399	348.1	817.326	49656	12.2002	1.08637	5910.2		1	0	1
494.435	614.105	0.513406	2.2943	2.59375	2.69411	2.78824	3.26141	196.923	392.419	50418	0	0	3705.88		1	0	1
805.977	308.292	0.929828	2.16756	2.43512	2.90632	2.48896	8.50802	147.082	272.343	52838	12.127	1.08375	6014.59		1	0	1
1010.27	291.628	0	1.19237	1.29794	3.00444	2.46483	0	15.5729	19.8583	52859	0	0	4586.9		1	0	1
1191.13	332.696	0.686308	1.49516	1.23029	3.07596	2.52205	4.85633	31.2721	16.9938	52891	0	0	0		1	1	1
373.401	360.746	0	2.16622	2.44563	2.57218	2.5572	0.297819	146.627	279.015	52924	0	0	4139.88		1	0	1
1193.22	346.269	0.62742	1.17504	1.33745	3.07672	2.53941	4.24053	14.9636	21.7496	53513	0	0	3657.21		1	1	1
1451.3	709.695	0	2.25264	2.56774	3.16176	2.85107	0	178.911	369.604	53580	0	0	9753.23		1	0	1
3352.34	1226.79	1.33323	1.40507	1.40315	3.52535	3.08877	21.5392	25.414	25.3014	53637	0	0	0		1	1	1
2305.52	1370.29	1.15152	2.33424	2.73559	3.36277	3.13681	14.1747	215.893	543.989	53716	29.2372	1.46594	9998		1	0	1
1725.24	297.23	1.45347	1.4671	1.2369	3.23685	2.47309	28.4097	29.3158	17.2546	53818	19.7342	1.29522	5746.64		1	1	1
974.925	328.124	1.5649	1.54129	0.90236	2.98897	2.51604	36.7199	34.7772	7.98656	55474	24.5299	1.3897	5356.43		1	1	1
1492.69	673.194	0.858413	1.21555	0	3.17397	2.82814	7.21793	16.4266	0	55517	0	0	0		1	0	1
335.955	690.583	0.423126	2.41354	2.76268	2.52628	2.83922	2.64927	259.144	578.998	55557	11.8481	1.07365	9998		1	0	1
1329.73	340.851	0.53135	1.33305	1.14626	3.12376	2.53256	3.39899	21.5303	14.0042	55589	0	0	8796.74		1	1	1
1894.1	1663.86	0.784198	2.57038	2.76758	3.2774	3.22112	6.08412	371.861	585.566	55897	0	0	9998		1	0	1
937.864	818.381	0.798547	1.0641	0	2.97214	2.91296	6.2885	11.5905	0.220075	56632	0	0	9998		1	0	1
2696.72	702.418	1.11602	0.700803	1.21373	3.43084	2.8466	13.0624	5.02114	16.358	56989	0	0	0		1	1	1
1735.09	472.319	0.974234	1.46597	1.42765	3.23932	2.67424	9.42397	29.2396	26.77	57777	0	0	5921.84		1	1	1
486.706	885.594	0	2.55586	2.78681	2.68727	2.94723	0.414255	359.634	612.084	57800	2.11805	0.325936	6219.18		1	0	1
1788.98	443.634	1.14635	0.527561	1.30082	3.2526	2.64703	14.007	3.36947	19.9903	57822	0	0	0		1	1	1
1650.7	1101.69	0.835374	2.38184	2.67704	3.21767	3.04206	6.84501	240.904	475.381	57859	0	0	6787.69		1	0	1
771.333	749.292	0	2.51194	2.91739	2.88724	2.87465	0	325.041	826.773	58303	0	0	4295.79		1	0	1
1130.24	337.653	0.200512	1.22414	0.906258	3.05317	2.52847	1.58676	16.7549	8.05857	58548	0	0	7430.46		1	1	1
1755.01	377.304	0.830661	1.39341	0.588291	3.24428	2.57669	6.77113	24.7406	3.87517	58971	0	0	3583.36		1	1	1
1475.95	337.694	0.262979	0.896036	0.454313	3.16907	2.52852	1.83223	7.87112	2.84651	59605	0	0	0		1	1	1
1954.54	638.26	1.0576	1.39073	1.21916	3.29104	2.805	11.4182	24.5883	16.5638	59742	0	0	9412.52		1	1	1
1917.21	453.377	0.702195	1.16843	1.30268	3.28267	2.65646	5.03727	14.7376	20.0763	59800	2.3447	0.370087	0		1	1	1
2021.78	522.713	1.12319	1.12213	1.12761	3.30573	2.71826	13.2797	13.2474	13.4156	60055	0	0	0		1	1	1
1541.44	279.165	0.899395	1.01939	1.2669	3.18793	2.44586	7.93222	10.4565	18.4886	60075	0	0	4543.88		1	1	1
1695.48	463.423	0.955552	1.37995	0.997016	3.22929	2.66598	9.02718	23.9855	9.93152	60096	0	0	0		1	1	1
1230.71	402.63	0.228218	1.00287	0	3.09016	2.60491	1.69129	10.0664	0	61153	0	0	5240.72		1	0	1
159.33	381.646	0.547875	1.35543	1.21443	2.2023	2.58166	3.53082	22.669	16.3845	61205	0	0	3537.18		1	1	1
229.729	248.305	0	1.2005	1.39147	2.36122	2.39498	0	15.8671	24.6303	61234	0	0	3467.78		1	0	1
396.276	620.754	0	2.43827	2.76592	2.598	2.79292	0	274.326	583.332	61378	0	0	7177.98		1	0	1
1039.55	354.855	0.501225	1.0704	0.877458	3.01684	2.55005	3.17121	11.7598	7.54151	61914	0	0	4530.97		1	1	1
918.608	307.906	0.378173	1.36397	1.19906	2.96313	2.48842	2.38876	23.1188	15.8147	61943	0	0	4276.31		1	1	1
1280.34	306.217	0.949573	1.28441	1.17959	3.10732	2.48603	8.90376	19.2493	15.1215	61986	0	0	6637.44		1	1	1
1462.24	473.282	0.739998	1.35691	1.27561	3.16502	2.67512	5.49539	22.746	18.8628	62008	0	0	4994.77		1	1	1
1555.75	626.104	0.955228	1.57051	0.92024	3.19194	2.79665	9.02044	37.1974	8.32223	62034	0	0	6266.1		1	1	1
1220.19	415.523	0.518241	1.32262	0.982083	3.08643	2.61859	3.29793	21.0193	9.59583	62066	1.3369	0.126098	0		1	1	1
1191.89	684.548	1.10624	1.34958	0.494417	3.07624	2.8354	12.7715	22.3657	3.12189	62087	0	0	9998		1	1	1
1394.42	591.402	1.13708	1.48693	1.05903	3.14439	2.77188	13.7115	30.6856	11.456	62120	0	0	9998		1	1	1
1354.61	471.812	0.426129	1.39237	1.06199	3.13181	2.67377	2.66765	24.6812	11.5343	62951	0	0	5559.27		1	1	1
1851.56	608.526	0.894927	1.4972	0.775438	3.26754	2.78428	7.85104	31.4193	5.96264	63009	0	0	0		1	1	1
1495.3	490.32	1.08068	1.25239	1.52008	3.17473	2.69048	12.0416	17.8808	33.1189	63036	0	0	0		1	1	1
1133.65	367.744	0.737885	1.17633	1.04437	3.05448	2.56555	5.46871	15.0083	11.0757	63067	0	0	4265.24		1	1	1
1836.36	854.404	1.13497	1.38351	1.38941	3.26396	2.93166	13.645	24.183	24.5136	63091	0	0	9998		1	1	1
1277.11	603.061	1.1477	1.34025	0	3.10623	2.78036	14.0508	21.8904	0	64106	0	0	0		1	0	1
2267.69	877.361	0.0987695	1.27688	0.38982	3.35558	2.94318	1.25536	18.9183	2.45369	64931	0	0	5789.73		1	1	1
1305.93	437.253	1.0477	1.08169	1.01227	3.11592	2.64073	11.1609	12.0696	10.2866	64979	0	0	0		1	1	1
1249.3	488.056	0.661848	1.11743	1.3364	3.09667	2.68847	4.59037	13.1048	21.697	64999	0	0	9998		1	1	1
1367.67	190.319	1.07754	1.41928	1.27176	3.13598	2.27948	11.9546	26.2592	18.6964	65294	2.7161	0.433945	3892.6		1	1	1
682.956	649.369	1.11978	2.16466	2.4471	2.83439	2.81249	13.1758	146.104	279.965	65313	12.7704	1.10621	5353.9		1	0	1
1167.34	331.34	0.792866	1.29571	1.20478	3.0672	2.52027	6.20678	19.7566	16.0245	65338	0	0	5521.08		1	1	1
1618.27	595.514	1.1406	1.37423	1.29036	3.20905	2.77489	13.823	23.672	19.5146	65366	0	0	8086.83		1	1	1
206.153	211.164	0.458546	1.95803	1.96666	2.31419	2.32462	2.8744	90.7873	92.6099	65628	1.97462	0.295483	0		1	0	1
1759.4	729.537	2.85231	2.72557	0	3.24537	2.86305	711.714	531.586	0	66816	24.7362	1.39333	7091		1	0	1
2172.4	573.172	0	1.23899	0.713475	3.33694	2.75828	0	17.3378	5.16982	67314	0	0	8289.4		1	0	1
1433.82	376.844	0.504614	1.10644	1.10144	3.15649	2.57616	3.19605	12.7773	12.6311	67965	0	0	5432.21		1	1	1
1374.85	164.471	0.590904	1.3607	1.05306	3.13826	2.21609	3.89856	22.9454	11.2995	68014	0	0	3659.98		1	1	1
1646.04	486.89	0.908843	1.38916	0.502041	3.21644	2.68743	8.10669	24.4994	3.17717	68284	0	0	0		1	1	1
336.715	629.776	0.9321	2.32034	2.70786	2.52726	2.79919	8.55263	209.092	510.345	68306	26.1375	1.41726	7522.29		1	0	1
1426.04	918.17	0.964819	1.25073	1.15294	3.15413	2.96292	9.22186	17.8129	14.2215	68363	0	0	9998		1	1	1
1859.69	475.178	1.0032	1.34618	1.29641	3.26944	2.67686	10.074	22.1913	19.7884	68604	3.60201	0.556545	5683.17		1	1	1
1180.3	356.26	1.10153	1.45931	1.05599	3.07199	2.55177	12.6337	28.7947	11.3761	68637	0	0	4378.5		1	1	1
639.655	859.895	1.06699	1.55471	1.77379	2.80595	2.93445	11.6679	35.8679	59.4002	68659	8.41281	0.924941	9998		1	0	1
2066.62	676.074	1.00763	1.32814	1.2779	3.31526	2.82999	10.1772	21.2882	18.9628	68686	0	0	4328.28		1	1	1
1834.34	719.165	1.25802	1.09546	1.13649	3.26348	2.85683	18.1144	12.4582	13.6927	68705	0	0	8291.02		1	1	1
1863.56	1270.21	0.988646	2.14053	2.44233	3.27034	3.10387	9.74196	138.207	276.904	68730	0	0	9998		1	0	1
1266.82	447.743	1.15635	1.08381	1.00212	3.10272	2.65103	14.3334	12.1284	10.049	69128	0	0	5497.93		1	1	1
1427.95	369.144	0.709599	1.15756	1.13346	3.15471	2.5672	5.12388	14.3733	13.5976	70541	0	0	6089.81		1	1	1
2178.48	939.294	0.72229	1.18142	0.955742	3.33815	2.9728	5.27582	15.185	9.03112	70568	0	0	5192.14		1	1	1
2397.64	1377.96	1.27907	1.38277	0.966321	3.37978	3.13924	19.0138	24.1417	9.25383	70592	0	0	4605.72		1	1	1
430.254	688.98	1.005	2.50937	2.7866	2.63372	2.83821	10.1159	323.128	611.787	71112	21.4728	1.33189	6765.52		1	0	1
1077.46	385.494	0.109	1.0764	1.31555	3.0324	2.58602	1.28529	11.9234	20.68	71135	0.172246	0	5779.12		1	1	1
1183.08	550.211	0.928804	1.2687	1.31127	3.07301	2.74053	8.48798	18.5653	20.4771	71162	0	0	6723.1		1	1	1
328.256	890.355	0.992492	2.41441	2.7684	2.51621	2.94956	9.82862	259.666	586.675	71188	25.6472	1.40904	9998		1	0	1
124.025	373.612	1.12282	2.1825	2.41863	2.09351	2.57242	13.2684	152.231	262.199	71209	11.7401	1.06967	0		0	0	0
293.829	483.253	0	2.51544	2.91066	2.4681	2.68417	0	327.673	814.066	72152	0	0	5037.37		1	0	1
322.742	388.826	0.78925	2.30576	2.49251	2.50886	2.58976	6.15531	202.192	310.818	73102	4.44206	0.647584	5462.65		1	0	1
1178.55	391.643	0	0.953783	0.887996	3.07135	2.59289	0	8.99048	7.72673	73125	0	0	5396.33		1	0	1
1514.48	418.774	0.629957	1.43395	1.18551	3.18026	2.62198	4.26537	27.1611	15.329	73147	0	0	5663.09		1	1	1
205.886	10.1326	0.977983	0.649436	1.41484	2.31363	1.00572	9.50567	4.46104	25.9923	73557	0	0	6472.92		0	0	0
1799.99	394.904	1.03636	1.3058	1.17492	3.25527	2.59649	10.8733	20.2208	14.9597	73732	0	0	3856.27		1	1	1
1331.35	272.908	0.557712	1.19411	1.00423	3.12429	2.43602	3.6117	15.6354	10.0979	73755	0	0	5451.55		1	1	1
1503.36	387.21	0.719193	1.11638	0.953785	3.17706	2.58795	5.23833	13.0732	8.99053	73777	0	0	6549.91		1	1	1
324.888	829.826	0	2.48982	2.7801	2.51173	2.91899	0.905584	308.902	602.704	73802	7.16946	0.855486	9453.16		1	0	1
721.467	990.282	0	2.51618	2.80979	2.85822	2.99576	0	328.229	645.343	73986	8.49278	0.92905	4428.67		1	0	1
1493.2	404.135	0.820822	0.735263	1.04561	3.17412	2.60653	6.61945	5.43579	11.1074	74332	0	0	4181.06		1	1	1
1375.53	366.485	0.447731	1.40934	1.25527	3.13847	2.56406	2.8037	25.6647	18	74666	0	0	4422.79		1	1	1
216.959	445.414	0.619543	2.1556	2.47295	2.33638	2.64876	4.16431	143.087	297.129	74690	4.60999	0.6637	0		1	0	1
399.948	754.235	1.06481	2.29151	2.54037	2.602	2.87751	11.6094	195.662	347.036	74715	9.21637	0.96456	7291.46		1	0	1
465.239	295.535	1.05539	2.11577	2.42553	2.66768	2.47061	11.3603	130.548	266.399	74737	8.84794	0.946842	3875.18		1	0	1
1819.31	360.204	0	1.42356	1.38097	3.25991	2.55655	0.572453	26.5193	24.042	75548	0	0	3444.4		1	0	1
1494.36	489.192	0.914343	1.16093	1.2684	3.17446	2.68948	8.20999	14.4854	18.5525	75737	0	0	7873.21		1	1	1
899.763	204.215	0.871623	1.259	1.25357	2.95413	2.31009	7.44085	18.1554	17.9298	75773	0	0	4231.16		1	1	1
1648.97	456.834	0.988653	1.24139	0.492827	3.21721	2.65976	9.74211	17.4336	3.11048	75804	0	0	0		1	1	1
2709.79	1311.52	1.42802	0.608036	1.29681	3.43294	3.11777	26.7931	4.05542	19.8068	75849	0	0	0		1	1	1
996.332	1284.21	0	2.72872	3.00718	2.9984	3.10864	0	535.45	1016.66	77025	3.36811	0.527386	9998		1	0	1
130.789	430.991	0.167516	2.4743	2.85033	2.11657	2.63447	1.47067	298.057	708.481	77115	13.4431	1.1285	9998		0	0	0
1516.08	503.589	0.470719	1.34267	1.14051	3.18072	2.70208	2.9561	22.0124	13.8199	77715	0	0	0		1	1	1
504.947	1027.37	0.493516	2.23649	2.47433	2.70325	3.01173	3.11542	172.383	298.08	78286	1.98452	0.297655	5974.05		1	0	1
1627.99	662.232	0.708305	1.37162	1.2247	3.21165	2.82101	5.10863	23.5297	16.7766	78302	0	0	9998		1	1	1
1549.06	1481.71	0	2.57008	2.97515	3.19007	3.17076	0	371.607	944.378	78326	0	0	9998		1	0	1
139.662	17.2509	0	1.07021	0.993804	2.14508	1.23681	0.847188	11.7548	9.85835	78870	0	0	5032.09		0	0	0
1471.64	721.479	0.737333	1.29656	0.953231	3.1678	2.85822	5.46176	19.7953	8.97907	79417	0	0	0		1	1	1
704.407	529.845	0.925221	1.2486	0.0990052	2.84782	2.72415	8.41823	17.7254	1.25605	79445	0	0	9998		1	1	1
1332.92	323.813	0	1.4212	0.190213	3.12481	2.51029	0	26.3756	1.54958	80440	0	0	3237.75		1	0	1
2061.17	766.482	0.797061	1.13231	1.28527	3.31411	2.8845	6.26702	13.5616	19.2873	81314	0	0	9998		1	1	1
350.681	327.207	0.934657	1.24267	1.38337	2.54491	2.51482	8.60315	17.4853	24.1753	81650	10.8348	1.03482	3751.61		1	1	1
1361.85	374.799	0	1.39854	1.05101	3.13413	2.5738	0	25.0346	11.2462	82080	0	0	6509.07		1	0	1
1698.57	510.552	0	1.25901	0.399528	3.23008	2.70804	0	18.1557	2.50916	82104	0	0	5728.61		1	0	1
1612.95	408.71	0.979458	0.748681	1.1603	3.20762	2.61142	9.53802	5.60636	14.4644	82141	0	0	4113.35		1	1	1
3507.73	1210.97	0	0	1.29428	3.54503	3.08313	0	0.283604	19.6917	82176	0	0	7544.32		1	0	1
1638.35	933.075	0.744551	2.43893	2.76245	3.21441	2.96992	5.5533	274.746	578.692	82238	2.24015	0.350278	9998		1	0	1
1600.73	327.577	0	1.10168	0.977524	3.20432	2.51531	0	12.6381	9.49564	83283	0	0	4822.1		1	0	1
1557.52	493.592	0	1.37183	1.16475	3.19243	2.69337	0	23.5414	14.6134	83320	0	0	4117.07		1	0	1
1054.35	332.473	0.238499	1.17947	0.975417	3.02298	2.52176	1.7318	15.1172	9.44968	83414	0	0	4329.55		1	1	1
2999.27	1487.42	0.298835	1.34948	1.19311	3.47702	3.17243	1.98992	22.3605	15.5995	83440	0	0	0		1	1	1
106.392	261.547	0	2.07869	1.66308	2.02691	2.41755	0	119.864	46.0338	85888	0	0	9998		0	0	0
140.277	269.342	0	2.08271	1.66448	2.14699	2.4303	0	120.978	46.1826	85893	0	0	7505.1		1	0	1
1061.51	284.412	0	1.36849	0.808522	3.02593	2.45395	0	23.3609	6.4346	85929	0	0	4781.57		1	0	1
1607.28	409.771	0	1.49659	1.03481	3.20609	2.61254	0	31.3757	10.8346	87896	0	0	6383.51		1	0	1
1677.91	678.279	0.287282	1.63634	0.637508	3.22477	2.83141	1.93768	43.2848	4.34018	87933	0	0	9998		1	1	1
1931.97	1181.09	0	2.50552	2.80203	3.286	3.07228	0	320.272	633.915	87956	0	0	0		1	0	1
333.338	659.212	0	2.34059	2.53749	2.52289	2.81903	0.0657795	219.072	344.736	87978	6.49084	0.812301	9998		1	0	1
109.118	20.6886	1.19202	1.25953	0.614766	2.0379	1.31573	15.5604	18.1774	4.11876	88101	6.60763	0.820046	8460.19		0	0	0
1302.73	447.611	0	1.30788	1.03052	3.11485	2.6509	0.303695	20.3181	10.728	89609	0	0	8583.5		1	0	1
1307.53	395.021	0.866026	1.28132	1.00457	3.11645	2.59662	7.34557	19.1126	10.1058	89780	0	0	9480.89		1	1	1
2180.66	513.694	0.98193	1.30172	1.04074	3.33859	2.7107	9.59246	20.0319	10.9835	90089	0	0	7440.86		1	1	1
1083.06	262.575	1.00583	1.07302	1.12812	3.03465	2.41925	10.1352	11.8308	13.4314	90112	0	0	3414.57		1	1	1
2003.53	657.728	0.823393	1.4077	1.3296	3.3018	2.81805	6.65876	25.5683	21.3601	90133	0	0	9998		1	1	1
1535.44	585.254	0.722186	1.18286	1.19295	3.18623	2.76734	5.27455	15.2355	15.5936	90172	0	0	9998		1	1	1
4652.89	1486.15	0.933606	2.17462	2.70386	3.66772	3.17206	8.58234	149.493	505.666	90211	0	0	0		1	0	1
1081.66	457.857	0.591218	1.0781	0.672039	3.03409	2.66073	3.90138	11.9701	4.69937	90905	0	0	8430.96		1	1	1
451.432	530.534	0.972003	2.13428	2.42018	2.65459	2.72471	9.3757	136.232	263.134	90927	1.41727	0.151453	9998		1	0	1
1385.61	548.016	1.09133	1.22103	1.15394	3.14164	2.73879	12.3405	16.6354	14.2543	90964	0	0	9998		1	1	1
571.332	1020.69	1.16381	2.35968	2.5239	2.75689	3.00889	14.5816	228.92	334.122	91000	12.8876	1.11017	6313.75		1	0	1
1325.13	338.03	1.13623	1.19077	0.99647	3.12226	2.52895	13.6844	15.5157	9.91904	92234	0	0	6657.95		1	1	1
1447.95	597.281	0.916206	1.4424	1.2352	3.16075	2.77618	8.2453	27.6946	17.1872	92397	0	0	0		1	1	1
1456.34	341.532	0.780318	1.14294	0	3.16326	2.53343	6.03001	13.8976	0.507818	93434	0	0	6213.91		1	0	1
1284.94	486.799	0.322173	0.912655	1.13948	3.10888	2.68735	2.09978	8.17816	13.7872	94686	0	0	0		1	1	1
1686.38	493.122	0.93206	1.23541	1.11317	3.22696	2.69295	8.55185	17.1953	12.977	94708	0	0	5241.25		1	1	1
1002.95	268.407	0.523388	1.24838	1.39036	3.00128	2.42879	3.33724	17.7166	24.5674	94733	0	0	4784.74		1	1	1
271.576	467.787	0.67552	2.14972	2.46795	2.43389	2.67005	4.73718	141.161	293.734	94766	0	0	8925.89		1	0	1
230.06	663.477	0.593328	2.40505	2.70022	2.36184	2.82183	3.92038	254.124	501.438	94789	2.75314	0.439829	9797.76		1	0	1
1076.46	687.733	0.58283	0.91357	1.37223	3.032	2.83742	3.82675	8.19541	23.563	95297	0	0	8831.58		1	1	1
1519.91	1408.96	0.640041	2.20599	2.43249	3.18182	3.1489	4.36557	160.689	270.703	95449	0	0	0		1	0	1
248.104	399.626	0	2.13221	2.43031	2.39463	2.60165	0	135.585	269.348	96339	0	0	5394.8		1	0	1
1962.13	1054.96	0.873706	1.42482	1.2884	3.29273	3.02323	7.47662	26.5965	19.4267	96364	0	0	0		1	1	1
151.137	294.403	0.97831	1.90705	2.17169	2.17937	2.46894	9.51284	80.733	148.488	96402	7.78806	0.891429	0		1	0	1
124.497	255.389	0.864937	1.89644	2.08069	2.09516	2.4072	7.32719	78.7842	120.416	96411	10.2713	1.01162	9998		0	0	0
2401.14	664.781	1.1279	1.3931	1.23834	3.38042	2.82268	13.4245	24.7228	17.3117	96428	0	0	5280.31		1	1	1
1739.98	446.513	1.3463	1.25423	0.285391	3.24054	2.64983	22.1972	17.9567	1.92926	98431	0	0	0		1	1	1
1747.29	457.585	0.0374244	0.952022	1.15333	3.24237	2.66047	1.08999	8.95411	14.2342	98460	0	0	3999.93		1	1	1
1602.88	558.801	0.257222	1.09719	1.38797	3.2049	2.74726	1.8081	12.508	24.4326	98477	0	0	9998		1	1	1
1936.7	768.624	0.855916	1.33305	0.979018	3.28706	2.88571	7.17655	21.5304	9.52837	98503	0	0	0		1	1	1
244.319	127.234	0.972111	1.9597	2.38185	2.38796	2.1046	9.37801	91.1378	240.907	98545	9.8825	0.994867	4193.16		1	0	1
1181.06	317.696	0.680691	1.36448	1.09549	3.07227	2.50201	4.79392	23.1464	12.4591	100300	0	0	4125.09		1	1	1
1451.27	407.134	0.547053	1.21867	0	3.16175	2.60974	3.52414	16.5452	0	100530	0	0	6544.16		1	0	1
2581.54	729.261	0.836488	1.27267	1.23198	3.41188	2.86288	6.86259	18.7357	17.0602	100558	0	0	0		1	1	1
1292.81	371.486	1.25926	1.35701	1.15636	3.11154	2.56994	18.1662	22.7518	14.3336	100596	0	0	0		1	1	1
3367.58	1636.19	0.86872	0	1.13095	3.52732	3.21384	7.39129	0.688108	13.5193	100649	0	0	0		1	1	1
860.478	286.554	0	1.04875	1.32936	2.93474	2.45721	0	11.1878	21.3484	102340	0	0	4198.87		1	0	1
2087.44	913.958	0.557725	1.26016	1.45696	3.31961	2.96093	3.61181	18.2036	28.6393	102378	0	0	0		1	1	1
275.555	556.982	0.876281	2.20072	2.45506	2.44021	2.74584	7.5211	158.754	285.142	102433	12.4948	1.09673	6976.57		1	0	1
2185.28	551.387	0.898985	1.19965	0.862979	3.33951	2.74146	7.92474	15.8361	7.29422	102947	0	0	5293.49		1	1	1
1741.08	397.452	0	1.04179	1.00647	3.24082	2.59928	0.27468	11.0102	10.1501	103630	0	0	5935.67		1	0	1
1279.17	972.927	0.687672	2.27051	2.54538	3.10693	2.98808	4.8716	186.428	351.055	103651	0	0	8137.54		1	0	1
2266.78	517.864	0.821948	1.4144	0.583039	3.35541	2.71422	6.63664	25.9658	3.82859	105305	0	0	0		1	1	1
2774.71	589.604	0.86335	1.22942	0.741575	3.44322	2.77056	7.30045	16.9599	5.51537	105343	0	0	0		1	1	1
1829.13	743.515	0.963745	2.15003	2.42821	3.26224	2.87129	9.19909	141.264	268.045	105372	0	0	8081.24		1	0	1
1169.37	297.61	0.646834	1.38499	1.22691	3.06795	2.47365	4.43439	24.2654	16.8622	107186	0	0	4119.19		1	1	1
1153.12	355.049	0.169791	1.12844	1.12734	3.06187	2.55029	1.4784	13.4412	13.4072	107450	0	0	6326.24		1	1	1
445.176	612.836	0	2.4149	2.67012	2.64853	2.78734	0	259.959	467.868	107517	0	0	6246.63		1	0	1
1691.65	1016.29	0.120086	0.99135	0.731642	3.22831	3.00702	1.31852	9.8028	5.39066	107636	0	0	9512.34		1	1	1
502.445	747.518	0.425508	2.45039	2.81548	2.70109	2.87362	2.66384	282.09	653.846	108053	7.65378	0.883876	0		1	0	1
1191.42	377.183	0.718655	1.19389	1.11429	3.07606	2.57655	5.23184	15.6274	13.0104	109265	0	0	9998		1	1	1
919.515	1970.84	0	2.66079	2.969	2.96356	3.29465	0	457.924	931.104	109842	0	0	9998		1	0	1
1245.02	365.845	0.868128	1.40664	0	3.09518	2.5633	7.38121	25.506	0.928836	110631	0	0	0		1	0	1
2033.16	480.542	0	1.1146	1.24433	3.30817	2.68173	0.680532	13.0197	17.5522	111213	0	0	6254.51		1	0	1
1028.49	361.437	0.970289	1.05214	1.38797	3.0122	2.55803	9.33877	11.2756	24.4327	111276	0	0	0		1	1	1
1641.85	439.057	0	1.32736	0.967526	3.21533	2.64252	0	21.2502	9.27952	111336	0	0	9998		1	0	1
1673.15	601.093	1.09847	1.52171	0.851398	3.22354	2.77894	12.545	33.244	7.10228	111651	0	0	0		1	1	1
109.481	70.9003	0.300575	1.73026	2.06876	2.03934	1.85065	1.99791	53.7356	117.155	112385	0	0	3504.67		0	0	0
1579.86	400.271	0	1.054	0	3.19862	2.60235	0	11.324	0	112580	0	0	6790.76		1	0	1
1787.78	580.186	0.26977	1.30548	1.30669	3.25231	2.76357	1.8611	20.2061	20.2623	112605	0	0	0		1	1	1
880.994	261.922	0	1.05666	1.17407	2.94497	2.41817	0.758407	11.3935	14.9303	115005	0	0	4923.06		1	0	1
1072.18	261.436	0.656913	0.939135	1.01189	3.03027	2.41737	4.53851	8.6923	10.2775	115283	0	0	4020.49		1	1	1
1855.62	566.156	0.702432	1.2096	0.862058	3.26849	2.75294	5.04001	16.2033	7.27877	115337	0	0	0		1	1	1
2036.79	711.765	1.25013	1.47177	1.2101	3.30895	2.85234	17.7881	29.6324	16.2218	115354	0	0	9998		1	1	1
1724.55	592.206	1.39203	1.20155	1.32272	3.23668	2.77247	24.6621	15.9055	21.0244	115390	0	0	0		1	1	1
1435.16	398.62	1.22445	1.29519	1.30198	3.1569	2.60056	16.7667	19.7328	20.044	115450	12.0826	1.08216	361.956		1	1	1
3351.81	1508.2	1.78101	1.67158	0.468363	3.52528	3.17846	60.3965	46.944	2.94011	115479	0	0	6297.65		1	1	1
1022.34	665.254	2.04118	2.04165	1.65025	3.0096	2.82299	109.946	110.066	44.6938	115554	132.705	2.12289	4999.79		1	1	1
1690.51	453.221	1.29971	1.29869	1.24995	3.22802	2.65631	19.9394	19.8925	17.7808	115583	9.53216	0.979191	6718.96		1	1	1
1317.92	402.089	1.27992	1.43684	1.24762	3.11989	2.60432	19.0509	27.3425	17.6857	115611	0.197673	0	6610.81		1	1	1
1513.26	586.822	1.26426	1.23247	1.59178	3.17991	2.76851	18.3766	17.0792	39.0641	115649	0	0	9998		1	1	1
1525.94	324.689	1.13383	1.43778	1.14217	3.18354	2.51147	13.609	27.4019	13.873	115707	6.08654	0.784371	4701.21		1	1	1
4502.69	2792.77	1.36644	1.50757	1.48094	3.65347	3.44604	23.2506	32.1788	30.2651	115737	0	0	9305.21		0	0	0
997.162	980.269	1.48056	2.45413	2.78394	2.99877	2.99135	30.2387	284.53	608.048	115792	189.609	2.27786	9998		1	0	1
286.78	827.177	1.36757	2.40085	2.73689	2.45755	2.9176	23.3117	251.683	545.623	116544	121.011	2.08282	9998		1	0	1
2021.16	621.447	1.3611	1.32692	1.30951	3.3056	2.7934	22.9667	21.2284	20.3945	116766	5.65132	0.75215	8581.11		1	1	1
2958.11	2522.64	1.355	1.05549	1.17405	3.47101	3.40185	22.6463	11.3629	14.9295	116835	0	0	6350.69		1	1	1
1992.93	1166.46	0.967083	1.90814	2.56621	3.29949	3.06687	9.27006	80.9348	368.304	117750	0	0	9998		1	0	1
132.527	125.885	0	1.07882	1.45954	2.1223	2.09998	0	11.99	28.8098	119029	0	0	5800.14		0	0	0
1362.7	483.342	0.780816	1.48053	1.17772	3.1344	2.68425	6.03693	30.2361	15.0563	119183	0	0	6512.07		1	1	1
3064.07	2292.64	0.407848	2.6392	2.90053	3.4863	3.36033	2.55769	435.713	795.303	119210	0	0	0		1	0	1
1466.99	742.209	0.806312	1.33554	1.15676	3.16643	2.87053	6.40194	21.654	14.3471	120295	0	0	9901.37		1	1	1
1492.27	426.677	0.561969	1.26777	1.13114	3.17385	2.6301	3.64728	18.5254	13.525	120319	0	0	7435.97		1	1	1
401.512	805.231	0.673007	2.42697	2.7807	2.6037	2.90592	4.70984	267.285	603.534	120351	28.167	1.44974	9998		1	0	1
2260.12	671.96	0.929405	1.21695	1.50634	3.35413	2.82734	8.49973	16.4798	32.0881	120387	0	0	6261.75		1	1	1
520.827	857.021	0.356107	2.51175	2.81992	2.71669	2.93299	2.27042	324.899	660.571	120408	17.6662	1.24714	6875.14		1	0	1
1708.07	949.415	0.844424	1.21712	1.07329	3.2325	2.97746	6.98914	16.4861	11.8383	120426	0	0	9219.84		1	1	1
2938.9	1353.52	1.14919	2.25622	2.61251	3.46818	3.13146	14.0992	180.395	409.738	120460	0	0	7785.15		1	0	1
1617.15	727.706	1.42843	1.36362	1.1994	3.20875	2.86196	26.8183	23.1003	15.8269	120490	9.38811	0.972578	9518.69		1	1	1
1227.58	240.932	0.812997	1.3176	0.994698	3.08905	2.38189	6.50125	20.7779	9.87866	122112	0	0	3144.39		1	1	1
1229.9	312.5	0	1.1977	0.714747	3.08987	2.49485	0	15.7652	5.18498	122156	0	0	4346.58		1	0	1
1575.36	438.864	0	1.26257	0.582999	3.19738	2.64233	0.49811	18.3052	3.82824	122775	0	0	0		1	0	1
2123.77	628.574	0.929326	1.19569	0.898781	3.32711	2.79836	8.49819	15.6922	7.92102	122800	0	0	9845.05		1	1	1
1560.18	470.521	0.938152	1.4415	0.619523	3.19317	2.67258	8.67266	27.6377	4.16412	123156	0	0	0		1	1	1
1964.17	987.254	1.14715	1.5591	1.46259	3.29318	2.99443	14.0331	36.2322	29.0129	123181	0	0	0		1	1	1
1327.4	417.016	2.13539	2.03987	1.05424	3.123	2.62015	136.58	109.614	11.3303	124507	131.599	2.11925	3188.15		1	1	1
929.552	232.378	0.902298	1.07455	0.672348	2.96827	2.3662	7.98543	11.8726	4.7027	124546	0	0	0		1	1	1
881.649	459.086	0.504779	1.58423	1.7156	2.9453	2.66189	3.19727	38.3907	51.9512	124580	0	0	6762.27		1	1	1
1772.12	529.684	0	1.38832	1.24729	3.24849	2.72402	0	24.4524	17.6721	124624	0	0	5736.76		1	0	1
489.583	748.699	0.729849	1.89201	1.95291	2.68983	2.87431	5.36845	77.9851	89.7237	124646	0	0	8149.23		1	0	1
1903.41	474.138	0.463013	1.50833	0	3.27953	2.6759	2.90411	32.2351	0.270695	124828	0	0	4934.57		1	0	1
1715.7	468.199	0	1.23249	1.17291	3.23444	2.67043	0	17.08	14.8907	124938	0	0	6814.06		1	0	1
558.447	724.847	0	2.42086	2.79846	2.74698	2.86025	0	263.548	628.721	124956	2.93228	0.467206	8236.42		1	0	1
318.617	78.7777	0.456599	1.25009	0.896418	2.50327	1.8964	2.86153	17.7867	7.87804	126480	0	0	3227.39		1	1	1
1609.47	712.54	0.649441	0.68946	0.805088	3.20668	2.85281	4.46109	4.8917	6.38393	126500	0	0	7015.5		1	1	1
2097.04	616.438	1.04427	1.42777	0.605411	3.32161	2.78989	11.0731	26.7776	4.03098	126528	0	0	9222.96		1	1	1
1706.38	1167.86	1.03865	1.13628	1.22312	3.23208	3.06739	10.9307	13.6861	16.7154	126573	0	0	0		1	1	1
740.656	597.298	0	2.08314	2.36441	2.86962	2.77619	0	121.098	231.423	127793	0	0	6313.31		1	0	1
842.941	526.261	0.303723	1.64557	1.38379	2.9258	2.7212	2.01244	44.2152	24.1984	128286	0	0	9998		1	1	1
335.403	679.444	0.687328	2.372	2.6079	2.52557	2.83215	4.86775	235.504	405.418	128323	10.4106	1.01748	7695.35		1	0	1
1173.08	551.042	0.699163	1.38243	0.787218	3.06933	2.74118	5.00222	24.1228	6.12657	128371	0	0	0		1	1	1
2088.92	675.782	0.229705	1.53052	0.8556	3.31992	2.82981	1.69709	33.9249	7.17133	128874	0	0	0		1	1	1
1831.7	522.4	0.839631	1.20217	1.06024	3.26286	2.718	6.91243	15.9283	11.4878	129877	0	0	5014.27		1	1	1
1499.33	710.635	1.06472	1.10513	0.263928	3.1759	2.85165	11.6071	12.7387	1.83623	129939	0	0	9094.04		1	1	1
1281.17	531.754	1.07988	1.28471	1.02236	3.10761	2.72571	12.0193	19.2623	10.5283	130727	0	0	0		1	1	1
1525.86	402.886	0.700234	0.988244	0.861357	3.18352	2.60518	5.01457	9.73293	7.26703	130770	0	0	5237.64		1	1	1
2545.91	1427.59	0.932842	1.48075	1.06997	3.40584	3.1546	8.56726	30.2517	11.7483	130788	0	0	9998		1	1	1
1824.36	614.027	1.40702	1.29004	1.12345	3.26111	2.78819	25.5282	19.5001	13.2877	131008	11.6414	1.06601	5462.89		1	1	1
1569.8	984.169	1.04602	2.51601	2.48145	3.19584	2.99307	11.1179	328.106	303.005	131150	12.842	1.10863	5273.74		1	0	1
2519.62	888.958	1.2848	1.5139	1.38191	3.40133	2.94888	19.2665	32.6513	24.0942	131216	0	0	9998		1	1	1
2455.08	655.504	1.26515	1.31889	1.29103	3.39007	2.81658	18.4141	20.8398	19.5448	131411	0	0	9998		1	1	1
1288.32	963.743	0	2.16981	2.42837	3.11002	2.98396	0.683534	147.845	268.148	132455	0	0	9998		1	0	1
1194.32	497.22	0.907235	2.03155	2.38122	3.07712	2.69655	8.07672	107.534	240.557	132540	0	0	9998		1	0	1
1408.91	729.102	0.861703	0.948243	0.845337	3.14888	2.86279	7.27282	8.87653	7.00386	133031	4.23735	0.627094	0		1	1	1
1762.56	1254.51	0	2.49847	2.8183	3.24614	3.09847	0	315.118	658.119	133802	0	0	7147.81		1	0	1
147.739	163.784	0.256576	1.10068	0	2.16949	2.21427	1.80541	12.609	0	134140	0	0	4933.65		1	0	1
1319.08	490.45	0.698798	0.47702	1.10672	3.12027	2.69059	4.99802	2.9993	12.7857	135205	0	0	6757.19		1	1	1
1446.41	728.451	0.93188	1.23873	1.21874	3.16029	2.8624	8.5483	17.3272	16.5477	135229	0	0	0		1	1	1
1025.23	586.431	1.22134	0.461321	1.03025	3.01082	2.76822	16.6472	2.89282	10.7214	135256	0	0	9998		1	1	1
1949.53	768.192	1.52708	1.567	0.992355	3.28993	2.88547	33.6572	36.8978	9.8255	135832	0.421848	0	4117.63		1	1	1
2666.05	1957.62	0	2.63969	2.82247	3.42587	3.29173	0	436.203	664.464	135887	0	0	0		1	0	1
759.606	124.354	0.844725	1.40448	1.24525	2.88059	2.09466	6.99398	25.3794	17.5896	136388	0	0	4468.61		1	1	1
1803.89	500.794	0.316815	0.657558	0.956077	3.25621	2.69966	2.07403	4.54525	9.03809	137022	0	0	7263.79		1	1	1
1122.55	346.903	0.837241	0.987454	1.24524	3.0502	2.54021	6.8745	9.71524	17.5889	137525	0	0	6944.44		1	1	1
1069.99	276.011	0.0167985	0.978331	0.957507	3.02938	2.44093	1.03944	9.51329	9.0679	137571	0	0	3344.87		1	0	1
2283.48	479.327	0.737483	1.32227	1.17969	3.3586	2.68063	5.46365	21.0023	15.1248	137780	0	0	4397.3		1	1	1
1223.82	222.63	0.955015	1.29023	0	3.08772	2.34758	9.01602	19.5087	0.133966	139840	0	0	0		1	0	1
1261.69	377.352	0.482935	1.30123	1.30592	3.10095	2.57675	3.04043	20.0093	20.2263	139895	0	0	7052.8		1	1	1
970.184	804.378	0.293043	1.7081	1.75324	2.98685	2.90546	1.96356	51.0626	56.6552	139927	0	0	0		1	0	1
1093.88	441.486	0.520019	1.25493	0.490608	3.03897	2.64492	3.31146	17.9857	3.09462	141453	0	0	6712.17		1	1	1
1421.89	430.861	0.861662	1.29192	0.633438	3.15287	2.63434	7.27214	19.5847	4.2997	141503	0	0	6731.85		1	1	1
1684.8	505.82	0.449762	1.14384	1.03146	3.22655	2.704	2.81684	13.9264	10.7512	141535	0	0	6287.61		1	1	1
1272.67	568.087	0.762512	1.33221	1.21068	3.10472	2.75442	5.78778	21.4887	16.2436	141564	0	0	9998		1	1	1
1587.65	713.532	0.927229	1.19865	1.19317	3.20075	2.85341	8.45724	15.7998	15.6017	141584	0	0	8070.32		1	1	1
1385.87	2083.19	0.640783	2.57311	2.7618	3.14172	3.31873	4.37303	374.203	577.831	141619	8.58814	0.933899	9998		1	0	1
246.782	456.338	1.4262	2.0798	2.46522	2.39231	2.65929	26.6808	120.17	291.892	141851	21.354	1.32948	6525.58		1	0	1
1232.58	410.776	0.647907	0.997231	1.18924	3.09081	2.61361	4.44536	9.93644	15.4611	142062	0	0	5325.29		1	1	1
3460.81	1047.83	0.968467	1.22655	1.10499	3.53918	3.02029	9.29965	16.848	12.7349	142108	0	0	0		1	1	1
541.345	543.122	0.607549	1.47096	1.33619	2.73347	2.7349	4.05088	29.5775	21.6864	143500	0	0	9998		1	1	1
960.518	424.938	0.618531	1.29911	1.30864	2.98251	2.62833	4.15462	19.9117	20.3537	143543	0	0	6536.16		1	1	1
298.973	477.955	0.433671	2.11307	2.40394	2.47563	2.67939	2.71438	129.738	253.477	143569	5.06313	0.704419	4942.6		1	0	1
475.034	205.313	0.808467	2.02996	2.32921	2.67672	2.31242	6.4338	107.143	213.409	143958	6.56081	0.816957	3713.14		1	0	1
1167.66	361.641	0	0.974348	1.1776	3.06732	2.55828	0.513356	9.42645	15.0523	145010	0	0	5785.05		1	0	1
1336.98	314.183	0.422463	1.43437	1.1985	3.12612	2.49718	2.64523	27.1876	15.7944	145070	0	0	3669.33		1	1	1
1291.51	494.047	0.799996	1.3344	0.878501	3.1111	2.69377	6.30951	21.5975	7.55963	145326	0	0	0		1	1	1
1505.7	316.268	0.880298	0.581174	1.05241	3.17774	2.50006	7.59098	3.81218	11.2827	145398	0	0	3321.11		1	1	1
1806.59	839.454	1.08374	1.58142	1.59376	3.25686	2.924	12.1267	38.1438	39.2425	145493	0	0	9998		1	1	1
169.101	437.983	0.31211	2.21888	2.61842	2.22815	2.64146	2.05168	165.531	415.36	145608	5.97638	0.776438	0		1	0	1
852.164	245.776	0.898376	1.37843	0.943292	2.93052	2.39054	7.91363	23.9015	8.77591	146614	0	0	4665.12		1	1	1
1187.13	428.884	0.689661	1.29682	1.13704	3.0745	2.63234	4.89397	19.807	13.7101	146668	0	0	0		1	1	1
1431.79	541.905	1.0343	1.24192	1.19055	3.15588	2.73392	10.8217	17.4549	15.5079	146689	0	0	8520.37		1	1	1
206.092	446.088	0.574495	2.1973	2.42306	2.31406	2.64942	3.75401	157.505	264.888	147737	0.0724913	0	5723.74		1	0	1
1441.47	233.517	0.997098	1.22312	0.647515	3.15881	2.36832	9.9334	16.7156	4.44135	148259	0	0	3299.99		1	1	1
1683.13	445.149	0.327132	1.10325	1.36274	3.22612	2.64851	2.12389	12.6837	23.0536	148301	0	0	4005.53		1	1	1
1302.58	555.21	1.00518	1.15641	0	3.11481	2.74446	10.1199	14.3354	0	148340	0	0	9854.17		1	0	1
808.83	259.691	0.809048	1.26529	1.08331	2.90786	2.41446	6.44241	18.4199	12.1146	149273	2.58338	0.412189	0		1	1	1
185.029	114.046	0.769875	1.55653	1.14295	2.26724	2.05708	5.88674	36.0185	13.8978	150563	0	0	4675.57		1	1	1
836.808	261.366	0.736044	1.17748	1.04566	2.92263	2.41725	5.44557	15.048	11.1086	151526	0	0	4153.26		1	1	1
334.147	42.4075	0.657564	1.7969	2.34143	2.52394	1.62744	4.54531	62.6466	219.497	151648	7.11193	0.851987	1012.9		0	0	0
467.012	327.897	0.917181	1.46813	1.31354	2.66933	2.51574	8.26382	29.385	20.5844	151925	0	0	6823.2		1	1	1
1147.17	370.895	1.10497	1.31304	0	3.05963	2.56925	12.7342	20.5608	0.101524	151963	0	0	0		1	0	1
1816.46	765.643	0.701403	1.20542	1.11791	3.25922	2.88403	5.02808	16.0479	13.1192	152394	0	0	9998		1	1	1
1307.81	476.325	0.566208	0.944703	1.12759	3.11654	2.6779	3.68306	8.80446	13.4149	153593	0	0	9799.81		1	1	1
184.053	95.2025	0.875697	1.8815	2.08142	2.26494	1.97865	7.51098	76.1198	120.621	154197	4.85471	0.686164	5404.74		0	0	0
903.41	728.07	0	2.50585	2.82418	2.95588	2.86217	0	320.518	667.09	154419	0	0	9784.57		1	0	1
3416.87	1594.79	1.00806	1.61772	0.632252	3.53363	3.2027	10.1874	41.4689	4.28797	155016	0	0	0		1	1	1
1481.41	649.429	1.10524	1.34803	1.14859	3.17067	2.81253	12.7419	22.286	14.0796	155194	0	0	8717.91		1	1	1
1904.51	521.014	0.38942	1.35988	1.49264	3.27978	2.71685	2.45143	22.9023	31.0914	156314	0	0	4853.4		1	1	1
698.244	298.957	0.17211	1.10129	1.37483	2.84401	2.47561	1.48631	12.6268	23.7043	156339	0	0	8072.84		1	1	1
1523.38	435.685	1.16196	1.41268	0.817744	3.18281	2.63917	14.5197	25.8631	6.5727	156363	0	0	7736.27		1	1	1
349.967	658.143	2.15796	2.59027	2.77577	2.54403	2.81832	143.866	389.291	596.714	156383	146.794	2.16671	3075.96		1	0	1
141.393	649.984	0.854878	2.59027	2.77993	2.15043	2.8129	7.15943	389.291	602.456	156395	362.823	2.5597	9998		0	0	0
1402.6	378.038	0.450069	1.40763	0.825334	3.14693	2.57754	2.81883	25.5641	6.68858	157920	0	0	4262.19		1	1	1
2992.71	857.218	0.805578	1.541	0.860333	3.47606	2.93309	6.39113	34.7533	7.24991	157941	0	0	6226.69		1	1	1
1347.77	737.879	1.19211	1.15581	0.930059	3.12961	2.86799	15.5636	14.3155	8.51254	157962	0	0	9998		1	1	1
823.681	843.806	1.00976	2.26741	2.48256	2.91576	2.92624	10.2272	185.101	303.779	158248	20.2179	1.30574	9475.11		1	0	1
1697.75	454.914	0.696915	1.13399	0.638461	3.22987	2.65793	4.9764	13.6141	4.34972	159048	0	0	5777.27		1	1	1
914.575	308.792	0.881264	1.05958	0.912056	2.96122	2.48967	7.60789	11.4704	8.16687	159078	0	0	7199.76		1	1	1
2177.21	888.972	1.07255	1.32832	1.0821	3.3379	2.94889	11.8182	21.2971	12.081	159099	0	0	9998		1	1	1
1606.06	1062.34	0.725769	2.61056	2.9419	3.20576	3.02626	5.31825	407.903	874.779	159798	0	0	7601.72		1	0	1
1438.64	315.634	0.626575	1.40905	0.938073	3.15795	2.49918	4.23229	25.648	8.67107	161618	0	0	3384.3		1	1	1
464.133	540.419	0.865106	1.25028	1.25969	2.66664	2.73273	7.33003	17.7945	18.1839	161660	0	0	9950.59		1	1	1
1650.19	517.805	1.07285	1.17393	1.18092	3.21753	2.71417	11.8264	14.9255	15.1676	161684	0	0	7417.14		1	1	1
1405.96	318.657	1.08043	0.905425	1.11828	3.14797	2.50332	12.0346	8.04312	13.1305	161712	0	0	4784.59		1	1	1
423.511	1064.82	0.890928	2.51745	2.80789	2.62686	3.02728	7.77907	329.196	642.519	162662	15.2729	1.18392	9126.6		1	0	1
1496.84	465.566	1.15657	1.06637	0	3.17518	2.66798	14.3407	11.6512	0	162975	0	0	4040.17		1	0	1
188.646	23.5107	0.906717	1.24653	0	2.27565	1.37126	8.0671	17.6411	0	163002	7.06401	0.849051	6525.7		0	0	0
1570.26	2472.36	0	2.70531	2.96521	3.19597	3.39311	0	507.356	923.021	163316	0	0	0		1	0	1
1433.19	580.468	0	2.27831	2.54244	3.15631	2.76378	0	189.805	348.692	164702	0	0	0		1	0	1
2235.95	1227.75	0.126315	2.24725	2.59095	3.34946	3.08911	1.33757	176.706	389.896	164783	0	0	0		1	0	1
1450.91	322.217	0.980737	1.0252	1.26422	3.16164	2.50815	9.56615	10.5974	18.3745	165379	0	0	3451.9		1	1	1
1547.88	543.312	0.846765	0.717815	1.33921	3.18974	2.73505	7.02691	5.22174	21.8379	165431	0	0	7862.66		1	1	1
1807.28	745.816	0.887371	2.14738	2.45534	3.25702	2.87263	7.71563	140.403	285.323	165451	5.4956	0.740015	9998		1	0	1
178.838	63.5527	0.984025	1.45947	1.18819	2.25246	1.80313	9.63885	28.8048	15.4238	165645	6.1354	0.787843	8718.14		0	0	0
1507.49	564.397	1.00743	0.992043	1.03525	3.17825	2.75159	10.1726	9.81845	10.8455	166176	0	0	6118.01		1	1	1
303.336	258.782	0.407381	2.18906	2.57206	2.48192	2.41293	2.55494	154.545	373.304	166703	0	0	5807.13		1	0	1
1596.76	412.936	0.944687	1.20978	1.22539	3.20324	2.61588	8.80415	16.21	16.8031	166742	0	0	5108.59		1	1	1
584.407	457.034	1.09152	2.28887	2.46228	2.76672	2.65995	12.3458	194.478	289.92	166770	4.82958	0.683909	6140.17		1	0	1
290.969	397.82	1.01224	1.60014	0.958612	2.46385	2.59969	10.2858	39.8235	9.09101	168129	0.789444	0	3461.27		1	1	1
1634.38	455.291	0.790871	0.724743	0.678659	3.21335	2.65829	6.17832	5.3057	4.77154	168254	0	0	4860.96		1	1	1
707.782	562.778	0	1.40926	1.47789	2.8499	2.75034	0	25.6603	30.0531	168302	0	0	8816.19		1	0	1
269.33	220.753	0.872556	1.18851	1.43427	2.43028	2.34391	7.45686	15.435	27.1811	168345	0.347917	0	2627.7		1	1	1
1473.17	367.249	1.07755	1.38328	1.08977	3.16825	2.56496	11.9551	24.1701	12.2961	168446	0	0	0		1	1	1
1203.18	431.353	0.739623	1.08223	0.969859	3.08033	2.63483	5.49064	12.0846	9.32951	168502	0	0	0		1	1	1
1364.12	388.428	1.10329	0.963425	0.878426	3.13485	2.58931	12.685	9.19231	7.55833	168562	0	0	5559.74		1	1	1
1850.49	733.833	0.823114	1.05266	1.2827	3.26729	2.8656	6.65447	11.2891	19.1736	168590	0	0	4989.87		1	1	1
3386.66	1689.8	1.35252	1.30182	1.38565	3.52977	3.22784	22.5174	20.0363	24.3022	168629	0	0	9998		1	1	1
1660.1	515.806	1.18707	1.48501	1.22816	3.22013	2.71249	15.3841	30.5498	16.9105	169520	0	0	9735.76		1	1	1
1981.71	2380.66	0.588838	2.71593	2.957	3.29704	3.3767	3.88005	519.915	905.733	169543	17.6932	1.24781	4482.55		1	0	1
963.351	279.814	0.988219	1.18212	1.13259	2.98378	2.44687	9.73238	15.2095	13.5704	170073	0	0	4947.76		1	1	1
2119.68	1037.56	0.583725	1.39251	0.524317	3.32627	3.01601	3.83464	24.6896	3.34439	170185	0	0	6854.83		1	1	1
1876.43	1200.8	0.279338	1.78782	1.98205	3.27333	3.07947	1.90256	61.3513	95.9514	171565	0	0	0		1	0	1
2593.78	1246.14	0.643192	1.29478	0.90372	3.41393	3.09557	4.39736	19.7142	8.01162	171713	0	0	0		1	1	1
3677.51	1542.44	0.838229	1.52607	1.16994	3.56555	3.18821	6.89015	33.5794	14.789	171775	0	0	0		1	1	1
2064.34	698.973	0.308878	1.32481	0.9147	3.31478	2.84446	2.03647	21.1257	8.21675	173231	0	0	6509.44		1	1	1
1647.88	867.383	0.714139	1.50283	1.82006	3.21693	2.93821	5.17773	31.8295	66.0789	173464	0	0	9998		1	0	1
694.635	307.599	0	2.24336	2.43072	2.84176	2.48799	0	175.13	269.599	174773	0	0	3332.46		1	0	1
1670.9	715.209	0.135802	1.61022	1.17143	3.22295	2.85443	1.36711	40.7588	14.84	174911	0	0	0		1	1	1
360.968	196.951	0	1.02621	1.12585	2.55747	2.29436	0	10.6222	13.3613	176574	0	0	5493.76		1	0	1
822.566	560.597	0.775505	1.26899	0.938844	2.91517	2.74865	5.96355	18.5778	8.68649	177665	0	0	0		1	1	1
1479.82	620.372	0.685422	1.43854	0.640995	3.17021	2.79265	4.84643	27.4498	4.37517	177694	0	0	6261.24		1	1	1
1177.47	501.301	0.654853	1.13637	0.200726	3.07095	2.7001	4.51703	13.689	1.58754	177738	0	0	9998		1	1	1
2216.07	806.864	1.2147	1.4067	1.25727	3.34558	2.9068	16.3946	25.5093	18.083	177779	0	0	9998		1	1	1
889.159	827.497	0.789557	2.52653	2.8233	2.94898	2.91777	6.15967	336.149	665.727	177972	8.96254	0.952431	8015.15		1	0	1
2201.96	788.966	1.03825	1.4821	1.74165	3.34281	2.89706	10.9206	30.3462	55.1635	178088	0	0	3269.9		1	0	1
359.038	51.6807	0.839473	1.89304	2.62408	2.55514	1.71333	6.90993	78.1699	420.808	178682	2.11024	0.324331	3526.16		0	0	0
872.242	382.738	0.178515	0.829771	1.49519	2.94064	2.5829	1.5084	6.75726	31.2747	178786	0	0	5684.88		1	1	1
1440.29	1060.99	0	2.29986	2.51314	3.15845	3.02571	0.64484	199.463	325.941	178885	0	0	9998		1	0	1
1104.77	333.539	0.711267	1.39342	1.05523	3.04327	2.52315	5.1436	24.7411	11.3562	179649	0	0	4740.54		1	1	1
1546.96	436.831	0	0.766574	1.18109	3.18948	2.64031	0.0617711	5.84217	15.1736	180181	0	0	0		1	0	1
1410.04	481.112	0.837034	1.1388	0.948123	3.14923	2.68225	6.87122	13.7658	8.87407	180559	0	0	0		1	1	1
1797.71	423.439	0.731704	1.57293	1.30077	3.25472	2.62679	5.39143	37.4052	19.9879	180592	0	0	4922.9		1	1	1
2153.42	1444.65	0.826768	1.25465	1.17818	3.33313	3.15976	6.7107	17.9743	15.0723	180626	0	0	8164.6		1	1	1
268.025	682.972	1.29988	2.41848	2.51457	2.42818	2.8344	19.9473	262.107	327.013	181632	25.065	1.39907	4823.91		1	0	1
868.732	388.531	0.817691	1.44832	1.31667	2.93889	2.58943	6.5719	28.0752	20.7334	181658	1.52344	0.182825	8964.75		1	1	1
271.703	507.723	0.962491	2.14852	2.36129	2.43409	2.70563	9.17257	140.772	229.769	182179	9.49769	0.977618	361.956		1	0	1
1501.65	820.067	0	2.46627	2.74551	3.17657	2.91385	0	292.594	556.562	182239	0	0	9998		1	0	1
189.201	227.21	0	2.03093	2.39989	2.27692	2.35643	0	107.382	251.126	182932	0	0	7328.72		1	0	1
373.805	763.454	0.268132	2.33564	2.7429	2.57265	2.88278	1.8541	216.59	553.221	182970	9.03414	0.955887	9854.38		1	0	1
326.929	801.912	0.954733	2.33757	2.63688	2.51445	2.90413	9.01018	217.555	433.396	183017	9.94008	0.99739	9809.84		1	0	1
1554.33	407.965	1.14361	1.05756	1.20072	3.19154	2.61062	13.919	11.4173	15.8751	185085	0	0	0		1	1	1
462.232	254.803	0.362496	2.12299	2.44413	2.66486	2.4062	2.30407	132.735	278.054	185121	1.95932	0.292106	4350.6		1	0	1
1515.8	365.649	0.955248	1.29542	1.2757	3.18064	2.56306	9.02087	19.7434	18.8668	185143	0	0	4351.55		1	1	1
1628.67	369.319	0.818512	1.3801	1.40525	3.21183	2.5674	6.58433	23.9938	25.4242	185164	0	0	8375.74		1	1	1
1563.69	526.794	0.64114	1.12309	1.27504	3.19415	2.72164	4.37663	13.2767	18.8384	186789	0	0	8886.48		1	1	1
526.786	241.418	0.838696	2.00566	2.41471	2.72163	2.38277	6.89758	101.312	259.844	186810	9.51144	0.978246	4490.82		1	0	1
2022.31	767.168	1.18576	1.29746	1.02481	3.30585	2.88489	15.3376	19.8363	10.5879	186855	0	0	0		1	1	1
2112.46	674.455	0.853669	1.50348	0.999342	3.32479	2.82895	7.13952	31.877	9.98487	187602	0	0	7178		1	1	1
1246.84	400.734	0.955365	1.2832	1.03501	3.09581	2.60286	9.02329	19.1953	10.8395	187628	0	0	4590.23		1	1	1
212.147	89.5948	0.513437	1.58188	1.44351	2.32664	1.95228	3.26165	38.1838	27.7655	188197	0.409222	0	3954.35		1	1	1
271.791	604.553	0.845786	2.26502	2.64668	2.43424	2.78143	7.0111	184.088	443.283	188818	14.2089	1.15256	9228.86		1	0	1
2554.75	995.805	0.985664	1.21999	1.3225	3.40735	2.99817	9.67528	16.5956	21.0136	188972	0	0	7246.56		1	1	1
507.243	799.901	1.30521	1.52824	1.49365	2.70522	2.90304	20.1934	33.7473	31.1641	189028	26.0283	1.41545	9475.11		1	1	1
2093.52	713.831	1.14309	1.14703	0.602095	3.32088	2.8536	13.9025	14.0291	4.00032	189843	0	0	9998		1	1	1
1250.98	464.439	0.988699	1.11825	0.884929	3.09725	2.66693	9.74315	13.1296	7.67236	190077	0	0	5378.33		1	1	1
1356.85	327.471	1.03175	1.40047	0.954363	3.13253	2.51517	10.7586	25.1463	9.00249	190796	0	0	4866.98		1	1	1
935.123	623.588	0	1.27971	0.781259	2.97087	2.7949	0	19.042	6.04309	190850	0	0	9998		1	0	1
1226.35	521.924	1.0585	1.21422	1.10072	3.08861	2.71761	11.4418	16.3764	12.6101	190873	13.617	1.13408	5569.47		1	1	1
322.858	415.671	1.03555	1.87378	2.23378	2.50901	2.61875	10.8529	74.7783	171.307	190895	8.22285	0.915022	0		1	0	1
2477.57	1110.95	0.810359	1.20496	1.23623	3.39403	3.04569	6.46188	16.031	17.2278	190914	0	0	0		1	1	1
184.085	117.781	1.05425	1.78834	1.83784	2.26502	2.07107	11.3307	61.4238	68.8393	191216	2.88561	0.460237	3260.76		1	0	1
969.198	238.193	0.670656	1.39142	0.788386	2.98641	2.37693	4.68442	24.6272	6.14307	192602	0	0	5290.29		1	1	1
1469.99	585.126	0.957952	1.3114	1.12685	3.16731	2.76725	9.0772	20.4835	13.3923	192633	0	0	0		1	1	1
1504.11	1636.24	0	2.71546	3.05548	3.17728	3.21385	0	519.353	1136.27	192662	0	0	9998		1	0	1
1692.33	588.332	1.06731	1.20088	1.08448	3.22848	2.76962	11.6763	15.8812	12.1473	194417	0	0	0		1	1	1
1399.48	881.354	1.04015	1.40169	1.3279	3.14597	2.94515	10.9684	25.2166	21.2764	194439	0	0	7476.54		1	1	1
186.501	628.14	0.762031	2.21546	2.51733	2.27068	2.79806	5.78138	164.234	329.098	194460	40.7255	1.60987	9998		1	0	1
1523.55	409.32	0.980992	1.9749	2.40256	3.18286	2.61206	9.57176	94.3853	252.675	194474	0	0	5400.86		1	0	1
1393.92	595.948	1.28828	1.20982	1.30994	3.14424	2.77521	19.4215	16.2113	20.4144	194492	0	0	0		1	1	1
920.227	824.356	0.837345	2.44072	2.80334	2.96389	2.91611	6.87614	275.88	635.826	194540	7.56389	0.878745	6082.85		1	0	1
1726.87	823.173	0.892046	2.19944	2.47271	3.23726	2.91549	7.79913	158.284	296.97	196471	0	0	6170.62		1	0	1
838.407	651.129	0	2.32896	2.73328	2.92345	2.81367	0.391133	213.285	541.1	197206	4.82436	0.68344	3478.9		1	0	1
950.66	1187.34	0.633197	2.58137	2.7878	2.97802	3.07458	4.29731	381.392	613.477	197537	41.5336	1.6184	9998		1	0	1
158.341	123.078	0.589176	1.23694	1.13748	2.19959	2.09018	3.88308	17.2558	13.7241	197556	0	0	3670.64		1	1	1
1822.51	676.873	0.823104	1.13221	0.893435	3.26067	2.83051	6.65433	13.5583	7.82411	198221	2.72421	0.435241	0		1	1	1
1284.62	412.117	0.788316	1.04014	1.10745	3.10877	2.61502	6.14209	10.9683	12.807	199015	0	0	5774.11		1	1	1
118.227	48.4661	0.257174	1.4443	1.08509	2.07272	1.68544	1.8079	27.8164	12.1644	199292	0	0	4920.38		0	0	0
1280.42	497.858	0.821377	1.55592	1.39088	3.10735	2.69711	6.62791	35.9679	24.5967	199364	0	0	5159.22		1	1	1
1296.56	435.211	0.579758	1.39243	0.923016	3.11279	2.6387	3.79978	24.6849	8.37561	199584	0	0	0		1	1	1
1182.54	394.098	0.907227	1.03681	1.24719	3.07282	2.5956	8.07657	10.8845	17.6682	199602	0	0	4294.5		1	1	1
2919.68	1734.61	0.581861	1.52609	1.44082	3.46534	3.2392	3.81822	33.5808	27.5944	199648	0	0	0		1	1	1
1183.95	553.822	1.31663	2.11392	2.44665	3.07333	2.74337	20.7315	129.993	279.67	199730	12.504	1.09705	6381.92		1	0	1
158.671	443.565	0.903166	2.09635	2.41477	2.2005	2.64696	8.00139	124.839	259.876	200968	12.6791	1.10309	9425.7		1	0	1
414.494	1236.2	0	2.07016	2.32465	2.61752	3.09209	0	117.533	211.181	202822	0	0	9998		1	0	1
1525.77	355.652	0.745239	1.29354	0.98646	3.18349	2.55103	5.5621	19.6581	9.69304	204109	0	0	0		1	1	1
1160.27	405.588	0.980378	1.37211	1.19724	3.06456	2.60809	9.55824	23.5567	15.7486	204155	0	0	4477.86		1	1	1
1431.96	533.411	0.607901	1.30668	1.25825	3.15593	2.72706	4.05416	20.262	18.1238	204533	0	0	0		1	1	1
1866.8	636.43	1.3331	1.4046	0.89529	3.2711	2.80375	21.5325	25.3866	7.85761	204601	0	0	9998		1	1	1
1298.98	364.629	1.03424	1.17449	1.28166	3.1136	2.56185	10.8202	14.9449	19.1276	204826	0	0	6570.7		1	1	1
136.455	331.516	0.493896	2.12593	2.54598	2.13499	2.5205	3.11814	133.637	351.548	204998	10.8236	1.03437	8501.04		1	0	1
285.222	479.383	0.791574	2.12484	2.35605	2.45518	2.68068	6.18833	133.304	227.012	205596	4.71028	0.673047	5402.68		1	0	1
370.687	519.73	0.443035	2.07509	2.39395	2.56901	2.71578	2.77355	118.876	247.712	206555	0	0	3764.39		1	0	1
1012.1	845.336	0.821573	2.60881	2.77563	3.00522	2.92703	6.63091	406.261	596.533	207443	18.0688	1.25693	9395.13		1	0	1
1433.46	353.8	1.12836	0	1.25542	3.15639	2.54876	13.4388	0.71973	18.0061	207470	0	0	5900		1	1	1
1845.77	640.469	0.638894	1.49999	0.645589	3.26618	2.8065	4.35406	31.6217	4.4217	207516	0	0	5669.47		1	1	1
1498.71	404.185	0.918321	1.24503	0.999484	3.17572	2.60658	8.28555	17.5804	9.98812	207756	3.77829	0.577296	0		1	1	1
1505.69	696.801	1.19172	1.32979	1.29526	3.17774	2.84311	15.5495	21.3693	19.7362	207792	0	0	0		1	1	1
175.418	195.224	0	2.34039	2.8274	2.24408	2.29053	0	218.974	672.054	208115	3.70425	0.5687	9998		1	0	1
215.578	213.701	0	2.4497	2.90223	2.33361	2.32981	0	281.646	798.411	208124	3.02849	0.481226	9998		1	0	1
1238.12	488.884	0.811768	1.15296	1.10216	3.09276	2.68921	6.48289	14.2221	12.6519	208151	0	0	6945.88		1	1	1
1326.91	897.908	0.878326	2.33405	2.70845	3.12284	2.95323	7.55659	215.797	511.03	208174	7.31046	0.863945	6015.38		1	0	1
521.7	669.537	0.742502	2.23685	2.43379	2.71742	2.82577	5.52716	172.524	271.513	210301	6.15761	0.789412	8198.52		1	0	1
2798.48	874.399	0.788297	1.3872	1.31043	3.44692	2.94171	6.14182	24.3892	20.4375	210367	0	0	0		1	1	1
1090.17	289.384	1.6044	1.61921	1.44018	3.03749	2.46147	40.216	41.6113	27.5537	210389	12.1041	1.08293	4981.64		1	1	1
686.965	822.483	1.05098	2.33963	2.52611	2.83693	2.91513	11.2454	218.589	335.82	210411	11.9148	1.07609	6376.2		1	0	1
611.385	256.652	0.680284	1.38533	1.32697	2.78631	2.40934	4.78943	24.2848	21.231	211420	0	0	4276.42		1	1	1
1242.4	403.666	0.847751	1.36434	1.19851	3.09426	2.60602	7.04289	23.1389	15.7947	211451	0	0	6459.71		1	1	1
1517.61	771.292	0.639898	1.23277	0.986478	3.18116	2.88722	4.36414	17.0913	9.69345	211600	0	0	8058.55		1	1	1
556.187	894.385	0.875566	2.41586	2.75189	2.74522	2.95152	7.50872	260.529	564.793	211674	12.6257	1.10126	361.956		1	0	1
349.264	386.73	0.614237	1.46719	1.32386	2.54315	2.58741	4.11375	29.3217	21.0796	212830	0	0	4800.39		1	1	1
1411.5	438.232	0.830182	1.30704	1.01122	3.14968	2.6417	6.76366	20.2787	10.2618	213429	0	0	0		1	1	1
1062.87	288.152	1.08011	1.20972	1.16797	3.02648	2.45962	12.0257	16.2075	14.722	213461	0.641223	0	3999.36		1	1	1
1806.03	452.545	0.406051	1.29052	0.861763	3.25673	2.65566	2.54713	19.5218	7.27383	214933	0	0	5855.2		1	1	1
3513.51	3153.95	1.05195	2.47066	2.71661	3.54574	3.49886	11.2708	295.569	520.731	215045	0	0	0		0	0	0
1154.71	376.965	1.14908	1.19501	0.369118	3.06247	2.5763	14.0955	15.6677	2.33947	215172	0.455484	0	4627.04		1	1	1
956.113	450.905	0.922204	1.23929	1.15351	2.98051	2.65408	8.35995	17.3497	14.2401	215455	1.17118	0.0686244	9800.44		1	1	1
2888.59	954.429	1.31507	1.22594	1.19504	3.46069	2.97974	20.6569	16.8243	15.669	215498	0	0	6190.57		1	1	1
1048.24	588.765	1.13967	1.20829	1.30579	3.02046	2.76994	13.7935	16.1545	20.2204	215559	0	0	6439.6		1	1	1
2895.1	1043.43	1.54148	1.50308	1.35099	3.46166	3.01846	34.7923	31.8479	22.4381	215587	4.83928	0.684781	6309.58		1	1	1
988.005	425.948	0.244558	1.53788	1.40646	2.99476	2.62936	1.75614	34.5048	25.4953	217168	0.63678	0	0		1	1	1
1640.41	443.389	0.101801	1.53207	1.03512	3.21495	2.64679	1.26416	34.0462	10.8422	217209	0	0	5882.33		1	1	1
335.588	498.887	0.799325	2.23362	2.48707	2.52581	2.698	6.29977	171.245	306.955	217235	3.20712	0.506115	8609.31		1	0	1
1272.75	438.74	0.460631	1.07662	1.38569	3.10474	2.64221	2.88823	11.9295	24.3044	217253	0	0	9998		1	1	1
1985.06	753.555	0.714117	1.23716	1.15359	3.29777	2.87711	5.17747	17.2647	14.2426	217290	0	0	0		1	1	1
1370.44	400.092	1.02514	1.09408	1.1057	3.13686	2.60216	10.596	12.4189	12.7556	217312	0	0	0		1	1	1
743.497	493.038	0.878129	2.45565	2.55394	2.87128	2.69288	7.55317	285.532	358.046	217612	6.08802	0.784476	9998		1	0	1
2177.72	760.234	1.00952	1.15071	0.75759	3.338	2.88095	10.2215	14.1484	5.72256	219319	0	0	0		1	1	1
1344.22	333.108	0.915076	1.37722	1.14263	3.12847	2.52258	8.22386	23.8353	13.8876	219858	0	0	3882.73		1	1	1
2030.23	813.133	0.871083	1.02043	0.746861	3.30754	2.91016	7.43161	10.4817	5.58292	220129	0	0	0		1	1	1
172.317	313.925	0.165608	1.00731	0.708903	2.23633	2.49683	1.46423	10.1697	5.11568	220638	0	0	9998		1	1	1
109.386	192.004	0.317389	0	0.826667	2.03896	2.28331	2.07677	0.297898	6.70914	220646	0	0	9998		0	0	0
1543.26	470.131	1.13881	1.42212	0.841487	3.18844	2.67222	13.766	26.4313	6.94204	221487	2.11444	0.325195	6619.9		1	1	1
1179.97	290.968	0.562349	1.22637	0.905921	3.07187	2.46384	3.65047	16.841	8.05233	221737	0	0	4496.22		1	1	1
1570.09	623.902	0.285207	2.2254	2.46796	3.19592	2.79512	1.92844	168.034	293.735	221780	0	0	9998		1	0	1
548.932	462.664	1.06357	1.42055	1.02021	2.73952	2.66527	11.5763	26.3357	10.4765	222247	0	0	9263.1		1	1	1
1561.46	552.508	1.12717	1.64418	0.72456	3.19353	2.74234	13.402	44.0739	5.30347	222268	0	0	9998		1	1	1
185.959	690.637	0.750643	2.30596	2.53915	2.26942	2.83925	5.63174	202.281	346.058	222316	17.638	1.24645	9998		1	0	1
1259.89	486.885	0.43152	1.31093	0.691569	3.10033	2.68743	2.70097	20.461	4.91552	223096	0	0	0		1	1	1
1559.42	437.555	0.650773	1.34736	1.09878	3.19296	2.64103	4.47479	22.2516	12.554	223419	0	0	0		1	1	1
228.071	218.443	0	2.43537	3.00414	2.35807	2.33934	0	272.503	1009.58	223444	13.0717	1.11633	9998		1	0	1
164.082	211.788	0	2.49189	3.03557	2.21506	2.3259	0	310.38	1085.34	223452	19.2376	1.28415	9998		1	0	1
1184.07	506.254	1.12764	1.34212	1.2256	3.07338	2.70437	13.4164	21.9848	16.8113	223469	0	0	6199.74		1	1	1
1590.37	465.069	0.280516	1.49895	0.62395	3.2015	2.66752	1.90773	31.5461	4.20678	224438	0	0	7367.8		1	1	1
306.149	614.388	0.539274	2.40692	2.55106	2.48593	2.78844	3.46158	255.226	355.68	224465	4.24797	0.628181	6998.45		1	0	1
759.983	140.931	0.778938	0.572987	1.24748	2.8808	2.14901	6.01089	3.74099	17.68	225256	0	0	3010.15		1	1	1
1362.74	429.486	0	1.2348	1.01514	3.13441	2.63295	0	17.1712	10.3547	225397	0	0	5085.21		1	0	1
354.518	646.526	0	2.30024	2.60538	2.54964	2.81059	0	199.636	403.067	226044	0	0	6264.25		1	0	1
993.37	182.25	0.484877	0.897633	1.12199	2.99711	2.26067	3.05406	7.9001	13.2431	226098	0	0	5330.59		1	1	1
1623.64	439.009	0	1.11988	0.961603	3.21049	2.64247	0	13.1791	9.15383	226127	0	0	5895.56		1	0	1
1792.75	550.248	0.862525	1.33983	1.31669	3.25352	2.74056	7.2866	21.8692	20.7342	226159	0	0	0		1	1	1
1271.9	546.044	1.09944	1.3042	0.995425	3.10445	2.73723	12.5731	20.1465	9.89522	226183	0	0	9877.72		1	1	1
1916.47	893.137	1.04422	1.35343	0.972818	3.2825	2.95092	11.0718	22.5649	9.39329	226207	0	0	0		1	1	1
1098.91	1827.43	0.97345	2.71664	2.87822	3.04096	3.26184	9.40697	520.764	755.467	226379	16.616	1.22053	6958.5		1	0	1
1144.2	193.96	1.08155	1.33326	1.10436	3.0585	2.28771	12.0655	21.5409	12.7164	226672	2.65155	0.423499	2962.66		1	1	1
1426.82	2378.73	0.924231	1.19118	1.15773	3.15437	3.37635	8.39906	15.5302	14.3789	226841	0	0	8796.27		1	1	1
1373.39	499.978	0.746999	1.22163	1.02062	3.13779	2.69895	5.58469	16.6581	10.4861	226880	0	0	5366.69		1	1	1
2207.35	1156.55	1.16849	1.44897	1.19196	3.34387	3.06316	14.7397	28.1172	15.5581	226918	0	0	0		1	1	1
1348.02	542.699	1.07424	1.17394	1.35761	3.1297	2.73456	11.8642	14.9258	22.7828	227772	0	0	9998		1	1	1
365.799	958.172	0.160783	2.56529	2.9699	2.56324	2.98144	1.44805	367.525	933.038	227832	16.5468	1.21871	9998		1	0	1
1122.96	313.046	0.880995	1.43828	0	3.05036	2.49561	7.60317	27.4333	0	228567	0	0	6889.19		1	0	1
1331.64	650.76	0.72874	0.922479	0.375028	3.12439	2.81342	5.35476	8.36526	2.37153	228590	0	0	6323.27		1	1	1
1880.97	553.596	0	1.30824	1.08553	3.27438	2.74319	0	20.335	12.1767	228613	0	0	7411.17		1	0	1
1288.06	771.25	0.942216	1.27609	1.21437	3.10993	2.8872	8.7542	18.884	16.382	229020	0	0	9998		1	1	1
1591.63	425.95	1.21885	1.03068	1.02982	3.20184	2.62936	16.5519	10.7319	10.7109	229060	0	0	9998		1	1	1
396.606	716.883	0	2.36814	2.6543	2.59836	2.85545	0	233.423	451.128	229107	6.28815	0.798523	1012.9		1	0	1
1544.67	362.91	0.27385	1.38754	1.13724	3.18884	2.5598	1.87867	24.4083	13.7163	229644	0	0	0		1	1	1
1367.43	492.506	0	1.00239	1.26208	3.1359	2.69241	0	10.0552	18.2842	231981	0	0	9007.85		1	0	1
1405	330.462	0.551355	1.34373	1.23391	3.14768	2.51912	3.55922	22.0663	17.1361	232032	0	0	4321.7		1	1	1
752.629	252.618	0.102852	1.39659	1.28712	2.87658	2.40246	1.26722	24.9223	19.3696	232054	0	0	6880.91		1	1	1
1733.68	438.006	0	1.43981	1.31899	3.23897	2.64148	0	27.5301	20.8444	232126	0	0	7200.04		1	0	1
1904.9	710.719	0	2.18585	2.6246	3.27987	2.8517	0	153.409	421.305	232181	0	0	0		1	0	1
2388.68	766.754	0.94257	1.79482	2.25791	3.37816	2.88466	8.76133	62.3481	181.098	232229	0	0	9998		1	0	1
372.426	725.868	0.698521	2.42509	2.76809	2.57104	2.86086	4.99484	266.128	586.254	232281	12.112	1.08321	6878.01		1	0	1
981.074	355.965	0.242249	1.06249	1.17419	2.9917	2.55141	1.74682	11.5477	14.9344	233887	0	0	0		1	1	1
1830.17	596.335	0	0.942454	1.38562	3.26249	2.77549	0.687446	8.75898	24.3008	233913	0	0	9998		1	0	1
313.089	533.665	1.12061	2.16929	2.40529	2.49567	2.72727	13.201	147.671	254.269	234198	11.4086	1.05723	8176.38		1	0	1
1291.84	277.789	1.01686	1.29442	1.05919	3.11121	2.44372	10.3959	19.6981	11.46	234300	0	0	0		1	1	1
1617.39	446.003	0.922657	1.19132	1.02509	3.20882	2.64934	8.36867	15.5352	10.5947	234321	0	0	0		1	1	1
1450.18	970.85	0.726686	2.47413	2.73939	3.16142	2.98715	5.3295	297.942	548.763	234362	9.89181	0.995276	9998		1	0	1
723.653	1651.3	0	2.69441	2.99105	2.85953	3.21782	0	494.783	979.607	234389	11.8697	1.07444	9390.29		1	0	1
508.835	356.718	1.04806	2.07162	2.03177	2.70658	2.55232	11.1702	117.929	107.59	236076	5.32879	0.726629	5138.19		1	0	1
1156.06	292.44	0.804723	1.45514	1.05161	3.06298	2.46604	6.37856	28.5195	11.2619	236187	0	0	3866.3		1	1	1
1206.5	329.067	0.371668	1.00849	0.781534	3.08153	2.51728	2.35325	10.1975	6.04692	236293	0	0	5758.72		1	1	1
1400.68	536.687	0.890612	2.24511	2.6273	3.14634	2.72972	7.77342	175.835	423.937	236313	0	0	0		1	0	1
412.59	969.82	0.433759	2.43983	2.72542	2.61552	2.98669	2.71493	275.313	531.399	236692	10.1984	1.00853	5565.57		1	0	1
228.062	221.302	0	2.11604	2.42352	2.35805	2.34499	0	130.63	265.164	237402	0	0	5433.32		1	0	1
985.321	1499.72	0	2.70938	3.10049	2.99358	3.17601	0	512.135	1260.34	237690	3.14484	0.497598	0		1	0	1
1545.49	424.367	0.0154273	1.27723	1.23425	3.18907	2.62774	1.03616	18.9335	17.1496	239490	0	0	0		1	0	1
1792.18	445.595	0.665765	1.29889	0.786979	3.25338	2.64894	4.63196	19.9017	6.12321	239523	0	0	6963.19		1	1	1
1380.26	508.495	0.98597	1.17301	0.0609006	3.13996	2.70629	9.68212	14.894	1.15054	239556	0	0	0		1	1	1
1708.09	567.246	0.875877	1.08735	0.944171	3.23251	2.75377	7.5141	12.2278	8.79369	241057	0	0	0		1	1	1
1470.33	455.451	0	1.50439	0.956015	3.16742	2.65844	0.93044	31.9439	9.03681	241602	0	0	5918.12		1	0	1
1144.51	403.566	0.74402	1.34259	1.07108	3.05862	2.60592	5.54651	22.0083	11.7782	241662	0	0	7978.93		1	1	1
1185.75	353.886	0.943233	1.32264	1.10893	3.07399	2.54886	8.77471	21.0203	12.8509	242000	0	0	7056.65		1	1	1
1658.98	652.75	0.672321	1.33761	1.12639	3.21984	2.81475	4.70241	21.7573	13.3779	242378	0	0	6175.12		1	1	1
1246.68	440.4	0.816456	1.37282	1.26427	3.09575	2.64385	6.55323	23.5951	18.3766	242415	0	0	0		1	1	1
1990.38	952.452	0.552799	2.42576	2.75075	3.29894	2.97884	3.57108	266.539	563.319	242440	0	0	6427.92		1	0	1
731.684	515.958	0	1.92253	2.12486	2.86432	2.71261	0	83.6616	133.309	243298	0	0	5999		1	0	1
1699.98	591.247	0	1.38304	1.17186	3.23044	2.77177	0	24.1566	14.8547	243326	0	0	9998		1	0	1
1690.47	506.821	0.545099	1.30116	0.95686	3.22801	2.70485	3.50832	20.0062	9.05441	243498	0	0	0		1	1	1
1705.91	447.317	0.679469	1.21137	0	3.23196	2.65062	4.78045	16.2694	0	243744	0	0	5158.87		1	0	1
1714.24	2495.61	0	2.90286	3.07475	3.23407	3.39718	0	799.57	1187.83	243791	7.03266	0.847119	9901.84		1	0	1
5022.74	2220.61	0.271675	2.1801	2.37858	3.70094	3.34647	1.86928	151.391	239.098	243886	0	0	0		1	0	1
1464.36	218.574	0.827982	1.11355	0.974381	3.16565	2.3396	6.72949	12.9883	9.42717	244439	0.20206	0	4392.37		1	1	1
669.851	2048.54	0	2.6459	2.82948	2.82598	3.31144	0	442.486	675.276	244731	0.253586	0	9998		1	0	1
218.471	484.912	0.309063	2.12266	2.41593	2.33939	2.68566	2.03734	132.637	260.573	245354	0.572049	0	7909.35		1	0	1
1018.99	1511.41	0	2.66192	2.91346	3.00817	3.17938	0	459.109	819.324	245422	0	0	9998		1	0	1
773.788	716.475	0.965032	2.3804	2.49057	2.88862	2.8552	9.2264	240.104	309.434	245552	7.85052	0.894899	5828.98		1	0	1
122.96	27.671	0	1.36847	0	2.08976	1.44202	0	23.3598	0	245732	0	0	4038.58		0	0	0
1505.59	493.342	0.338279	1.4355	0.558875	3.17771	2.69315	2.17911	27.2583	3.62139	246966	0	0	6535.42		1	1	1
1218.76	429.902	0.795253	1.31878	1.26914	3.08592	2.63337	6.24098	20.8343	18.5839	248749	0	0	9998		1	1	1
863.83	362.79	1.07236	1.28647	1.01774	2.93643	2.55966	11.813	19.3408	10.4168	248806	0	0	5792.38		1	1	1
1676.82	412.363	0	1.17774	1.2245	3.22449	2.61528	0	15.0571	16.7687	249072	0	0	8337.94		1	0	1
1500.78	473.798	0.876062	1.18492	0.880064	3.17632	2.67559	7.51731	15.3079	7.5869	249099	0	0	4434.9		1	1	1
2724.43	1345.38	0.611665	1.41704	0.735581	3.43528	3.12885	4.08945	26.1238	5.43978	249528	0	0	7370.95		1	1	1
2822.01	704.156	1.08911	1.38767	1.95117	3.45056	2.84767	12.2774	24.416	89.3645	249552	0	0	5733.17		1	0	1
561.728	1057.58	1.08551	2.47766	2.69619	2.74953	3.02431	12.1761	300.375	496.812	249577	23.425	1.36968	9112.73		1	0	1
101.923	3.25476	1.09661	0.84133	1.19202	2.00827	0.512519	12.4915	6.93953	15.5604	249675	11.7496	1.07002	4102.64		0	0	0
1542.26	495.348	1.08836	1.42962	1.25141	3.18816	2.69491	12.2563	26.8917	17.8406	249720	0	0	0		1	1	1
1850.71	451.237	0.882557	1.46327	0.912796	3.26734	2.6544	7.63058	29.058	8.1808	249784	0	0	6097.45		1	1	1
1272.49	370.573	1.0102	1.35657	1.35171	3.10466	2.56887	10.2377	22.7286	22.4758	249808	0	0	5606.33		1	1	1
1707.68	1978.44	1.00641	2.37203	2.77167	3.23241	3.29632	10.1486	235.52	591.108	249832	0	0	9998		1	0	1
363.101	692.712	0.69039	2.33814	2.66096	2.56003	2.84055	4.90219	217.842	458.1	249871	3.23704	0.510148	9998		1	0	1
1850.65	424.313	0	1.33377	1.15804	3.26732	2.62769	0	21.5659	14.3894	251267	0	0	5323.42		1	0	1
1623.43	625.687	0	1.5406	1.26694	3.21043	2.79636	0.534225	34.722	18.49	251301	0	0	0		1	0	1
1625.26	363.977	0	1.37959	1.20134	3.21092	2.56107	0.0509272	23.9655	15.898	251651	0	0	4987.16		1	0	1
1943.66	1487.68	0.712371	1.32293	0.550734	3.28862	3.17251	5.15669	21.0345	3.55414	251674	0	0	0		1	1	1
491.143	166.942	1.14693	2.04995	2.4335	2.69121	2.22257	14.0259	112.19	271.329	251730	9.21397	0.964447	5532.07		1	0	1
1690	819.352	0	1.28516	1.01078	3.22789	2.91347	0	19.2825	10.2513	253789	0	0	4852.43		1	0	1
888.057	538.89	0.458824	1.45844	1.33297	2.94844	2.7315	2.87623	28.7368	21.5265	253827	0	0	4076.95		1	1	1
1783.68	840.683	0	1.2594	0	3.25132	2.92463	0	18.1719	0	254288	0	0	9746.4		1	0	1
1450.48	397.34	0	1.35906	1.38474	3.16151	2.59916	0	22.859	24.2515	254414	0	0	4625.12		1	0	1
208.051	593.411	0.588313	2.0593	2.3964	2.31817	2.77336	3.87537	114.631	249.114	254455	0	0	8761.42		1	0	1
978.236	371.141	0	0.775214	1.15009	2.99044	2.56954	0	5.95955	14.1282	254803	0	0	5061.76		1	0	1
1163.69	534.014	0	1.3927	1.29664	3.06584	2.72755	0	24.7004	19.799	254827	0	0	9755.73		1	0	1
2006.41	637.577	0.60477	1.24981	0.879768	3.30242	2.80453	4.02504	17.775	7.58173	254876	0	0	9998		1	1	1
1351.47	659.635	0.813231	1.22795	1.2335	3.13081	2.8193	6.50476	16.9023	17.1198	254902	0	0	8309.59		1	1	1
1033.16	278.909	0.695107	1.38447	1.31146	3.01417	2.44546	4.95573	24.2363	20.4861	254941	0	0	0		1	1	1
3232.49	1614.75	1.00243	1.39977	1.06572	3.50954	3.2081	10.0561	25.1056	11.6337	254963	0	0	7685.65		1	1	1
1464.93	462.221	0.7747	1.11709	0.308816	3.16582	2.66485	5.95251	13.0944	2.03618	255682	0	0	5462.9		1	1	1
725.735	971.24	0	2.61623	2.81714	2.86078	2.98733	0	413.268	656.363	256044	0	0	7993.38		1	0	1
2154.12	632.767	0.752451	1.43326	0	3.33327	2.80124	5.65525	27.1185	0.583882	256071	0	0	0		1	0	1
751.192	452.543	0.777105	1.27925	1.18628	2.87575	2.65566	5.98557	19.0218	15.3561	256954	0	0	8815.1		1	1	1
1822.45	874.345	0	1.94317	2.2922	3.26065	2.94168	0	87.7336	195.977	257260	0	0	9998		1	0	1
1265.31	697.522	0	2.45713	2.7524	3.1022	2.84356	0	286.505	565.454	257301	0	0	9436.05		1	0	1
1261.39	416.815	0.676698	1.48318	0.913966	3.10085	2.61994	4.75004	30.4216	8.20288	258371	0	0	9137.43		1	1	1
1374.74	636.279	0.497727	1.49838	1.14238	3.13822	2.80365	3.14577	31.5052	13.8798	258671	0.945837	0	0		1	1	1
2121.68	459.527	0.901496	1.26825	1.39971	3.32668	2.66231	7.97069	18.5461	25.1021	258731	0	0	0		1	1	1
1362.49	502.126	0.645097	1.3402	1.10872	3.13433	2.70081	4.4167	21.8875	12.8446	258776	0	0	4955.21		1	1	1
1582.36	818.979	0.937524	1.49218	1.03557	3.1993	2.91327	8.66013	31.0585	10.8534	258805	0	0	0		1	1	1
3172.79	1067.57	0.693606	1.52633	0.762669	3.50144	3.0284	4.93862	33.5995	5.78988	259835	0	0	5549.33		1	1	1
1846.09	1086.43	0.068426	1.47222	1.10943	3.26625	3.036	1.17065	29.6636	12.8655	259882	0	0	0		1	1	1
2205.55	463.869	0.656939	1.37333	1.26705	3.34352	2.6664	4.53877	23.6227	18.4948	260287	0	0	0		1	1	1
1458.16	838.329	0.93132	2.42164	2.72904	3.1638	2.92341	8.53729	264.019	535.842	260316	0	0	0		1	0	1
164.718	411.917	0.683561	1.86261	1.84428	2.21674	2.61481	4.8257	72.8809	69.8675	260589	0	0	6991.77		1	0	1
1332.32	574.344	1.5017	2.05286	2.29067	3.12461	2.75917	31.7466	112.943	195.284	260612	0	0	9998		1	0	1
1865.36	558.45	0	1.42394	0.888679	3.27076	2.74698	0	26.5423	7.73889	263646	0	0	9998		1	0	1
1487.18	337.744	0	1.29441	0	3.17236	2.52859	0	19.6976	0	263973	0	0	4646.32		1	0	1
1347.36	624.631	0.640967	1.46967	0.99207	3.12948	2.79562	4.37488	29.4895	9.81907	265302	0	0	9998		1	1	1
1524.33	351.209	1.08455	1.46552	1.11031	3.18308	2.54557	12.1492	29.209	12.8915	265354	7.29953	0.863295	0		1	1	1
2016.97	447.35	0.766429	1.45256	1.19938	3.3047	2.65065	5.84022	28.3504	15.8264	265383	2.95748	0.470921	0		1	1	1
103.729	153.858	1.04948	1.18776	0.745007	2.0159	2.18712	11.2067	15.4083	5.55914	267123	0	0	5032.5		0	0	0
322.899	640.151	0	2.33942	2.57913	2.50907	2.80628	0	218.482	379.429	267199	0.256434	0	7314.8		1	0	1
1672.67	405.566	0.871858	1.19685	0.745166	3.22341	2.60806	7.44489	15.7345	5.56117	267242	0	0	0		1	1	1
361.153	669.271	0	2.36792	2.72383	2.55769	2.8256	0.817991	233.306	529.456	267887	5.18902	0.715086	6278.88		1	0	1
2228.11	593.758	0.894497	1.47197	1.17148	3.34794	2.77361	7.84326	29.6464	14.8416	268601	0	0	0		1	1	1
2317.28	1042.87	0.405313	2.43723	2.79868	3.36498	3.01823	2.5428	273.675	629.039	268654	0	0	0		1	0	1
1776.73	558.865	0.792125	1.40751	1.04964	3.24962	2.74731	6.19619	25.557	11.2109	269646	0	0	6488.99		1	1	1
2763.49	1586.07	0.960055	1.55073	0.827892	3.44146	3.20032	9.12127	35.5408	6.7281	270630	0	0	0		1	1	1
1429	643.11	1.05072	1.37133	1.30091	3.15503	2.80829	11.2388	23.514	19.9943	270677	3.95353	0.596985	9998		1	1	1
410.684	697.928	0.737221	2.41592	2.78198	2.61351	2.84381	5.46035	260.568	605.307	272143	6.73012	0.828023	7486.35		1	0	1
132.942	68.4036	0.910424	1.40562	1.11281	2.12366	1.83508	8.13624	25.4458	12.966	272175	0	0	4413.82		0	0	0
2296.7	879.058	0.813701	1.10529	0.0610423	3.3611	2.94402	6.5118	12.7435	1.15091	272387	0	0	8027.56		1	1	1
1669.1	648.688	0.67078	1.20277	0.872396	3.22248	2.81204	4.68576	15.9502	7.45412	272413	0	0	9998		1	1	1
1931.46	1148.37	0	2.27866	2.66271	3.28588	3.06008	0	189.958	459.947	272767	0	0	4207.02		1	0	1
454.617	674.527	0.736867	2.24058	2.48967	2.65765	2.829	5.45591	174.011	308.792	274428	4.63168	0.665738	5534.09		1	0	1
1996.95	506.144	0.189702	1.4166	1.37462	3.30037	2.70427	1.54775	26.0977	23.6932	274448	0	0	0		1	1	1
1439.97	1298.86	0.608507	1.27058	0.777164	3.15835	3.11356	4.05982	18.6457	5.98638	275059	0	0	7757.03		1	1	1
308.126	757.916	0.615247	2.48625	2.80381	2.48873	2.87962	4.12332	306.371	636.517	275785	13.4023	1.12718	9998		1	0	1
138.364	131.082	0.744354	1.38894	1.25999	2.14102	2.11754	5.55079	24.487	18.1967	276217	0	0	7869.47		0	0	0
1185.61	549.966	0.987387	1.31742	0.144479	3.07394	2.74034	9.71375	20.7692	1.3947	276766	0	0	7474.84		1	1	1
1475.63	480.303	0.732198	1.17242	0.443594	3.16898	2.68152	5.39757	14.8737	2.77712	277153	0	0	7953.09		1	1	1
945.091	246.012	0.634346	1.68289	0.0747383	2.97547	2.39096	4.3087	48.1828	1.18779	277577	0	0	4261.97		1	1	1
1934.13	419.098	0.414902	1.3406	0.809879	3.28649	2.62232	2.59957	21.9081	6.45474	277603	0	0	0		1	1	1
1514.62	404.895	0.950785	1.33638	1.1111	3.18031	2.60734	8.92863	21.6962	12.9151	277626	0	0	7520.48		1	1	1
3306.9	1705.1	0	2.42393	2.70234	3.51942	3.23175	0	265.419	503.895	277651	0	0	4512.37		1	0	1
1024.43	496.466	0.666726	1.14126	0.98489	3.01048	2.69589	4.64222	13.8439	9.65807	279421	0	0	4250.51		1	1	1
1822.6	758.398	0	1.15961	0.886127	3.26069	2.8799	0.232919	14.4416	7.69356	279501	0	0	9998		1	0	1
182.805	51.8534	0.587749	1.3282	1.10662	2.26199	1.71478	3.87034	21.291	12.7826	280079	0	0	3455.32		0	0	0
1841.41	484.156	1.05053	1.30129	1.01328	3.26515	2.68499	11.2338	20.0119	10.3106	280142	0	0	4532.76		1	1	1
1525.72	493.382	0.808674	1.26262	1.18613	3.18347	2.69318	6.43686	18.3073	15.3507	281181	0	0	0		1	1	1
945.204	320.955	2.25012	2.10852	1.08373	2.97553	2.50644	177.879	128.387	12.1263	281519	155.388	2.19142	2378.35		1	1	1
1242.63	305.195	0.876763	1.23531	0.643969	3.09434	2.48458	7.52945	17.1914	4.40523	281540	0	0	5862.96		1	1	1
1594.01	608.615	0.817384	1.12459	1.11367	3.20249	2.78434	6.56726	13.3227	12.9917	281564	0	0	4050.11		1	1	1
1341.22	374.442	0.802202	1.25977	1.2913	3.1275	2.57338	6.34164	18.1873	19.5569	282558	0	0	4355.4		1	1	1
1427.36	267.643	0.761072	1.51728	1.21798	3.15453	2.42756	5.76863	32.9065	16.5188	282785	0	0	0		1	1	1
1804.98	701.562	0.69853	2.23238	2.47373	3.25647	2.84607	4.99494	170.757	297.667	282808	0	0	5412.97		1	0	1
206.5	23.9196	0.452254	1.46658	0.606494	2.31492	1.37875	2.83305	29.2804	4.04105	283548	0	0	3887.58		0	0	0
1131.02	538.605	0.725066	1.20007	1.09204	3.05347	2.73127	5.30965	15.8516	12.3605	284929	0	0	6146.85		1	1	1
1137.92	400.164	0.520354	1.27345	1.36687	3.05611	2.60224	3.31401	18.7694	23.2739	285264	0	0	0		1	1	1
1402.42	430.477	0.352915	0.974719	0.394428	3.14688	2.63395	2.2538	9.43451	2.47986	285287	0	0	3717.68		1	1	1
1565.88	358.422	0.671716	1.26852	1.33514	3.19476	2.55439	4.69587	18.5574	21.6343	286196	0	0	3628.14		1	1	1
1283.39	451.828	0.884033	1.33076	1.25001	3.10836	2.65497	7.65654	21.4172	17.7832	286239	0	0	6190.57		1	1	1
1689.24	747.561	0.636138	1.54235	1.03617	3.22769	2.87365	4.32651	34.8618	10.8685	286382	0	0	0		1	1	1
1590.52	660.596	1.00731	1.13085	1.2653	3.20154	2.81994	10.1698	13.5159	18.4202	286428	0	0	9998		1	1	1
2646.25	744.966	1.13448	1.03154	1.31609	3.42263	2.87214	13.6295	10.7533	20.7056	286463	0	0	5369.05		1	1	1
256.365	89.3241	0.944221	1.09904	0.974438	2.40886	1.95097	8.7947	12.5613	9.42841	286961	3.61879	0.558563	3395.57		1	1	1
1722.45	733.474	1.03439	1.0101	1.0316	3.23615	2.86538	10.8241	10.2353	10.7549	287439	0	0	7489.97		1	1	1
3100.9	1303.49	1.16947	1.45684	1.36844	3.49149	3.11511	14.7729	28.6313	23.3584	287467	0	0	9998		1	1	1
1072.17	338.491	1.04659	1.18582	1.15799	3.03026	2.52955	11.1324	15.3398	14.3878	288269	0	0	4806.44		1	1	1
312.79	702.92	0.647257	2.3776	2.70452	2.49525	2.84691	4.43872	238.559	506.43	288312	12.6992	1.10378	7970.13		1	0	1
1877.6	757.551	0.934199	1.23086	1.19116	3.2736	2.87941	8.59407	17.016	15.5296	288335	0	0	9153.88		1	1	1
1196.95	285.766	0.818795	1.29542	1.0904	3.07808	2.45601	6.58863	19.7433	12.3141	288712	4.87568	0.688035	361.956		1	1	1
1325.5	459.095	0.348711	0.984445	0.97416	3.12238	2.6619	2.23209	9.64816	9.42236	289075	0	0	8242.09		1	1	1
1145.94	368.357	0.993004	0.865474	0.874427	3.05916	2.56627	9.8402	7.33625	7.48906	289127	0	0	0		1	1	1
1437.79	516.387	0.933411	1.13552	1.345	3.1577	2.71298	8.5785	13.6623	22.1312	289158	0	0	6865.2		1	1	1
1746.2	1187.01	0.201424	2.38275	2.47266	3.24209	3.07445	1.5901	241.406	296.933	289183	0	0	0		1	0	1
2323.06	1339.58	0.734756	2.13272	2.52861	3.36606	3.12697	5.42945	135.744	337.762	289217	0	0	9617.6		1	0	1
791.525	270.279	0	1.2564	1.2637	2.89846	2.43181	0	18.0467	18.3528	290365	0	0	4728.5		1	0	1
378.683	71.3303	0.0486653	1.67115	1.90699	2.57828	1.85327	1.11858	46.8975	80.722	292342	0	0	3709.59		0	0	0
884.81	235.411	0	1.20168	0.913724	2.94685	2.37183	0	15.9104	8.1983	293780	0	0	4414.34		1	0	1
1598.23	611.676	0.106816	1.28343	0.993111	3.20364	2.78652	1.27884	19.2058	9.84262	293803	0	0	6572.13		1	1	1
317.658	643.862	0.160648	2.30556	2.62945	2.50196	2.80879	1.4476	202.097	426.037	294288	0	0	8580.89		1	0	1
1435.45	533.402	0.586533	1.12111	1.06743	3.15699	2.72705	3.85952	13.2163	11.6795	294568	0	0	0		1	1	1
524.174	950.296	0	2.37654	2.66251	2.71948	2.97786	0	237.979	459.739	295220	0	0	7033.67		1	0	1
1885.39	542.594	0.654779	1.38267	1.1253	3.2754	2.73447	4.51626	24.1362	13.3443	295826	0	0	0		1	1	1
1541.42	343.033	1.26074	1.47452	0.547508	3.18792	2.53534	18.2281	29.8211	3.52783	296145	0	0	0		1	1	1
1661.29	541.484	0.988913	0.929279	0	3.22045	2.73359	9.74793	8.49726	0	296199	0	0	8954.15		1	0	1
1528.49	478.497	1.14757	1.2015	1.22269	3.18426	2.67988	14.0466	15.9037	16.699	296237	0	0	5468.38		1	1	1
1846.17	561.019	0.768732	0.560398	1.10253	3.26627	2.74898	5.87127	3.63411	12.6627	296282	0	0	6399.05		1	1	1
4263.39	2982.03	1.25309	1.15502	1.24531	3.62976	3.47451	17.9099	14.2898	17.5917	296300	0	0	0		0	0	0
1901.21	789.998	1.16964	1.4658	1.32057	3.27903	2.89763	14.7788	29.2277	20.9206	296852	1.31419	0.118659	6680.49		1	1	1
1310.18	322.524	0.564021	1.5424	1.22494	3.11733	2.50856	3.66455	34.8661	16.7857	299287	0	0	0		1	1	1
228.918	443.904	0	1.99818	2.35819	2.35968	2.64729	0	99.5814	228.136	299308	0	0	9998		1	0	1
137.537	19.5236	0	1.16014	1.22222	2.13842	1.29056	0	14.4591	16.6809	300256	0	0	5763.06		0	0	0
1212.78	350.067	0	1.37953	0.880123	3.08378	2.54415	0.555673	23.9621	7.58792	300333	0	0	4857.68		1	0	1
1540.22	398.837	0.662125	1.42817	1.0398	3.18758	2.6008	4.5933	26.8021	10.9596	300359	0	0	4290.13		1	1	1
1521.25	363.068	0	1.55132	0	3.1822	2.55999	0.0315997	35.5898	0	301107	0	0	4352.74		1	0	1
1232.35	444.272	0.887954	1.36094	1.11419	3.09073	2.64765	7.72599	22.9582	13.0075	301159	0	0	0		1	1	1
1230.56	596.514	0	1.44132	1.35596	3.0901	2.77562	0	27.626	22.6968	301418	0	0	7487.31		1	0	1
815.564	164.276	0.490442	0.872464	1.00336	2.91146	2.21557	3.09344	7.45527	10.0777	301916	0	0	3744.85		1	1	1
2870.37	1340.22	0	2.50906	2.79046	3.45794	3.12718	0	322.895	617.242	301957	0	0	5946.2		1	0	1
2759.71	1721.03	0.564321	1.43126	1.22914	3.44086	3.23579	3.66708	26.9936	16.9488	302015	0	0	0		1	1	1
2255.46	577.468	1.15222	1.08661	1.04221	3.35324	2.76153	14.1977	12.2069	11.0208	302414	0	0	5740.39		1	1	1
1697.53	432.89	0.471144	1.30434	0.459798	3.22982	2.63638	2.95899	20.1528	2.88269	304254	0	0	0		1	1	1
1209.78	418.071	1.94939	1.88877	0.982852	3.08271	2.62125	89.0004	77.4047	9.61285	304316	30.0571	1.47795	4420.11		1	1	1
109.946	384.464	0.858913	1.58916	1.23854	2.04118	2.58486	7.22626	38.8297	17.3196	304446	3.66324	0.563866	0		0	0	0
892.304	583.204	0	1.53994	1.6593	2.95051	2.76582	0	34.6688	45.6352	305694	0	0	8122.33		1	0	1
1024.11	420.414	0.060035	1.87891	2.41959	3.01034	2.62368	1.14825	75.668	262.778	305722	3.19884	0.504993	0		1	0	1
323.781	600.917	0.242239	2.112	2.34749	2.51025	2.77881	1.74678	129.418	222.581	306674	1.6806	0.225465	4909.08		1	0	1
1598.38	503.495	1.16446	1.2182	1.31174	3.20368	2.702	14.6035	16.5274	20.4994	307231	0	0	9998		1	1	1
568.053	784.048	0	2.48622	2.74775	2.75439	2.89434	0	306.355	559.439	308441	6.78194	0.831354	3966.73		1	0	1
455.689	440.097	0	2.27316	2.6997	2.65867	2.64355	0.221448	187.568	500.843	308467	7.34259	0.865849	1012.9		1	0	1
2566.04	926.154	1.12027	1.1199	1.1032	3.40926	2.96668	13.1907	13.1795	12.6824	308484	0	0	0		1	1	1
345.274	149.758	1.12397	1.5218	1.77661	2.53816	2.17539	13.3035	33.2503	59.7881	308768	12.469	1.09583	5331.92		1	0	1
651.821	1257.49	0.952568	2.57318	2.81515	2.81413	3.09951	8.96536	374.267	653.349	309109	5.55842	0.744951	6785.59		1	0	1
391.612	505.284	1.09554	1.44737	1.00511	2.59286	2.70354	12.4606	28.0135	10.1183	309844	0	0	4393.34		1	1	1
1720.87	545.189	0.900163	1.17948	1.24752	3.23575	2.73655	7.94626	15.1174	17.6817	309890	0	0	5109.01		1	1	1
1102.13	1668.79	0.64205	2.7208	2.9494	3.04223	3.2224	4.38581	525.775	890.015	309914	59.0762	1.77141	9998		1	0	1
1481.13	494.581	1.11379	1.06837	0.943316	3.17059	2.69424	12.9956	11.7049	8.7764	309995	0	0	5066.09		1	1	1
3663.8	1025.15	0.808481	1.48137	0.807401	3.56393	3.01079	6.43399	30.2949	6.41801	310020	0	0	9998		1	1	1
1981.35	873.322	0.896283	1.56391	1.31567	3.29696	2.94117	7.8756	36.6358	20.6857	310941	0	0	4261.48		1	1	1
910.335	406.127	0.76945	1.27713	1.06328	2.9592	2.60866	5.88099	18.9292	11.5685	311416	0	0	5749.68		1	1	1
2492.62	648.822	0.69857	1.13483	0.813024	3.39666	2.81213	4.99539	13.6405	6.50165	311822	0	0	0		1	1	1
1148.6	318.046	1.34183	1.05737	1.02386	3.06017	2.50249	21.9699	11.4123	10.5647	311853	2.42846	0.38533	3965.98		1	1	1
2029	953.373	1.02625	1.30108	0.883906	3.30728	2.97926	10.623	20.0025	7.65431	311876	0	0	6323.82		1	1	1
2504.3	824.739	1.09311	0.988365	1.10127	3.39869	2.91632	12.3912	9.73564	12.6262	311907	0	0	6735.95		1	1	1
1818.01	563.131	1.05295	1.30992	0.842899	3.2596	2.75061	11.2966	20.4136	6.96464	312489	0	0	8274.39		1	1	1
568.152	810.367	0.398632	2.48674	2.73306	2.75446	2.90868	2.50398	306.721	540.833	312529	13.8843	1.14252	4223.54		1	0	1
1751.26	802.849	0.585269	2.35546	2.6983	3.24335	2.90463	3.8483	226.705	499.232	312569	6.56103	0.816972	9786.16		1	0	1
395.444	666.815	0.740647	1.74701	1.97803	2.59709	2.82401	5.5036	55.8483	95.0668	312603	5.7277	0.75798	6440.23		1	0	1
2015.28	705.297	0.649961	1.34351	0.995621	3.30433	2.84837	4.46643	22.0551	9.89969	313997	0	0	0		1	1	1
1247.61	438.94	1.04314	1.47288	1.33819	3.09608	2.64241	11.0443	29.7083	21.7864	314025	0	0	5507.12		1	1	1
1354.33	551.006	1.08671	1.23581	1.02475	3.13173	2.74116	12.2099	17.2112	10.5865	314053	0	0	9998		1	1	1
1249.76	416.963	0.90233	1.20939	1.0557	3.09683	2.6201	7.98601	16.1952	11.3685	314084	0	0	9998		1	1	1
232.611	749.359	1.24171	2.18052	2.43034	2.36663	2.87469	17.4467	151.538	269.365	314114	29.9467	1.47635	9994.32		1	0	1
1893.58	492.316	0.455605	1.05037	1.04283	3.27728	2.69224	2.85499	11.2298	11.0365	314693	0	0	5021.41		1	1	1
3386.86	852.085	0.863427	1.43853	1.26237	3.5298	2.93048	7.30175	27.4494	18.2967	314721	0	0	0		1	1	1
732.441	908.229	0	2.46392	2.78837	2.86477	2.9582	0	291.02	614.285	315731	10.2086	1.00897	3616.65		1	0	1
1267.31	397.766	0.747552	1.12595	1.05625	3.10288	2.59963	5.59181	13.3644	11.3828	316731	0	0	5033.12		1	1	1
1345.63	343.434	0.608124	1.14353	0.730657	3.12893	2.53584	4.05624	13.9165	5.37845	317861	0	0	0		1	1	1
1186.71	433.731	0	1.42645	0.621488	3.07434	2.63722	0	26.6962	4.183	317948	0	0	6809.32		1	0	1
1113.43	258.4	0.771311	1.37038	0.495061	3.04666	2.41229	5.90623	23.463	3.12652	318282	0	0	0		1	1	1
1580.53	496.17	0.857824	1.44459	0.859392	3.1988	2.69563	7.20815	27.8351	7.23423	318302	0	0	0		1	1	1
2993.25	1164.88	1.04154	1.0879	1.08104	3.47614	3.06628	11.0038	12.2434	12.0515	318325	0	0	0		1	1	1
168.678	341.759	0.990077	2.18845	2.39159	2.22706	2.53372	9.7741	154.331	246.373	318538	6.84259	0.83522	4520.76		1	0	1
1909.79	374.357	1.11728	1.19603	0.942863	3.28099	2.57329	13.1003	15.7045	8.76725	318858	0	0	0		1	1	1
250.871	32.2657	0.851187	1.12327	1.0603	2.39945	1.50874	7.09884	13.2823	11.4894	319168	0	0	3690.72		0	0	0
1709.4	414.33	0.968747	1.48869	0.952587	3.23284	2.61735	9.30565	30.8101	8.96576	319301	0	0	0		1	1	1
1550.07	510.86	0.755879	1.21631	1.23162	3.19035	2.7083	5.70005	16.4553	17.0458	319365	0	0	6747.22		1	1	1
1344.6	318.486	0.708473	1.5827	1.24888	3.12859	2.50309	5.11062	38.2563	17.737	319394	0	0	3569.04		1	1	1
1812.68	1259.55	0.521755	2.75574	3.00138	3.25832	3.10022	3.32472	569.827	1003.18	319441	0	0	0		1	0	1
2494.5	778.606	1.01262	0.947854	0.859015	3.39698	2.89132	10.2948	8.86858	7.22795	320096	0	0	0		1	1	1
539.706	201.342	0	2.01672	2.42579	2.73216	2.30393	0	103.925	266.557	320938	0	0	3478.73		1	0	1
937.256	405.868	0.848597	0.691345	0.723641	2.97186	2.60838	7.05662	4.91298	5.29226	321068	0	0	9998		1	1	1
1811.37	468.944	0.756549	0.884535	1.2136	3.25801	2.67112	5.70885	7.66541	16.3529	321380	0	0	5653.21		1	1	1
203.079	22.0207	0.975464	1.36831	0.732997	2.30766	1.34283	9.45069	23.351	5.40751	321471	3.00391	0.477687	3113.32		0	0	0
1470.33	501.031	0.73408	1.54209	1.12037	3.16741	2.69987	5.42101	34.8412	13.1937	321580	0	0	6096.06		1	1	1
2562.45	1315.63	0.680636	1.31233	1.32111	3.40866	3.11913	4.79332	20.527	20.9464	321601	0	0	0		1	1	1
1556.03	370.278	0.995232	1.3607	0.395666	3.19202	2.56853	9.89082	22.9457	2.48694	321623	0.792017	0	3474.97		1	1	1
2291.52	847.109	1.01021	1.76708	1.73281	3.36012	2.92794	10.238	58.4904	54.0524	321644	0	0	0		1	0	1
2252.02	1606.17	0.967164	2.50428	2.73431	3.35257	3.20579	9.2718	319.362	542.388	321667	16.0689	1.20599	5936.11		1	0	1
1597.55	414.358	1.03738	1.34638	1.38058	3.20345	2.61738	10.8988	22.2014	24.0203	322304	0	0	0		1	1	1
1424.64	382.638	0.531702	1.01222	0.953026	3.15371	2.58279	3.40175	10.2854	8.97482	322810	0	0	4869.18		1	1	1
1080.2	329.666	1.69727	1.6631	1.14515	3.0335	2.51807	49.805	46.0358	13.9685	323542	7.29349	0.862935	4900.7		1	1	1
1178	480.525	0	1.14282	1.2562	3.07114	2.68172	0	13.8939	18.0386	324005	0	0	6193.95		1	0	1
1999.24	1023.31	0.691608	1.32433	0.277726	3.30086	3.01001	4.91596	21.1025	1.89551	324047	0	0	6169.74		1	1	1
1922.45	606.32	1.77653	1.73067	1.10664	3.28386	2.7827	59.7764	53.7864	12.7832	324597	0	0	9377.86		1	1	1
1739.58	533.332	0	0.998149	1.33462	3.24044	2.727	0	9.95748	21.6083	325645	0	0	6820.43		1	0	1
1911.38	516.203	0.799169	1.40872	1.14323	3.28135	2.71282	6.29752	25.6283	13.9068	325713	0	0	7538.92		1	1	1
553.2	60.5346	0.455573	1.29657	1.10082	2.74288	1.782	2.85478	19.7956	12.613	326130	0	0	4892.78		0	0	0
1779.32	444.674	0.642405	0.89475	0.991888	3.25025	2.64804	4.3894	7.84784	9.81495	326208	0	0	0		1	1	1
1882.54	671.273	1.02487	1.39128	1.22858	3.27474	2.8269	10.5893	24.6193	16.9271	326235	0	0	0		1	1	1
2161.29	1299.12	0.614935	1.10017	1.26183	3.33471	3.11365	4.12036	12.5941	18.2739	326260	0	0	8994.92		1	1	1
1033.09	289.009	0.280788	1.6277	1.35508	3.01414	2.46091	1.90892	42.4327	22.6505	328164	0	0	4595.39		1	1	1
874.988	276.941	0.298089	1.43918	1.0274	2.942	2.44239	1.9865	27.4905	10.6512	328203	0	0	0		1	1	1
1596.43	437.776	0	0.934212	1.22953	3.20315	2.64125	0.86966	8.59432	16.9639	328229	0	0	5714.66		1	0	1
1308.83	346.729	0.578988	1.27268	0	3.11688	2.53999	3.79304	18.736	0.0609644	328776	0	0	0		1	0	1
163.857	220.505	0	2.26259	2.7559	2.21447	2.34342	0	183.059	570.027	329076	0	0	3843.68		1	0	1
231.89	175.972	0.554242	1.47652	1.52732	2.36528	2.24544	3.58296	29.9584	33.6756	329736	0	0	3407.34		1	1	1
1488.46	2170.98	0	2.82797	3.12655	3.17274	3.33666	0	672.934	1338.3	330819	5.60912	0.748895	8777.46		1	0	1
1265.76	473.814	0.779523	0.951226	1.17937	3.10235	2.67561	6.01898	8.93769	15.1135	331364	0	0	5766.24		1	1	1
1312.73	385.506	0.722378	1.30146	0.352467	3.11818	2.58603	5.27689	20.0196	2.25148	331401	0	0	3986.15		1	1	1
1701.23	498.079	0.795306	1.45958	1.00918	3.23076	2.6973	6.24175	28.8124	10.2137	331420	0	0	0		1	1	1
1971.8	663.095	0.651101	1.34425	1.01451	3.29486	2.82158	4.47818	22.0926	10.3398	331825	0	0	0		1	1	1
1626.12	472.852	0.988498	0.878731	0.41772	3.21115	2.67473	9.73864	7.56364	2.6165	333171	4.14365	0.617383	0		1	1	1
243.878	547.594	0.642972	2.06121	2.3766	2.38717	2.73846	4.39513	115.135	238.01	333208	7.04336	0.84778	6601.03		1	0	1
1817.24	764.343	0.648804	0.97681	1.10798	3.25941	2.88329	4.45455	9.48003	12.8227	333334	0	0	8115.86		1	1	1
978.664	334.637	1.16125	1.51897	0.929006	2.99063	2.52457	14.4959	33.0348	8.49191	333589	0	0	5628.04		1	1	1
408.97	1244.44	0.964309	2.55952	2.79276	2.61169	3.09497	9.21106	362.678	620.521	333654	21.8742	1.33993	4521.61		1	0	1
1343.92	437.382	0.207647	1.20457	1.15198	3.12837	2.64086	1.61305	16.0166	14.1899	336205	0	0	6555.6		1	1	1
1842.57	555.877	0.459942	1.34932	0.973549	3.26542	2.74498	2.88365	22.3521	9.40912	336233	0	0	3693.35		1	1	1
2353.7	750.339	0.986673	1.16051	1.2015	3.37175	2.87526	9.69779	14.4713	15.9038	336364	0	0	5324.3		1	1	1
1554.45	610.87	0.799548	1.19083	1.13916	3.19158	2.78595	6.303	15.5178	13.7772	336527	0	0	9062.04		1	1	1
1369.82	374.008	0.937807	1.38428	1.29611	3.13666	2.57288	8.66576	24.2257	19.7745	336549	0	0	9998		1	1	1
1927.74	499.731	1.01079	1.37286	0.815685	3.28505	2.69874	10.2516	23.5973	6.54162	338608	0	0	0		1	1	1
2028.59	578.143	1.05865	1.71618	2.23954	3.30719	2.76204	11.446	52.0217	173.597	338645	0	0	0		1	0	1
1827.47	406.482	0	1.38462	1.21314	3.26185	2.60904	0	24.245	16.3358	339866	0	0	5144.44		1	0	1
1452.15	584.685	1.05355	1.49146	0.836224	3.16201	2.76692	11.3122	31.0073	6.85843	339888	0	0	9998		1	1	1
369.169	764.198	0	2.34536	2.7478	2.56722	2.88321	0.863314	221.492	559.499	339912	10.1928	1.00829	8485.47		1	0	1
105.593	278.8	0	2.20195	2.66514	2.02363	2.44529	0	159.203	462.534	339925	0	0	9998		0	0	0
863.853	555.981	0	2.35151	2.89204	2.93644	2.74506	0	224.652	779.896	339934	0	0	0		1	0	1
1354.33	981.987	0.420116	2.1421	2.41521	3.13172	2.99211	2.63097	138.709	260.139	339955	0.0475683	0	8385.68		1	0	1
866.599	1672.57	0	2.78767	3.17092	2.93782	3.22338	0	613.292	1482.25	340218	9.44214	0.975071	9115.19		1	0	1
154.279	204.012	0.985323	1.33172	1.06537	2.18831	2.30966	9.6677	21.4643	11.6243	340263	0	0	4741.57		1	1	1
2388.87	826.001	0	1.32143	0.144617	3.37819	2.91698	0.826133	20.9619	1.39514	341363	0	0	0		1	0	1
1278	511.555	0.982247	1.38276	1.20341	3.10653	2.70889	9.59946	24.1413	15.9738	342373	0	0	9998		1	1	1
2242.59	722.794	0.961138	1.31445	1.25574	3.35075	2.85901	9.14404	20.6275	18.0196	342729	0	0	0		1	1	1
1671.44	609.605	1.15623	1.43177	1.26456	3.22309	2.78505	14.3293	27.0254	18.3893	342793	0	0	9998		1	1	1
208.714	751.62	0.859777	2.26862	2.56128	2.31955	2.876	7.24065	185.619	364.153	344099	3.16566	0.500464	9998		1	0	1
374.358	551.252	0	2.33454	2.64763	2.57329	2.74135	0	216.044	444.249	344152	0	0	4763.52		1	0	1
1269.43	421.506	0.33602	1.41936	0.875762	3.10361	2.6248	2.16781	26.2642	7.51211	344487	0	0	5402.05		1	1	1
811.47	495.571	0.534312	1.13676	0.819476	2.90927	2.69511	3.42225	13.7011	6.59896	344600	0	0	9998		1	1	1
2591.37	661.866	1.29789	0.930485	1.24217	3.41353	2.82077	19.856	8.52089	17.465	344630	0	0	0		1	1	1
1148.84	401.051	0.694411	1.32181	1.47637	3.06026	2.6032	4.94779	20.98	29.9482	345432	0	0	0		1	1	1
386.845	456.254	0	2.26415	2.62834	2.58754	2.65921	0	183.716	424.953	345465	0	0	6139.41		1	0	1
1664.12	471.396	0.557301	1.28616	1.04073	3.22119	2.67339	3.60829	19.3267	10.9833	345504	0	0	0		1	1	1
244.94	205.705	0.415456	1.1845	1.11857	2.38906	2.31324	2.60289	15.2932	13.1394	345955	3.85847	0.586415	3858.62		1	1	1
171.182	578.743	0	2.31505	2.60373	2.23346	2.76249	0	206.564	401.539	346317	0	0	9998		1	0	1
1916.89	1937.7	0	2.77977	3.0449	3.2826	3.28729	0	602.237	1108.93	346406	5.95016	0.774529	361.956		1	0	1
269.392	142.713	0.746357	2.04322	2.08178	2.43039	2.15446	5.57644	110.463	120.721	346506	1.50379	0.177188	4278.78		1	0	1
673.41	573.838	0	2.36682	2.71656	2.82828	2.75879	0	232.712	520.662	346573	0	0	8299.35		1	0	1
2021.91	969.167	0	2.35535	2.608	3.30576	2.9864	0	226.649	405.506	346963	2.3904	0.378471	0		1	0	1
1745.22	496.783	1.04954	1.38781	1.00746	3.24185	2.69617	11.2082	24.4238	10.1733	348644	0	0	5009.76		1	1	1
755.99	464.198	0.421412	1.29408	1.38844	2.87852	2.6667	2.63884	19.6823	24.4593	348730	0	0	6899.61		1	1	1
1116.91	316.029	0.451369	1.36509	1.25724	3.04802	2.49973	2.82728	23.1787	18.0817	349084	0	0	5593.09		1	1	1
582.044	451.358	0.619657	2.14753	2.42978	2.76496	2.65452	4.1654	140.452	269.017	349107	0	0	3935.94		1	0	1
394.509	258.724	0.794708	2.0986	2.39561	2.59606	2.41284	6.23315	125.489	248.662	349424	4.38896	0.642361	5338.33		1	0	1
599.562	118.952	0.0498716	1.99089	2.48553	2.77783	2.07537	1.12169	97.9238	305.868	350610	0	0	3301.69		1	0	1
1116.91	409.594	0.41682	1.06752	0.987322	3.04802	2.61235	2.61108	11.682	9.7123	350717	0	0	9998		1	1	1
2107.57	546.014	0.629901	1.21675	0.666329	3.32378	2.7372	4.26483	16.4722	4.63798	350795	0	0	5474.97		1	1	1
1259.17	654.49	0.894053	1.29398	0.673378	3.10009	2.8159	7.83525	19.6779	4.71388	352252	0	0	0		1	1	1
2098.78	592.338	0.640636	1.16492	0.573936	3.32197	2.77257	4.37155	14.619	3.74918	352303	0	0	0		1	1	1
1754.96	967.476	0.905172	1.50329	0.710213	3.24427	2.98564	8.03844	31.8629	5.13113	352712	0	0	0		1	1	1
1462.76	932.063	0.785928	1.46553	1.07679	3.16517	2.96945	6.10841	29.2102	11.9341	352772	0	0	9998		1	1	1
3066.4	923.947	1.08106	1.37637	0.375624	3.48663	2.96565	12.0522	23.7886	2.37478	352823	0	0	5657.49		1	1	1
1260.7	432.755	0.160494	1.177	1.29392	3.10061	2.63624	1.44709	15.0314	19.675	353644	0	0	6033.25		1	1	1
1466.11	323.271	0.393238	1.17857	1.2393	3.16617	2.50957	2.47308	15.0857	17.3499	353693	0	0	0		1	1	1
1442.56	391.529	0.931806	1.29627	1.04142	3.15913	2.59276	8.54684	19.782	11.0008	353718	0	0	0		1	1	1
1913.64	503.337	0.691323	1.44995	0	3.28186	2.70186	4.91273	28.1809	0	353771	0	0	0		1	0	1
1788.28	565.275	0.74661	1.49584	1.14095	3.25244	2.75226	5.57968	31.321	13.834	354989	0	0	9998		1	1	1
514.785	629.965	0.640667	2.37756	2.54167	2.71163	2.79932	4.37187	238.54	348.075	356058	0	0	9998		1	0	1
1854.34	535.168	0.769983	1.27714	0.274805	3.26819	2.72849	5.8882	18.9294	1.8828	356284	0	0	0		1	1	1
1713.06	378.294	0.418988	1.34803	0	3.23377	2.57783	2.62415	22.2858	0	357197	0	0	2861.45		1	0	1
1292.64	1211.53	0.157409	2.44709	2.74325	3.11148	3.08333	1.43684	279.955	553.669	357249	0	0	9143.04		1	0	1
797.015	325.629	0	1.58961	1.77852	2.90147	2.51272	0	38.8699	60.0503	359004	0	0	6361.06		1	0	1
1367.91	450.958	0.576435	1.17046	1.04868	3.13606	2.65414	3.77081	14.8067	11.1861	359046	0	0	0		1	1	1
630.724	743.856	0	2.48463	2.73192	2.79984	2.87149	0	305.235	539.416	359072	0	0	7240.95		1	0	1
2059.43	419.045	0.940817	1.15024	0.527783	3.31375	2.62226	8.72603	14.1332	3.37119	359115	0	0	0		1	1	1
2068.94	607.949	0	1.2716	0.99163	3.31575	2.78387	0	18.6894	9.80913	359524	0	0	7943.57		1	0	1
372.618	603.307	0	2.33716	2.70808	2.57126	2.78054	0	217.348	510.597	359977	0	0	9284.87		1	0	1
1069.57	319.395	0.987566	1.45429	1.19262	3.02921	2.50433	9.71775	28.4639	15.5819	361796	0	0	2651.94		1	1	1
1253.1	382.914	1.10304	1.43448	1.13094	3.09799	2.5831	12.6776	27.1946	13.5189	361925	0	0	7467.3		1	1	1
1208.15	286.506	0.86392	1.47359	1.15053	3.08212	2.45713	7.31005	29.7568	14.1427	361951	0	0	4117.28		1	1	1
1489.05	669.225	0	2.34024	2.69311	3.17291	2.82557	0	218.898	493.295	361981	0	0	6761.51		1	0	1
1576.44	480.687	0.779075	0.906966	0.94634	3.19768	2.68186	6.01277	8.07171	8.83771	362342	0	0	6064.74		1	1	1
237.143	358.661	0.82304	2.05003	2.37432	2.37501	2.55468	6.65335	112.21	236.769	362384	5.49566	0.74002	6542.36		1	0	1
244.153	98.1001	0.714661	1.75866	2.26914	2.38766	1.99167	5.18395	57.3664	185.839	362795	4.55623	0.658606	5608.46		1	0	1
1337.9	310.585	0.851779	0.754152	0.520024	3.12642	2.49218	7.10852	5.67743	3.3115	363492	0	0	3912.96		1	1	1
2079.53	1143.31	0.804315	1.18862	1.21483	3.31797	3.05817	6.37258	15.4389	16.3995	363530	0	0	9998		1	1	1
238.079	586.424	1.01168	2.38054	2.67636	2.37672	2.76821	10.2726	240.181	474.639	363762	25.4102	1.40501	9998		1	0	1
2829.97	2103.89	1.05467	2.52398	2.81703	3.45178	3.32302	11.3416	334.176	656.198	363987	0	0	9998		1	0	1
2677.53	714.515	1.11533	1.45223	1.01791	3.42773	2.85401	13.0415	28.3289	10.421	364441	0	0	4858.64		1	1	1
3643.79	1071.48	1.20715	1.14966	0.980901	3.56155	3.02998	16.112	14.1142	9.56976	364688	0	0	4032.86		1	1	1
139.449	211.337	1.05152	2.38034	2.85617	2.14442	2.32497	11.2596	240.07	718.068	365052	36.0625	1.55706	9998		1	0	1
1503.96	460.356	0.87763	0.530618	1.13761	3.17724	2.66309	7.54449	3.39326	13.7282	366131	0	0	9998		1	1	1
1322.19	226.102	0	1.17215	1.12559	3.1213	2.3543	0.518642	14.8644	13.3534	368557	0	0	3706.54		1	0	1
1336.68	310.973	1.09479	1.42506	1.38398	3.12603	2.49272	12.4392	26.6109	24.2093	368713	0	0	0		1	1	1
1124.41	2048.64	0	2.65958	3.04203	3.05093	3.31147	0	456.642	1101.61	368759	3.87009	0.587721	9998		1	0	1
1656.84	1325.28	0.749635	2.22282	2.48752	3.21928	3.12231	5.6187	167.041	307.267	368854	0	0	6699.52		1	0	1
1099.23	463.98	0.167949	1.20937	1.00384	3.04109	2.6665	1.47214	16.1944	10.0888	370265	0	0	0		1	1	1
998.427	356.234	0.822526	0.902003	1.16324	2.99932	2.55174	6.64547	7.98	14.5625	370294	0	0	5704.73		1	1	1
1243.67	328.904	0.976198	1.14079	0.984052	3.09471	2.51707	9.46668	13.8291	9.63945	370309	4.66279	0.668645	0		1	1	1
545.288	922.073	0.347656	2.48762	2.78507	2.73663	2.96477	2.22667	307.343	609.637	370325	9.61081	0.98276	7558.81		1	0	1
1084.73	382.636	1.00909	1.53069	0	3.03532	2.58279	10.2115	33.938	0	370344	0	0	7705.33		1	0	1
2398.34	933.587	1.27152	1.24688	0.643017	3.37991	2.97015	18.6861	17.6557	4.39559	370370	0	0	0		1	1	1
432.147	644.923	0.518795	2.38292	2.72324	2.63563	2.80951	3.30214	241.501	528.737	370446	22.107	1.34453	7928.1		1	0	1
246.844	945.914	0	2.75659	3.15788	2.39242	2.97585	0	570.943	1438.41	370509	36.0317	1.55668	9998		1	0	1
1064.74	735.606	0.960618	2.44063	2.7316	3.02724	2.86665	9.1331	275.822	539.015	370906	13.6612	1.13549	361.956		1	0	1
192.53	49.0362	1.00623	1.57483	1.49031	2.2845	1.69052	10.1446	37.569	30.9253	371003	11.0329	1.04269	7676.09		0	0	0
1081.33	587.124	0.73052	1.2186	0.70392	3.03396	2.76873	5.37675	16.5426	5.05732	371678	0	0	9588.34		1	1	1
1794.66	740.213	0.925482	1.51363	1.33878	3.25398	2.86936	8.4233	32.6313	21.8164	371712	0	0	7045.56		1	1	1
1378.33	336.3	0.991084	1.27722	0.398389	3.13935	2.52673	9.79678	18.9331	2.50258	372208	0	0	5454.37		1	1	1
1065.59	250.495	0.64678	0.712324	0.781227	3.02759	2.3988	4.43384	5.15614	6.04264	372239	0	0	3619.44		1	1	1
1201.47	442.11	0.599857	0.853937	1.04616	3.07971	2.64553	3.97976	7.14392	11.1214	372262	1.96198	0.292695	0		1	1	1
2434.46	763.694	1.0776	1.19617	1.18797	3.3864	2.88292	11.9563	15.7098	15.4158	372287	0	0	0		1	1	1
1447.6	934.574	0.475693	2.27892	2.60791	3.16065	2.97061	2.99015	190.074	405.423	372334	0	0	9998		1	0	1
2054.63	525.773	1.2113	1.41447	0.883822	3.31273	2.7208	16.2667	25.9697	7.65283	372517	0	0	0		1	1	1
1948.95	780.449	1.10844	1.30895	1.21946	3.2898	2.89234	12.8364	20.3679	16.5752	372543	0	0	9998		1	1	1
196.835	60.9833	1.2771	1.57964	1.6246	2.2941	1.78521	18.9278	37.9872	42.1311	372698	17.0047	1.23057	3390.35		0	0	0
1538.53	443.563	0.581445	1.03456	1.22241	3.1871	2.64696	3.81456	10.8282	16.6883	374066	0	0	0		1	1	1
571.124	728.739	0.996024	2.48358	2.73421	2.75673	2.86257	9.90886	304.497	542.26	374294	13.9023	1.14309	6379.83		1	0	1
354.107	135.331	0.730635	1.74305	1.43111	2.54913	2.1314	5.37817	55.3411	26.9841	374316	8.79148	0.944062	7522.29		1	1	1
180.005	272.951	0.294846	2.23156	2.81145	2.25528	2.43609	1.97172	170.434	647.814	374376	7.55683	0.87834	6788.13		1	0	1
1634.53	894.908	0	2.43216	2.75576	3.21339	2.95178	0	270.493	569.851	374437	0	0	4564.77		1	0	1
607.427	261.271	0.589211	2.11902	2.41754	2.78349	2.41709	3.88339	131.528	261.544	374674	3.05103	0.484447	4181.98		1	0	1
1291.39	324.785	0.906846	1.19672	0.9311	3.11106	2.5116	8.06949	15.7297	8.53297	375045	0	0	0		1	1	1
1817.61	493.905	0.856697	1.29476	0.319639	3.2595	2.69364	7.18947	19.7134	2.08756	375081	0	0	9998		1	1	1
1146.24	360.688	0.985285	1.35519	0	3.05928	2.55713	9.66685	22.6564	0	375111	0	0	7779.79		1	0	1
1894.52	759.776	1.2311	1.02158	0.842695	3.2775	2.88069	17.0256	10.5094	6.96138	375141	0	0	9998		1	1	1
1465.65	482.794	0.666592	1.50546	1.09964	3.16603	2.68376	4.6408	32.023	12.5788	376824	0	0	7522.95		1	1	1
1268.87	392.355	0.297876	1.11165	0	3.10342	2.59368	1.98553	12.9315	0	377617	0	0	0		1	0	1
1514.42	432.303	0	1.48438	0.707746	3.18025	2.63579	0	30.5054	5.10206	377733	0	0	8232.99		1	0	1
1638.25	511.531	0.81897	0.667085	0.894943	3.21438	2.70887	6.59128	4.64607	7.85133	377754	0	0	6056.13		1	1	1
1708.43	673.39	0.995738	1.31111	1.42646	3.2326	2.82827	9.90233	20.4695	26.6968	377792	0	0	9998		1	1	1
1253.47	451.008	0.668022	1.11968	0.801668	3.09811	2.65418	4.65609	13.1728	6.33385	378452	0	0	9998		1	1	1
1416.53	393.875	0.714521	1.35896	0.970665	3.15123	2.59536	5.18228	22.854	9.34685	378953	0	0	4550.02		1	1	1
1633.82	393.827	0.824244	1.21919	0.875694	3.2132	2.59531	6.67182	16.5651	7.51094	379346	0	0	6031.47		1	1	1
1340.89	443.778	0.772084	1.34166	0.933442	3.12739	2.64717	5.91677	21.9615	8.5791	379659	0	0	8550.71		1	1	1
2735.14	1161.36	0.97967	1.36665	0	3.43698	3.06497	9.54266	23.2622	0.53739	380636	0	0	0		1	0	1
1752.33	767.235	0.943834	1.25092	1.28787	3.24362	2.88493	8.78688	17.8207	19.403	380666	0	0	8138.71		1	1	1
790.267	740.454	0	2.47816	2.82363	2.89777	2.8695	0	300.72	666.246	381606	2.97699	0.473778	2314.77		1	0	1
1438.48	388.939	0	1.40493	1.18955	3.1579	2.58988	0	25.4059	15.4722	381636	0	0	9185.69		1	0	1
1099.05	395.851	0.96338	1.29718	1.03	3.04102	2.59753	9.19137	19.8237	10.7153	381682	0	0	8313.44		1	1	1
272.622	421.597	0	2.17333	2.42368	2.43556	2.6249	0.777729	149.05	265.267	382130	0	0	4378.1		1	0	1
953.918	487.599	1.13329	2.37492	2.4198	2.97951	2.68806	13.5921	237.094	262.904	383936	13.2079	1.12083	4046.13		1	0	1
1322.64	399.781	0.160082	1.04276	0.956968	3.12144	2.60182	1.44571	11.0346	9.05666	384322	0	0	3551.01		1	1	1
1226.39	368.323	0.416304	1.34511	1.05464	3.08863	2.56623	2.60798	22.1363	11.3407	384363	0	0	5603.85		1	1	1
1444.31	407.956	0	2.4538	2.7048	3.15966	2.61061	0	284.318	506.758	384927	0	0	0		1	0	1
2044.7	588.067	1.03956	0.738105	0.860426	3.31063	2.76943	10.9538	5.47148	7.25146	384964	0	0	0		1	1	1
1493.27	394.455	0.498537	1.21539	1.09369	3.17414	2.596	3.15164	16.4205	12.4075	385073	0	0	3435.26		1	1	1
1805.43	719.452	0.759829	1.35699	0.97538	3.25658	2.857	5.75213	22.7503	9.44887	385100	0	0	9998		1	1	1
2427.94	884.409	1.0081	1.36895	1.22723	3.38524	2.94665	10.1882	23.3854	16.8746	385163	0	0	0		1	1	1
1175.52	412.734	1.06896	1.43905	1.26864	3.07023	2.61567	11.7208	27.4819	18.5625	385190	2.37143	0.375011	5062.25		1	1	1
1430.01	468.919	2.36002	2.42711	2.41533	3.15534	2.6711	229.098	267.368	260.211	385215	229.407	2.36061	3174.71		1	0	1
337.017	710.723	0.946524	2.20114	2.45286	2.52765	2.8517	8.84147	158.904	283.701	386215	0	0	8479.09		1	0	1
2009.96	742.027	0.801371	1.45208	1.1681	3.30319	2.87042	6.32952	28.3189	14.7266	386532	0	0	4885.42		1	1	1
1606.58	516.894	0.614976	1.67718	1.8406	3.2059	2.7134	4.12075	47.5528	69.2784	387289	0	0	0		1	0	1
1335.96	632.21	0.350534	1.57268	0.191152	3.12579	2.80086	2.24148	37.3831	1.55293	387338	0	0	9998		1	1	1
1454.34	460.435	0.658441	1.05447	0.668271	3.16266	2.66317	4.55451	11.3362	4.65877	389593	0	0	0		1	1	1
1968.26	788.559	0.950533	1.2115	1.23484	3.29408	2.89683	8.92345	16.2741	17.1726	389616	0	0	0		1	1	1
3227.07	981.492	0.9878	0.816098	1.01188	3.50881	2.99189	9.72299	6.54784	10.2774	389650	0	0	7345.72		1	1	1
2059.78	531.078	1.24838	1.39699	1.35699	3.31382	2.72516	17.7168	24.9455	22.7505	389670	0	0	5512.74		1	1	1
1420.82	671.85	1.22776	1.27808	1.28768	3.15254	2.82727	16.895	18.9704	19.3944	389695	5.81955	0.76489	9117.15		1	1	1
1366.94	378.584	0.872741	1.12586	1.03214	3.13575	2.57816	7.46004	13.3617	10.7681	390644	0	0	4216.77		1	1	1
152.367	48.6782	0	1.22586	0	2.18289	1.68733	0	16.8213	0	391283	0	0	4347.24		0	0	0
1064.18	972.497	0	2.43516	2.5723	3.02701	2.98789	0	272.373	373.512	391448	0	0	9998		1	0	1
1499.34	405.56	0.46173	0.738232	0	3.1759	2.60806	2.89554	5.47308	0	392900	0	0	4754.41		1	0	1
1460.42	451.785	0.540609	1.36232	0.956793	3.16448	2.65493	3.47224	23.0312	9.05301	393711	0	0	6920.2		1	1	1
955.83	427.09	0.950538	1.14509	0.862048	2.98038	2.63052	8.92356	13.9667	7.2786	393805	3.84601	0.58501	0		1	1	1
1252.48	375.638	0.46585	1.37663	1.27437	3.09777	2.57477	2.92314	23.8029	18.8094	394472	1.13224	0.053937	0		1	1	1
419.165	473.549	0	2.56138	2.93416	2.62239	2.67536	0	364.233	859.332	394528	0	0	9998		1	0	1
318.522	647.971	0.321648	2.33356	2.69159	2.50314	2.81156	2.09724	215.554	491.577	394566	7.42666	0.870793	9998		1	0	1
365.605	642.973	0.405137	2.2473	2.51724	2.56301	2.80819	2.54177	176.726	329.034	395066	11.5232	1.06157	6990.81		1	0	1
1293.74	332.4	0.811513	1.54503	1.31451	3.11185	2.52166	6.47907	35.0776	20.6307	395187	0	0	3827.06		1	1	1
1315.08	1581.04	1.0431	1.4577	1.4121	3.11895	3.19894	11.0433	28.6879	25.8286	395249	0	0	9998		1	1	1
1642.84	581.337	1.32723	1.24727	0.595635	3.2156	2.76443	21.2439	17.6712	3.94126	395273	4.99938	0.698916	9998		1	1	1
1114.9	320.79	1.11731	1.08569	0.751393	3.04724	2.50622	13.1011	12.1813	5.64147	395303	2.59043	0.413372	6156.04		1	1	1
1188.45	2167.47	0	2.83557	3.1331	3.07498	3.33595	0	684.809	1358.63	396209	23.9134	1.37864	9998		1	0	1
113.706	23.983	0.618795	1.17571	0.945501	2.05578	1.3799	4.15714	14.9867	8.82065	396618	1.95572	0.291307	0		0	0	0
984.555	331.352	0.994786	1.22793	0.504805	2.99324	2.52029	9.88067	16.9018	3.19746	396937	0	0	6540.74		1	1	1
2562.5	1129.87	0.76273	1.34169	1.18381	3.40866	3.05303	5.79068	21.9628	15.2691	397257	0	0	9998		1	1	1
1564.87	432.156	1.13499	1.25012	1.20357	3.19448	2.63564	13.6456	17.7877	15.9799	397297	1.99638	0.300244	9109.55		1	1	1
1346	584.377	1.10628	1.29698	1.23586	3.12905	2.76669	12.7726	19.8145	17.2132	397322	0.962358	0	9998		1	1	1
2179.51	1001.49	0.867293	0.950243	0.756122	3.33836	3.00065	7.36705	8.91749	5.70324	397525	0	0	6890.67		1	1	1
2260.18	874.317	1.05432	1.57818	0.706603	3.35414	2.94167	11.3325	37.8601	5.08865	398902	0	0	7072.8		1	1	1
1820.68	598.823	0.887535	1.22377	0.48376	3.26023	2.7773	7.71853	16.7405	3.04621	400120	0	0	4724.09		1	1	1
1453.61	351.739	1.19259	1.37989	0.427256	3.16245	2.54622	15.5808	23.9822	2.67458	400163	0	0	0		1	1	1
1616.2	443.002	0.939031	1.32696	1.03924	3.20849	2.64641	8.69023	21.2304	10.9457	400356	0	0	0		1	1	1
1322.21	477.018	0.410314	1.56929	1.18921	3.1213	2.67853	2.57225	37.0928	15.4599	401475	0.838732	0	0		1	1	1
1889.25	609.27	0.792159	1.51908	1.05897	3.27629	2.78481	6.19668	33.0427	11.4543	401798	0	0	9998		1	1	1
140.236	344.14	0.0687271	1.59644	1.44348	2.14686	2.53674	1.17146	39.4856	27.7641	402300	0	0	4413.5		1	1	1
1044.72	190.287	0	1.16999	1.26122	3.019	2.27941	0	14.7908	18.2482	402415	0	0	4593.49		1	0	1
1129.53	446.745	0.862745	1.29462	1.10047	3.0529	2.65006	7.29029	19.707	12.6029	402532	0	0	4517.22		1	1	1
1280.73	332.035	0.440544	1.32899	1.05505	3.10746	2.52118	2.75768	21.33	11.3515	402555	0	0	4933.08		1	1	1
330.325	759.634	0.759344	2.21365	2.50172	2.51894	2.8806	5.74571	163.551	317.486	402589	7.24931	0.860296	0		1	0	1
1626.92	386.017	0	1.2175	0.632371	3.21137	2.58661	0	16.5007	4.28915	403268	0	0	4357.15		1	0	1
413.248	611.759	0.24138	2.20124	2.53028	2.61621	2.78658	1.74333	158.942	339.062	403622	0.968404	0	5217.45		1	0	1
2807.18	844.479	0.354467	1.38614	1.17738	3.44827	2.92659	2.26187	24.3301	15.0447	403643	0	0	0		1	1	1
2279.98	2025.84	0	2.66082	2.94742	3.35793	3.3066	0	457.951	885.962	403831	0	0	0		1	0	1
525.132	690.262	0.609712	2.43546	2.72157	2.72027	2.83901	4.0711	272.556	526.714	403890	13.9032	1.14312	2965.71		1	0	1
346.838	151.569	0.596674	1.60174	1.95731	2.54013	2.18061	3.9507	39.9707	90.6372	404954	1.47655	0.169248	5817.81		1	0	1
2418.28	539.43	0.8858	1.55257	0.9644	3.38351	2.73194	7.68776	35.6923	9.21297	404992	0	0	9998		1	1	1
1754.56	301.143	1.09918	1.32565	1.06808	3.24417	2.47877	12.5654	21.1666	11.6973	405008	0	0	3405.27		1	1	1
2400.11	754.091	0.436432	1.99377	2.40162	3.38023	2.87742	2.7317	98.5751	252.129	405029	0	0	4176.11		1	0	1
824.326	1416.63	0.40848	2.58159	2.93426	2.9161	3.15126	2.56142	381.58	859.532	405082	21.9625	1.34168	9998		1	0	1
1195.35	528.442	0.759628	1.35586	1.24869	3.0775	2.723	5.74947	22.6913	17.7292	405638	0	0	0		1	1	1
1239.2	481.472	0.929783	1.20246	1.11827	3.09314	2.68257	8.50712	15.9389	13.1301	406784	0	0	7458.98		1	1	1
1547.6	674.865	1.03721	1.35413	1.49239	3.18966	2.82922	10.8945	22.6013	31.0738	406847	0	0	7761.75		1	1	1
219.66	761.515	0	2.58097	3.0302	2.34175	2.88168	0	381.041	1072	406877	0	0	9887.51		1	0	1
2020.77	913.139	0.753155	1.07968	0.719802	3.30552	2.96054	5.66441	12.0137	5.24568	407428	0	0	0		1	1	1
4170.4	3262.67	1.29173	1.90848	2.4756	3.62018	3.51357	19.5762	80.9984	298.951	407529	0	0	0		0	0	0
1569.03	438.411	1.29895	1.35067	0.95694	3.19563	2.64188	19.9046	22.4216	9.05607	407558	18.62	1.26998	4218.42		1	1	1
225.082	510.319	1.18772	2.25153	2.52692	2.35234	2.70784	15.4069	178.457	336.45	407590	79.4493	1.90009	9998		1	0	1
1674.2	438.733	1.34385	1.71351	2.33053	3.22381	2.6422	22.0725	51.7022	214.058	407650	25.6212	1.4086	6043.37		1	0	1
246.097	1333.43	1.41078	0	0.956066	2.39111	3.12497	25.7504	0	9.03788	407780	25.2497	1.40226	3199.71		0	0	0
167.385	353.23	0.918091	2.2837	2.63116	2.22372	2.54806	8.28115	192.176	427.723	408873	23.1361	1.36429	9998		1	0	1
1150.99	685.156	0.96058	1.32005	1.17638	3.06107	2.83579	9.1323	20.8953	15.01	408908	0	0	9998		1	1	1
1224.42	354.098	0.825484	1.27315	1.22158	3.08793	2.54912	6.69089	18.7565	16.6563	409716	0.122532	0	5835.5		1	1	1
1883.31	482.156	2.54286	2.45608	0	3.27492	2.68319	349.026	285.814	0	410669	69.0466	1.83914	5785.12		1	0	1
1266.76	333.067	0.663348	1.06099	0.422966	3.10269	2.52253	4.60625	11.5077	2.64829	411069	0	0	0		1	1	1
724.594	294.491	0.880666	1.54016	1.07718	2.86009	2.46907	7.59741	34.6866	11.9449	411096	0	0	6630.52		1	1	1
1965.68	1200.39	0.925736	2.21235	2.09736	3.29351	3.07932	8.42822	163.061	125.13	411122	0	0	9998		1	0	1
263.046	963.429	1.09128	2.46972	2.75423	2.42003	2.98382	12.3389	294.931	567.846	411393	23.4689	1.37049	9998		1	0	1
1646.41	652.198	0.921454	1.25477	1.04035	3.21654	2.81438	8.34554	17.9792	10.9735	412728	0	0	5891.61		1	1	1
1153.55	526.305	1.03526	1.60851	0.552467	3.06203	2.72124	10.8458	40.5982	3.56834	412965	0	0	9998		1	1	1
366.544	480.186	0.593107	2.19007	2.42965	2.56413	2.68141	3.91839	154.905	268.94	413026	8.82425	0.945678	6446.78		1	0	1
331.842	487.549	0.47267	2.14388	2.47495	2.52093	2.68802	2.96941	139.277	298.507	413041	3.61649	0.558287	7091.08		1	0	1
132.599	518.537	0.690113	1.31668	1.0354	2.12254	2.71478	4.89906	20.7339	10.8492	413434	0	0	4827.22		0	0	0
1688.22	552.038	1.1326	1.3387	1.05781	3.22743	2.74197	13.5707	21.8122	11.4239	413469	0	0	9998		1	1	1
1500.15	434.657	1.22333	1.29113	0.9412	3.17613	2.63815	16.7236	19.5495	8.73373	413585	0	0	9998		1	1	1
3309.85	1599.43	0.952174	2.37825	2.67448	3.51981	3.20397	8.95724	238.916	472.59	413614	0	0	9998		1	0	1
855.433	1246.94	1.03021	2.63576	2.97412	2.93219	3.09584	10.7203	432.272	942.143	414017	25.4248	1.40526	9998		1	0	1
1162.67	294.701	1.02296	1.18741	1.07276	3.06546	2.46938	10.5429	15.3961	11.8238	414341	0	0	3313.74		1	1	1
1837.95	767.55	0.619439	0.844378	0	3.26433	2.88511	4.16331	6.9884	0	415390	0	0	4843.28		1	0	1
1068.48	819.211	1.1282	1.47437	1.4348	3.02877	2.9134	13.4339	29.8106	27.2143	415422	0	0	9998		1	1	1
870.541	288.928	1.20796	2.14177	2.42745	2.93979	2.46079	16.1419	138.603	267.579	415483	14.8884	1.17285	4221.63		1	0	1
299.086	271.152	0.80594	2.00492	2.41361	2.4758	2.43321	6.39646	101.14	259.188	415666	5.46465	0.737563	5051.14		1	0	1
602.116	629.573	0.27289	2.39472	2.63415	2.77968	2.79905	1.87452	248.153	430.675	416457	3.56299	0.551815	3593.59		1	0	1
2204.38	472.278	0.532507	1.13959	1.28558	3.34329	2.6742	3.40806	13.7908	19.3012	416664	0	0	0		1	1	1
1607.27	628.807	0.697863	1.23671	1.70546	3.20609	2.79852	4.98728	17.2467	50.753	416704	0	0	9998		1	1	1
2759.12	1143.68	0.35086	2.39373	2.71729	3.44077	3.0583	2.24316	247.591	521.541	416748	0	0	7434.04		1	0	1
1346.88	400.577	0.74057	1.3044	0.527194	3.12933	2.60269	5.50262	20.156	3.36662	418931	0	0	0		1	1	1
424.597	454.161	1.14981	1.40128	1.13735	2.62798	2.65721	14.1192	25.1928	13.72	418985	4.64812	0.667277	4218.98		1	1	1
1580.34	567.358	0.364736	1.52181	1.36003	3.19875	2.75386	2.31598	33.2513	22.9101	419355	0	0	0		1	1	1
2084.59	1111.66	1.19728	1.41893	0.905501	3.31902	3.04597	15.75	26.2383	8.04454	419398	0	0	0		1	1	1
1591.41	732.521	1.17244	2.10275	2.4165	3.20178	2.86482	14.8744	126.691	260.915	419434	12.5691	1.0993	9998		1	0	1
1980.82	2872.38	1.05778	2.88031	3.10181	3.29685	3.45824	11.4231	759.112	1264.18	419482	38.2776	1.58294	7350.27		1	0	1
2023.54	1097.69	1.03303	1.23398	1.24961	3.30611	3.04048	10.7902	17.1387	17.7667	420865	0	0	7505.64		1	1	1
1092.14	312.566	0.599302	1.47261	1.34266	3.03828	2.49494	3.97467	29.6897	22.0121	422820	0	0	2974.63		1	1	1
1218.83	381.917	0	1.20187	1.36098	3.08594	2.58197	0.7006	15.9174	22.9605	422913	0	0	6930.95		1	0	1
1038.38	274.866	0	1.48592	1.18531	3.01636	2.43912	0.457039	30.6138	15.3218	423282	0	0	0		1	0	1
1380.14	358.266	0	0.931406	0.717048	3.13992	2.55421	0	8.53898	5.21253	423308	0	0	6082.25		1	0	1
1583.88	586.346	1.01217	1.46041	1.28137	3.19972	2.76815	10.2841	28.8674	19.1147	423591	0	0	9998		1	1	1
1772.72	647.516	1.00759	1.14421	1.32737	3.24864	2.81125	10.1763	13.9383	21.2507	425137	0	0	0		1	1	1
2283.82	1332.61	0.46211	2.13215	2.38104	3.35866	3.1247	2.89808	135.567	240.461	425194	0	0	9998		1	0	1
1872.05	551.324	1.04353	1.2301	1.02501	3.27232	2.74141	11.0542	16.9863	10.5929	425550	0	0	7644.02		1	1	1
1396.69	450.496	1.34169	1.33884	1.25374	3.1451	2.65369	21.9628	21.8193	17.9365	425582	0.119526	0	5629.03		1	1	1
4335.05	1833.8	0.234463	2.55613	2.81381	3.63699	3.26335	1.71579	359.855	651.336	425619	0	0	0		1	0	1
2420.5	1371.56	0.448171	2.37148	2.71731	3.3839	3.13721	2.80654	235.222	521.57	426804	0	0	7679.4		1	0	1
1394.75	555.863	0.859414	1.13957	1.1073	3.1445	2.74497	7.23459	13.7902	12.8028	426951	0	0	0		1	1	1
1950.95	468.695	0.753894	1.46272	0.973231	3.29025	2.67089	5.67406	29.0217	9.40224	426976	0	0	0		1	1	1
1969.07	1375.74	0	2.29469	2.44873	3.29426	3.13854	0	197.1	281.016	427003	0	0	7140.04		1	0	1
1808.1	460.211	0.80686	1.47086	0.678376	3.25722	2.66296	6.41002	29.5707	4.76843	427603	0	0	0		1	1	1
1709.75	460.42	1.0486	1.40782	1.16522	3.23293	2.66315	11.1842	25.5755	14.6291	427628	0	0	0		1	1	1
205.195	431.82	0.977526	2.01267	2.36269	2.31217	2.6353	9.49569	102.961	230.51	427655	7.75509	0.889587	8504.11		1	0	1
1470.09	397.48	0.704964	0.924723	1.2858	3.16734	2.59932	5.06949	8.40858	19.3106	428432	0	0	0		1	1	1
1436.46	565.295	0.322405	1.37543	1.14474	3.15729	2.75227	2.1009	23.7374	13.9554	428472	0	0	6471.59		1	1	1
2038.5	1036.23	0.971311	1.39214	1.13106	3.30931	3.01546	9.36076	24.6683	13.5225	428500	0	0	9998		1	1	1
1639.1	373.189	0.831361	1.22234	1.1151	3.2146	2.57193	6.78205	16.6857	13.0347	429698	0	0	0		1	1	1
1278.02	521.241	0	1.29063	1.17552	3.10654	2.71704	0.480581	19.5267	14.9803	429728	0	0	6392.8		1	0	1
183.541	11.8576	0	1.2594	0	2.26373	1.074	0	18.1718	0	430225	0	0	3651.58		0	0	0
1423.75	429.796	0.708486	1.48677	1.08138	3.15343	2.63326	5.11077	30.6742	12.0608	430396	0	0	0		1	1	1
273.201	647.793	0	2.29006	2.64342	2.43648	2.81144	0	195.011	439.972	430420	0	0	8670.48		1	0	1
645.995	229.388	0.607499	1.25017	0.804568	2.81023	2.36057	4.05041	17.7899	6.37629	431129	0	0	6110.3		1	1	1
1402.77	525.377	0.249038	1.18367	0.325252	3.14699	2.72047	1.77434	15.2642	2.11471	431216	0	0	0		1	1	1
2302.25	826.71	1.19106	1.27792	0.945754	3.36215	2.91735	15.526	18.9637	8.8258	431277	0	0	9998		1	1	1
2021.07	659.453	0.630699	2.24444	2.68706	3.30558	2.81918	4.27266	175.567	486.479	431603	0	0	0		1	0	1
1368.93	486.762	0.203087	1.50068	1.12972	3.13638	2.68732	1.5962	31.6726	13.4811	432684	0	0	9998		1	1	1
281.431	563.606	0.740387	2.28459	2.60432	2.44937	2.75098	5.50031	192.57	402.087	433429	9.61381	0.982895	6713.7		1	0	1
2832.89	876.971	0.659502	1.31552	0	3.45223	2.94299	4.56564	20.6785	0	433528	0	0	5411.37		1	0	1
1775.27	623.005	0.803377	1.09028	1.0939	3.24926	2.79449	6.35882	12.3107	12.4138	433698	0	0	9998		1	1	1
1352.84	421.866	1.07697	1.37244	1.063	3.13125	2.62517	11.9391	23.5745	11.5612	433750	0	0	4705.91		1	1	1
2664.51	1864.73	0.490211	2.56286	2.81151	3.42562	3.27062	3.0918	365.476	647.903	433778	0	0	9998		1	0	1
1755.25	319.111	1.08275	0.748511	0.864275	3.24434	2.50394	12.0991	5.60416	7.31603	434373	4.25776	0.629182	2616.8		1	1	1
765.222	245.757	0	1.52559	1.29738	2.88379	2.39051	0.0506427	33.5418	19.8326	435864	0	0	7376.77		1	0	1
107.581	100.054	0.46704	2.18093	2.26111	2.03174	2.00023	2.93116	151.682	182.436	436065	0	0	5084.09		0	0	0
284.314	152.101	1.04668	1.31218	0.950236	2.4538	2.18213	11.1348	20.52	8.91735	436092	6.64025	0.822184	0		1	1	1
176.819	3.0758	0.778951	0	0.614753	2.24753	0.487958	6.01106	0.270548	4.11863	436324	0	0	4352.27		0	0	0
140.165	409.506	0.469763	2.08334	2.37086	2.14664	2.61226	2.9496	121.155	234.888	437517	5.61286	0.749184	9998		0	0	0
104.544	408.047	0	2.10932	2.43309	2.0193	2.61071	0	128.623	271.074	437523	7.05442	0.848461	9998		0	0	0
1136.98	390.398	0.166567	2.16514	2.39162	3.05575	2.59151	1.46746	146.264	246.387	437560	0	0	0		1	0	1
1412.79	319.522	0	1.36916	0.397413	3.15008	2.5045	0	23.3972	2.49697	439196	0	0	4197.47		1	0	1
410.141	232.293	0	2.11495	1.75966	2.61293	2.36604	0.74715	130.302	57.4987	439846	0	0	4679.78		1	0	1
1753.94	487.567	0.34653	1.22155	1.22678	3.24402	2.68803	2.2209	16.6553	16.8571	439869	0	0	4734.87		1	1	1
1035.45	353.837	0	1.28622	1.00984	3.01513	2.5488	0	19.3297	10.2291	439885	0	0	3588.71		1	0	1
256.518	936.259	0.928233	2.40736	2.53458	2.40912	2.9714	8.47682	255.484	342.438	439915	3.28289	0.516256	7270.48		1	0	1
1438.18	479.325	0.98776	1.24197	1.27561	3.15781	2.68063	9.72209	17.4571	18.8631	441070	0	0	6314.78		1	1	1
1487.37	338.155	0.73828	1.20544	0.784052	3.17242	2.52912	5.47369	16.0489	6.08207	441113	0	0	4264.26		1	1	1
535.534	709.27	0.362517	2.44492	2.74117	2.72879	2.85081	2.30418	278.561	551.02	441149	6.26961	0.797241	6562.86		1	0	1
1057.52	448.863	1.98108	1.78123	1.16988	3.02429	2.65211	95.738	60.4266	14.787	441279	0	0	0		1	1	1
1478.05	402.607	0.819851	1.26659	1.03272	3.16969	2.60488	6.60467	18.4753	10.7826	441901	0	0	5230.77		1	1	1
1316.16	545.93	0.433274	2.01313	2.32539	3.11931	2.73714	2.7119	103.07	211.541	442006	0	0	5610.63		1	0	1
2830.17	821.75	0.982248	1.25756	0.710428	3.45181	2.91474	9.59949	18.095	5.13367	442031	0	0	7610.87		1	1	1
238.44	87.5418	1.04441	1.37085	1.59982	2.37738	1.94222	11.0767	23.4884	39.7943	442918	9.83473	0.992762	6240.9		1	1	1
366.553	402.419	0.822295	1.42621	1.01975	2.56414	2.60468	6.64194	26.6813	10.4653	443343	4.18919	0.622131	6803.23		1	1	1
531.286	243.024	0.948918	2.14124	2.58624	2.72533	2.38565	8.89033	138.433	385.687	443637	7.21518	0.858247	4476.35		1	0	1
1425.87	392.175	0	1.0134	1.00093	3.15408	2.59348	0	10.3134	10.0215	443795	0	0	4588.24		1	0	1
1016.19	598.912	1.0802	1.46624	1.05329	3.00698	2.77736	12.0283	29.2574	11.3054	443847	0	0	9998		1	1	1
1292.46	376.765	0.938967	1.16708	1.16453	3.11142	2.57607	8.68894	14.6921	14.6061	443871	0	0	0		1	1	1
1374	737.434	1.10332	1.14742	1.17065	3.13799	2.86772	12.6858	14.0416	14.8134	443895	0	0	9998		1	1	1
687.855	349.632	1.22993	2.21072	2.37864	2.8375	2.54361	16.9795	162.45	239.133	443982	14.7924	1.17004	3111.29		1	0	1
106.569	30.9436	0.840661	0.849479	1.15104	2.02763	1.49057	6.92885	7.07097	14.1593	445185	3.79543	0.579261	0		0	0	0
1540.57	458.172	2.45806	2.37719	0.87502	3.18768	2.66103	287.118	238.335	7.49929	445339	295.817	2.47102	3582.6		1	1	1
382.473	694.95	0	2.30324	2.56427	2.5826	2.84195	0	201.019	366.663	445425	2.97313	0.473213	4514.88		1	0	1
116.137	10.1436	1.15452	0.523716	0	2.06497	1.00619	14.2733	3.33976	0	445861	2.45189	0.389502	3230.11		0	0	0
774.305	131.286	0.526776	1.1585	1.14195	2.88891	2.11822	3.36338	14.4045	13.866	446198	0	0	3307.14		1	1	1
335.361	738.551	0	2.1782	2.55831	2.52551	2.86838	0.0316824	150.729	361.67	446394	0	0	7490.26		1	0	1
489.27	716.347	0.809725	2.21894	2.47879	2.68955	2.85512	6.45246	165.552	301.154	446455	6.49916	0.812857	4291.03		1	0	1
158.775	548.75	0.518485	2.31578	2.5879	2.20078	2.73937	3.29978	206.908	387.164	446759	7.24006	0.859742	361.956		0	0	0
2363.41	1008.64	0	1.09889	0.991815	3.37354	3.00373	0.8865	12.5571	9.81329	446892	0	0	6811.06		1	0	1
428.586	952.3	1.16596	2.36189	2.56575	2.63204	2.97877	14.654	230.084	367.915	446920	30.8769	1.48963	9998		1	0	1
1250.02	365.648	0.629308	1.32865	0.0669269	3.09692	2.56306	4.25901	21.3132	1.16661	448308	0	0	0		1	1	1
2583.31	1268.01	0	2.54022	2.8956	3.41218	3.10312	0	346.909	786.322	448906	0	0	0		1	0	1
1134.34	337.237	0.96205	1.04535	1.08541	3.05474	2.52793	9.16325	11.1008	12.1733	449492	0	0	3207.24		1	1	1
1739.48	334.689	0.273861	1.2266	1.13736	3.24042	2.52464	1.87871	16.85	13.7203	450088	0	0	0		1	1	1
181.371	424.213	0	2.18257	2.50471	2.25857	2.62758	0	152.256	319.679	450110	0	0	6923.4		1	0	1
1904.68	598.181	1.11415	1.23603	0.97854	3.27982	2.77683	13.0062	17.2199	9.51788	450141	0	0	0		1	1	1
820.445	296.344	0.679892	1.52316	1.35803	2.91405	2.4718	4.78511	33.3548	22.8052	450167	0	0	5310.65		1	1	1
852.409	385.096	0.996756	1.23544	1.07536	2.93065	2.58557	9.92559	17.1965	11.895	450182	0.494055	0	6073.78		1	1	1
1604.22	535.855	0.697578	1.40119	1.05108	3.20526	2.72905	4.984	25.1879	11.2481	450206	0	0	9998		1	1	1
1362.43	553.033	0.951877	1.06518	1.32882	3.13431	2.74275	8.95111	11.6193	21.3215	450262	0	0	9998		1	1	1
319.622	657.529	1.00381	2.1357	2.35368	2.50464	2.81791	10.0882	136.678	225.779	450795	2.40757	0.38158	8320.4		1	0	1
1213.84	1624.97	0.39991	2.59762	2.8115	3.08416	3.21085	2.51137	395.93	647.883	450826	8.14611	0.91095	9998		1	0	1
193.147	726.087	0.799917	2.15684	2.39139	2.28589	2.86099	6.30836	143.497	246.255	451063	31.3364	1.49605	9998		1	0	1
2242.61	708.682	0.627615	1.2914	1.11893	3.35075	2.85045	4.24243	19.5615	13.15	451471	0	0	9998		1	1	1
2424.06	672.422	1.26135	1.33137	0.735709	3.38454	2.82764	18.2538	21.4473	5.44138	451518	0	0	0		1	1	1
1719.29	661.168	0.716366	1.25505	0.398018	3.23535	2.82031	5.20434	17.9906	2.50045	452389	0	0	6916.03		1	1	1
855.426	395.847	0.104779	1.2426	1.15728	2.93218	2.59753	1.27286	17.4822	14.3642	452993	0	0	0		1	1	1
1676.38	450.121	1.01663	1.41537	1.41817	3.22437	2.65333	10.3905	26.0235	26.1921	453056	0	0	0		1	1	1
1559.57	556.486	0	2.13599	2.72946	3.19301	2.74545	0	136.771	536.37	453174	0	0	0		1	0	1
1726.79	582.632	0.803333	1.20016	1.31246	3.23724	2.76539	6.35818	15.8547	20.5333	453267	0	0	5328.8		1	1	1
1262.24	388.624	0.605582	1.40932	1.37105	3.10114	2.58953	4.03258	25.6636	23.4989	453358	0	0	3872.02		1	1	1
1457.42	1110.23	0.751344	2.355	2.57442	3.16358	3.04541	5.64084	226.467	375.334	453383	0	0	8835.23		1	0	1
1463.73	445.987	0.932693	1.26428	1.03373	3.16546	2.64932	8.56432	18.3771	10.8076	454520	0	0	0		1	1	1
1401.97	555.727	0.73027	1.24007	1.27162	3.14674	2.74486	5.37366	17.3809	18.6903	454544	0	0	9998		1	1	1
1239.64	279.122	0	1.19249	0.978842	3.0933	2.44579	0	15.5774	9.52449	455841	0	0	6158.61		1	0	1
1936.82	735.175	0.792461	1.11805	1.24008	3.28709	2.86639	6.20099	13.1236	17.3811	455883	0	0	9998		1	1	1
1742.23	568.261	1.00166	0.739624	1.20198	3.24111	2.75455	10.0384	5.49065	15.9213	456049	0	0	6014.51		1	1	1
1012.37	374.579	1.08199	1.35104	1.19367	3.00534	2.57354	12.0779	22.4409	15.6194	456297	0.602073	0	5233.02		1	1	1
1774.55	405.771	2.17548	2.00882	0.954228	3.24909	2.60828	149.79	102.051	8.9997	456674	45.9947	1.66271	6645.59		1	1	1
879.145	538.581	0.0716456	2.07239	2.37375	2.94406	2.73125	1.17936	118.137	236.455	457319	0	0	5151.34		1	0	1
2521.59	917.122	0.721785	1.34297	0.807786	3.40167	2.96243	5.26969	22.0279	6.4237	457341	0	0	5235.6		1	1	1
1844.18	478.408	1.04511	1.98636	2.36096	3.2658	2.6798	11.0947	96.9086	229.591	457676	0	0	0		1	0	1
1249.86	410.525	0.852544	0.953181	0.985524	3.09686	2.61334	7.12106	8.97802	9.67217	458399	0	0	6446.83		1	1	1
2099.39	934.171	0	1.4286	1.09277	3.32209	2.97043	0.68216	26.8288	12.3815	459925	0	0	0		1	0	1
1987.8	598.164	1.45433	1.26693	1.08507	3.29837	2.77682	28.4661	18.4896	12.1637	459966	3.74373	0.573305	5418.5		1	1	1
1789.64	621.413	0.591478	1.67574	1.8483	3.25277	2.79338	3.90371	47.3954	70.5174	460279	0	0	9110.5		1	0	1
576.576	957.089	0	2.45819	2.86058	2.76086	2.98095	0	287.202	725.411	462091	0	0	8896.1		1	0	1
845.122	1043.53	0	2.65868	3.0042	2.92692	3.0185	0	455.701	1009.72	462112	8.27139	0.917579	5957.3		1	0	1
1074.56	603.811	0.224417	1.35769	1.26856	3.03123	2.7809	1.67655	22.7871	18.5593	462272	0	0	8575.56		1	1	1
673.31	950.49	0.428198	2.51297	2.81757	2.82821	2.97795	2.68039	325.813	657.005	462298	7.41026	0.869834	4981.81		1	0	1
1377.2	298.739	0.0767058	1.38782	1.06064	3.139	2.47529	1.19318	24.4243	11.4984	463507	0	0	4934.96		1	1	1
1522.26	563.943	0.899683	1.29845	0.93207	3.18249	2.75124	7.93749	19.8816	8.55204	463570	0	0	9381.88		1	1	1
1116.19	606.367	0.835656	0.679234	1.19466	3.04774	2.78274	6.84946	4.77786	15.6553	463595	0	0	0		1	1	1
1474.4	541.694	0.642775	2.13568	2.40269	3.16862	2.73375	4.39314	136.674	252.752	463633	0	0	7647.52		1	0	1
1602.61	726.875	0.844566	1.4946	0.32319	3.20483	2.86146	6.99144	31.2318	2.1047	465217	0	0	9998		1	1	1
2384.4	983.363	0.760982	1.48121	1.40386	3.37738	2.99271	5.76743	30.2837	25.3429	465500	0	0	9969.68		1	1	1
1644.72	901.343	1.14673	2.47674	2.63409	3.21609	2.95489	14.0193	299.733	430.616	465522	6.37923	0.804768	6514.45		1	0	1
1378.67	407.308	0	1.49908	1.22663	3.13946	2.60992	0	31.5557	16.851	466071	0	0	5170.01		1	0	1
2704.93	1426.75	0.702845	2.19946	2.43016	3.43216	3.15435	5.04481	158.294	269.254	466168	0	0	5374.14		1	0	1
1313.43	480.488	0.514214	1.23361	0.838589	3.11841	2.68168	3.26749	17.1241	6.89588	467637	0	0	9998		1	1	1
1681.28	449.3	0.713691	1.09554	1.09779	3.22564	2.65254	5.17239	12.4608	12.5252	467693	0	0	0		1	1	1
1395.1	617.397	0.464981	1.57886	1.17061	3.14461	2.79056	2.9173	37.9196	14.8119	467992	0	0	7700.04		1	1	1
1265.26	365.025	0.709353	1.16498	0.664681	3.10218	2.56232	5.12098	14.621	4.62041	468557	0	0	4062.36		1	1	1
1683.95	495.162	0.417716	1.41493	0.37329	3.22633	2.69475	2.61647	25.9974	2.36206	468606	0	0	3743.45		1	1	1
901.769	411.34	0.858586	1.33955	0.943184	2.9551	2.6142	7.22081	21.8547	8.77373	469622	3.76797	0.576108	0		1	1	1
1352.92	410.829	0	1.40617	0.973446	3.13127	2.61366	0	25.4783	9.40689	469909	0	0	6120.47		1	0	1
1499.81	301.818	0.690234	0.832561	1.02012	3.17604	2.47974	4.90043	6.80082	10.4742	469938	0	0	3377.95		1	1	1
1358.95	323.692	0.642134	1.06471	0.533999	3.1332	2.51013	4.38666	11.6067	3.41979	469968	1.45722	0.163526	0		1	1	1
1153.7	339.56	0	1.42829	0.996124	3.06209	2.53092	0	26.8093	9.91116	469994	0	0	4965.9		1	0	1
1551.66	840.676	0	2.52022	2.75469	3.1908	2.92463	0	331.295	568.445	470131	3.81451	0.581439	361.956		1	0	1
1342.93	510.332	0	1.45147	1.10744	3.12805	2.70785	0	28.2791	12.8067	471112	0	0	6420.13		1	0	1
2384.27	1275.96	0	1.54629	0.966246	3.37736	3.10584	0	35.1798	9.25222	471453	0	0	8245.43		1	0	1
177.787	578.904	0	2.25473	2.56059	2.2499	2.76261	0	179.777	363.574	471888	3.41678	0.533617	0		1	0	1
460.601	16.1832	0.946081	1.24504	1.12904	2.66332	1.20907	8.83245	17.5809	13.4599	472039	0	0	3963.87		0	0	0
513.198	651.805	0	2.33551	2.72701	2.71028	2.81412	0	216.527	533.346	472349	0	0	5459.12		1	0	1
1310.7	466.292	0	1.31918	1.05914	3.1175	2.66866	0	20.8536	11.4588	472368	0	0	6355.35		1	0	1
1481.66	620.696	0.97349	1.28867	1.34418	3.17075	2.79288	9.40784	19.4386	22.0891	472390	0	0	0		1	1	1
2255.93	817.47	0.574902	1.06954	1.34243	3.35332	2.91247	3.75752	11.7366	22.0006	472426	0	0	9998		1	1	1
3035.43	1252.73	0.98197	1.17511	0.901002	3.48222	3.09786	9.59335	14.9663	7.96164	472518	0	0	9998		1	1	1
193.847	488.688	0	2.16994	2.61462	2.28746	2.68903	0	147.891	411.736	474025	0	0	8430.07		1	0	1
1811.83	512.872	0	0.479442	0.602119	3.25812	2.71001	0.90579	3.01607	4.00055	474352	0	0	0		1	0	1
1717.87	460.453	0	1.44858	0.847498	3.23499	2.66319	0	28.0916	7.03878	474376	0	0	5201.58		1	0	1
2093.92	1521.23	0.807813	2.35693	2.70604	3.32096	3.18219	6.42411	227.471	508.202	474479	0	0	0		1	0	1
190.204	220.237	0	1.06274	1.35089	2.27922	2.34289	0.875747	11.5542	22.433	475437	0	0	6790.09		1	0	1
1088.64	436.548	0	1.17411	1.07958	3.03688	2.64003	0	14.9317	12.0112	475965	0	0	8048.7		1	0	1
1107.98	428.938	0.709799	1.04202	1.07188	3.04453	2.63239	5.12624	11.016	11.8	476012	0	0	6283.14		1	1	1
1352.5	442.223	0.394779	1.25091	1.01464	3.13114	2.64564	2.48187	17.8201	10.3429	476034	0	0	0		1	1	1
1735.46	434.174	0.699992	1.31276	0.949741	3.23941	2.63766	5.01178	20.5475	8.9072	476079	0	0	8095.78		1	1	1
1659.36	1916.5	0	2.7038	3.0429	3.21994	3.28251	0	505.595	1103.83	476099	0	0	0		1	0	1
332.428	947.822	0	2.38304	2.69006	2.5217	2.97673	0	241.567	489.849	476134	0	0	6979.39		1	0	1
2204.98	531.553	0.686499	1.32931	0.408784	3.3434	2.72555	4.85846	21.3458	2.56321	478185	0	0	0		1	1	1
287.898	534.043	0.832623	2.03933	2.42389	2.45924	2.72758	6.80178	109.479	265.394	478218	9.01346	0.954892	6896.36		1	0	1
1182.89	304.339	0.171458	1.30125	1.24133	3.07294	2.48336	1.48408	20.0099	17.4312	478995	0	0	3281.71		1	1	1
1790.04	584.937	0	1.06493	1.15411	3.25286	2.76711	0.701299	11.6125	14.2596	479042	0	0	0		1	0	1
1825.26	620.586	0	1.24776	0.845851	3.26133	2.7928	0	17.6912	7.01215	479089	0	0	8822.91		1	0	1
1479.1	326.249	0.8632	1.36457	0.711429	3.17	2.51355	7.29793	23.1507	5.14551	479605	0	0	4968.14		1	1	1
1268.41	365.758	0	1.07635	1.20425	3.10326	2.56319	0.480893	11.922	16.0047	480576	0	0	0		1	0	1
2143.43	1055.3	0.569978	1.31913	0.738641	3.33111	3.02338	3.71516	20.851	5.47824	480616	0	0	4675.5		1	1	1
1222.9	552.81	0.368235	0.795377	1.24819	3.08739	2.74258	2.33472	6.24276	17.709	480659	0	0	0		1	1	1
1566.18	1157.01	1.06381	1.49519	1.25919	3.19484	3.06334	11.5827	31.2743	18.1631	480702	0	0	9998		1	1	1
1445.24	368.325	0.824187	0.946377	1.32292	3.15994	2.56623	6.67094	8.83848	21.0339	481136	0	0	5069.64		1	1	1
1602.14	614.551	1.02517	1.19848	1.31905	3.2047	2.78856	10.5966	15.7935	20.8471	481159	0	0	0		1	1	1
1910.26	474.465	0.250941	1.05172	1.28473	3.28109	2.6762	1.78214	11.2647	19.2631	481996	0	0	6544.85		1	1	1
1571.7	363.462	0.323901	1.47015	1.16688	3.19637	2.56046	2.10815	29.522	14.6853	482147	0	0	5671.7		1	1	1
1382.25	289.028	0.309403	1.38302	1.19811	3.14059	2.46094	2.03893	24.1558	15.7799	482521	0	0	4152.73		1	1	1
1650.41	582.97	0.834014	1.24311	0.68551	3.21759	2.76565	6.82361	17.5028	4.84741	482545	0	0	0		1	1	1
1157.16	376.234	0.814309	1.2754	1.08506	3.06339	2.57546	6.52092	18.854	12.1635	482614	0	0	9998		1	1	1
2061.04	626.519	0.749555	1.5315	1.3606	3.31409	2.79693	5.61765	34.0016	22.9404	483094	0	0	0		1	1	1
709.333	281.997	0.7902	1.06751	0.991757	2.85085	2.45025	6.16879	11.6818	9.81199	483120	0	0	7715.34		1	1	1
1098.12	426.078	0.0658914	1.50583	1.07517	3.04065	2.62949	1.16383	32.0501	11.8896	483593	0	0	6213.97		1	1	1
1829.58	368.671	0.631459	1.20285	0.157477	3.26235	2.56664	4.28015	15.9532	1.43707	483629	0	0	0		1	1	1
1003.3	428.242	0.43147	1.52594	1.68814	3.00143	2.63169	2.70066	33.5694	48.7688	484635	0	0	5101.29		1	1	1
511.937	743.894	1.00403	2.29937	2.52572	2.70922	2.87151	10.0932	199.236	335.524	485044	5.89502	0.770485	6804.9		1	0	1
1244.28	414.056	0	1.12937	1.31155	3.09492	2.61706	0	13.4702	20.4902	486013	0	0	6793.96		1	0	1
1149.81	448.023	0.678048	1.23932	0.368098	3.06063	2.6513	4.76484	17.351	2.33398	486161	0	0	5516.71		1	1	1
213.874	408.084	0.926959	2.1493	2.40667	2.33016	2.61075	8.45199	141.028	255.079	486206	0.747971	0	7836.32		1	0	1
1705.68	494.047	0	1.40478	1.38545	3.2319	2.69377	0.557038	25.397	24.291	487552	0	0	4549.93		1	0	1
2201.57	570.947	0.628343	1.18976	0.992005	3.34273	2.7566	4.24955	15.4796	9.81759	487684	0	0	8154.14		1	1	1
1355.91	474.335	0.622802	1.33507	0.914293	3.13223	2.67609	4.19568	21.6305	8.20905	488072	0	0	7729.48		1	1	1
2210.2	595.668	0.13074	1.33301	1.47896	3.34443	2.775	1.35126	21.5285	30.1276	488432	0	0	0		1	1	1
1193.22	349.747	0.357543	1.3854	0	3.07672	2.54375	2.27794	24.2884	0.269625	490272	0	0	4543.83		1	0	1
1783.61	574.615	0.978576	1.09531	0.902707	3.2513	2.75938	9.51866	12.4539	7.99294	490434	0	0	0		1	1	1
1197.61	370.864	0.840597	1.10376	0.921414	3.07832	2.56922	6.92783	12.6987	8.34477	490951	0	0	7563.64		1	1	1
1593.87	378.027	1.0768	1.08653	0.448241	3.20245	2.57752	11.9343	12.2048	2.80699	490998	0	0	4471.54		1	1	1
1573.48	386.967	0.99898	1.18736	0.815594	3.19686	2.58767	9.97653	15.3943	6.54025	491024	0	0	0		1	1	1
1535.42	398.003	0.47345	0.788887	1.27019	3.18623	2.59989	2.97475	6.15017	18.629	491076	0	0	6385.16		1	1	1
139.208	293.705	1.05926	1.96677	2.33734	2.14366	2.46791	11.462	92.6333	217.441	491106	2.90434	0.463047	8013.69		1	0	1
2055.96	536.883	0	1.40833	1.22841	3.31302	2.72988	0.13921	25.6054	16.9203	492170	0	0	6354.38		1	0	1
1311.12	402.77	0.988852	1.27753	0.829072	3.11764	2.60506	9.74657	18.9466	6.7464	492216	0	0	5746.11		1	1	1
1623.26	505.306	1.14008	0.855577	1.20543	3.21039	2.70355	13.8064	7.17095	16.0482	492255	0	0	6625.92		1	1	1
1292.21	824.843	1.09575	2.18223	2.4342	3.11133	2.91637	12.4667	152.137	271.766	492278	4.8441	0.685214	8993.79		1	0	1
315.123	377.05	0.408014	2.2429	2.58103	2.49848	2.5764	2.55867	174.943	381.092	492658	3.15593	0.499128	6934.35		1	0	1
487.946	33.8955	0	1.88063	2.60859	2.68837	1.53014	0	75.9678	406.058	493156	0	0	3470.03		0	0	0
1034.12	311.878	0.574527	0.555127	0.682717	3.01457	2.49398	3.75428	3.59027	4.81634	494575	0	0	6258.04		1	1	1
1709.97	430.665	0.823648	1.4477	1.17026	3.23299	2.63414	6.66266	28.035	14.7998	494603	0	0	6086.93		1	1	1
2089.95	1452.76	1.21115	1.10233	1.19988	3.32014	3.16219	16.261	12.6569	15.8445	494625	0	0	9998		1	1	1
125.064	95.3508	1.11406	1.52087	1.44641	2.09713	1.97932	13.0036	33.1797	27.9517	495238	14.8224	1.17092	4309.74		0	0	0
465.263	148.146	0	2.17721	2.63246	2.6677	2.17069	0	150.388	429	495255	4.22852	0.626188	3477.63		1	0	1
1252.28	474.103	0.77725	1.00324	0.734324	3.0977	2.67587	5.98756	10.075	5.42405	496867	0	0	9998		1	1	1
1243.6	478.874	0.847006	1.29577	0	3.09468	2.68022	7.03082	19.7591	0	497314	0	0	5180.16		1	0	1
1166.67	287.391	0	1.20767	1.14683	3.06695	2.45847	0	16.1314	14.0228	498500	0	0	4824.6		1	0	1
2995.86	1757.52	0.941537	1.1699	1.19226	3.47652	3.2449	8.74051	14.7877	15.5689	498523	0	0	0		1	1	1
1489.76	897.534	0.71764	2.40579	2.76246	3.17312	2.95305	5.21963	254.559	578.712	498595	6.29634	0.799088	4064.35		1	0	1
873.246	614.06	0.921502	1.57093	1.7152	2.94114	2.78821	8.34646	37.233	51.9033	498643	0	0	6235.57		1	1	1
701.725	989.892	0	2.49791	2.87009	2.84617	2.99559	0	314.713	741.458	498682	9.83186	0.992636	5927.64		1	0	1
1267.17	380.335	1.1979	1.06931	1.10095	3.10283	2.58017	15.7724	11.7302	12.6168	499177	0	0	6428.87		1	1	1
1555.11	530.344	0.844367	1.28435	1.42731	3.19176	2.72456	6.98822	19.2463	26.7489	499245	0	0	0		1	1	1
1220.13	282.894	1.00918	1.23048	1.30122	3.08641	2.45162	10.2137	17.0012	20.0086	499763	0	0	5019.23		1	1	1
2742.21	666.557	0.719644	1.407	1.23141	3.4381	2.82384	5.24377	25.5272	17.0376	499805	0	0	6031.45		1	1	1
2243.76	1349.29	0.951007	2.30259	2.60641	3.35098	3.13011	8.93321	200.72	404.023	499849	0	0	0		1	0	1
2037.59	475.18	0.803477	1.08499	0.702051	3.30912	2.67686	6.36029	12.1615	5.0356	500718	0	0	0		1	1	1
1402.59	341.512	1.03682	1.03773	0	3.14693	2.53341	10.8847	10.9076	0	501039	0	0	0		1	0	1
2821.52	854.065	0.815606	1.44399	1.00918	3.45048	2.93149	6.54042	27.7963	10.2136	501067	0	0	5860.33		1	1	1
474.71	2216.92	0	2.9079	2.62925	2.67643	3.34575	0	808.904	425.848	502682	4.68346	0.670567	4705.32		0	0	0
2070.81	506.243	0.676799	1.36475	1.15043	3.31614	2.70436	4.75115	23.1605	14.1393	502807	0	0	0		1	1	1
1295.78	865.575	0.966194	2.2547	2.52614	3.11253	2.9373	9.25111	179.762	335.848	502869	33.8958	1.53015	9998		1	0	1
2744.38	926.028	0.378254	1.72123	2.4473	3.43844	2.96662	2.38921	52.6299	280.091	503415	0	0	0		1	0	1
897.194	361.663	0.959119	1.28848	1.17905	2.95289	2.5583	9.10163	19.4305	15.1025	503534	0	0	4310.22		1	1	1
1141.39	868.418	0.634845	1.67456	1.51724	3.05743	2.93873	4.31365	47.2673	32.9033	503759	0	0	9998		1	1	1
1692.78	486.514	0.590483	1.07852	0.606598	3.2286	2.6871	3.89478	11.9818	4.04202	503793	0	0	5736.04		1	1	1
1159.78	515.795	0.787885	1.33589	1.23941	3.06438	2.71248	6.136	21.6717	17.3544	504090	0	0	4569.91		1	1	1
878.836	1669.14	0.904831	2.58949	2.69571	2.94391	3.22249	8.03214	388.587	496.261	504116	13.2947	1.12368	4685.06		1	0	1
1939.88	623.681	1.03531	1.26559	1.24301	3.28777	2.79496	10.8471	18.4326	17.4988	504692	0	0	0		1	1	1
1294.09	437.165	1.01467	1.26172	0.986888	3.11196	2.64065	10.3435	18.2694	9.7026	505229	4.40271	0.64372	0		1	1	1
1738.97	577.055	0	1.1686	0.546429	3.24029	2.76122	0.658556	14.7436	3.51908	505797	0	0	0		1	0	1
1708.16	331.531	0.508858	1.17096	1.08691	3.23253	2.52052	3.22744	14.8237	12.2155	505826	0	0	3481.49		1	1	1
161.034	562.748	0.885736	1.56338	1.04077	2.20692	2.75031	7.68664	36.5911	10.9843	506049	1.31527	0.119017	6434.86		0	0	0
500.507	179.181	0	2.09852	2.45047	2.69941	2.25329	0.459287	125.464	282.144	506477	0.30096	0	2758.9		1	0	1
159.194	39.0733	0.888404	1.23769	1.28557	2.20193	1.59188	7.734	17.2858	19.3003	506731	0	0	3626.27		0	0	0
1104.74	455.31	0.477699	1.42861	1.20556	3.04326	2.65831	3.00399	26.8294	16.0532	506975	0	0	4750.46		1	1	1
1460.73	429.912	0.296727	0.760091	0.910964	3.16457	2.63338	1.98028	5.75561	8.14637	507449	0	0	4859.69		1	1	1
1301.36	429.495	0.643259	1.06343	0.98181	3.1144	2.63296	4.39804	11.5725	9.58981	507759	0	0	4483.48		1	1	1
1158.32	361.69	0	1.90114	2.64629	3.06383	2.55834	0	79.6411	442.88	507799	0	0	5962.07		1	0	1
1598.24	460.024	0.560459	1.4376	1.06675	3.20364	2.66278	3.63462	27.3906	11.6615	508392	0	0	3927.58		1	1	1
1579.29	543.742	0.828924	1.53034	1.39329	3.19846	2.73539	6.7441	33.9113	24.7335	508421	0	0	0		1	1	1
1642.79	901.513	1.0097	2.26266	2.47429	3.21558	2.95497	10.2257	183.087	298.052	508442	0	0	9621.02		1	0	1
1194.37	1058.4	1.13304	0	0	3.07714	3.02465	13.5843	0	0	508463	0	0	5665.23		1	0	1
3796.62	2459.55	1.33632	1.58784	1.11177	3.5794	3.39086	21.693	38.7113	12.935	508553	0	0	9998		1	1	1
1728.96	577.583	1.51642	1.06954	1.37501	3.23779	2.76161	32.8416	11.7365	23.7142	508725	8.96811	0.952701	9998		1	1	1
1198.12	674.384	1.22274	1.33227	1.02418	3.0785	2.82891	16.7008	21.4915	10.5725	508930	8.46517	0.927636	6396.66		1	1	1
2067.09	681.897	0.85925	0.872754	1.20201	3.31536	2.83372	7.23186	7.46026	15.9223	509822	0	0	5418.02		1	1	1
1576.43	529.529	1.08293	1.37652	1.5104	3.19767	2.72389	12.104	23.7968	32.3891	509860	0	0	6987.47		1	1	1
153.614	173.608	0.72234	1.01768	0.89994	2.18643	2.23957	5.27643	10.4154	7.94219	510307	6.99447	0.844755	3897.45		1	1	1
940.938	2190.28	0	2.89152	3.05924	2.97356	3.3405	0	778.964	1146.16	510342	20.0929	1.30304	7522.29		1	0	1
989.086	305.201	0.865851	1.13204	1.20169	2.99523	2.48459	7.34262	13.5532	15.9107	511227	0	0	4353.13		1	1	1
3111.72	2139.45	0.836968	2.19301	2.46729	3.493	3.3303	6.87018	155.96	293.286	511362	0	0	9268.34		1	0	1
103.743	29.7808	1.21894	0	1.36068	2.01596	1.47394	16.5554	0	22.9443	511733	20.9235	1.32063	4797.15		0	0	0
1825.84	534.503	0.649855	1.00056	1.02077	3.26146	2.72795	4.46535	10.0129	10.4898	512170	0	0	5018.36		1	1	1
3503.6	1946.99	1.28785	1.5534	0.985274	3.54451	3.28936	19.4022	35.7604	9.66661	512236	0	0	7577.58		1	1	1
1481.71	379.293	0.927329	1.00064	1.28248	3.17076	2.57898	8.4592	10.0148	19.1637	513253	0	0	5803.16		1	1	1
1101.07	1914.91	1.24812	2.64606	2.81718	3.04181	3.28215	17.7061	442.652	656.412	513320	59.2202	1.77247	9998		1	0	1
334.182	173.869	1.15855	1.8152	1.58385	2.52398	2.24022	14.4063	65.343	38.3574	513373	9.9888	0.999513	4510.19		1	1	1
2271.66	852.374	0.676557	1.63864	1.12896	3.35634	2.93063	4.74851	43.5154	13.4572	513567	0	0	9998		1	1	1
2151.85	983.135	1.25757	1.3164	1.19274	3.33281	2.99261	18.0955	20.7205	15.5862	513614	0	0	8913.8		1	1	1
436.006	111.334	1.20211	2.06904	2.44184	2.63949	2.04663	15.9261	117.23	276.593	513822	21.0581	1.32342	3670.97		1	0	1
335.539	364.943	0	2.15921	2.38619	2.52574	2.56223	0.55086	144.281	243.326	514419	2.88356	0.459928	4150.3		1	0	1
1110.51	346.738	0.805308	1.10402	1.28977	3.04552	2.54	6.38717	12.7062	19.4881	514440	0	0	5105.57		1	1	1
1608.52	622.167	0.202368	1.5434	0.983592	3.20643	2.79391	1.59356	34.9462	9.62924	514466	0	0	9998		1	1	1
1930.19	934.424	1.07654	1.26705	0.692816	3.2856	2.97054	11.9273	18.4946	4.92965	514556	0	0	9998		1	1	1
1002.44	494.999	0	0.924167	1.11096	3.00106	2.6946	0	8.39784	12.9109	516236	0	0	5572.29		1	0	1
1124.03	495.776	0.817185	1.19682	1.21681	3.05078	2.69529	6.56425	15.7332	16.4745	516265	0	0	0		1	1	1
1456.55	348.44	0.488416	0.8389	0.931527	3.16332	2.54213	3.07904	6.9008	8.54137	516308	0	0	4580.71		1	1	1
2334.03	907.314	1.00954	0.433127	1.05834	3.36811	2.95776	10.2221	2.71099	11.4378	516339	0	0	0		1	1	1
1805.42	466.882	0	1.46869	1.43372	3.25658	2.66921	0	29.4233	27.147	517110	0	0	8342.03		1	0	1
2781.62	1359.3	1.02043	1.34951	0.73962	3.4443	3.13331	10.4817	22.3618	5.4906	517345	0	0	0		1	1	1
2200.12	574.169	1.10284	1.16087	1.01395	3.34245	2.75904	12.672	14.4832	10.3264	517496	0	0	0		1	1	1
1103.2	346.021	1.21411	1.40083	1.28385	3.04265	2.5391	16.3724	25.1668	19.2242	517519	0	0	4770.24		1	1	1
1560.63	526.37	0.791147	2.10193	2.46167	3.1933	2.72129	6.18226	126.455	289.512	517566	0	0	0		1	0	1
1122.11	624.999	0.881942	1.00882	1.09062	3.05003	2.79588	7.61978	10.2051	12.3203	517600	0	0	6482.3		1	1	1
1616.71	551.638	0.937518	1.23912	1.09632	3.20863	2.74165	8.66	17.3428	12.483	517620	0	0	8775.59		1	1	1
5128.61	3887.57	1.13163	2.36538	2.71373	3.71	3.58968	13.5402	231.942	517.285	517660	0	0	0		0	0	0
1713.2	510.977	1.26022	1.43882	0.529139	3.23381	2.7084	18.2062	27.4677	3.38173	518510	0	0	7366.03		1	1	1
1441.3	570.274	1.06751	1.40481	1.04683	3.15875	2.75608	11.6817	25.3986	11.1387	518620	0	0	9998		1	1	1
209.781	334.67	0.969193	2.01827	2.38082	2.32177	2.52462	9.31522	104.298	240.339	519433	12.4686	1.09582	8344.6		1	0	1
116.259	194.415	0	1.41672	1.02894	2.06543	2.28873	0	26.1049	10.6891	519561	0.225719	0	5209.84		0	0	0
1682.45	430.098	0.872623	0.870496	1.28249	3.22594	2.63357	7.45801	7.42157	19.1643	520714	0	0	0		1	1	1
873.144	273.338	0.83277	1.34819	1.20138	2.94109	2.4367	6.80409	22.2942	15.8995	520899	0	0	4089.77		1	1	1
1540.44	468.214	1.09224	1.32717	0.0755231	3.18764	2.67044	12.3662	21.2408	1.18993	520942	0	0	0		1	1	1
1073.32	431.6	0.698098	1.41354	0.396878	3.03073	2.63508	4.98997	25.9141	2.49389	520977	0	0	6336.09		1	1	1
2585.3	726.139	0.992059	1.31785	0	3.41251	2.86102	9.81882	20.7897	0	521027	0	0	0		1	0	1
2393.62	1027.04	1.18971	1.43388	1.45591	3.37905	3.01159	15.478	27.1567	28.57	521072	0	0	5906		1	1	1
903.308	315.7	0.964292	1.31797	1.22822	2.95584	2.49927	9.21068	20.7957	16.9131	521130	3.04455	0.483523	5154.06		1	1	1
1702.56	560.137	1.07681	0.9215	1.19824	3.2311	2.74829	11.9346	8.34641	15.7848	521155	0	0	0		1	1	1
1517.77	443.254	0.805906	1.57752	1.84869	3.18121	2.64665	6.39596	37.8028	70.582	522554	0	0	4317.88		1	0	1
1844.36	436.432	0.346483	1.36375	1.02883	3.26584	2.63992	2.22067	23.1074	10.6863	523598	0	0	9998		1	1	1
1720.28	497.312	0.733686	1.26056	1.07091	3.2356	2.69663	5.41609	18.2203	11.7737	523655	0	0	6181.23		1	1	1
1833.09	445.898	1.02275	1.42215	0.698736	3.26318	2.64924	10.5379	26.4333	4.99731	524236	0	0	7307.76		1	1	1
1795.42	463.431	0.45246	1.00551	0.93288	3.25417	2.66599	2.83439	10.1277	8.568	524262	0	0	6034.73		1	1	1
169.806	406.652	0.597772	2.10054	2.41907	2.22995	2.60922	3.9607	126.05	262.466	524298	7.19143	0.856815	9998		1	0	1
1757.85	600.863	0.779357	1.50895	0.941529	3.24498	2.77878	6.01668	32.2813	8.74036	525551	0	0	6743.07		1	1	1
1703.55	408.777	0.660104	1.43343	0.65167	3.23135	2.61149	4.57197	27.1288	4.48404	525580	0	0	0		1	1	1
1632.66	373.054	0.98728	1.45603	0.950466	3.21289	2.57177	9.71136	28.5778	8.92207	525608	0	0	5164.17		1	1	1
1296.44	443.556	0.906006	1.2322	0.830925	3.11275	2.64695	8.05389	17.0687	6.77524	525653	0	0	5824.39		1	1	1
187.367	572.847	0.554475	2.2773	2.4072	2.27269	2.75804	3.58488	189.366	255.388	525681	4.50126	0.653334	9228.66		1	0	1
1067.96	399.445	1.0713	1.52887	1.30595	3.02856	2.60146	11.7843	33.7967	20.2278	525992	0	0	6105.66		1	1	1
1097.31	451.042	0.677961	1.47223	0.65531	3.04033	2.65422	4.76388	29.6639	4.52179	527031	0	0	6079.73		1	1	1
1151.06	339.246	0	1.07717	0.935226	3.0611	2.53051	0.911272	11.9447	8.61442	527083	0	0	0		1	0	1
838.898	593.168	0.675663	1.68536	1.76993	2.92371	2.77318	4.73874	48.4574	58.8749	527601	0	0	0		1	0	1
1497.39	663.307	0.605813	1.23838	1.17104	3.17533	2.82171	4.03471	17.3132	14.8265	527631	0	0	9238.5		1	1	1
494.544	461.713	0	2.48132	2.94791	2.69421	2.66437	0	302.911	886.976	527678	0.898073	0	9898.92		1	0	1
1210.38	349.504	0.822274	1.3987	1.21069	3.08292	2.54345	6.64161	25.0439	16.2441	528755	0	0	5236.41		1	1	1
1478.52	573.816	0	2.27847	2.53141	3.16983	2.75877	0	189.876	339.942	528776	0	0	8388.09		1	0	1
223.338	425.622	0.436396	2.25471	2.65415	2.34896	2.62902	2.73146	179.768	450.967	528804	10.8275	1.03453	9299.16		1	0	1
814.435	1520.17	0	2.54256	2.82186	2.91086	3.18189	0	348.783	663.526	528832	6.27572	0.797664	6972.97		1	0	1
443.902	69.8552	0	2.01849	2.56021	2.64729	1.8442	0.719936	104.349	363.253	529633	1.26726	0.102866	3630.83		0	0	0
2002.94	586.109	0.703668	1.33864	1.28856	3.30167	2.76798	5.05438	21.8092	19.4338	530805	0	0	0		1	1	1
1707.72	527.931	1.0656	1.07082	1.1582	3.23242	2.72258	11.6305	11.7711	14.3945	530832	0	0	7106.91		1	1	1
898.259	787.48	1.08742	1.36195	1.08382	2.9534	2.89624	12.2297	23.0117	12.1289	530857	0	0	9998		1	1	1
2108.95	904.922	1.08232	1.48724	0.665059	3.32407	2.95661	12.0871	30.7074	4.62443	532014	0	0	4299		1	1	1
1068.23	316.156	0.639607	1.15036	0.828507	3.02866	2.4999	4.36121	14.1371	6.73763	532282	0	0	6710.55		1	1	1
1793.87	532.419	0.776516	1.56156	1.21129	3.25379	2.72625	5.97745	36.4382	16.2662	532348	0	0	0		1	1	1
1499.42	362.41	0.539888	1.42693	0.77795	3.17592	2.5592	3.46648	26.7259	5.99721	532385	0	0	5032.61		1	1	1
1509.62	415.698	1.08219	1.19848	0.942821	3.17887	2.61878	12.0834	15.7934	8.76639	532402	0	0	7408.29		1	1	1
1269.65	396.855	1.04015	1.05214	1.34709	3.10368	2.59863	10.9685	11.2756	22.2375	532421	0	0	0		1	1	1
258.948	359.883	0.496414	1.79638	1.94125	2.41321	2.55616	3.13627	62.5715	87.3483	532440	0.405493	0	8498.85		1	0	1
1141.84	1313.55	0.98749	2.60451	2.92047	3.0576	3.11845	9.71605	402.262	832.657	532471	13.9532	1.14467	9998		1	0	1
878.824	274.514	0	1.59641	0.633424	2.9439	2.43856	0	39.4834	4.29956	533745	0	0	5904.78		1	0	1
431.965	583.869	0.18986	1.77277	2.05555	2.63545	2.76632	1.54832	59.2616	113.646	533807	0	0	7225.43		1	0	1
1925.62	1128.23	0	2.46379	2.7898	3.28457	3.0524	0	290.932	616.315	533827	0	0	0		1	0	1
445.161	29.0535	0.739806	1.48841	1.23386	2.64852	1.4632	5.49295	30.7902	17.1341	534379	0	0	5104.91		0	0	0
1570.59	409.996	0.792037	1.01487	1.28375	3.19606	2.61278	6.19494	10.3483	19.22	534780	0	0	0		1	1	1
994.055	303.766	0.829067	1.31257	0.925148	2.99741	2.48254	6.74632	20.5385	8.41683	534809	0	0	4931.32		1	1	1
1860.65	564.376	1.24776	2.16432	2.43609	3.26967	2.75157	17.6913	145.988	272.953	534863	0	0	3940.9		1	0	1
921.993	369.975	0.590025	1.28832	0.798444	2.96473	2.56817	3.89067	19.423	6.287	536112	0	0	6452.82		1	1	1
1994.17	398.597	0.651709	1.24349	0.977287	3.29976	2.60053	4.48445	17.5183	9.49046	536144	0	0	5448.09		1	1	1
301.96	170.182	0	2.0307	2.34933	2.47995	2.23091	0.950584	107.325	223.526	536192	3.11823	0.493909	0		1	0	1
1163.99	438.956	0.340811	1.46654	1.02423	3.06595	2.64242	2.19185	29.2776	10.5738	536275	0	0	7142.08		1	1	1
227.536	387.996	0.872291	2.00192	2.35438	2.35705	2.58883	7.45231	100.444	226.139	536301	8.55715	0.932329	6065.63		1	0	1
1236.6	506.073	0.047177	1.2645	1.63538	3.09223	2.70421	1.11475	18.3866	43.1896	536317	0	0	5659.96		1	1	1
1865.2	663.359	0.876102	1.00756	0.651588	3.27073	2.82175	7.51799	10.1757	4.48319	536334	0	0	8694.26		1	1	1
402.776	799.506	0.930415	2.30342	2.50123	2.60506	2.90282	8.51952	201.105	317.123	536373	7.71465	0.887316	4615.53		1	0	1
2916.9	1238.53	0.929735	0.978591	0.990787	3.46492	3.09291	8.5062	9.519	9.7901	536393	0	0	6212.91		1	1	1
1860.95	390.512	0.849554	1.50221	1.09242	3.26973	2.59163	7.07219	31.7844	12.3716	537519	0	0	0		1	1	1
1684.36	555.22	1.1058	1.11837	1.07482	3.22644	2.74446	12.7584	13.1332	11.88	538209	0	0	9998		1	1	1
2836.58	919.435	1.00308	1.5349	0.95967	3.45279	2.96352	10.0712	34.2686	9.11319	538265	0	0	0		1	1	1
1831.96	504.859	1.06308	0.53992	1.07872	3.26292	2.70317	11.5633	3.46673	11.9871	538289	0	0	9776.71		1	1	1
2028.55	523.796	0.98789	1.24308	1.20792	3.30719	2.71916	9.72501	17.5016	16.1405	538310	0	0	5543.69		1	1	1
695.567	746.475	1.28963	2.25324	2.5339	2.84234	2.87302	19.4819	179.158	341.902	538343	32.3194	1.50946	9998		1	0	1
1405.57	556.947	0.70788	1.28312	1.11586	3.14785	2.74581	5.10364	19.1919	13.0576	538807	0	0	8850.87		1	1	1
418.958	791.143	0	2.49266	2.87095	2.62217	2.89825	0	310.93	742.935	538891	0	0	9998		1	0	1
933.915	760.309	0	1.41618	1.03705	2.97031	2.88099	0.0674521	26.0722	10.8905	539965	0	0	8328.81		1	0	1
1443	548.649	0.514927	1.18531	1.37268	3.15927	2.73929	3.27285	15.3218	23.5875	540712	0	0	0		1	1	1
1426.04	676.19	0.909629	1.0207	1.10476	3.15413	2.83007	8.12137	10.4881	12.728	540754	0	0	9998		1	1	1
3132.1	1129.02	0.899955	1.49318	1.11221	3.49584	3.0527	7.94246	31.1301	12.9483	541298	0	0	0		1	1	1
2933.02	1517.46	0.695765	2.48788	2.72798	3.46732	3.18112	4.96324	307.527	534.545	541347	1.7426	0.241197	4821.03		1	0	1
1345.37	999.56	0.509739	2.25091	2.4358	3.12884	2.99981	3.23399	178.202	272.772	541713	0	0	9998		1	0	1
143.657	27.254	0.938198	1.06286	1.80944	2.15733	1.43543	8.67357	11.5573	64.4824	541921	17.049	1.2317	9998		0	0	0
1680.53	674.141	0.988974	2.40979	2.51752	3.22545	2.82875	9.74931	256.914	329.249	541952	0	0	9998		1	0	1
395.92	853.876	0.995257	2.35605	2.59961	2.59761	2.93139	9.89137	227.014	397.746	542011	14.2392	1.15349	9998		1	0	1
630.134	818.893	0	2.47191	2.77197	2.79943	2.91323	0.339431	296.421	591.52	544189	0.622492	0	7680.46		1	0	1
1284.34	257.48	0.198338	0.980759	0	3.10868	2.41074	1.57884	9.56663	0.754254	544393	0	0	0		1	0	1
1225.7	384.897	0.867503	1.27382	0.0575193	3.08838	2.58534	7.3706	18.7855	1.14161	544408	3.81845	0.581887	0		1	1	1
1722.01	296.776	0.79895	1.41022	0.672006	3.23604	2.47243	6.29433	25.7172	4.699	544437	0	0	5334.25		1	1	1
1339.74	603.209	0.437005	2.16669	2.48054	3.12702	2.78047	2.7353	146.788	302.37	544461	0	0	0		1	0	1
2264.31	868.037	0.946729	1.42068	1.223	3.35493	2.93854	8.84563	26.3441	16.7108	544511	0	0	0		1	1	1
347.556	454.409	1.14946	2.0934	2.38957	2.54102	2.65745	14.1079	123.994	245.227	545118	5.28447	0.723001	3218.56		1	0	1
1245.22	313.267	1.07439	1.3276	1.35309	3.09525	2.49591	11.8682	21.2616	22.547	546891	0	0	0		1	1	1
1467.12	388.044	0.890757	1.32499	1.22187	3.16647	2.58888	7.77601	21.1346	16.6674	546921	0	0	5860.8		1	1	1
1939.9	874.683	0.965232	0.830394	1.08492	3.28778	2.94185	9.23065	6.76697	12.1597	547418	0	0	0		1	1	1
1307.39	459.431	1.05227	1.28264	0.86935	3.11641	2.66222	11.2789	19.1709	7.40202	547458	0	0	9998		1	1	1
143.529	61.3012	1.10799	0.862555	0.999755	2.15694	1.78747	12.8231	7.2871	9.99436	547916	11.511	1.06111	4607.68		0	0	0
749.818	1433.02	1.19724	2.5447	2.76401	2.87496	3.15625	15.7486	350.506	580.774	548376	25.5461	1.40733	7605.03		1	0	1
1341.87	351.75	1.02407	1.34422	1.12319	3.12771	2.54623	10.5699	22.0915	13.2797	548399	0	0	3869.36		1	1	1
918.406	933.491	0.753307	2.5342	2.91844	2.96303	2.97011	5.6664	342.134	828.79	548442	13.4837	1.12981	4231.12		1	0	1
1546.59	280.55	0.513509	1.32273	1.26788	3.18938	2.44801	3.26219	21.0248	18.5301	551148	0	0	4203.96		1	1	1
1501.29	627.373	0.786185	1.28735	0.9973	3.17646	2.79753	6.11202	19.3798	9.93802	551199	0	0	0		1	1	1
1108.72	151.97	1.07182	1.43868	0.952593	3.04482	2.18176	11.7983	27.4589	8.96588	551671	3.89778	0.590818	3987.43		1	1	1
376.615	791.089	0.807441	2.32901	2.67626	2.5759	2.89823	6.4186	213.312	474.522	552329	9.70334	0.986921	0		1	0	1
2308.5	1063.85	0.793265	1.37185	0.515777	3.36333	3.02688	6.21249	23.5423	3.27927	552556	0	0	9317.71		1	1	1
1050.78	449.613	1.09537	1.14344	1.33497	3.02151	2.65284	12.4557	13.9135	21.6256	552706	0	0	6063.4		1	1	1
1229.38	479.881	0.748976	1.48491	0.65409	3.08969	2.68113	5.61017	30.5428	4.5091	553518	0	0	8638.75		1	1	1
1556.67	365.639	1.02133	1.37719	0.824438	3.1922	2.56305	10.5035	23.8337	6.67479	554294	0	0	9371.95		1	1	1
740.624	292.184	1.01396	2.19585	2.41404	2.8696	2.46566	10.3266	156.982	259.443	554434	1.90797	0.280571	5075.24		1	0	1
1864.42	543.284	0.994537	1.55303	0	3.27054	2.73503	9.87499	35.7293	0.365359	554471	0	0	5365.45		1	0	1
1556	502.004	1.15374	1.3741	1.2841	3.19201	2.70071	14.2474	23.6647	19.2352	554558	0	0	9573.93		1	1	1
1489.59	1611.15	0.238933	2.36323	2.55255	3.17307	3.20714	1.73354	230.797	356.9	555170	0	0	6442.62		1	0	1
1446.39	349.211	0.47445	1.45492	0.962117	3.16029	2.54309	2.9816	28.5048	9.16467	555251	0	0	5767.89		1	1	1
3022.25	914.961	1.16395	1.1486	0.939483	3.48033	2.9614	14.5866	14.08	8.69928	555305	0	0	0		1	1	1
1494.8	641.098	0.970863	1.10728	1.15237	3.17458	2.80692	9.35111	12.8021	14.2026	556092	0	0	9998		1	1	1
1968.44	660.612	1.13023	1.42818	0.884903	3.29412	2.81995	13.4968	26.8027	7.67189	556417	0	0	5823.22		1	1	1
1352.34	547.108	1.0847	1.47731	1.05588	3.13109	2.73807	12.1533	30.0134	11.3731	556554	7.41147	0.869905	0		1	1	1
2242.97	910.658	0.787001	1.05489	1.26571	3.35082	2.95936	6.12352	11.3471	18.4379	556591	0	0	9998		1	1	1
2708.76	793.909	1.19346	1.28328	0.971757	3.43277	2.89977	15.6121	19.199	9.37037	556626	0	0	9998		1	1	1
3790.52	3231.12	1.48485	2.40561	2.75864	3.5787	3.50935	30.5387	254.456	573.646	556679	0	0	9998		0	0	0
1951.52	639.9	1.38763	1.27397	1.34187	3.29037	2.80611	24.4134	18.7919	21.9719	557962	12.4795	1.0962	7612.86		1	1	1
2091.09	545.387	1.28445	1.23158	1.12449	3.32037	2.7367	19.2508	17.0443	13.3195	557990	7.32894	0.865041	7697.85		1	1	1
1275.48	606.474	1.59325	2.13854	2.39264	3.10567	2.78281	39.1964	137.575	246.969	558044	19.4533	1.28899	4853.03		1	0	1
1311.45	250.74	1.19424	1.42585	1.23766	3.11775	2.39922	15.6401	26.6593	17.2847	558161	16.775	1.22466	3060.86		1	1	1
1024.63	314.183	1.23377	1.32267	0.913226	3.01057	2.49718	17.1305	21.022	8.18891	558185	6.55209	0.81638	4590.71		1	1	1
560.133	1245.74	1.09635	2.35194	2.74379	2.74829	3.09543	12.484	224.876	554.358	558205	31.3273	1.49592	8222.7		1	0	1
2061.85	604.106	0.405938	1.26144	1.01733	3.31426	2.78111	2.54647	18.2575	10.407	560272	0	0	9998		1	1	1
1185.21	539.288	0.68974	1.56809	0.4346	3.0738	2.73182	4.89485	36.9905	2.72019	561577	0	0	8047.05		1	1	1
112.715	68.1128	0.869154	1.48265	1.33294	2.05198	1.83323	7.39868	30.3841	21.5248	562247	3.67257	0.56497	0		0	0	0
1488.4	516.198	0.882107	1.17293	0.850685	3.17272	2.71282	7.62267	14.8913	7.09062	562630	0	0	7991.23		1	1	1
1695.39	513.624	1.14617	1.52104	1.38791	3.22927	2.71065	14.0014	33.1923	24.4294	562675	0	0	0		1	1	1
706.671	82.2155	0.800673	1.28297	1.16775	2.84922	1.91495	6.31936	19.1854	14.7148	563956	0	0	3441.19		0	0	0
496.696	203.945	0.525488	1.38776	1.15673	2.69609	2.30951	3.35342	24.4208	14.346	564233	0	0	6704.39		1	1	1
1571.72	397.3	0.50621	1.31742	0.939379	3.19637	2.59912	3.20782	20.769	8.69719	564566	0	0	4707.94		1	1	1
1600.82	347.34	0.937593	1.09514	0	3.20434	2.54076	8.66151	12.4491	0.982267	564585	0	0	4198.23		1	0	1
1541.32	490.625	1.07395	1.45787	1.11396	3.18789	2.69075	11.8563	28.6995	13.0004	564605	0	0	9998		1	1	1
130.974	442.552	0	1.19386	0.565718	2.11719	2.64596	0	15.6264	3.6789	565564	0	0	4349.71		0	0	0
222.841	358.827	0.849613	1.27234	1.0793	2.348	2.55488	7.07315	18.7213	12.0033	566102	3.44001	0.53656	0		1	1	1
1527.13	394.488	0.753209	1.27754	0.873288	3.18388	2.59603	5.66512	18.9471	7.46944	566264	0	0	5757.47		1	1	1
345.273	614.412	0.226251	2.17996	2.38419	2.53816	2.78846	1.68365	151.34	242.207	566322	0	0	6534.31		1	0	1
102.843	95.5967	0	0	0.785791	2.01218	1.98044	0	0	6.10648	566331	0	0	9998		0	0	0
1290.67	413.651	0.246293	0.996647	1.33903	3.11082	2.61663	1.76316	9.9231	21.8288	566397	0	0	0		1	1	1
515.853	471.014	0	2.2472	2.44192	2.71253	2.67303	0	176.685	276.646	566465	0	0	4527.04		1	0	1
1456.56	422.971	1.11897	1.2668	1.13928	3.16333	2.62631	13.1512	18.4841	13.7809	566756	0	0	0		1	1	1
1688.05	638.41	0	1.05557	0.796984	3.22738	2.8051	0.993003	11.365	6.26591	567324	0	0	7183.81		1	0	1
1359.78	421.529	1.16353	1.47069	1.10373	3.13347	2.62483	14.5722	29.5591	12.6977	567432	5.12922	0.710051	4962.15		1	1	1
147.183	21.2199	0.638386	1.36515	0.924383	2.16786	1.32674	4.34896	23.1818	8.40201	567793	0	0	7254.39		0	0	0
1525.11	368.354	1.0533	1.02365	1.2364	3.1833	2.56626	11.3058	10.5597	17.2347	568142	0	0	0		1	1	1
470.545	556.094	0	2.41812	2.73594	2.6726	2.74515	0	261.892	544.423	568192	0	0	7191.02		1	0	1
196.124	550.024	0	1.36224	1.43764	2.29253	2.74038	0	23.027	27.3931	569363	0	0	8797.24		1	0	1
864.268	351.808	1.02667	1.49252	0.874687	2.93665	2.54631	10.6334	31.0826	7.49353	570260	0	0	7205.63		1	1	1
1399.98	418.138	0.542585	1.42728	0.896566	3.14612	2.62132	3.48807	26.7474	7.88073	570303	0	0	4456.55		1	1	1
2762.75	1166.54	0.769278	1.37396	1.05041	3.44134	3.0669	5.87865	23.6571	11.2309	570337	0	0	9998		1	1	1
1602.61	521.083	1.18131	1.17525	1.29148	3.20483	2.71691	15.1815	14.971	19.5649	570395	0	0	6994.45		1	1	1
2252.75	852.408	1.19427	1.34407	1.34275	3.35271	2.93065	15.6412	22.0835	22.0163	570426	0	0	4112.73		1	1	1
1541.26	351.73	1.13671	1.53277	1.32737	3.18788	2.54621	13.6997	34.1011	21.2504	570929	5.57798	0.746477	4733.43		1	1	1
292.129	783.163	0.827386	2.45826	2.74276	2.46558	2.89385	6.72026	287.251	553.04	571235	11.1193	1.04608	8226.67		1	0	1
1392.15	404.228	0.291883	1.13485	1.19575	3.14369	2.60663	1.95832	13.6412	15.6947	572647	0	0	4841.61		1	1	1
1974	633.191	1.60953	1.72897	1.25816	3.29535	2.80153	40.6944	53.5764	18.1202	572692	41.7401	1.62055	4427.18		1	1	1
1779.25	632.857	0.82639	2.16642	2.48221	3.25024	2.80131	6.70487	146.697	303.538	572715	0	0	9659.66		1	0	1
934.672	1220.39	0	2.57569	2.88363	2.97066	3.0865	0	376.435	764.951	572737	6.03488	0.780668	0		1	0	1
953.976	290.601	0.64715	1.44624	1.03173	2.97954	2.4633	4.43762	27.9409	10.758	573979	0	0	0		1	1	1
1546.77	580.537	1.17323	1.24045	1.1978	3.18942	2.76383	14.9016	17.3962	15.7688	574025	0	0	9998		1	1	1
1043.7	981.844	0.706985	2.49225	2.86598	3.01857	2.99204	5.09314	310.634	734.479	574065	51.1905	1.70919	9998		1	0	1
1543.94	621.606	0	2.3628	2.7302	3.18863	2.79352	0	230.567	537.279	574080	7.8628	0.895577	1663.83		1	0	1
201.151	406.256	0.320843	2.10247	2.3933	2.30352	2.6088	2.09335	126.612	247.343	575001	1.79214	0.253373	7158.77		1	0	1
1772.7	443.45	0.51598	1.37186	1.01828	3.24863	2.64684	3.2808	23.5428	10.4299	576684	0	0	7186.96		1	1	1
1656.65	623.994	0	1.26039	0.644522	3.21923	2.79518	0.480322	18.2133	4.41084	576706	0	0	8979.82		1	0	1
2332.57	1075.02	1.04276	1.40421	0	3.36784	3.03142	11.0348	25.3633	0	577364	0	0	0		1	0	1
2698.56	1599.77	1.0215	1.42706	1.41411	3.43113	3.20406	10.5076	26.7336	25.9486	577391	0	0	0		1	1	1
1462.59	635.854	1.01415	1.28426	1.40628	3.16512	2.80336	10.3312	19.2424	25.485	577631	0	0	9187.67		1	1	1
423.127	777.463	1.11614	2.37553	2.67856	2.62647	2.89068	13.0659	237.429	477.047	577740	10.3876	1.01652	4538.82		1	0	1
1069.31	308.375	0.800742	1.49305	1.26211	3.0291	2.48908	6.32036	31.1208	18.2856	579285	0	0	4872.35		1	1	1
1298.11	397.303	0.783324	1.27576	1.2874	3.11331	2.59912	6.0719	18.8693	19.3818	579340	0	0	6709.39		1	1	1
357.389	534.965	0	2.21716	2.65043	2.55314	2.72833	0	164.876	447.124	579378	0	0	4583.89		1	0	1
1601.9	569.943	0.804986	1.33719	0.681944	3.20463	2.75583	6.38242	21.7364	4.80777	579986	0	0	7632.8		1	1	1
490.986	121.825	0	2.16509	2.54706	2.69107	2.08574	0	146.249	352.421	580048	0	0	3821.47		1	0	1
1312.75	278.97	0.574216	1.48084	1.28165	3.11818	2.44556	3.75159	30.2583	19.1272	580062	0	0	0		1	1	1
1548.45	926.458	0.522296	1.12376	1.41281	3.1899	2.96683	3.32886	13.2972	25.871	580096	0	0	7506.18		1	1	1
1081.67	406.903	1.18329	1.38872	1.00825	3.0341	2.60949	15.2506	24.4747	10.1917	580124	4.69529	0.671662	9998		1	1	1
1182.16	1385.86	0.877984	2.54882	2.88355	3.07268	3.14172	7.55065	353.853	764.798	580171	45.9931	1.66269	9998		1	0	1
794.879	341.876	0.943192	2.42929	2.75847	2.9003	2.53387	8.77388	268.711	573.41	580575	46.3331	1.66589	9998		1	0	1
1378.52	361.893	0	1.37106	0.500564	3.13941	2.55858	0	23.4995	3.16639	581828	0	0	4109.71		1	0	1
216.288	1341.78	0.451752	1.53433	1.37364	2.33503	3.12768	2.82978	34.2237	23.6395	582008	0	0	7922.81		0	0	0
2029.57	466.676	0.659305	1.26008	0.927349	3.3074	2.66902	4.56357	18.2005	8.45959	582173	0	0	0		1	1	1
1234.2	335.596	0.678406	1.39529	0.753832	3.09139	2.52582	4.76877	24.8477	5.67325	582216	0	0	7247.02		1	1	1
880.514	346.902	0.716399	1.43647	1.21514	2.94474	2.54021	5.20474	27.3195	16.411	583053	2.02049	0.305456	0		1	1	1
1487.28	449.528	0	1.06874	0.785561	3.17239	2.65276	0.369905	11.715	6.10325	583422	0	0	5850.84		1	0	1
1358.75	443.019	0.397463	1.27444	1.14028	3.13314	2.64642	2.49725	18.8121	13.8126	583735	0	0	5698.07		1	1	1
2594.26	525.986	0.95948	1.3498	0	3.41401	2.72097	9.10919	22.3769	0.421501	583764	0	0	0		1	0	1
155.287	92.5596	0.840598	1.7991	1.42801	2.19113	1.96642	6.92784	62.9651	26.7923	584979	0	0	3799.85		0	0	0
1352.03	393.051	0.548571	1.18955	0.788801	3.13099	2.59445	3.53648	15.4721	6.14895	585361	0	0	5303.95		1	1	1
1537.2	358.413	0.681297	1.37196	0.968734	3.18673	2.55438	4.80062	23.5485	9.30539	585414	0	0	0		1	1	1
1550.93	502.646	0.98178	1.37847	0.804645	3.19059	2.70126	9.58915	23.9039	6.37742	585738	0	0	0		1	1	1
2741.02	1104.59	0.663628	1.25092	1.18954	3.43791	3.0432	4.60923	17.8207	15.4717	585906	0	0	9998		1	1	1
288.493	528.912	1.04647	2.22897	2.51304	2.46013	2.72338	11.1294	169.421	325.863	586184	8.50294	0.929569	6723.91		1	0	1
1353.08	301.237	0.987879	1.51324	1.10926	3.13132	2.47891	9.72477	32.6017	12.8604	586572	0	0	6590.63		1	1	1
1282.97	374.592	0.971497	1.33264	1.29543	3.10822	2.57356	9.36476	21.5098	19.7436	587104	0	0	0		1	1	1
1030.6	439.895	1.06575	1.62506	1.0941	3.01309	2.64335	11.6344	42.1755	12.4193	587127	0	0	9719.5		1	1	1
1376.81	373.109	0.970478	1.55003	0.825322	3.13887	2.57184	9.34282	35.4837	6.68839	587185	0	0	0		1	1	1
240.6	363.262	0.527158	2.20336	2.42971	2.3813	2.56022	3.36634	159.721	268.977	587681	4.88091	0.688501	7326.77		1	0	1
171.003	223.353	0	1.99305	2.30034	2.233	2.34899	0	98.4124	199.682	588211	0	0	9512.46		1	0	1
1091.85	679.501	0.482705	1.35783	1.21099	3.03816	2.83219	3.03882	22.7944	16.2551	588627	0	0	0		1	1	1
1493.71	440.071	0.394677	1.48334	1.09586	3.17427	2.64352	2.48129	30.4327	12.4699	588647	1.56466	0.194421	0		1	1	1
2881.6	806.131	0.0633178	1.18333	1.04943	3.45963	2.90641	1.15696	15.2522	11.2055	588672	0	0	6174.66		1	1	1
1964.95	645.223	1.08293	1.40264	1.05808	3.29335	2.80971	12.1039	25.2721	11.4308	588693	0	0	9998		1	1	1
664.154	628.914	1.14304	2.26551	2.54325	2.82227	2.79859	13.9009	184.295	349.344	588744	17.6628	1.24706	4329.08		1	0	1
1934.56	510.278	0	1.27081	0.768878	3.28658	2.70781	0	18.6556	5.87324	590530	0	0	5519.59		1	0	1
205.387	104.347	0	1.3838	1.15534	2.31257	2.01848	0	24.1992	14.3001	591799	0	0	3131.29		1	0	1
1644.42	338.639	0	1.20269	0.910881	3.21601	2.52974	0	15.9475	8.1448	591979	0	0	5144.12		1	0	1
1284.06	471.457	0	1.1643	1.43039	3.10858	2.67344	0	14.5983	26.9398	592003	0	0	7038.02		1	0	1
1678.39	501.011	1.16565	1.13476	0.28794	3.22489	2.69985	14.6437	13.6383	1.94062	592027	0	0	6795.86		1	1	1
3332.54	1758.68	1.01563	1.36665	1.29883	3.52278	3.24519	10.3665	23.2623	19.8991	592061	0	0	0		1	1	1
1047.24	356.695	1.11153	1.26068	1.02892	3.02005	2.5523	12.9279	18.2257	10.6886	592600	2.63902	0.421443	5684.71		1	1	1
895.215	330.019	0.955902	1.34665	1.09665	2.95193	2.51854	9.03447	22.215	12.4926	592629	0	0	5380.73		1	1	1
2777.65	599.666	0.256875	1.22579	1.35936	3.44368	2.77791	1.80665	16.8188	22.875	592666	0	0	5774.6		1	1	1
1970.18	590.084	0.889844	1.53514	1.41008	3.2945	2.77091	7.75968	34.288	25.7089	592704	0	0	9998		1	1	1
611.073	1029.95	0.440504	2.45381	2.81104	2.78609	3.01282	2.75743	284.322	647.202	592744	30.8151	1.48876	9998		1	0	1
1392.46	352.183	0	1.25345	0.88342	3.14378	2.54677	0	17.9246	7.64576	594511	0	0	4564.99		1	0	1
1145.61	381.906	0	1.25488	0.668538	3.05904	2.58196	0	17.9837	4.66163	594558	0	0	6601.62		1	0	1
1285.01	285.556	0	1.27183	1.10002	3.10891	2.45569	0	18.6997	12.5898	594736	0	0	5258.26		1	0	1
2589.67	1111.52	0.485175	1.4718	0.690299	3.41324	3.04592	3.05615	29.6346	4.90116	594769	0	0	0		1	1	1
1960.82	552.826	0.904012	1.32192	1.01512	3.29244	2.74259	8.017	20.9856	10.3542	594808	0	0	7022.72		1	1	1
3027.03	1930.78	0.84998	1.0176	0.842239	3.48102	3.28573	7.07914	10.4135	6.95406	594832	0	0	0		1	1	1
1799.44	1244.76	1.0526	1.45609	1.24003	3.25514	3.09508	11.2875	28.5818	17.3793	594861	0	0	9998		1	1	1
1527.86	441.44	0	0.997253	1.26067	3.18408	2.64487	0.628842	9.93696	18.2251	595801	0	0	0		1	0	1
1079.96	361.897	0	1.37754	1.37255	3.03341	2.55858	0	23.8526	23.5805	596502	0	0	6633.08		1	0	1
2902.83	753.181	0.903582	1.46162	1.28245	3.46282	2.8769	8.00906	28.9479	19.1626	596543	0	0	0		1	1	1
1344.11	416.026	0.892677	1.38124	0.407175	3.12844	2.61912	7.81046	24.0569	2.55373	596574	0	0	7045.4		1	1	1
1430.91	454.965	0.824195	1.20589	0.939883	3.15561	2.65798	6.67107	16.0652	8.70729	596600	0	0	5691.44		1	1	1
1605.73	708.634	0.841333	1.35886	0.879887	3.20567	2.85042	6.93957	22.8485	7.5838	596616	0	0	6925.74		1	1	1
1539.4	541.859	0.589235	1.43975	1.37018	3.18735	2.73389	3.8836	27.5266	23.4521	596637	0	0	9998		1	1	1
3185.56	1181.52	0.969833	1.35271	1.16454	3.50319	3.07244	9.32896	22.5272	14.6064	596689	0	0	0		1	1	1
1730.5	395.724	0	1.3366	0.552819	3.23817	2.59739	0	21.7068	3.57124	599391	0	0	7228.37		1	0	1
1767.85	1206.86	0.661279	1.40276	1.01158	3.24744	3.08166	4.58436	25.2789	10.2701	599448	0	0	0		1	1	1
1238.52	336.63	0.878775	1.40276	1.14108	3.0929	2.52715	7.56441	25.2789	13.8382	599462	0	0	0		1	1	1
1551.6	529.166	1.11162	1.30293	1.27068	3.19078	2.72359	12.9306	20.0878	18.6498	599483	0	0	0		1	1	1
1858.01	1313.26	0	2.49031	2.91023	3.26905	3.11835	0.213219	309.247	813.254	599502	0	0	4374.29		1	0	1
1094.07	304.705	0.856835	1.51663	1.39681	3.03904	2.48388	7.19176	32.8568	24.9348	600069	3.21356	0.506986	0		1	1	1
1199.45	373.654	0.597762	1.28801	1.03441	3.07898	2.57247	3.96061	19.4092	10.8245	600768	0	0	0		1	1	1
1638.61	557.864	0.924118	1.29323	1.21554	3.21447	2.74653	8.39688	19.6442	16.4264	600800	0	0	9998		1	1	1
178.902	190.741	0.728884	1.04167	0.834279	2.25261	2.28044	5.35654	11.0071	6.82776	600943	4.73767	0.675565	6194.44		1	1	1
152.105	73.9874	0.516047	1.7266	1.24097	2.18214	1.86916	3.28131	53.285	17.4169	601020	0.321669	0	4286.3		0	0	0
1179.42	343.923	0.0874343	1.06488	1.19819	3.07167	2.53646	1.22302	11.6113	15.7829	602008	0	0	4881.56		1	1	1
472.01	1095.58	0.846319	2.4469	2.53156	2.67395	3.03964	7.01971	279.832	340.063	602033	9.60081	0.982308	361.956		1	0	1
539.531	397.905	0.797145	2.24802	2.40587	2.73202	2.59978	6.26823	177.018	254.606	602251	2.98839	0.475437	4100.69		1	0	1
1174.86	361.366	0.733401	1.144	1.29928	3.06999	2.55795	5.41253	13.9316	19.9194	602276	0	0	4450.22		1	1	1
1853.97	559.177	0.917686	0.82465	0.748221	3.2681	2.74755	8.27345	6.67805	5.60042	602302	0	0	9998		1	1	1
1344.03	710.678	1.15436	0.945985	1.23957	3.12841	2.85167	14.2679	8.83049	17.3609	603286	0	0	7423.85		1	1	1
1268.16	447.749	0.733541	1.31057	0.891596	3.10317	2.65103	5.41428	20.4442	7.79105	603458	0	0	5200.73		1	1	1
1935.55	901.044	0	1.73118	2.08796	3.2868	2.95475	0	53.849	122.452	603673	0	0	3912.84		1	0	1
3572.65	1905.21	0	2.57305	2.80046	3.55299	3.27994	0	374.15	631.619	603729	0	0	7171.75		1	0	1
290.128	432.867	0.12559	2.24271	2.57781	2.46259	2.63635	1.33533	174.866	378.273	603874	3.55287	0.55058	5652.7		1	0	1
454.085	855.856	1.02062	2.50237	2.76641	2.65714	2.9324	10.4863	317.96	584	604328	22.1097	1.34458	6871.35		1	0	1
2104.98	535.226	0.817142	1.17026	0.143001	3.32325	2.72854	6.5636	14.7998	1.38996	604506	0	0	3690.15		1	1	1
1389.1	388.863	0.674206	0.485346	1.19409	3.14273	2.5898	4.72287	3.05736	15.6348	604541	0	0	0		1	1	1
2093.12	763.39	0.851612	1.27738	0.934799	3.32079	2.88275	7.10578	18.9401	8.60596	604583	0	0	0		1	1	1
2624.24	1345.9	1.19941	1.31457	0.81559	3.419	3.12901	15.8276	20.6333	6.54019	604650	0	0	7055.74		1	1	1
1609.69	360.031	0.955945	1.52103	1.3772	3.20674	2.55634	9.03535	33.1916	23.834	605865	0	0	5661.89		1	1	1
338.641	574.747	1.09526	2.18029	2.44696	2.52974	2.75948	12.4526	151.458	279.873	606052	12.6209	1.10109	7524.08		1	0	1
951.682	394.126	0	1.38923	1.14309	2.97849	2.59563	0.351169	24.5038	13.9023	606929	0	0	0		1	0	1
1136.74	404.755	0.634499	1.48619	1.03327	3.05566	2.60719	4.31022	30.6328	10.7962	607912	0	0	4734.69		1	1	1
788.322	313.173	0.965087	0.797043	1.2846	2.8967	2.49578	9.22757	6.26676	19.2573	607945	0	0	4073.54		1	1	1
1576.44	377.345	0.383559	1.03154	0.913261	3.19768	2.57674	2.41857	10.7532	8.18957	608301	0	0	5743.42		1	1	1
810.448	663.35	0.871019	2.11892	2.3931	2.90873	2.82174	7.43052	131.497	247.232	608645	4.60532	0.66326	3176.87		1	0	1
1535.36	358.924	1.11222	1.44811	0.788463	3.18621	2.555	12.9485	28.0611	6.14416	609803	0	0	0		1	1	1
355.789	617.678	0.366071	2.2992	2.66133	2.55119	2.79076	2.32312	199.159	458.495	609852	9.69975	0.986761	9921.15		1	0	1
1099.95	341.494	1.01602	1.1913	1.15232	3.04137	2.53338	10.3758	15.5348	14.2011	610040	0	0	3747.41		1	1	1
103.208	11.5174	0	0.824333	1.10269	2.01371	1.06135	0.82116	6.67318	12.6675	610071	0	0	3240.76		0	0	0
1493.92	422.008	0.44684	1.44161	1.18148	3.17433	2.62532	2.79795	27.6446	15.1872	610182	0	0	0		1	1	1
592.753	523.585	0	2.62208	3.11413	2.77287	2.71899	0	418.87	1300.57	611064	3.84877	0.585322	0		1	0	1
2442.78	2468.85	0	2.73516	3.00833	3.38788	3.39249	0	543.449	1019.36	611375	0	0	0		1	0	1
1106.6	354.065	0.911517	1.36673	1.10577	3.04399	2.54908	8.15674	23.2667	12.7576	612235	0	0	6034.76		1	1	1
1271.77	386.959	0.33118	1.14858	1.04502	3.10441	2.58766	2.14378	14.0791	11.0923	612431	0	0	5013.15		1	1	1
307.862	751.354	0.560136	1.99816	2.11297	2.48836	2.87584	3.63192	99.5762	129.71	612453	2.58034	0.411676	0		1	0	1
1526.59	505.493	1.1847	1.1957	0.81249	3.18372	2.70372	15.3003	15.6928	6.49367	612479	0	0	9998		1	1	1
3481.07	1518.62	1.1941	1.17654	0.931296	3.54171	3.18145	15.6352	15.0156	8.53682	612526	0	0	0		1	1	1
1653.53	908.874	0.893063	1.18374	1.08754	3.21841	2.9585	7.8174	15.2665	12.2331	613893	0	0	7593.53		1	1	1
1707	501.125	0.670275	1.42318	1.26666	3.23223	2.69995	4.68031	26.4959	18.4782	613918	0	0	0		1	1	1
1483.54	1644.87	0.918989	2.30577	2.46708	3.1713	3.21613	8.2983	202.195	293.144	613943	6.54568	0.815955	5367.42		1	0	1
1335.45	1793.32	0	2.73419	2.97006	3.12563	3.25366	0	542.232	933.388	614436	13.4728	1.12946	4983.85		1	0	1
423.686	825.088	0.311276	2.41357	2.77274	2.62704	2.9165	2.04775	259.162	592.571	615063	6.77405	0.830848	0		1	0	1
1588.91	649.925	0.866998	1.4096	0.981717	3.2011	2.81286	7.36204	25.6804	9.58776	615101	0	0	0		1	1	1
1277.98	212.256	0	1.37611	1.15259	3.10652	2.32686	0	23.7745	14.21	616758	0	0	3968.68		1	0	1
1747.78	276.093	0.638193	1.40655	1.14852	3.24249	2.44106	4.34703	25.5008	14.0772	616811	0	0	4010.93		1	1	1
1664.56	421.74	0.954358	1.28995	1.22586	3.2213	2.62504	9.00239	19.4964	16.8214	616848	0	0	0		1	1	1
1742.26	415.717	0.133843	1.29048	1.25084	3.24111	2.6188	1.36095	19.5199	17.8173	617154	0	0	4243.26		1	1	1
1039.5	359.609	0.840654	1.24596	1.10285	3.01683	2.55583	6.92873	17.6182	12.6721	617178	0	0	4821.24		1	1	1
885.506	2954.09	0.659092	2.47174	2.75588	2.94719	3.47042	4.56134	296.305	570.012	617212	12.7252	1.10466	8145.22		0	0	0
1693.67	589.786	1.2032	1.53691	1.11496	3.22883	2.77069	15.966	34.4277	13.0304	617355	0	0	6849.8		1	1	1
1117.89	372.891	1.00431	1.15524	1.27131	3.0484	2.57158	10.0998	14.2967	18.6772	617383	0	0	9998		1	1	1
166.166	205.216	0.738182	1.41461	1.21072	2.22054	2.31221	5.47245	25.9785	16.2451	617949	0	0	3479.62		1	1	1
1636.95	714.328	0.672952	2.42412	2.72772	3.21403	2.8539	4.70926	265.535	534.225	618489	0	0	0		1	0	1
1113.6	452.684	0.0764165	1.34876	1.13845	3.04673	2.6558	1.19239	22.3231	13.7546	618529	0	0	0		1	1	1
1155.65	464.026	0.923256	1.61314	0.863574	3.06283	2.66654	8.38022	41.0334	7.30421	618553	0	0	8694.5		1	1	1
1622.53	1108.13	1.18018	1.286	1.14933	3.21019	3.04459	15.1418	19.3195	14.1035	618577	0	0	9998		1	1	1
106.621	63.034	1.05027	0.890984	1.07788	2.02784	1.79957	11.2271	7.78008	11.964	619654	2.51436	0.400428	4778.59		0	0	0
909.828	385.715	0.1196	1.287	0	2.95896	2.58627	1.31704	19.3642	0	619956	0	0	9998		1	0	1
1870.68	455.16	0	1.24979	1.14056	3.272	2.65816	0.921953	17.7741	13.8216	620007	0	0	0		1	0	1
1938.75	661.856	0.838437	1.13086	0.801322	3.28752	2.82076	6.89346	13.5163	6.32881	620034	0	0	8638.25		1	1	1
1858.59	957.22	1.08222	2.37077	2.57404	3.26918	2.98101	12.0844	234.837	375.008	620064	0	0	0		1	0	1
3311.4	826.612	1.09999	0.962367	1.54273	3.52001	2.9173	12.5891	9.16995	34.8924	621210	0	0	0		1	1	1
2700.76	705.922	1.10084	1.244	1.17596	3.43149	2.84876	12.6135	17.5387	14.9956	621238	0	0	6708.36		1	1	1
1450.23	459.298	0.990981	0.965996	1.27785	3.16144	2.66209	9.79446	9.24689	18.9605	621286	0	0	4749.12		1	1	1
1228.6	579.376	1.17211	1.41823	1.26123	3.08941	2.76296	14.8631	26.1955	18.2485	621306	0	0	9998		1	1	1
2291.89	732.479	1.18229	1.40326	1.27584	3.36019	2.8648	15.2157	25.308	18.873	621360	0	0	0		1	1	1
1863.17	1469.08	0.695149	2.29629	2.5585	3.27025	3.16704	4.9562	197.829	361.829	622276	0	0	9998		1	0	1
243.586	27.132	0.732471	1.30328	1.30303	2.38665	1.43348	5.40097	20.1038	20.0922	623521	0	0	6526.93		0	0	0
1605.17	378.73	0	1.43941	0.939365	3.20552	2.57833	0	27.5047	8.69691	624617	0	0	4684.95		1	0	1
770.642	821.987	0.934719	2.44811	2.36798	2.88685	2.91487	8.60436	280.613	233.333	624642	8.72238	0.940635	7748.49		1	0	1
1252.63	420.306	1.07989	1.49506	0.957547	3.09782	2.62357	12.0197	31.2649	9.06873	624667	0	0	0		1	1	1
1373.12	511.824	0.561967	1.34845	1.35441	3.13771	2.70912	3.64727	22.3074	22.6157	626397	0	0	5898.02		1	1	1
1441.91	592.745	0.0328973	1.4026	1.01454	3.15894	2.77287	1.07869	25.2697	10.3404	626427	0	0	9998		1	1	1
807.704	602.207	0.240047	2.42142	2.7242	2.90725	2.77975	1.73799	263.888	529.901	626456	6.07185	0.783321	3691.55		1	0	1
2303.76	751.247	0.4786	1.22285	1.07623	3.36244	2.87578	3.01023	16.705	11.9186	627406	0	0	8054.5		1	1	1
1800.85	1149.68	0.759552	1.73915	1.85501	3.25548	3.06058	5.74847	54.8462	71.6152	627978	0	0	0		1	0	1
1565.35	951.473	1.10219	1.48306	1.35206	3.19461	2.9784	12.6528	30.4128	22.4939	628116	0	0	9998		1	1	1
2175.66	1437.67	0.873981	2.669	3.01982	3.33759	3.15766	7.48137	466.657	1046.68	628151	0	0	9998		1	0	1
273.831	111.694	1.206	1.39348	1.25604	2.43748	2.04803	16.0696	24.7444	18.0317	629308	15.7327	1.1968	6202.09		1	1	1
2301.96	867.182	1.17973	1.1718	1.1059	3.3621	2.93811	15.1262	14.8525	12.7614	629522	0	0	8896.15		1	1	1
1520.93	434.337	0.855402	0.930996	1.03511	3.18211	2.63783	7.16806	8.53092	10.8419	630157	0	0	6960.81		1	1	1
1165.65	573.077	0.542774	1.23159	0.67758	3.06657	2.75821	3.48959	17.0449	4.75971	630627	0	0	8389.69		1	1	1
1149.86	1589.39	0	2.68317	2.95567	3.06064	3.20123	0	482.14	902.961	631646	13.2856	1.12338	5255.94		1	0	1
787.222	971.847	0.181135	2.36392	2.55031	2.8961	2.9876	1.51752	231.164	355.067	632042	2.26092	0.354285	3991.82		1	0	1
146.867	506.85	0.622196	1.50876	1.30329	2.16692	2.70488	4.18983	32.2669	20.1043	632159	0	0	6729.04		0	0	0
1514.15	557.508	0.513375	1.25109	0.968229	3.18017	2.74625	3.26118	17.8275	9.29456	632177	0	0	3648.47		1	1	1
2740.82	1516.13	1.25943	2.52336	2.71412	3.43788	3.18074	18.1732	333.704	517.751	632194	0	0	7123.64		1	0	1
563.599	400.02	0.668087	1.54057	1.90127	2.75097	2.60208	4.6568	34.7191	79.6658	632952	0	0	7412.22		1	0	1
1838.11	396.082	1.00909	1.32429	1.03482	3.26437	2.59779	10.2116	21.1004	10.8347	633518	0	0	5876.83		1	1	1
1838.06	502.988	0.973833	0.615522	0.939435	3.26436	2.70156	9.41528	4.12593	8.69832	633548	0	0	0		1	1	1
1204.48	280.6	0.928107	1.22931	1.27955	3.0808	2.44809	8.47437	16.9555	19.0347	633756	0	0	3860.27		1	1	1
1588.4	441.932	0.887508	1.17067	1.14913	3.20096	2.64536	7.71806	14.814	14.0971	633770	0	0	0		1	1	1
1415.78	695.888	0.583631	2.06594	2.2718	3.15099	2.84254	3.83382	116.396	186.984	633811	0	0	9759.76		1	0	1
222.401	52.5358	0.726782	1.82608	2.37668	2.34714	1.72045	5.33067	67.0015	238.055	634164	0.898869	0	7066.19		0	0	0
480.757	376.474	0.704263	1.47916	1.31167	2.68193	2.57574	5.06131	30.1413	20.496	634196	0	0	3267.16		1	1	1
1466.16	395.769	0.733958	1.016	1.02234	3.16618	2.59744	5.41948	10.3753	10.5277	635012	0	0	6562.64		1	1	1
1712.34	543.824	0	1.3506	1.33461	3.23359	2.73546	0.299847	22.4182	21.6076	635311	0	0	5247.05		1	0	1
147.672	23.5563	0.415977	1.29617	0.935023	2.1693	1.37211	2.60602	19.7776	8.61039	635952	0	0	4895.5		0	0	0
2601.57	577.986	0.585004	0.78726	1.1878	3.41524	2.76192	3.84595	6.12717	15.4099	636658	0	0	0		1	1	1
1399.67	286.29	0.710798	1.1728	0.992634	3.14603	2.45681	5.13805	14.8868	9.83182	636710	0	0	4305.87		1	1	1
5281.95	5854.07	0	2.94033	3.12822	3.72279	3.76746	0	871.619	1343.44	636955	0	0	4172.92		0	0	0
1308.5	1308.21	1.31572	2.6099	2.90693	3.11677	3.11668	20.6879	407.282	807.097	637007	30.4888	1.48414	3656.77		1	0	1
501.453	828.624	0	2.58548	3.01735	2.70023	2.91836	0	385.013	1040.75	637648	16.76	1.22427	7454.59		1	0	1
1560.58	455.874	1.07948	1.48406	0.804099	3.19328	2.65885	12.0084	30.483	6.36941	637811	5.80701	0.763953	5195.39		1	1	1
1022.56	290.66	1.23839	1.12972	0.873127	3.00969	2.46339	17.3136	13.4809	7.46667	637855	9.66267	0.985097	5614.84		1	1	1
1547.61	531.039	0.839985	1.32302	1.01699	3.18966	2.72513	6.91807	21.039	10.3988	637943	0	0	4990.23		1	1	1
873.755	336.419	0.543044	1.03558	1.24833	2.94139	2.52688	3.49176	10.8537	17.7144	638346	0	0	7315.02		1	1	1
1822.42	611.532	0.567461	1.13592	0.881554	3.26065	2.78642	3.69369	13.6749	7.61296	638370	0	0	9998		1	1	1
1629.61	528.89	0.0592821	1.18341	0.971979	3.21208	2.72337	1.14626	15.2548	9.37517	639354	0	0	8345.23		1	1	1
1309.54	406.448	0.501375	1.42178	1.09214	3.11712	2.60901	3.17231	26.4104	12.3635	639408	0	0	5418.85		1	1	1
1352.33	368.769	0.811841	1.11158	1.20822	3.13108	2.56675	6.48396	12.9294	16.1519	639944	0	0	0		1	1	1
1725.64	706.437	0.930127	1.33945	1.17244	3.23695	2.84907	8.51386	21.8498	14.8744	639997	0	0	9998		1	1	1
1151.26	138.823	0.732872	1.32956	1.18001	3.06117	2.14246	5.40595	21.3578	15.136	641105	0	0	4523.71		1	1	1
2362.11	801.83	0.839036	1.36012	0.547071	3.3733	2.90408	6.90297	22.9148	3.52428	641394	0	0	4922.64		1	1	1
2099.76	516.88	0.808288	1.33946	1.06425	3.32217	2.71339	6.43114	21.8502	11.5945	641414	0	0	4675.15		1	1	1
1296.48	547.801	1.11415	1.23946	1.19357	3.11277	2.73862	13.0063	17.3566	15.6159	641455	0	0	8006.21		1	1	1
1110.13	549.386	1.02857	1.07992	1.14084	3.04537	2.73988	10.68	12.0204	13.8305	641476	0	0	9998		1	1	1
1299.67	596.62	0.625431	1.44272	1.05248	3.11383	2.7757	4.22116	27.7154	11.2844	643535	0	0	0		1	1	1
1069.54	565.964	0.277113	1.95597	2.19352	3.0292	2.75279	1.89284	90.3582	156.142	643563	0	0	5933.49		1	0	1
4494.23	2513.99	1.39938	1.65898	1.49644	3.65266	3.40036	25.0832	45.6015	31.3646	643614	0	0	0		1	1	1
3365.44	1619.66	1.19665	2.34469	2.70729	3.52704	3.20942	15.727	221.149	509.667	643659	0	0	5027.07		1	0	1
1682.12	933.913	1.20438	2.21567	2.42002	3.22586	2.97031	16.0096	164.314	263.036	643729	18.4222	1.26534	3601.02		1	0	1
237.672	470.389	1.00823	2.20743	2.53795	2.37598	2.67246	10.1914	161.223	345.102	644882	17.0577	1.23192	6261.97		1	0	1
234.641	294.817	0	2.22484	2.63334	2.3704	2.46955	0	167.818	429.876	645287	0	0	9998		1	0	1
101.134	190.871	0	2.09926	2.48595	2.0049	2.28074	0	125.679	306.159	645297	0	0	9998		0	0	0
1085.56	533.263	0.605342	1.09414	0.466769	3.03566	2.72694	4.03035	12.4206	2.92934	645891	0	0	9998		1	1	1
2247.48	1117.12	1.00042	0.49361	0.842102	3.3517	3.0481	10.0097	3.11609	6.95187	646239	0	0	0		1	1	1
1331.47	1176.36	0.647799	2.31724	2.62497	3.12433	3.07054	4.44425	207.606	421.665	646288	0	0	4893.84		1	0	1
320.896	602.194	1.10866	2.26202	2.59445	2.50636	2.77974	12.8429	182.819	393.051	646327	19.0162	1.27912	8080.19		1	0	1
874.328	585.955	1.17503	1.21602	1.14583	2.94167	2.76786	14.9634	16.4446	13.9905	646347	0	0	9652.63		1	1	1
351.375	746.066	1.1537	2.40138	2.7569	2.54577	2.87278	14.2461	251.987	571.353	646399	69.1591	1.83985	9998		1	0	1
469.95	219.797	0.815501	1.17791	1.17328	2.67205	2.34202	6.53884	15.0629	14.9031	647245	0	0	8537.91		1	1	1
2116.39	642.97	0.721811	1.21123	1.07889	3.3256	2.80819	5.27	16.2642	11.9919	647288	0	0	0		1	1	1
1122.3	342.3	0.545385	1.04461	1.15158	3.05011	2.53441	3.51063	11.0818	14.177	647867	0	0	6434.29		1	1	1
3274.1	913.52	1.10042	1.42916	0.795235	3.51509	2.96072	12.6014	26.8631	6.24073	647893	0	0	7376.62		1	1	1
461.059	391.003	1.04598	2.16102	2.44119	2.66376	2.59218	11.1168	144.884	276.177	648163	6.91168	0.839584	4225.15		1	0	1
2078.93	966.546	0.54176	0.754619	1.06743	3.31784	2.98522	3.48145	5.68354	11.6796	648752	0	0	0		1	1	1
594.001	521.608	1.11531	2.22025	2.45877	2.77379	2.71734	13.0408	166.055	287.585	648803	13.9844	1.14564	5062.01		1	0	1
1737.06	391.091	0.914596	1.36846	0.857804	3.23982	2.59228	8.21479	23.3591	7.20783	649251	0	0	4573		1	1	1
1919.59	711.39	0.73731	1.09153	1.0512	3.28321	2.85211	5.46148	12.3461	11.2511	649340	0	0	8228.41		1	1	1
1906	538.239	1.06081	1.25657	1.07681	3.28012	2.73097	11.5029	18.0539	11.9347	649370	0	0	7487.47		1	1	1
3011.62	1328.52	0.918094	1.15428	1.2156	3.4788	3.12337	8.28122	14.2652	16.4285	649400	0	0	7437.54		1	1	1
2675.58	888.614	1.31231	0.960753	0.98097	3.42742	2.94871	20.5264	9.13593	9.57128	649447	0	0	9998		1	1	1
1592.29	443.336	1.2374	1.1379	0.940149	3.20202	2.64673	17.2743	13.7372	8.71263	649504	0	0	9998		1	1	1
1067.08	344.68	0.854216	1.28611	1.23773	3.0282	2.53742	7.14852	19.3248	17.2874	650374	0	0	4240.89		1	1	1
1431.3	471.787	0.832264	1.35488	0.912691	3.15573	2.67375	6.79616	22.64	8.17882	650405	0	0	4607.23		1	1	1
671.88	301.599	0.432717	2.20649	2.48942	2.82729	2.47943	2.70842	160.877	308.617	650975	3.98374	0.600291	5587.69		1	0	1
2151.93	446.737	0.825037	1.11113	0.612342	3.33283	2.65005	6.68401	12.9161	4.09583	651098	0	0	0		1	1	1
1202.67	369.984	0.442976	0.762036	1.42993	3.08015	2.56818	2.77317	5.78144	26.9109	651396	0	0	7540.64		1	1	1
249.684	704.257	0.20657	2.20015	2.42724	2.39739	2.84773	1.60905	158.544	267.446	651485	0	0	9762.91		1	0	1
1851.8	830.849	1.21874	1.4981	1.24009	3.26759	2.91952	16.5478	31.4845	17.3817	652255	0	0	0		1	1	1
310.146	313.858	0.592117	2.25743	2.34827	2.49157	2.49673	3.90946	180.898	222.98	652633	6.22667	0.794256	4656.45		1	0	1
1918.85	456.059	0.937706	1.35064	0.970239	3.28304	2.65902	8.66376	22.4202	9.33767	653315	0	0	0		1	1	1
172.175	371.24	0.925051	2.19234	2.46591	2.23597	2.56966	8.41495	155.718	292.358	653382	11.1457	1.04711	9256.75		1	0	1
1948.65	774.908	0	1.17875	1.35327	3.28973	2.88925	0.527777	15.0921	22.5564	654015	0	0	0		1	0	1
112.09	265.575	0	2.36748	2.908	2.04957	2.42419	0	233.066	809.1	654051	0	0	6392.72		0	0	0
103.065	265.575	0	2.36748	2.90746	2.01311	2.42419	0	233.066	808.089	654054	0	0	7888.81		0	0	0
296.098	311.86	0.698944	1.53844	1.34355	2.47144	2.49396	4.9997	34.5496	22.0573	654426	0.912304	0	3993.38		1	1	1
422.243	693.254	0	2.44569	2.7584	2.62556	2.84089	0	279.056	573.33	654452	0	0	6706.3		1	0	1
1705.62	528.333	0.477087	1.18551	0	3.23188	2.72291	2.99976	15.329	0	654809	0	0	0		1	0	1
1514.02	477.307	0.912728	2.08745	2.41241	3.18013	2.6788	8.17952	122.307	258.469	654840	0	0	0		1	0	1
584.519	253.036	0.661683	2.10139	2.39569	2.7668	2.40318	4.58863	126.297	248.709	656852	0	0	4675.75		1	0	1
1221.91	222.747	0	1.40843	1.17549	3.08704	2.34781	0	25.6111	14.9792	657061	0	0	3946.08		1	0	1
1089.32	321.868	0.302264	1.19322	1.00734	3.03716	2.50768	2.00569	15.6033	10.1704	657520	0	0	5915.17		1	1	1
1635.8	530.51	0	1.3902	1.18555	3.21373	2.72469	0	24.5584	15.3304	657560	0	0	3729.4		1	0	1
1745.16	1017.59	0	2.56822	2.84165	3.24184	3.00757	0	370.016	694.468	657596	0	0	9116.65		1	0	1
214.463	57.2662	0.699703	1.16985	1.79247	2.33135	1.7579	5.00845	14.7861	62.0114	658164	0	0	4512.61		0	0	0
1840.2	2174.08	0	2.70025	2.92892	3.26486	3.33728	0	501.473	849.022	658286	0.628679	0	9998		1	0	1
487.749	529.838	0	2.35503	2.73972	2.6882	2.72414	0	226.481	549.181	659038	0	0	4754.28		1	0	1
817.561	683.185	0.767979	1.37829	1.36863	2.91252	2.83454	5.8611	23.8943	23.3684	659335	0	0	9998		1	1	1
1383.7	393.132	0.959961	1.61809	0.253595	3.14104	2.59454	9.11929	41.5043	1.79306	659385	0	0	5412.65		1	1	1
1348.24	317.466	1.19038	1.39635	1.23333	3.12977	2.5017	15.5016	24.9084	17.1133	659411	0	0	4212.2		1	1	1
2006.98	839.419	0.949777	1.35142	0.731342	3.30254	2.92398	8.90794	22.4607	5.38694	659429	0	0	5260.04		1	1	1
1200.75	546.442	0.852707	0.755064	1.25373	3.07945	2.73754	7.12372	5.68937	17.936	660265	0	0	5788.56		1	1	1
1872.08	635.936	1.0865	1.2552	1.28467	3.27232	2.80341	12.2041	17.9972	19.2607	660296	0	0	5446.25		1	1	1
1556.06	466.427	1.12599	1.43173	1.08128	3.19203	2.66878	13.3656	27.0228	12.0581	660531	0	0	6961		1	1	1
1962.29	811.916	0.63246	1.49335	1.14762	3.29276	2.90951	4.29002	31.142	14.0481	661239	0	0	0		1	1	1
533.714	624.207	0.906214	2.26171	2.41349	2.72731	2.79533	8.05776	182.69	259.111	661289	9.19688	0.96364	4323.65		1	0	1
3042.93	910.556	1.16894	1.04945	0.585795	3.48329	2.95931	14.755	11.2061	3.85296	661373	0	0	0		1	1	1
2287.81	860.962	1.1625	1.09199	0.930858	3.35942	2.93498	14.5378	12.3593	8.52821	661448	0	0	0		1	1	1
1756.39	465.43	1.1237	1.25402	1.19582	3.24462	2.66785	13.2953	17.9481	15.6973	661489	1.54545	0.189054	6831.55		1	1	1
1902.76	1056.5	0.795668	2.29961	2.66984	3.27938	3.02387	6.24695	199.349	467.567	661511	0	0	9998		1	0	1
1602.87	536.361	0.952004	1.18022	1.35489	3.2049	2.72946	8.95374	15.1434	22.6405	661599	0	0	9042.99		1	1	1
1486.58	1148.53	0.779087	2.36684	2.68595	3.17219	3.06014	6.01295	232.725	485.236	661646	9.28863	0.967952	7293		1	0	1
1488.71	848.344	0	2.35156	2.62818	3.17281	2.92857	0	224.68	424.794	662229	0	0	4272.4		1	0	1
1522.45	584.553	0.768555	1.52669	1.20886	3.18254	2.76682	5.86888	33.6275	16.1757	663107	0	0	9998		1	1	1
1269.02	1495.44	1.22051	2.74886	2.77046	3.10347	3.17477	16.6153	560.864	589.467	663134	27.8394	1.44466	8661.18		1	0	1
1443.04	452.976	1.01136	1.50722	0.905418	3.15928	2.65608	10.2649	32.1532	8.04299	663173	6.68764	0.825273	0		1	1	1
1448.97	533.536	0.755724	1.20726	1.11463	3.16106	2.72716	5.69802	16.1162	13.0205	663199	0	0	0		1	1	1
171.774	502.849	0.975213	2.28808	2.50963	2.23496	2.70144	9.44523	194.125	323.319	663241	74.4894	1.87209	9998		1	0	1
129.453	512.828	1.02274	2.29722	2.50957	2.11211	2.70997	10.5376	198.254	323.273	663248	73.3756	1.86555	9998		0	0	0
808.431	811.968	0.91193	2.21967	2.48979	2.90764	2.90954	8.16452	165.833	308.877	663789	7.65336	0.883852	4716.26		1	0	1
1744.94	530.415	1.20583	1.3758	0.988999	3.24178	2.72462	16.0632	23.7576	9.74987	663843	0	0	9998		1	1	1
208.313	170.271	1.29204	1.45568	1.10771	2.31872	2.23114	19.5904	28.5551	12.8146	664070	7.72744	0.888036	3485.04		1	1	1
1422.78	452.436	0.699922	1.37582	0.533958	3.15314	2.65556	5.01097	23.7588	3.41946	665104	0	0	0		1	1	1
1587.45	537.974	0.145424	0.74946	1.0658	3.2007	2.73076	1.39773	5.61642	11.6358	665580	0	0	0		1	1	1
969.009	288.944	0.847093	1.02527	0.659327	2.98633	2.46081	7.03223	10.5991	4.5638	665746	0	0	0		1	1	1
1303.23	546.852	0.890674	1.24772	0.966708	3.11502	2.73787	7.77453	17.6897	9.26207	665769	0	0	9998		1	1	1
744.386	534.737	0	1.36163	0.716895	2.8718	2.72814	0.207112	22.9951	5.21069	668158	0	0	7058.17		1	0	1
1366.41	538.393	0	1.31943	1.15549	3.13558	2.7311	0	20.8655	14.3051	668298	0	0	4988.33		1	0	1
326.382	470.153	0	2.31164	2.25867	2.51373	2.67224	0.537346	204.947	181.414	668879	0	0	4820.05		1	0	1
2046.52	889.282	0.0450141	1.53661	1.15221	3.31102	2.94904	1.10921	34.4041	14.1973	668929	0	0	7397.24		1	1	1
2448.7	649.864	1.11733	1.26014	0.946681	3.38894	2.81282	13.1019	18.203	8.84466	668979	0	0	6279.53		1	1	1
744.581	437.443	0.781889	2.27726	2.60903	2.87191	2.64092	6.05186	189.348	406.473	669814	7.27334	0.861734	3187.53		1	0	1
289.983	606.73	0.303257	2.2636	2.63591	2.46237	2.783	2.01028	183.486	432.428	669902	5.81808	0.76478	7928.59		1	0	1
488.818	358.119	0	2.26799	2.71667	2.68915	2.55403	0	185.351	520.803	670261	4.86002	0.686638	0		1	0	1
387.625	799.816	0.944286	2.37461	2.55864	2.58841	2.90299	8.79602	236.924	361.942	670698	6.65119	0.8229	7834.26		1	0	1
1082.24	263.982	0.957408	1.2121	1.32397	3.03432	2.42157	9.06584	16.2965	21.0849	671196	0	0	4832.24		1	1	1
1198.82	341.882	0.987318	1.26426	1.30603	3.07875	2.53388	9.71222	18.3764	20.2316	671216	0	0	3590.68		1	1	1
1895.6	542.714	0.510301	1.52335	1.23569	3.27775	2.73457	3.23818	33.3695	17.2063	671235	0	0	0		1	1	1
519.35	823.549	0.65701	2.32416	2.63579	2.71546	2.91569	4.53952	210.94	432.309	671262	9.71983	0.987659	8020.08		1	0	1
909.957	1762.12	1.01234	1.69855	1.56056	2.95902	3.24603	10.2881	49.9516	36.3547	671392	7.01838	0.846237	0		1	1	1
282.929	545.721	0.344492	2.25713	2.57343	2.45168	2.73697	2.21051	180.771	374.479	672270	2.45869	0.390705	9120.06		1	0	1
413.879	81.7458	0	1.99849	2.5846	2.61687	1.91247	0.143363	99.6531	384.238	672853	0	0	3594.64		1	0	1
1625.23	483.614	1.01229	1.30673	0.753107	3.21092	2.6845	10.287	20.2642	5.66379	673125	0	0	0		1	1	1
1569.6	402.804	0.685812	1.45193	0.754557	3.19579	2.60509	4.85078	28.3093	5.68273	673320	0	0	7457.34		1	1	1
146.058	255.929	1.04227	1.53705	1.39151	2.16452	2.40812	11.0222	34.4389	24.6326	673365	6.63777	0.822022	0		1	1	1
1037.97	2646.31	0.664968	2.69672	2.91533	3.01618	3.42264	4.62347	497.411	822.864	673385	39.8704	1.60065	9998		1	0	1
2131.22	637.217	0.900656	1.33142	1.14467	3.32863	2.80429	7.95529	21.4498	13.9531	673575	0	0	6024.26		1	1	1
475.112	810.751	0	2.52305	2.78781	2.6768	2.90889	0	333.466	613.487	673612	5.14849	0.71168	0		1	0	1
1792.65	1500.12	0.996783	2.52733	2.70207	3.25349	3.17612	9.9262	336.765	503.581	673637	4.44413	0.647787	9998		1	0	1
1182.67	297.485	0.441926	0.794192	1.1662	3.07287	2.47346	2.76647	6.22575	14.6622	675122	0	0	0		1	1	1
1691.65	385.877	0.619801	1.05777	1.23469	3.22831	2.58645	4.16678	11.4228	17.1667	675670	0	0	4662.18		1	1	1
2418.61	1115.2	0.894312	1.36406	0.87105	3.38357	3.04735	7.83993	23.1237	7.43104	675693	0	0	7499.81		1	1	1
1940.8	1182.01	0.165071	2.16477	2.3905	3.28798	3.07262	1.46242	146.141	245.754	675725	0	0	5682.75		1	0	1
1199.99	772.677	0	2.43328	2.89204	3.07918	2.888	0	271.196	779.897	675765	0	0	6717.76		1	0	1
1696.78	967.982	0.238677	2.40481	2.71867	3.22963	2.98587	1.73251	253.984	523.208	676123	0	0	9998		1	0	1
263.494	619.669	0	2.44336	2.81386	2.42077	2.79216	0	277.564	651.42	676538	2.0775	0.31754	6833.46		1	0	1
645.434	253.462	0.916481	1.2147	1.37095	2.80985	2.40391	8.25052	16.3947	23.4934	678012	0	0	5654.33		1	1	1
1892.55	751.03	0.871333	1.07152	0.773239	3.27705	2.87566	7.43589	11.7901	5.93252	678252	0	0	8678.52		1	1	1
1129.82	420.163	1.1589	1.00615	1.07259	3.05301	2.62342	14.4179	10.1425	11.8194	678282	0	0	9998		1	1	1
1817.89	1886.44	0.873748	2.21837	2.38628	3.25957	3.27564	7.47736	165.336	243.375	678323	0	0	9998		1	0	1
208.139	261.953	0.932341	1.28495	0.687901	2.31835	2.41822	8.55738	19.2729	4.87418	679093	1.75095	0.243273	4906.99		1	1	1
1750.22	472.286	1.01104	1.34243	1.1236	3.24309	2.6742	10.2574	22.0001	13.2924	679757	0	0	3436.53		1	1	1
737.642	365.876	0.528204	1.29211	0.965817	2.86785	2.56333	3.37446	19.5933	9.24308	680472	0	0	9063.63		1	1	1
1213.52	357.851	0.728446	1.13218	1.07425	3.08405	2.5537	5.35113	13.5576	11.8645	680516	0	0	4149.49		1	1	1
1750.34	535.651	0.657416	1.50619	0.682314	3.24312	2.72888	4.54377	32.0764	4.81187	680715	0	0	5571.62		1	1	1
1680.02	1156.9	0.904898	2.26828	2.50023	3.22532	3.0633	8.03337	185.472	316.398	680735	4.12969	0.615917	4321.43		1	0	1
206.956	83.1444	1.0195	1.68668	1.59305	2.31588	1.91983	10.4593	48.6049	39.1789	681943	0	0	6224.58		0	0	0
1236.87	437.37	0.578421	1.43404	1.06313	3.09233	2.64085	3.7881	27.1669	11.5646	682475	0	0	5456.11		1	1	1
1072.46	442.462	0	1.25012	1.27254	3.03038	2.64588	0.277872	17.7879	18.7301	682504	0	0	7885.07		1	0	1
361.375	322.644	1.01855	2.0129	2.3939	2.55796	2.50872	10.4363	103.016	247.683	682610	8.55033	0.931983	3932.17		1	0	1
358.639	609.451	0	2.39424	2.72434	2.55466	2.78494	0	247.879	530.079	683597	0	0	9998		1	0	1
1320.81	483.039	0.854244	1.43882	1.11236	3.12084	2.68398	7.14898	27.4675	12.9527	683660	0	0	9998		1	1	1
1295.63	338.238	0.837916	1.28692	0.877975	3.11248	2.52922	6.88519	19.3604	7.55049	684280	0	0	4565.89		1	1	1
842.188	372.219	0.719487	1.35237	1.19632	2.92541	2.5708	5.24188	22.5097	15.7154	684304	0	0	5818.98		1	1	1
1106.84	286.312	0.969948	1.32608	1.09112	3.04409	2.45684	9.33143	21.1873	12.3344	684956	0	0	5427.4		1	1	1
192.71	3519.12	1.04237	1.30995	1.2495	2.2849	3.54643	11.0248	20.4152	17.7622	685597	0	0	9998		0	0	0
613.48	603.254	0.591666	1.78162	1.96487	2.7878	2.7805	3.90541	60.4805	92.2292	686869	0	0	7867.11		1	0	1
1975.81	716.676	1.08563	1.36252	1.15276	3.29574	2.85532	12.1794	23.042	14.2155	686892	0	0	7074.15		1	1	1
1291.78	318.383	0.917317	1.48631	0.962772	3.11119	2.50295	8.26641	30.6412	9.1785	687999	0	0	4188.68		1	1	1
172.655	562.86	0	2.23216	2.56114	2.23718	2.7504	0.656732	170.67	364.034	688037	10.3249	1.01388	9998		1	0	1
1445.65	403.297	0	1.36607	0.353127	3.16006	2.60562	0	23.2312	2.2549	688430	0	0	4949.58		1	0	1
1248.05	267.489	0	1.21329	1.00806	3.09623	2.42731	0	16.3416	10.1874	688537	0	0	7134.9		1	0	1
1239.58	170.751	0	1.41952	0.699792	3.09328	2.23236	0	26.2736	5.00947	688602	0	0	3809.58		1	0	1
3374.76	2229.79	1.26637	1.55012	1.10046	3.52824	3.34826	18.4659	35.4911	12.6026	688666	0	0	0		1	1	1
400.236	738.016	0.700454	2.30576	2.45311	2.60232	2.86807	5.01712	202.192	283.861	689394	3.01195	0.478848	6050.09		1	0	1
568.385	778.103	0.903397	2.43	2.72778	2.75464	2.89104	8.00566	269.155	534.293	689419	7.31122	0.86399	7591.02		1	0	1
1542.22	513.201	0	1.39635	1.19922	3.18815	2.71029	0	24.9088	15.8206	689825	0	0	9998		1	0	1
286.169	686.632	0.74992	2.26952	2.5341	2.45662	2.83672	5.62238	186.004	342.058	689878	0	0	9998		1	0	1
1675.46	319.797	0	1.46692	1.08056	3.22413	2.50487	0	29.3036	12.0382	692023	0	0	6373.9		1	0	1
1014.68	607.64	0	1.11912	1.03053	3.00633	2.78365	0	13.1559	10.7283	692087	0	0	7244.63		1	0	1
150.917	324.677	0.446506	2.1094	2.4864	2.17874	2.51145	2.7958	128.647	306.476	692125	2.79771	0.446802	9981.02		1	0	1
289.227	389.735	0.15935	2.09554	2.39565	2.46124	2.59077	1.44328	124.607	248.686	692182	0	0	5460.24		1	0	1
196.096	661.988	1.88751	1.87678	0	2.29247	2.82085	77.1807	75.2979	0	693488	60.0663	1.77863	7643.64		1	0	1
1235.95	279.857	0	1.36244	0	3.092	2.44694	0	23.0379	0	694021	0	0	4770.26		1	0	1
1123.95	311.479	0	1.31568	0.973247	3.05075	2.49343	0	20.6863	9.40259	694052	0	0	4752.22		1	0	1
243.642	528.257	0	2.12661	2.44235	2.38675	2.72285	0	133.848	276.915	694077	0	0	8051.15		1	0	1
2071.38	518.627	0.258871	1.40864	0	3.31626	2.71485	1.81498	25.6235	0	694699	0	0	0		1	0	1
1545.74	482.433	0	1.28359	0.657984	3.18914	2.68344	0	19.2128	4.54971	695192	0	0	3770.04		1	0	1
1778.54	859.073	0	1.40592	1.03134	3.25006	2.93403	0	25.4635	10.7483	695824	0	0	6902.97		1	0	1
585.328	918.527	0	2.32171	2.5543	2.7674	2.96309	0	209.753	358.347	695877	0	0	4468.64		1	0	1
980.768	211.441	0	1.31613	0.671529	2.99157	2.32519	0.751595	20.7076	4.69385	696453	0	0	0		1	0	1
1313.79	274.15	0.690982	1.12623	0.688263	3.11853	2.43799	4.90887	13.3731	4.87824	696525	0	0	4794.38		1	1	1
1676.5	647.913	0.638301	1.40403	1.07369	3.2244	2.81152	4.34812	25.3529	11.8492	696576	0	0	0		1	1	1
2313.9	852.946	1.09171	1.38408	1.06861	3.36434	2.93092	12.3513	24.2149	11.7114	697418	0	0	0		1	1	1
1202.83	469.607	0.184256	1.30216	0.816061	3.0802	2.67173	1.52847	20.052	6.54728	698119	0	0	0		1	1	1
1174.85	853.747	1.05553	1.44739	1.20205	3.06998	2.93133	11.3641	28.0149	15.9241	698145	0	0	9998		1	1	1
2189.12	999.604	0.886625	1.35306	1.37208	3.34027	2.99983	7.70238	22.5454	23.5549	698840	0	0	9998		1	1	1
1034.07	1711.75	1.28123	2.59142	2.75952	3.01455	3.23344	19.1085	390.316	574.809	698892	68.7794	1.83746	9998		1	0	1
1596.66	448.578	0.996038	1.33787	1.19856	3.20321	2.65184	9.90919	21.7704	15.7964	699166	0	0	6455.24		1	1	1
1503.47	638.31	1.00938	1.30989	1.17055	3.17709	2.80503	10.2183	20.4122	14.8098	699187	0	0	9998		1	1	1
1316.41	364.574	0	1.18039	1.13983	3.11939	2.56179	0.845889	15.1494	13.7983	700297	0.238647	0	0		1	0	1
1181.44	390.28	0.78054	1.12018	1.14396	3.07241	2.59138	6.03309	13.1881	13.9304	700349	2.56942	0.409835	0		1	1	1
1205.51	315.426	0	1.54593	1.30942	3.08117	2.4989	0	35.1502	20.39	700365	0	0	0		1	0	1
2091.93	1265.02	1.10624	1.10543	0.932307	3.32055	3.1021	12.7715	12.7478	8.55672	700387	0	0	9998		1	1	1
1417.74	378.93	0.0922914	1.23007	1.14624	3.1516	2.57856	1.23678	16.9853	14.0036	702134	0	0	7019.16		1	1	1
1005.69	316.084	0.350299	1.62333	1.11327	3.00247	2.4998	2.24026	42.0076	12.9799	702159	0	0	5865.85		1	1	1
1080.52	408.135	0.964904	1.33515	0.422155	3.03363	2.6108	9.22368	21.6346	2.64335	703078	0	0	0		1	1	1
2500.99	659.019	0.935896	2.19031	2.38263	3.39811	2.8189	8.62771	154.993	241.341	703116	0	0	0		1	0	1
2077.08	893.465	0.933076	1.19535	1.03769	3.31745	2.95108	8.57188	15.6801	10.9065	703144	0	0	0		1	1	1
2220.38	685.816	1.17906	1.38439	0.948553	3.34643	2.83621	15.1029	24.232	8.88286	703378	0	0	5399.35		1	1	1
1966.52	565.811	1.10701	1.02755	1.01621	3.2937	2.75267	12.7942	10.6549	10.3803	703412	0	0	0		1	1	1
1423.27	453.786	0.452373	1.31159	1.19759	3.15329	2.65685	2.83382	20.4922	15.7612	703430	0	0	3587.07		1	1	1
4885.93	2215.51	1.23242	1.39583	1.25438	3.68895	3.34547	17.0773	24.8786	17.9629	703472	0	0	0		1	1	1
2491.3	899.505	1.39515	1.2803	1.36165	3.39643	2.954	24.8402	19.0679	22.996	703554	6.37021	0.804154	7192.93		1	1	1
592.792	361.976	1.16385	2.1438	1.95923	2.7729	2.55868	14.5831	139.251	91.0401	704823	9.11972	0.959982	4318.06		1	0	1
1000.99	447.19	0.982985	1.41821	1.16976	3.00043	2.65049	9.61579	26.1948	14.7829	705256	0	0	4588.89		1	1	1
1658.55	569.381	0	1.13697	1.28922	3.21973	2.7554	0	13.7077	19.4632	705329	0	0	5918.42		1	0	1
1114.89	280.445	0	1.15533	1.00722	3.04723	2.44785	0	14.2997	10.1675	705349	0	0	0		1	0	1
1911.72	2292.73	0	2.62217	2.81842	3.28142	3.36035	0	418.955	658.293	705416	0	0	7364.76		1	0	1
879.777	279.334	0.325205	1.43887	0	2.94437	2.44612	2.11449	27.4708	0	705972	0	0	4582.64		1	0	1
2132.34	490.437	0.475361	1.14032	1.11702	3.32886	2.69058	2.98787	13.814	13.0924	706093	0	0	6082.91		1	1	1
1506.96	402.977	0.728637	1.36657	0.909725	3.1781	2.60528	5.35349	23.258	8.12315	706179	0	0	7811.36		1	1	1
1471.08	542.172	0.917354	1.28615	0.919262	3.16764	2.73414	8.26712	19.3263	8.30352	706227	0	0	0		1	1	1
1650.37	541.766	0.61504	1.3713	0.850894	3.21758	2.73381	4.12135	23.5126	7.09405	706251	0	0	6829.46		1	1	1
170.074	64.2308	0	0.755503	1.1693	2.23064	1.80774	0.505518	5.69512	14.7674	707210	0	0	5564.51		0	0	0
1775.85	625.095	1.14726	1.45295	0.772883	3.24941	2.79595	14.0366	28.3762	5.92766	707335	0	0	0		1	1	1
680.568	759.728	0	2.45194	2.76209	2.83287	2.88066	0	283.098	578.215	707938	5.12598	0.709777	5589.82		1	0	1
565.239	558.634	1.01846	1.46374	1.76317	2.75223	2.74713	10.4342	29.09	57.9658	709343	0	0	8563.54		1	0	1
1296.07	656.766	0.667131	0.678293	0.450365	3.11263	2.81741	4.64656	4.76752	2.82075	709381	0	0	5257.41		1	1	1
2078.07	939.851	1.04834	0.798741	0.92095	3.31766	2.97306	11.1774	6.29131	8.33585	709432	0	0	0		1	1	1
1433.63	433.929	0.517213	1.20789	1.24301	3.15644	2.63742	3.29013	16.1394	17.4987	710456	0	0	9998		1	1	1
2253.87	708.258	0.913988	1.43437	0.750661	3.35293	2.85019	8.2033	27.1877	5.63198	710922	0	0	0		1	1	1
1438.07	514.747	0.102055	1.49447	1.31704	3.15778	2.71159	1.2649	31.2229	20.7511	710946	0	0	9998		1	1	1
332.419	822.072	0.488928	2.45079	2.74795	2.52169	2.91491	3.08268	282.353	559.698	711283	14.1206	1.14985	9854.22		1	0	1
1700.62	435.654	0.489543	1.18707	0.935718	3.23061	2.63914	3.08705	15.3842	8.62418	712125	0	0	5228.03		1	1	1
1066.86	367.072	0	1.42435	1.28809	3.02811	2.56475	0.322839	26.5675	19.4127	712155	0	0	6361.78		1	0	1
798.863	946.573	0	2.51029	2.91176	2.90247	2.97615	0.81084	323.812	816.133	712492	7.24373	0.859962	5323.67		1	0	1
1491.43	517.26	0.798719	1.32723	0.848619	3.1736	2.71371	6.29099	21.2439	7.05699	712814	4.75015	0.676708	1012.9		1	1	1
2919.76	1542.04	0.509858	2.20421	2.39202	3.46535	3.1881	3.23488	160.032	246.615	713297	0	0	0		1	0	1
1171.91	370.322	0.853344	1.5502	1.27437	3.06889	2.56858	7.13417	35.4978	18.8091	714784	0	0	6871.11		1	1	1
1052.76	531.261	0.670548	1.28847	1.37884	3.02233	2.72531	4.68326	19.4298	23.9243	714824	0	0	4364.69		1	1	1
2959.21	1484.59	0.415535	2.41085	2.43444	3.47118	3.17161	2.60337	257.541	271.919	714843	0	0	0		1	0	1
1281.84	386.583	0.700221	1.21604	0.995811	3.10783	2.58724	5.01442	16.4454	9.904	717253	0	0	5571.22		1	1	1
1276.56	651.604	0.96033	0.929048	1.08554	3.10604	2.81398	9.12704	8.49274	12.177	717355	0	0	5598.54		1	1	1
744.398	264.57	0.755099	0.941056	1.2171	2.87181	2.42254	5.68983	8.73083	16.4854	717379	0	0	8236.8		1	1	1
2532.93	1560.5	0	2.58056	2.78692	3.40362	3.19326	0	380.677	612.24	717914	0	0	0		1	0	1
885.29	1392.41	0.45933	2.49539	2.74393	2.94709	3.14377	2.87958	312.891	554.541	717960	16.6568	1.22159	9980.65		1	0	1
472.036	1193.17	0	2.36244	2.63037	2.67398	3.0767	0	230.376	426.942	718528	0	0	8316.74		1	0	1
1084.35	412.548	0.968198	1.01258	1.24672	3.03517	2.61547	9.2939	10.2939	17.6491	718634	0	0	5268.6		1	1	1
[truncated: 3,001 more rows]
