# Supplementary material for: Collective radioresistance of T47D breast carcinoma cells is mediated by a Syncytin-1 homologous protein
Source: PLoS One. 2019 Jan 30;14(1):e0206713. doi: 10.1371/journal.pone.0206713 (PMC6353071; doi:10.1371/journal.pone.0206713)
Supplement: S2 File — The compressed file contains the listmode flow cytometry data shown in Fig 4C. Data files are in CSV format with self-explanatory labels. (ZIP) [file pone.0206713.s002.zip › surface ctrl no anti-HERV.csv]

FSC-HLin	SSC-HLin	GRN-HLog	YEL-HLog	RED-HLog	FSC-HLog	SSC-HLog	GRN-HLin	YEL-HLin	RED-HLin	TIME	GRN-A	GRN-ALog	GRN-W		P01.R1	P01.R1.R2	P01.R1.R3
1419.34	351.708	1.16643	1.31351	0.99839	3.15209	2.54618	14.67	20.5832	9.96299	978	0	0	5302.6		1	1	1
1769.69	648.65	1.3597	1.42383	1.37197	3.2479	2.81201	22.8931	26.5359	23.5491	1004	0	0	9574.22		1	1	1
1265.54	339.709	0.993892	1.18645	1.27885	3.10228	2.53111	9.86034	15.3619	19.0043	1072	0	0	0		1	1	1
1628.23	460.88	0.367873	1.29703	1.3325	3.21172	2.66359	2.33278	19.8168	21.503	1122	0	0	0		1	1	1
1453.4	314.487	0.879255	1.13538	0.843498	3.16238	2.4976	7.57278	13.6576	6.97427	1365	0	0	3181.45		1	1	1
1263.91	365.843	1.16367	1.23906	1.2368	3.10172	2.56329	14.5772	17.3402	17.2504	2139	0	0	4226.46		1	1	1
258.252	112.11	0.696148	1.61512	1.60796	2.41204	2.04964	4.96762	41.2209	40.5476	2159	0	0	3541.01		1	1	1
1383.79	360.76	0	1.10611	0.115015	3.14107	2.55722	0	12.7678	1.30321	2182	0	0	4758.29		1	0	1
1817.25	586.328	0	0.767748	0.962053	3.25941	2.76814	0	5.85798	9.16332	2200	0	0	4521.31		1	0	1
1358.99	467.39	0.658958	1.36548	0	3.13322	2.66968	4.55993	23.1997	0.46511	2230	0	0	4386.69		1	0	1
2257.69	744.941	1.31074	1.27559	1.33399	3.35367	2.87212	20.4523	18.8622	21.5768	2250	0	0	0		1	1	1
1838.79	420.618	0.12463	1.4621	0.89888	3.26453	2.62389	1.33239	28.9803	7.92283	3621	0	0	5879.45		1	1	1
1698.71	538.007	0.53009	1.38741	0.487428	3.23012	2.73079	3.38914	24.4011	3.07205	3999	0	0	6310.79		1	1	1
1396.9	451.526	1.28668	1.45323	0.992359	3.14517	2.65468	19.3501	28.3941	9.82559	4219	0	0	4491.05		1	1	1
1618.51	373.17	0.980785	1.30002	1.00478	3.20912	2.57191	9.5672	19.9536	10.1108	4388	0	0	0		1	1	1
1353.98	414.385	0.552213	0.796843	0	3.13161	2.6174	3.56626	6.26388	0	4411	0	0	9998		1	0	1
196.465	216.658	0.849928	2.02324	2.38004	2.29328	2.33578	7.07828	105.496	239.906	5035	3.51146	0.545488	5662.84		1	0	1
235.996	788.614	0.906935	2.32638	2.56484	2.3729	2.89686	8.07113	212.022	367.144	5054	8.07367	0.907071	8665.94		1	0	1
1694.3	307.167	1.17782	1.36273	1.21376	3.22899	2.48737	15.06	23.0533	16.3593	5079	0	0	4536.62		1	1	1
1249.29	376.04	0.86945	1.15146	1.40655	3.09666	2.57523	7.40372	14.1729	25.5007	5107	0	0	5033.29		1	1	1
1582.41	511.518	1.06052	0.473007	0	3.19932	2.70886	11.4952	2.97171	0	5128	0	0	7364.39		1	0	1
472.937	1067.87	1.04831	2.57231	2.79618	2.6748	3.02852	11.1766	373.521	625.439	5176	54.0112	1.73248	9998		1	0	1
1104.31	209.681	0.92305	0.972371	0.958019	3.04309	2.32156	8.37625	9.38364	9.07861	5474	0	0	4081.42		1	1	1
169.16	538.564	0.985804	2.14084	2.44436	2.2283	2.73124	9.67842	138.305	278.2	5560	5.89192	0.770257	9303.02		1	0	1
1657.7	330.028	0.853566	0	1.04563	3.21951	2.51855	7.13783	0	11.1078	6245	0	0	4221.69		1	1	1
1939.45	529.984	0.519088	1.33542	0.96475	3.28768	2.72426	3.30437	21.6482	9.22041	6290	0	0	2812.74		1	1	1
189.855	605.949	0.0705385	2.39516	2.67953	2.27842	2.78244	1.17636	248.406	478.108	6485	1.23005	0.089924	8515.86		1	0	1
116.385	108.98	0.78347	1.29755	1.10194	2.0659	2.03735	6.07394	19.8402	12.6456	7289	0	0	3466.17		0	0	0
1298.57	211.847	1.20604	1.39158	0.246658	3.11346	2.32602	16.071	24.6364	1.76465	7334	0	0	4427.46		1	1	1
1800.97	583.325	0.974073	1.26465	0	3.25551	2.76591	9.42048	18.3928	0.323446	7403	0	0	8507.57		1	0	1
1466.9	568.136	1.11221	1.45695	1.2278	3.1664	2.75445	12.9482	28.6387	16.8967	7838	0	0	6624.32		1	1	1
2153.48	905.469	1.0913	1.44615	1.14351	3.33314	2.95687	12.3395	27.9352	13.9159	7863	0	0	9998		1	1	1
130.679	22.6089	1.36242	1.12068	1.32505	2.11621	1.35428	23.0365	13.2031	21.1371	8111	20.3051	1.3076	5958.1		0	0	0
978.137	406.845	1.06628	1.33281	1.00481	2.9904	2.60943	11.6488	21.5184	10.1114	8818	0	0	9535.05		1	1	1
253.437	485.534	0.818595	1.38764	1.0046	2.40387	2.68622	6.5856	24.4139	10.1064	8869	0	0	9998		1	1	1
221.955	302.085	0.902281	1.46826	1.09466	2.34627	2.48013	7.98512	29.394	12.4355	8885	0	0	9998		1	1	1
913.807	181.11	0.991923	1.09369	1.05187	2.96085	2.25794	9.81574	12.4076	11.2685	9375	0	0	3261.86		1	1	1
1592.07	244.347	0.692971	1.29757	0.298926	3.20196	2.38801	4.93141	19.8415	1.99034	9687	0	0	3617.95		1	1	1
1915.06	761.524	0.922429	1.32449	0.891085	3.28218	2.88168	8.36428	21.1102	7.78189	9730	0	0	8289.27		1	1	1
3423.31	1485.34	0.906605	1.44507	0.916192	3.53445	3.17183	8.06502	27.8658	8.24502	9751	0	0	9974.38		1	1	1
149.686	170.211	1.05084	1.68807	1.48469	2.17518	2.23099	11.2418	48.7606	30.5272	9790	17.1775	1.23496	3200.22		1	1	1
918.662	267.092	1.17888	0.990358	1.20026	2.96316	2.42666	15.0967	9.78044	15.8583	9881	8.74552	0.941786	0		1	1	1
2461.43	1115.52	0.831593	0.978121	1.02635	3.39119	3.04748	6.78567	9.5087	10.6256	9990	0	0	3852.47		1	1	1
1221.58	765.261	0.863253	2.45023	2.79821	3.08692	2.88381	7.29883	281.99	628.364	10105	10.8044	1.0336	8622.12		1	0	1
1744.73	520.19	0.94144	1.24269	1.22032	3.24173	2.71616	8.73856	17.4861	16.6079	10143	5.28313	0.722891	6611.66		1	1	1
2362.61	814.05	0	1.32962	1.28578	3.37339	2.91065	0	21.3611	19.3098	10164	0	0	9763.49		1	0	1
153.364	1381.27	0.965357	2.04599	1.92108	2.18572	3.14028	9.23329	111.172	83.3843	11370	14.8805	1.17262	7421.82		0	0	0
2037.53	1193.07	1.00014	1.58435	1.12503	3.3091	3.07667	10.0032	38.4017	13.3362	11860	0	0	9998		1	1	1
401.779	665.939	0.420593	2.22701	2.75406	2.60399	2.82343	2.63386	168.658	567.625	11889	0	0	9998		1	0	1
830.092	307.264	1.32394	1.23951	0.939312	2.91913	2.48751	21.0834	17.3584	8.69584	12145	0	0	7152.32		1	1	1
1528.41	351.007	0.961355	1.02405	0.861293	3.18424	2.54532	9.14861	10.5694	7.26596	12196	0	0	4838.3		1	1	1
1986.86	756.609	1.10654	0.897753	1.21815	3.29817	2.87887	12.7803	7.9023	16.5252	12245	0	0	9440.25		1	1	1
1448.24	382.425	0.708288	1.24385	0.929769	3.16084	2.58255	5.10843	17.5328	8.50684	12756	0	0	3649.42		1	1	1
1492.38	329.851	0.283741	1.42171	0.6106	3.17388	2.51832	1.92195	26.4067	4.07943	13324	0	0	5098.47		1	1	1
950.191	566.039	0.788904	1.56466	0.91799	2.97781	2.75285	6.15041	36.6997	8.27923	13368	0	0	9218.75		1	1	1
1119.17	319.711	0.90737	1.46477	0.981491	3.0489	2.50476	8.07924	29.1586	9.58278	13529	0	0	4659.21		1	1	1
1523.07	388.833	1.08706	0.609082	0.791289	3.18272	2.58976	12.2196	4.0652	6.18427	13737	0	0	5610.52		1	1	1
1365.75	714.38	1.37151	1.22702	0.633373	3.13537	2.85393	23.5238	16.8663	4.29905	13756	0	0	9998		1	1	1
1217.79	423.156	1.09342	1.24287	0.530839	3.08557	2.6265	12.3998	17.4934	3.39499	15354	0	0	0		1	1	1
1419.43	451.329	0.942434	1.21378	1.0399	3.15211	2.65449	8.75859	16.3598	10.9624	15392	0.531111	0	3951.41		1	1	1
969.326	148.561	1.14305	1.30125	0.834814	2.98647	2.17191	13.9012	20.0103	6.83618	15410	0.546804	0	3369.72		1	1	1
609.059	848.793	0.780883	2.55905	2.8176	2.78466	2.9288	6.03786	362.288	657.05	15424	6.17532	0.790659	6357.41		1	0	1
2587.1	1036.38	0.810655	1.24263	1.20696	3.41281	3.01552	6.46629	17.4834	16.105	15793	0	0	9998		1	1	1
661.471	829.646	1.1959	2.22435	2.44905	2.82051	2.91889	15.6999	167.628	281.223	15843	26.8995	1.42974	9998		1	0	1
1455.89	482.857	1.24162	0.742381	1.29013	3.16313	2.68382	17.4429	5.52562	19.5042	15948	0	0	9998		1	1	1
1231.47	646.176	1.21384	1.00729	0.684381	3.09043	2.81035	16.3622	10.1693	4.83483	15972	0	0	8229.03		1	1	1
2462.22	959.423	1.07116	0.937542	1.07878	3.39133	2.98201	11.7805	8.66048	11.9888	15992	0	0	0		1	1	1
1933.51	631.717	0.892075	1.61657	1.81245	3.28635	2.80052	7.79965	41.3587	64.9304	16024	0	0	4816.39		1	0	1
143.632	274.356	1.07035	2.24321	2.62176	2.15725	2.43831	11.7584	175.07	418.565	16146	39.8393	1.60031	9998		1	0	1
344.865	141.21	0.881587	2.18752	2.64233	2.53765	2.14987	7.61355	153.999	438.861	16399	9.20062	0.963817	3293.33		1	0	1
1003.32	422.291	0.312439	1.01481	1.38009	3.00144	2.62561	2.05324	10.347	23.9932	17120	0	0	5908.53		1	1	1
1073.85	532.236	0.814729	1.32595	1.21128	3.03094	2.7261	6.52723	21.1812	16.266	17840	0	0	6138.73		1	1	1
437.38	192.717	1.05233	1.89401	1.9975	2.64086	2.28492	11.2806	78.3457	99.4271	18614	0.439957	0	4527.73		1	0	1
1456.39	422.066	0.704951	0.541847	0.811334	3.16328	2.62538	5.06934	3.48214	6.4764	18791	0	0	9557.61		1	1	1
1501.71	601.254	1.41429	1.36783	0.946435	3.17659	2.77906	25.959	23.3253	8.83964	18882	0	0	7905.09		1	1	1
962.068	358.518	1.19564	2.42102	2.78575	2.98321	2.55451	15.6905	263.645	610.588	19381	10.1634	1.00704	3151.68		1	0	1
313.91	547.417	1.09713	2.29709	2.53797	2.49681	2.73832	12.5064	198.195	345.121	19416	18.8389	1.27506	6056.16		1	0	1
1387.67	295.135	1.18023	1.35991	1.01875	3.14229	2.47002	15.1436	22.904	10.4413	19821	0	0	3840.32		1	1	1
1430.46	444.23	1.13168	1.3757	0.544809	3.15548	2.64761	13.5419	23.752	3.50598	19848	0	0	4292.82		1	1	1
1050.08	330.556	0.848992	1.16542	0.527411	3.02122	2.51925	7.06305	14.6359	3.3683	19959	0	0	7708.02		1	1	1
1657.19	481.543	0	1.29184	1.08629	3.21937	2.68263	0.106992	19.5814	12.1981	20350	0	0	5250.06		1	0	1
1608.54	461.216	0.870503	1.31016	1.32813	3.20643	2.6639	7.4217	20.4249	21.2878	20934	0	0	6928.06		1	1	1
464.438	344.299	1.04132	2.20147	2.59284	2.66693	2.53694	10.9981	159.026	391.599	22235	7.43603	0.871341	6750.36		1	0	1
1176.95	374.472	1.13026	1.1292	0.913916	3.07076	2.57342	13.4978	13.4649	8.20193	22369	0	0	9443.4		1	1	1
1048.29	330.547	0.236292	0.674116	1.01277	3.02048	2.51923	1.72303	4.72189	10.2985	22396	0	0	0		1	1	1
1458.38	526.08	1.01201	1.19955	1.09583	3.16387	2.72105	10.2803	15.8324	12.469	22419	0	0	7589.87		1	1	1
1982.96	682.258	0.962	1.17719	1.10248	3.29731	2.83395	9.16221	15.0381	12.6614	22443	0	0	4772.1		1	1	1
1372.21	410.163	0.673339	1.20878	0.603074	3.13742	2.61296	4.71346	16.1725	4.00935	23550	0	0	0		1	1	1
1711.66	424.699	0.711108	1.29393	1.38413	3.23342	2.62808	5.14171	19.6756	24.2173	23743	0	0	9998		1	1	1
3236.15	780.739	1.2875	1.31403	0.869903	3.51003	2.89251	19.3864	20.6075	7.41145	23792	0	0	0		1	1	1
1460.18	561.825	1.06721	1.33695	1.23753	3.16441	2.7496	11.6738	21.7244	17.2793	23924	0	0	8725.24		1	1	1
1996.11	897.415	0.4622	2.31833	2.68888	3.30018	2.95299	2.89868	208.126	488.515	23949	0	0	9045.72		1	0	1
1656.61	453.335	1.11453	0.746473	1.20843	3.21922	2.65642	13.0176	5.57793	16.1595	24745	0	0	5085.94		1	1	1
1384.66	414.781	0.972889	1.3397	0	3.14134	2.61782	9.39483	21.8627	0	25123	3.72601	0.571243	0		1	0	1
2236.26	491.3	1.19817	0.957061	1.44585	3.34952	2.69135	15.7823	9.05859	27.9158	25996	0	0	0		1	1	1
429.495	625.595	1.13934	2.45767	2.73499	2.63296	2.79629	13.783	286.857	543.242	26011	30.349	1.48214	6220.41		1	0	1
1167.22	481.7	1.01922	1.2799	1.10503	3.06715	2.68278	10.4526	19.0502	12.7358	26041	0	0	0		1	1	1
525.687	619.181	1.19213	2.34973	2.61211	2.72073	2.79182	15.5643	223.732	409.364	26067	0	0	8183.04		1	0	1
411.559	365.793	0.759183	1.33333	0.809912	2.61443	2.56324	5.74358	21.5442	6.45523	26106	0	0	9998		1	1	1
1692.42	464.897	1.13688	1.177	0.710434	3.22851	2.66736	13.7052	15.0314	5.13374	26233	0	0	0		1	1	1
1446.15	424.922	1.05252	1.27154	1.0118	3.16021	2.62831	11.2856	18.687	10.2755	26259	0	0	6639.97		1	1	1
1763.3	877.227	1.40659	1.44643	1.00196	3.24633	2.94311	25.5027	27.9534	10.0453	26278	0	0	0		1	1	1
410.163	1018.94	1.4182	2.43397	2.59497	2.61296	3.00815	26.1942	271.624	393.525	26324	37.9339	1.57903	5545.55		1	0	1
1934.63	527.462	1.1864	1.22617	0.451614	3.2866	2.72219	15.3602	16.8332	2.82888	26918	0	0	6487.73		1	1	1
832.083	259.979	0.542677	1.08421	1.2139	2.92017	2.41494	3.48881	12.1398	16.3643	26937	0	0	4293.96		1	1	1
1383.2	499.921	1.15087	1.30982	0.977605	3.14089	2.6989	14.1537	20.4087	9.49741	26957	0	0	7859.83		1	1	1
1919.73	569.943	1.47814	1.2918	1.18403	3.28324	2.75583	30.0701	19.5794	15.2766	27020	0	0	0		1	1	1
2830.04	1683.13	1.43295	1.3359	1.45207	3.45179	3.22612	27.0987	21.6718	28.3183	27079	0	0	8809.53		1	1	1
2713.31	1073.38	1.27859	1.22594	0.901005	3.4335	3.03075	18.9929	16.8243	7.96168	27921	0	0	7605.35		1	1	1
1184.6	254.833	0.164769	1.24213	0.975776	3.07357	2.40626	1.4614	17.4636	9.45748	29103	0	0	4014.91		1	1	1
1415.03	320.727	1.04379	1.00359	1.27186	3.15077	2.50614	11.061	10.083	18.7009	29137	0	0	4295.25		1	1	1
2045.8	449.565	0.662524	1.48289	1.33099	3.31086	2.65279	4.59752	30.401	21.4284	29159	0	0	3763.28		1	1	1
1314.93	524.068	0.845994	0.989076	0.802906	3.1189	2.71939	7.01445	9.75161	6.35194	29181	0	0	9998		1	1	1
1476.8	653.251	0.671842	1.37924	1.43375	3.16932	2.81508	4.69723	23.9464	27.1489	29205	2.01718	0.304744	0		1	1	1
1974.14	406.28	0.792434	0.919878	1.16001	3.29538	2.60883	6.2006	8.31531	14.4547	29708	0	0	4710.25		1	1	1
1465.57	363.441	1.14193	1.37335	1.19796	3.16601	2.56043	13.8652	23.6237	15.7747	30869	0	0	4449.91		1	1	1
1320.02	279.366	1.12012	1.35342	1.18634	3.12058	2.44617	13.1863	22.5642	15.3582	31341	0	0	3914.76		1	1	1
1686.99	864.8	1.25962	1.07839	1.14568	3.22711	2.93692	18.181	11.9782	13.9857	31584	0	0	9998		1	1	1
1445.51	584.953	1.14714	1.11094	1.15313	3.16002	2.76712	14.0326	12.9103	14.2274	32095	0	0	5900.83		1	1	1
116.829	157.716	0.758481	2.2928	2.80428	2.06755	2.19788	5.7343	196.243	637.208	32134	14.2804	1.15474	8932.81		0	0	0
828.238	259.482	1.08943	1.18699	0.278785	2.91816	2.41411	12.2866	15.3812	1.90014	32295	0	0	4721.96		1	1	1
1583.39	330.037	1.22826	1.16441	1.37522	3.19959	2.51856	16.9144	14.6018	23.7257	32400	0	0	0		1	1	1
2627.77	1155.02	0.768229	1.31306	1.15774	3.41959	3.06259	5.86447	20.5619	14.3793	32427	0	0	5049.26		1	1	1
1337.63	527.84	0.885971	1.32667	1.04347	3.12634	2.7225	7.69079	21.2161	11.0529	33542	0	0	6834.07		1	1	1
652.728	693.466	0.613002	1.62337	1.64378	2.81473	2.84102	4.10206	42.0117	44.0333	33566	0	0	9002.41		1	1	1
1824.7	606.748	1.18388	1.39951	1.29031	3.26119	2.78301	15.2713	25.0906	19.5123	35750	0	0	9998		1	1	1
1223.3	327.569	0.764894	1.37318	1.23033	3.08753	2.5153	5.81961	23.6146	16.9954	36052	0	0	7605.21		1	1	1
2258.97	992.465	1.00732	1.27228	1.03611	3.35391	2.99672	10.17	18.7191	10.8669	36079	0	0	0		1	1	1
1849.81	422.935	1.34994	1.1244	0.627041	3.26713	2.62627	22.3843	13.3168	4.23683	36295	0	0	4898.29		1	1	1
2240.34	890.284	1.0426	1.23548	1.32468	3.35031	2.94953	11.0305	17.1981	21.1195	36325	0	0	7618.46		1	1	1
819.379	421.785	0.707348	1.51697	1.00326	2.91349	2.62509	5.0974	32.8829	10.0754	36876	0	0	7135.82		1	1	1
1367.16	794.59	0	1.31751	1.2341	3.13582	2.90014	0	20.7735	17.1435	36969	0	0	7743.13		1	0	1
2220.49	710.532	1.24325	1.40527	1.19549	3.34645	2.85158	17.5087	25.4255	15.685	36994	0	0	9901.34		1	1	1
382.533	1097.3	0.746832	2.5131	2.80284	2.58267	3.04033	5.58254	325.911	635.1	37021	12.269	1.08881	8306.89		1	0	1
1548.32	616.38	1.05395	1.50535	1.32963	3.18986	2.78985	11.3227	32.0147	21.3612	37492	0	0	4437.8		1	1	1
894.887	601.475	1.21847	2.376	2.57126	2.95177	2.77922	16.5373	237.683	372.614	37514	20.3706	1.309	4267.15		1	0	1
1170.88	271.475	1.03666	1.49005	0.912983	3.06851	2.43373	10.8809	30.9062	8.18433	38471	0	0	4513.28		1	1	1
1698.09	451.475	1.03755	0.539084	1.09377	3.22996	2.65463	10.9032	3.46006	12.41	38910	0	0	3556.15		1	1	1
247.285	693.646	0.744663	2.26399	2.5233	2.3932	2.84114	5.55473	183.651	333.657	38937	0	0	9998		1	0	1
1595.01	401.492	0	2.30524	2.98865	3.20276	2.60368	0	201.948	974.202	39676	0	0	0		1	0	1
1338.34	367.873	0	1.40317	1.21471	3.12657	2.5657	0.696658	25.3027	16.3948	40074	0	0	4279.26		1	0	1
1625.94	676.071	0.797124	1.10856	0.893439	3.2111	2.82999	6.26792	12.8399	7.82418	40655	0	0	5276.99		1	1	1
1487.06	745.072	1.05379	1.05927	0.710064	3.17233	2.8722	11.3187	11.4622	5.12937	40680	0	0	5828.56		1	1	1
109.911	99.5676	0.984199	1.50236	1.4493	2.04104	1.99812	9.6427	31.795	28.1386	40769	2.66815	0.426211	6290.4		0	0	0
1103.83	307.202	1.40511	0.759464	0.746098	3.0429	2.48742	25.4163	5.7473	5.57312	40897	0	0	0		1	1	1
1022.3	539.16	0.756381	1.20203	1.08493	3.00958	2.73172	5.70665	15.923	12.16	41473	0	0	8475.82		1	1	1
311.359	127.775	0.938505	1.73477	1.98737	2.49326	2.10645	8.67971	54.2958	97.1336	41946	0	0	4595.33		1	0	1
148.311	343.265	1.14676	2.17462	2.40689	2.17117	2.53563	14.0204	149.491	255.207	41995	10.952	1.0395	8831.47		1	0	1
1671.18	688.621	0.686465	1.02337	1.01451	3.22302	2.83798	4.85808	10.5528	10.3398	42685	0	0	8983.77		1	1	1
2530	601.333	0.855237	1.40552	1.07861	3.40312	2.77911	7.16534	25.4402	11.9842	42710	0	0	9998		1	1	1
1340.55	359.823	1.45571	1.04686	1.19864	3.12728	2.55609	28.5565	11.1394	15.7992	42796	0	0	6256.64		1	1	1
1328.63	438.565	1.3911	1.26696	0.934894	3.1234	2.64203	24.6093	18.4909	8.60784	43541	0	0	0		1	1	1
1778.65	624.858	0.64915	1.13974	1.3583	3.25009	2.79578	4.4581	13.7956	22.8192	43580	0	0	0		1	1	1
692.754	810.31	1.24467	2.26917	2.58135	2.84058	2.90865	17.5661	185.852	381.374	43604	6.90893	0.839411	4735.02		1	0	1
1565.86	460.295	1.08816	1.03529	0.093487	3.19475	2.66304	12.2507	10.8466	1.24019	43922	0	0	7659.04		1	1	1
1177.09	372.883	0.242458	1.29798	1.03567	3.07081	2.57157	1.74766	19.8599	10.856	45708	0	0	5422.64		1	1	1
1805.77	975.296	0.948065	1.41852	1.06242	3.25666	2.98914	8.87289	26.2131	11.5456	45788	0	0	9998		1	1	1
1946.32	1073.97	1.02402	0.622923	1.19631	3.28921	3.03099	10.5686	4.19684	15.7147	45815	0	0	7068.93		1	1	1
1321.81	544.545	1.12783	1.4011	1.25957	3.12117	2.73603	13.4224	25.1824	18.1791	45837	3.49597	0.543568	9998		1	1	1
1918.64	589.933	1.25971	1.10771	1.19586	3.28299	2.7708	18.1848	12.8149	15.6987	45860	0.984738	0	5632.21		1	1	1
1346.63	654.448	1.19312	1.60949	1.56201	3.12925	2.81588	15.5997	40.6903	36.4762	45879	0	0	9998		1	1	1
1149.61	506.272	0.88725	1.26132	1.02354	3.06055	2.70438	7.71348	18.2523	10.5571	46472	0	0	0		1	1	1
1595.78	470.404	1.10301	1.06167	0.880613	3.20297	2.67247	12.677	11.5259	7.59649	46540	0	0	4206.33		1	1	1
1352.94	342.917	0.996136	1.09507	1.24525	3.13128	2.53519	9.91143	12.4471	17.5893	46783	0	0	3812.04		1	1	1
3168.55	813.097	1.35277	1.12273	0.890272	3.50086	2.91014	22.5305	13.2656	7.76734	46808	0	0	0		1	1	1
2854.39	1278.41	1.12045	1.44957	1.42811	3.45551	3.10667	13.1961	28.1557	26.7986	46867	0	0	5362.75		1	1	1
262.927	463.026	1.32741	2.14152	2.46139	2.41983	2.66561	21.2523	138.523	289.33	46950	21.6543	1.33554	5761.27		1	0	1
1420.34	327.83	1.17049	1.33808	1.22181	3.15239	2.51565	14.8078	21.7809	16.6653	47875	0	0	3917.84		1	1	1
1564.52	402.273	0.544456	1.38651	1.20942	3.19438	2.60452	3.50312	24.3509	16.1963	47902	0	0	6601.74		1	1	1
672.962	443.76	1.0128	1.94457	2.06985	2.82799	2.64715	10.2992	88.0187	117.448	48241	0	0	5995.17		1	0	1
1346.62	569.853	1.32797	1.31005	1.09829	3.12925	2.75576	21.2798	20.4196	12.5397	48268	0	0	0		1	1	1
1432.06	973.054	1.11755	1.33266	0	3.15596	2.98814	13.1084	21.511	0	48298	0	0	9998		1	0	1
289.652	604.629	1.20339	1.47624	1.56219	2.46188	2.78149	15.9733	29.9393	36.4913	48313	0	0	9998		1	1	1
2390.9	1269.59	0.907845	2.36638	2.72875	3.37856	3.10366	8.08807	232.475	535.491	48339	7.04901	0.848128	4964.43		1	0	1
1514.04	411.303	1.07912	0.65967	0.978538	3.18014	2.61416	11.9984	4.56741	9.51783	48662	0	0	5370.42		1	1	1
1438.97	335.604	1.31916	1.25449	1.08113	3.15805	2.52583	20.8526	17.9674	12.0541	49190	0	0	5766.22		1	1	1
1495.4	622.661	0.918965	1.35579	1.0877	3.17476	2.79425	8.29784	22.6876	12.2378	49212	0	0	6466.21		1	1	1
1099.07	571.766	0.681485	1.27254	0	3.04103	2.75722	4.80269	18.73	0	49606	0	0	9998		1	0	1
2071.1	458.497	1.07063	1.25896	1.3154	3.3162	2.66134	11.7659	18.1534	20.6727	49968	0	0	0		1	1	1
1458.82	1073.8	0.839986	1.93628	2.18767	3.164	3.03092	6.91808	86.353	154.052	50008	0	0	0		1	0	1
2246.48	798.75	0.935596	1.30986	1.17314	3.3515	2.90241	8.62175	20.4107	14.8984	50033	0	0	3680.76		1	1	1
160.9	361.454	1.11207	2.13826	2.3976	2.20656	2.55805	12.944	137.486	249.807	50059	24.0895	1.38183	9998		1	0	1
107.753	341.898	1.13335	2.08304	2.34408	2.03243	2.5339	13.5939	121.072	220.843	50066	14.9466	1.17454	1663.83		0	0	0
365.136	919.33	1.19802	1.92583	2.0447	2.56245	2.96347	15.7769	84.2998	110.842	50763	0	0	9998		1	0	1
1028.49	333.565	0	0.931536	0.651831	3.0122	2.52318	0	8.54154	4.48571	51830	0	0	5172.75		1	0	1
1690.98	893.665	1.05017	1.38994	0	3.22814	2.95117	11.2245	24.5438	0.919823	52635	0	0	9998		1	0	1
1641.57	372.14	1.27347	1.38726	1.17726	3.21526	2.57071	18.7703	24.3929	15.0405	52683	0	0	4207.06		1	1	1
1332.65	531.119	1.10547	0.929848	1.3512	3.12472	2.72519	12.7488	8.5084	22.4493	52707	0	0	0		1	1	1
1171.18	276.615	1.38423	1.25227	1.28672	3.06862	2.44188	24.223	17.8759	19.3519	53203	0	0	0		1	1	1
1265.37	453.311	0.840695	0.628061	1.14534	3.10222	2.6564	6.92938	4.24679	13.9748	53257	0	0	9127.53		1	1	1
1718.89	532.397	0.303043	1.238	0.836783	3.23525	2.72624	2.00929	17.2983	6.86725	53381	0	0	0		1	1	1
1293.22	474.674	1.11667	1.08303	1.09181	3.11167	2.6764	13.0819	12.1069	12.3542	53405	0	0	9998		1	1	1
1834.97	535.071	1.3139	1.46694	1.30228	3.26363	2.72841	20.6014	29.305	20.0577	53443	0	0	0		1	1	1
3607.82	1792.49	1.51573	1.30299	1.28648	3.55724	3.25346	32.7894	20.0904	19.341	53474	0	0	6811.58		1	1	1
1834.74	440.043	1.16495	1.14501	0.766173	3.26358	2.64349	14.62	13.9641	5.83677	55136	0	0	0		1	1	1
856.838	317.44	1.03119	1.27625	0.566135	2.9329	2.50166	10.7445	18.8907	3.68244	55177	0	0	5530.06		1	1	1
1674.56	460.637	0.710998	1.3456	0.930839	3.2239	2.66336	5.14041	22.1614	8.52784	55236	0	0	9998		1	1	1
1905.83	1429.41	0.47689	2.22123	2.47349	3.28008	3.15516	2.9984	166.431	297.503	55507	0	0	6681.41		1	0	1
268.395	724.044	0	2.89745	3.29551	2.42877	2.85976	0	789.681	1974.73	55532	13.927	1.14386	9998		1	0	1
1910.67	419.443	0.957266	1.42924	1.53116	3.28119	2.62267	9.06287	26.8681	33.975	55559	0	0	4397.72		1	1	1
1593.51	731.497	1.0036	1.37062	1.45062	3.20235	2.86421	10.0833	23.4758	28.2238	55577	0	0	9998		1	1	1
1432.67	473.923	1.09049	1.15961	1.1812	3.15615	2.67571	12.3167	14.4413	15.1774	55891	0	0	9998		1	1	1
4031.23	2193.13	1.00943	1.17646	1.48904	3.60544	3.34106	10.2194	15.0127	30.8346	55971	0	0	0		1	1	1
184.405	375.204	1.20528	1.49048	1.44825	2.26577	2.57427	16.0428	30.9373	28.0702	57331	13.0896	1.11693	1012.9		1	1	1
244.185	312	0.633296	2.21249	2.4649	2.38772	2.49415	4.2983	163.115	291.676	57737	7.42946	0.870957	8149.47		1	0	1
1004.08	502.382	1.15752	1.25708	1.14763	3.00177	2.70103	14.3722	18.075	14.0486	57902	0	0	9998		1	1	1
1117.63	430.477	0.895653	1.26563	0.953642	3.0483	2.63395	7.86417	18.4344	8.98757	57959	3.34945	0.524973	0		1	1	1
1395.9	436.671	0.978771	1.30438	1.14753	3.14486	2.64015	9.52294	20.1548	14.0454	58280	0	0	0		1	1	1
2225.94	834.458	0.691311	1.39365	1.13992	3.34751	2.9214	4.9126	24.754	13.8012	58491	0	0	5212.21		1	1	1
668.6	1005.16	1.28388	2.57417	2.81711	2.82517	3.00224	19.2257	375.119	656.312	58532	34.2132	1.53419	7018.2		1	0	1
1262.25	408.512	1.21112	1.12838	1.01398	3.10115	2.61121	16.2601	13.4393	10.3273	59098	0	0	0		1	1	1
1252.97	475.69	0.880877	1.3392	0.983897	3.09794	2.67732	7.60111	21.8374	9.63601	59115	0	0	5730.12		1	1	1
1181.04	375.885	1.19672	1.23414	1.13003	3.07226	2.57506	15.7298	17.1452	13.4907	59603	0	0	4384.29		1	1	1
1727.23	461.371	0.70057	1.47592	0	3.23735	2.66405	5.01845	29.917	0	59815	0	0	9998		1	0	1
209.247	641.206	0.934274	1.20927	1.33758	2.32066	2.807	8.59555	16.191	21.7559	60042	0	0	9998		1	1	1
110.97	16.1824	0	0.890284	0	2.0452	1.20904	0	7.76754	0	60588	0	0	3014.9		0	0	0
1676.17	655.04	0.672938	1.50384	1.3279	3.22432	2.81627	4.7091	31.904	21.2766	61398	0	0	0		1	1	1
724.457	252.385	1.02816	1.09983	1.00964	2.86001	2.40206	10.6698	12.5844	10.2244	61476	0	0	5619.76		1	1	1
1278.33	474.352	0	0.871893	1.0896	3.10664	2.6761	0	7.44549	12.2912	62280	0	0	7030.01		1	0	1
655.875	465.726	0.927073	1.65753	1.96083	2.81682	2.66813	8.4542	45.4498	91.3758	62386	0	0	7766.13		1	0	1
1445.5	455.99	0	1.39253	1.28277	3.16002	2.65896	0	24.6903	19.1767	62411	0	0	9998		1	0	1
1385.53	370.968	0	1.04406	0.794513	3.14162	2.56934	0	11.0677	6.23035	62896	0	0	4752.55		1	0	1
1426.26	517.163	0.180153	1.00833	0.835634	3.1542	2.71363	1.5141	10.1936	6.84911	63582	0	0	6487.61		1	1	1
1366.16	321.556	1.20022	1.1638	1.32569	3.1355	2.50726	15.8568	14.5813	21.1687	63619	0	0	0		1	1	1
1772.89	630.28	0.951068	1.16619	0.955887	3.24868	2.79953	8.93445	14.6618	9.03414	63652	0	0	0		1	1	1
835.284	1137.82	1.64919	2.62283	2.65971	2.92183	3.05607	44.5847	419.593	456.784	64123	128.102	2.10756	9998		1	0	1
901.142	313.378	0.722116	1.0743	1.13053	2.95479	2.49607	5.27371	11.8658	13.5062	64146	3.66134	0.56364	0		1	1	1
1423.64	457.555	0.820375	1.29267	1.24169	3.1534	2.66044	6.61264	19.6189	17.4459	64171	0	0	8998.6		1	1	1
233.409	289.161	1.12539	2.12959	2.44206	2.36812	2.46114	13.3471	134.77	276.73	64204	22.1316	1.34501	6592.57		1	0	1
2112.91	619.216	1.43315	1.00831	0.659235	3.32488	2.79184	27.1111	10.1932	4.56284	64525	0	0	0		1	1	1
807.498	173.691	1.32214	0.87631	1.01481	2.90714	2.23978	20.996	7.52159	10.3469	65076	0	0	3426.06		1	1	1
201.503	179.391	1.12284	2.22396	2.62677	2.30428	2.2538	13.269	167.477	423.423	65099	16.0331	1.20502	8228.4		1	0	1
1551.96	474.574	0.925652	0.943569	0.901371	3.19088	2.6763	8.4266	8.7815	7.96839	65222	0	0	5504.47		1	1	1
1243.77	466.106	1.21007	1.27945	1.18934	3.09474	2.66848	16.2205	19.0306	15.4646	65252	0	0	9998		1	1	1
1760.75	602.277	0.864023	2.30179	2.58649	3.2457	2.7798	7.31177	200.351	385.915	65290	0	0	0		1	0	1
3308.47	2028.51	1.29253	1.14038	1.22082	3.51963	3.30718	19.6122	13.8159	16.6271	65323	0	0	0		1	1	1
1414.71	276.981	1.18033	0.961561	0.834959	3.15067	2.44245	15.1471	9.15294	6.83847	67565	0	0	4456.28		1	1	1
924.252	219.867	0.143351	1.38338	1.27312	2.96579	2.34216	1.39108	24.1759	18.7549	67597	0	0	4632.65		1	1	1
1730.06	609.909	0.449482	1.36222	0	3.23806	2.78527	2.81502	23.0263	0	67649	0	0	6606.16		1	0	1
1010.01	685.329	0.744672	2.02362	2.23299	3.00433	2.8359	5.55484	105.589	170.999	67689	0	0	4417.35		1	0	1
3799	1345.86	1.24492	1.04966	1.27942	3.57967	3.129	17.576	11.2115	19.0291	67976	0	0	0		1	1	1
1589.33	429.777	1.4039	1.25355	1.19662	3.20122	2.63324	25.3453	17.9289	15.7261	68155	6.84579	0.835424	7045.32		1	1	1
399.336	778.826	1.14424	2.22067	2.32659	2.60134	2.89144	13.9392	166.215	212.123	68502	12.5715	1.09939	3603.46		1	0	1
262.366	431.498	1.16538	2.13273	2.42905	2.41891	2.63498	14.6347	135.746	268.564	68764	17.2994	1.23803	8627.15		1	0	1
3121.9	1092.76	0.982107	1.52345	1.11025	3.49442	3.03853	9.59636	33.3769	12.89	68793	0	0	0		1	1	1
1524.77	273.299	1.29693	1.30322	1.3335	3.18321	2.43664	19.8121	20.1013	21.5527	69160	0	0	4087.8		1	1	1
1319.48	856.712	1.18775	1.82762	1.09297	3.1204	2.93283	15.4082	67.2381	12.3872	69197	0	0	9998		1	1	1
1954.87	718.85	0	1.22174	1.19374	3.29112	2.85664	0.99914	16.6626	15.6222	69988	0	0	9998		1	0	1
1719.48	421.726	1.21211	0.916823	0.488374	3.2354	2.62503	16.2969	8.25701	3.07875	70050	0	0	9159.13		1	1	1
484.492	428.884	1.27365	2.23206	2.491	2.68529	2.63234	18.7781	170.631	309.745	70228	6.98783	0.844343	5186		1	0	1
127.708	14.9591	0.814113	1.24722	1.07608	2.10622	1.17491	6.51798	17.6694	11.9146	71328	2.78945	0.445519	0		0	0	0
1687.45	408.851	0.591619	1.30567	0.858328	3.22723	2.61157	3.90498	20.2149	7.21653	71621	0	0	0		1	1	1
1358.51	295.234	0.726383	0.971056	1.07705	3.13306	2.47017	5.32578	9.35526	11.9412	71674	0	0	3905.55		1	1	1
1329.12	375.618	0.671067	1.42408	1.3855	3.12357	2.57475	4.68885	26.5512	24.294	71737	0	0	5330.29		1	1	1
1509.31	1782.45	0.738765	2.60126	2.85285	3.17878	3.25102	5.4798	399.261	712.603	72548	0	0	6864.01		1	0	1
1423.59	424.885	1.19732	1.36501	1.34333	3.15339	2.62827	15.7513	23.1746	22.0462	72731	0	0	0		1	1	1
293.446	567.388	1.18478	2.28862	2.70394	2.46753	2.75388	15.3032	194.367	505.75	72757	0	0	8855.69		1	0	1
1272.76	354.532	1.11437	1.31308	1.38976	3.10475	2.54965	13.0128	20.5628	24.5336	74246	0	0	6459.69		1	1	1
2084.5	848.554	0.76005	0.861616	1.17461	3.319	2.92868	5.75507	7.27137	14.949	74274	0	0	6852.03		1	1	1
1189.39	480.269	0.781179	1.12043	1.14336	3.07532	2.68148	6.04198	13.1956	13.911	74296	0	0	0		1	1	1
984.868	336.017	0.977295	1.22636	1.44889	2.99338	2.52636	9.49062	16.8406	28.1117	74318	0	0	5420.51		1	1	1
851.296	830.089	0.655888	1.5965	1.97463	2.93008	2.91912	4.52781	39.4914	94.3259	74346	0	0	7165.51		1	0	1
226.89	2816.92	1.07873	0.894259	0.940307	2.35581	3.44977	11.9874	7.83897	8.7158	74802	2.98781	0.475353	4091.63		0	0	0
1828.64	490.126	0	1.29117	0.837682	3.26213	2.69031	0	19.5509	6.88148	75448	0	0	7237.7		1	0	1
182.277	495.96	0.347581	2.43186	2.7119	2.26073	2.69545	2.22629	270.311	515.113	75499	12.2803	1.08921	4267.59		1	0	1
1688.02	585.608	0	2.43186	2.76324	3.22738	2.76761	0	270.311	579.747	75509	0	0	3879.4		1	0	1
1468.81	437.862	0.498805	1.38081	1.37057	3.16697	2.64134	3.15359	24.0329	23.4731	76138	0	0	5330.31		1	1	1
1871.58	465.553	1.06047	1.45272	1.24099	3.27221	2.66797	11.494	28.3612	17.4175	76210	0	0	0		1	1	1
256.086	301.513	1.42543	0.933323	1.23494	2.40839	2.47931	26.6335	8.57675	17.1767	76278	12.9813	1.11332	3787.18		1	1	1
221.483	460.325	0.433443	1.68698	1.2783	2.34534	2.66306	2.71296	48.6384	18.9803	76365	2.34248	0.369677	3231.35		1	1	1
800.243	608.218	1.03808	0.794626	1.29229	2.90322	2.78406	10.9164	6.23198	19.6017	76426	0	0	7055.04		1	1	1
2262.52	1487.17	0.80885	2.24849	2.52221	3.35459	3.17236	6.43947	177.211	332.823	76452	0	0	9998		1	0	1
1344.55	276.278	1.01198	1.36891	1.05746	3.12858	2.44135	10.2798	23.3837	11.4145	78055	0	0	4127.79		1	1	1
1822.66	515.37	0.924642	1.2038	1.25252	3.26071	2.71212	8.40702	15.9881	17.8864	78094	0	0	9977.26		1	1	1
1563.67	771.898	0.101699	1.3535	1.16778	3.19414	2.88756	1.26386	22.5683	14.7156	78117	0	0	6638.38		1	1	1
1826.98	549.834	1.22461	1.28635	1.36779	3.26173	2.74023	16.7729	19.3352	23.3232	78159	0	0	0		1	1	1
1100.65	486.857	0.754846	0.832273	1.1261	3.04165	2.6874	5.68652	6.79631	13.369	78194	0	0	7364.7		1	1	1
1414.27	464.8	1.0873	1.35409	0.965365	3.15053	2.66727	12.2266	22.5989	9.23348	78214	0	0	0		1	1	1
1558.54	353.34	1.13573	0.883689	1.40183	3.19272	2.54819	13.6688	7.65048	25.2249	79133	0	0	0		1	1	1
957.762	348.035	1.14113	1.45662	1.31129	2.98126	2.54162	13.84	28.617	20.4782	79534	0	0	0		1	1	1
2445.44	1464.84	0.994293	1.32725	1.03798	3.38836	3.16579	9.86944	21.2448	10.9139	79556	0	0	9998		1	1	1
1699.26	689.207	1.14177	1.4446	1.44076	3.23026	2.83835	13.8604	27.8357	27.5904	79624	0	0	8413.71		1	1	1
1704.62	409.016	1.28847	1.43165	1.08519	3.23163	2.61174	19.4301	27.0179	12.1671	80173	6.59514	0.819224	4208.37		1	1	1
651.044	1057.94	1.55291	2.50528	2.6466	2.81361	3.02446	35.7201	320.097	443.202	80205	65.7179	1.81768	9998		1	0	1
2162.81	850.247	0.800234	0.819202	1.218	3.33502	2.92955	6.31297	6.5948	16.5196	81059	0	0	6901.83		1	1	1
1428.14	392.328	1.42334	1.19556	1.25198	3.15477	2.59365	26.5055	15.6876	17.8642	81517	11.0139	1.04194	8634.23		1	1	1
2003.27	473.072	1.11693	1.31129	0.961835	3.30174	2.67493	13.0899	20.4783	9.15872	81543	0	0	6624.25		1	1	1
1125.42	627.468	0.979976	1.22568	0	3.05131	2.79759	9.5494	16.8144	0	82133	0	0	6077.71		1	0	1
913.897	355.123	0.553762	1.24745	0.633324	2.9609	2.55038	3.579	17.6789	4.29857	82155	0	0	7366.22		1	1	1
1108.94	447.68	0.750369	0.963662	0.918699	3.04491	2.65097	5.6282	9.19734	8.29275	82175	0	0	9998		1	1	1
1403.58	451.878	0.943477	1.28151	1.22067	3.14724	2.65502	8.77965	19.121	16.6214	82587	0	0	8556.63		1	1	1
1383.35	437.218	1.32641	1.12305	1.22357	3.14093	2.6407	21.2037	13.2755	16.7327	82641	0	0	4619.62		1	1	1
2078.09	503.09	0	1.31413	1.32894	3.31766	2.70165	0	20.6124	21.3275	82920	0	0	5153.16		1	0	1
1925.27	1099.42	0.579108	1.52297	1.10761	3.28449	3.04116	3.79409	33.3402	12.8117	82950	0	0	9998		1	1	1
1595.73	406.675	1.15109	1.31584	1.01542	3.20296	2.60925	14.1608	20.694	10.3613	83286	0	0	5653.05		1	1	1
2929.22	1687.56	1.01849	2.12913	2.3245	3.46675	3.22726	10.435	134.627	211.106	83380	0	0	0		1	0	1
1116.82	302.796	0.53044	0.354984	0	3.04798	2.48115	3.39188	2.26456	0	84853	0	0	3587.38		1	0	1
1136.91	298.059	0.822767	1.11493	0.862501	3.05573	2.4743	6.64917	13.0295	7.28619	84880	0	0	8817.4		1	1	1
1474.74	441.544	0.82536	1.13548	0.976531	3.16872	2.64497	6.68899	13.6609	9.47396	84905	0	0	0		1	1	1
1109.78	316.063	0.911415	1.23199	1.0229	3.04524	2.49977	8.15482	17.0605	10.5414	85197	0	0	4940.48		1	1	1
1645.08	396.459	0.916423	1.13328	0.516763	3.21619	2.5982	8.24942	13.592	3.28672	85268	0	0	8819.91		1	1	1
1425.29	339.872	0.429017	1.19541	0.376945	3.1539	2.53132	2.68545	15.6822	2.38202	87468	0	0	0		1	1	1
791.236	335.284	1.0285	1.25716	0.482292	2.89831	2.52541	10.6782	18.0785	3.03593	87915	0	0	6011.8		1	1	1
423.532	437.462	1.1302	1.45382	1.35186	2.62689	2.64094	13.4958	28.4327	22.483	87948	0	0	9998		1	1	1
2583.93	1052.45	0.54791	1.04652	1.20324	3.41228	3.0222	3.5311	11.1306	15.9675	87989	0	0	9998		1	1	1
1357.52	409.354	1.05009	1.20602	0.585802	3.13275	2.6121	11.2224	16.0702	3.85303	89602	0	0	0		1	1	1
1914.97	520.361	1.14973	1.28064	0.575745	3.28216	2.71631	14.1166	19.0826	3.76483	89628	0	0	8854.89		1	1	1
1452.53	378.856	1.15641	1.16415	0	3.16213	2.57847	14.3352	14.5933	0.695894	89791	0	0	4144.68		1	0	1
1194.71	280.837	0.934019	1.22955	1.21065	3.07726	2.44845	8.5905	16.9647	16.2422	89812	0	0	5498.62		1	1	1
1573.66	461.937	1.14183	1.16088	1.33199	3.19691	2.66458	13.8623	14.4837	21.4779	90425	0	0	0		1	1	1
1738.31	1027.44	1.1894	1.58073	1.06421	3.24013	3.01176	15.4669	38.0829	11.5933	90544	0	0	0		1	1	1
3027.54	1129.71	1.09666	0.954746	1.18233	3.48109	3.05297	12.4929	9.01044	15.2171	90574	0	0	8154.01		1	1	1
2238.5	724.378	1.19419	1.22655	1.32693	3.34996	2.85997	15.6383	16.8482	21.2293	90601	0	0	6051.14		1	1	1
2385.1	829.389	1.4527	1.1625	1.13242	3.37751	2.91876	28.3598	14.5379	13.5651	90783	0	0	5128.38		1	1	1
1325.46	790.251	1.33667	2.09453	2.40489	3.12237	2.89776	21.7107	124.318	254.033	90820	10.2949	1.01262	7733.87		1	0	1
1097.38	253.236	1.32567	1.1512	0	3.04036	2.40352	21.1673	14.1643	0	93135	0	0	4052.61		1	0	1
1133.49	259.513	0.311305	1.2671	1.03983	3.05442	2.41416	2.04788	18.4971	10.9606	93165	0	0	4523.76		1	1	1
1539.88	442.975	1.42148	1.35453	0.76875	3.18749	2.64638	26.3927	22.6222	5.87151	93184	0	0	0		1	1	1
2977.27	2576.67	0.972968	2.20319	2.4117	3.47382	3.41106	9.39654	159.658	258.048	93206	0	0	0		1	0	1
249.087	444.708	0.966225	2.31248	2.53651	2.39635	2.64808	9.25178	205.342	343.963	93947	8.5531	0.932123	7785.21		1	0	1
2572.72	837.458	0.850836	1.13521	1.3754	3.41039	2.92296	7.09309	13.6526	23.7357	93997	0	0	0		1	1	1
4037.17	1432.29	0.985186	1.29435	1.29821	3.60608	3.15603	9.66466	19.6948	19.8705	94044	0	0	4407.17		1	1	1
1951.98	586.368	0.921118	0.839342	0.894144	3.29048	2.76817	8.33908	6.90783	7.83689	95217	0	0	0		1	1	1
1193.34	359.823	0.86314	1.3199	1.15127	3.07677	2.55609	7.29693	20.888	14.1668	95931	0	0	0		1	1	1
1200.03	431.965	1.35287	0.854499	0.916989	3.07919	2.63545	22.5356	7.15318	8.26017	96780	12.128	1.08379	0		1	1	1
1357.75	517.586	1.043	1.22484	1.02408	3.13282	2.71398	11.0407	16.782	10.5702	97155	0	0	6449.77		1	1	1
2895.75	1156.35	1.18886	1.47043	1.1352	3.46176	3.06309	15.4475	29.5414	13.652	97179	0	0	0		1	1	1
622.322	896.693	1.03157	2.5721	2.79262	2.79402	2.95264	10.754	373.339	620.331	97207	10.5639	1.02383	4671.59		1	0	1
1633.61	308.09	0	1.27035	1.15572	3.21315	2.48868	0	18.6357	14.3127	97479	0	0	3230.21		1	0	1
886.858	342.134	1.08754	1.24319	0.774743	2.94785	2.5342	12.2331	17.5059	5.9531	97519	0	0	0		1	1	1
1262.57	431.638	1.04087	1.05557	0.836597	3.10125	2.63512	10.9866	11.365	6.86432	97755	0	0	9998		1	1	1
1637.93	379.027	0.944788	1.27427	0.956307	3.21429	2.57867	8.80619	18.805	9.04288	97778	0	0	0		1	1	1
2047.48	535.762	0	1.22833	1.35733	3.31122	2.72897	0.700587	16.9173	22.7684	97798	0	0	0		1	0	1
1179.69	504.505	1.00868	2.21893	2.65143	3.07177	2.70287	10.2019	165.551	448.156	97831	0	0	9998		1	0	1
2082.71	550.459	1.02883	1.35293	1.07929	3.31863	2.74073	10.6863	22.5387	12.0031	98843	0	0	0		1	1	1
1373.38	386.502	1.01693	1.19233	1.07368	3.13779	2.58715	10.3976	15.5713	11.849	98866	0	0	3444.56		1	1	1
2153.21	852.406	1.22098	1.28457	1.11604	3.33309	2.93065	16.6332	19.2562	13.0631	98910	0	0	8332.94		1	1	1
1456.75	475.021	1.26606	1.39683	0.0794896	3.16339	2.67671	18.4527	24.9359	1.20085	100087	0	0	7437.62		1	1	1
1294.04	361.889	1.15982	1.34543	1.05912	3.11195	2.55858	14.4483	22.1529	11.4582	100110	0	0	0		1	1	1
2264	752.434	0.895171	1.33348	1.35646	3.35488	2.87647	7.85544	21.5519	22.723	100153	0	0	9998		1	1	1
1012.93	270.14	0.99696	0.482033	1.03445	3.00558	2.43159	9.93024	3.03412	10.8254	101500	0	0	0		1	1	1
239.673	726.93	1.30559	2.36432	2.69226	2.37962	2.86149	20.2113	231.379	492.337	101630	0	0	6195.61		1	0	1
1565.13	488.958	0.515311	1.28789	0.944686	3.19455	2.68927	3.27575	19.4041	8.80413	101680	0	0	0		1	1	1
4931.65	1905.37	0.810651	1.33408	0.884336	3.69299	3.27998	6.46622	21.5816	7.66189	101719	0	0	0		1	1	1
557.394	228.519	1.37825	1.83829	2.11237	2.74616	2.35892	23.8916	68.9105	129.53	101962	2.34999	0.371066	3645.76		1	0	1
108.032	164.868	1.36829	0.614495	0	2.03355	2.21714	23.3503	4.11619	0	102044	41.1929	1.61482	9998		0	0	0
1758.75	809.255	1.0682	1.29159	1.40147	3.2452	2.90809	11.7005	19.57	25.2043	102257	0	0	7966.36		1	1	1
1643.67	595.804	1.11238	1.19676	1.11501	3.21581	2.7751	12.9533	15.7313	13.032	102286	0	0	9083.43		1	1	1
2931.96	1379.11	0	2.28907	2.67662	3.46716	3.1396	0.533572	194.566	474.914	102313	0	0	5847.1		1	0	1
1050.02	452.164	0.613934	1.01976	1.12093	3.0212	2.6553	4.11088	10.4655	13.2108	104630	0	0	5110.34		1	1	1
1453.32	550.397	0.59333	1.3239	0.882523	3.16236	2.74068	3.9204	21.0813	7.62997	104659	0	0	7679.79		1	1	1
1487.79	336.873	1.29777	1.27967	1.15656	3.17254	2.52747	19.8503	19.0402	14.3402	105650	0	0	4759.27		1	1	1
1931.97	368.648	0	1.05196	1.26545	3.286	2.56661	0.412038	11.2708	18.427	105868	0	0	4251		1	0	1
1557.4	451.308	0.900333	1.2893	1.12866	3.1924	2.65447	7.94938	19.467	13.4481	105891	0	0	9998		1	1	1
1106.32	450.085	0.808397	1.40691	1.16134	3.04388	2.6533	6.43276	25.5218	14.4991	105937	0	0	5037.41		1	1	1
476.915	809.638	1.48322	2.34879	2.55995	2.67844	2.90829	30.4246	223.249	363.038	105959	38.1979	1.58204	9823.56		1	0	1
1414.89	1551.65	0.790024	2.49744	2.5871	3.15072	3.19079	6.16629	314.371	386.453	106332	8.93895	0.951286	4271.38		1	0	1
1859.24	663.499	1.07537	1.36306	1.22248	3.26934	2.82184	11.8951	23.0708	16.6909	106949	5.77665	0.761676	0		1	1	1
1797.12	680.083	1.14442	1.49754	1.25669	3.25458	2.83256	13.945	31.444	18.059	106984	0	0	6321.77		1	1	1
1792.15	587.954	1.11353	1.27303	0.0352047	3.25337	2.76934	12.9876	18.7513	1.08444	107007	0	0	0		1	1	1
1774.21	988.901	1.35309	2.39147	2.59015	3.24901	2.99515	22.5473	246.301	389.183	107055	0	0	9998		1	0	1
3762.2	3051.65	1.45519	2.81011	2.90281	3.57544	3.48453	28.5224	645.816	799.484	107080	63.2152	1.80082	9998		0	0	0
2195.25	1893.98	0	2.93401	3.20591	3.34148	3.27738	0	859.028	1606.59	108876	0	0	0		1	0	1
1228.95	371.558	1.28224	1.18562	0.520262	3.08953	2.57003	19.1532	15.3327	3.31331	109670	0	0	3104.56		1	1	1
2325.66	1031.99	1.11077	1.55268	1.22758	3.36655	3.01367	12.9052	35.7008	16.8879	109721	0	0	5758.79		1	1	1
1303.34	503.224	0.374769	1.31795	0.502645	3.11506	2.70176	2.37011	20.7947	3.1816	110261	0	0	7230.12		1	1	1
1461.01	425.626	0.743205	0.901294	1.00143	3.16465	2.62903	5.53611	7.96698	10.033	110319	0	0	4032.15		1	1	1
566.714	575.629	1.03402	2.3078	2.57226	2.75336	2.76014	10.8149	203.144	373.475	110357	12.8314	1.10828	3050.24		1	0	1
1614.21	631.631	0.640513	1.38133	1.15236	3.20796	2.80046	4.37032	24.0617	14.2022	111562	0	0	3470.96		1	1	1
1835.15	559.918	1.1996	1.15333	0.908399	3.26367	2.74812	15.8344	14.2342	8.0984	111605	0	0	6033.39		1	1	1
1219.23	335.056	0.931076	1.35728	1.04365	3.08609	2.52512	8.5325	22.7656	11.0574	111641	0	0	0		1	1	1
115.773	267.952	0.801178	2.27006	2.44394	2.06361	2.42806	6.32671	186.233	277.936	111671	13.1247	1.11809	9998		0	0	0
1261.54	335.494	0.936222	1.38938	0.868169	3.1009	2.52568	8.63421	24.5122	7.38192	112269	0	0	4430.83		1	1	1
1084.08	253.503	0.901466	0.83891	0.974764	3.03506	2.40398	7.97014	6.90096	9.43547	112322	0	0	4034.8		1	1	1
2024.75	613.731	1.07022	1.32681	1.03679	3.30637	2.78798	11.755	21.2231	10.884	112341	0	0	0		1	1	1
954.354	250.684	0	1.30182	0	2.97971	2.39913	0	20.0364	0.827446	112683	0	0	6383.89		1	0	1
2005.18	532.869	0.350845	1.23108	1.05132	3.30215	2.72662	2.24308	17.0248	11.2542	112913	0	0	9183.61		1	1	1
559.5	696.635	1.20243	2.34962	2.66586	2.7478	2.84301	15.9379	223.678	463.297	112943	7.91008	0.898181	4733.16		1	0	1
397.902	664.87	0	1.96067	2.19547	2.59978	2.82274	0.279188	91.3415	156.843	112960	0	0	7433.27		1	0	1
1647.85	746.239	0.859179	2.15658	2.38531	3.21692	2.87288	7.23069	143.41	242.836	112978	0	0	7686.79		1	0	1
2745.5	856.887	0.964608	1.4973	0.72848	3.43862	2.93292	9.21738	31.4267	5.35156	113026	0	0	0		1	1	1
2780.91	1248.08	0.926553	1.447	1.03645	3.44419	3.09624	8.44409	27.9897	10.8756	113060	0	0	8221.32		1	1	1
1518.27	486.741	0.17426	1.0756	0.837531	3.18135	2.6873	1.49369	11.9016	6.87909	114798	0	0	0		1	1	1
1973.58	3391.56	0.750093	2.81232	2.98863	3.29525	3.5304	5.62461	649.112	974.149	115184	0	0	0		1	0	1
1776.88	516.695	0	1.45353	0	3.24966	2.71323	0.685212	28.4141	0	115863	0	0	7203.65		1	0	1
2586.28	749.98	1.10001	0.873715	1.14672	3.41268	2.87505	12.5896	7.47679	14.019	116161	0	0	0		1	1	1
1460.04	423.49	0.973584	1.16171	1.00401	3.16437	2.62684	9.40988	14.5114	10.0928	116211	0	0	9323.33		1	1	1
1393.9	468.224	0.666478	1.20005	0.619297	3.14423	2.67045	4.63957	15.8507	4.16195	117174	0	0	0		1	1	1
368.359	652.648	0	2.49169	2.80409	2.56627	2.81468	0.581848	310.238	636.928	117792	6.32934	0.801359	0		1	0	1
1554.59	441.251	0.986749	1.38646	1.00222	3.19162	2.64469	9.69949	24.348	10.0511	117823	0	0	9998		1	1	1
558.789	712.724	0	2.60158	2.90432	2.74725	2.85292	0	399.555	802.264	117988	0	0	9998		1	0	1
1395.47	430.639	0.915666	0.715998	0.671172	3.14472	2.63411	8.23505	5.19994	4.68999	118025	0	0	4120.13		1	1	1
1522.8	499.4	0	1.40783	0	3.18264	2.69845	0	25.576	0	118082	0	0	9182.51		1	0	1
2739.3	759.696	0	1.17819	1.09962	3.43764	2.88064	0	15.0725	12.5782	118104	0	0	9998		1	0	1
2137.49	788.212	1.0738	1.352	1.20997	3.32991	2.89664	11.8521	22.4905	16.217	118752	0	0	6261.94		1	1	1
996.712	368.121	0.672356	1.42716	0.901875	2.99857	2.56599	4.70279	26.7397	7.97765	119588	0	0	0		1	1	1
1343.95	388.98	0	1.4425	1.13589	3.12838	2.58993	0.626145	27.7013	13.6737	119910	0	0	6807.11		1	0	1
135.373	187.372	0.716255	2.36472	2.76252	2.13153	2.2727	5.20302	231.592	578.784	120076	5.26673	0.721541	9998		1	0	1
1359.39	629.107	1.06539	1.31746	0.666781	3.13334	2.79872	11.6248	20.7712	4.64281	120765	0	0	8266.33		1	1	1
231.015	559.685	1.29374	2.16826	2.49168	2.36364	2.74794	19.6669	147.32	310.229	120830	13.7773	1.13916	0		1	0	1
1591.47	534.734	0.834003	1.13296	1.1276	3.2018	2.72814	6.82344	13.5818	13.4151	122385	0	0	7472.03		1	1	1
1056.29	331.415	1.38975	0.827383	1.18435	3.02378	2.52037	24.5331	6.72021	15.2879	122681	0	0	0		1	1	1
1704.06	479.428	0.764665	1.21933	1.2813	3.23148	2.68072	5.81655	16.5704	19.1118	122714	2.12011	0.326358	0		1	1	1
1349.77	440.993	1.19302	1.21864	1.34354	3.13026	2.64443	15.5961	16.5439	22.0569	122734	0	0	7287.73		1	1	1
1653.7	447.482	1.17	0.921448	0.961087	3.21846	2.65078	14.7912	8.34541	9.14296	122751	0	0	0		1	1	1
1320.81	465.536	0.875992	2.34139	2.78086	3.12084	2.66795	7.51608	219.477	603.749	122779	0	0	9998		1	0	1
2828.35	728.077	1.13214	1.36736	1.9083	3.45153	2.86218	13.5562	23.3004	80.9651	122812	0	0	7021.94		1	0	1
2388.76	802.483	0.6874	1.46314	1.19474	3.37817	2.90444	4.86856	29.0497	15.6582	123217	0	0	3694.88		1	1	1
1114.22	319.514	1.01185	0	0.883332	3.04697	2.50449	10.2765	0	7.64421	124465	0	0	4341.86		1	1	1
1262.53	369.086	0.604726	1.16285	1.05229	3.10124	2.56713	4.02463	14.5497	11.2795	124490	0	0	3945.99		1	1	1
856.402	330.059	0.998296	1.8434	1.90044	2.93268	2.51859	9.96084	69.7268	79.513	124522	6.34949	0.802739	3989.08		1	0	1
1022.51	528.083	0.0330276	2.03432	2.33527	3.00967	2.7227	1.07902	108.222	216.405	124553	0	0	0		1	0	1
1701.26	387.517	1.37419	1.1762	0.997155	3.23077	2.58829	23.6695	15.0037	9.93471	125652	0	0	0		1	1	1
1217.05	457.411	1.04429	1.20386	0.450175	3.08531	2.66031	11.0736	15.9905	2.81952	125698	0	0	9998		1	1	1
1460.59	314.975	0.923941	1.34266	1.39078	3.16453	2.49828	8.39346	22.0121	24.5914	126531	0	0	7370.27		1	1	1
1266.07	810.623	0.88307	1.60307	1.83285	3.10246	2.90882	7.63958	40.0934	68.0536	126796	0	0	9998		1	0	1
2907.39	1868.85	1.24961	1.23057	0.631241	3.4635	3.27157	17.7667	17.0048	4.27801	126915	0	0	0		1	1	1
2664.59	1521.37	0.87299	1.45648	1.24773	3.42563	3.18224	7.46431	28.6075	17.6903	126965	0	0	4009.9		1	1	1
1052.26	256.595	1.20932	1.11868	1.49364	3.02212	2.40925	16.1928	13.1426	31.1631	127906	0	0	4391.58		1	1	1
1952.53	450.472	1.26686	1.14155	1.32289	3.2906	2.65367	18.4869	13.8533	21.0327	127954	0	0	0		1	1	1
1515.74	685.606	1.18787	1.3228	1.41538	3.18062	2.83607	15.4125	21.0281	26.0245	127995	0	0	0		1	1	1
1323.88	448.139	1.02732	1.36101	1.3127	3.12185	2.65141	10.6494	22.9618	20.5445	128012	8.52176	0.930529	1012.9		1	1	1
2096.94	849.542	1.36706	0.968503	0.729616	3.32159	2.92919	23.2839	9.30044	5.36557	128053	0	0	8158.31		1	1	1
1244.53	427.143	1.14786	1.36424	1.29903	3.09501	2.63057	14.0559	23.1333	19.9081	128096	5.69198	0.755264	9998		1	1	1
1508.02	507.195	0.604932	1.04726	0	3.17841	2.70517	4.02654	11.1496	0	129248	0	0	4388.14		1	0	1
2231.25	692.038	0.72681	1.4834	1.41389	3.34855	2.84013	5.33102	30.437	25.9355	129278	0	0	0		1	1	1
1527.51	336.509	0.954766	1.3692	1.19886	3.18398	2.527	9.01086	23.3994	15.8075	129637	0	0	4499.88		1	1	1
255.216	1528.16	0	2.53012	2.95339	2.40691	3.18417	0	338.938	898.233	129678	0.946898	0	9998		0	0	0
106.685	43.5016	1.03313	0.915988	1.30784	2.0281	1.63851	10.7927	8.24116	20.3163	130334	5.60561	0.748623	0		0	0	0
334.1	649.171	0.741658	2.20042	2.48676	2.52388	2.81236	5.51642	158.644	306.736	130803	3.13871	0.496751	9280.99		1	0	1
1089.88	394.11	0.502538	1.09598	0.15032	3.03738	2.59562	3.18081	12.4731	1.41358	130830	0	0	7005.22		1	1	1
1458.02	584.671	0.79448	0.929087	1.357	3.16376	2.76691	6.22989	8.4935	22.7509	130862	0	0	7088.11		1	1	1
131.312	471.018	0.327778	2.1018	2.4738	2.11831	2.67304	2.12705	126.414	297.712	130892	10.9296	1.0386	9998		0	0	0
1051.06	430.529	0.833743	1.17623	0.731788	3.02163	2.634	6.81935	15.0048	5.39247	132094	0	0	0		1	1	1
866.713	362.141	1.25722	1.43787	0	2.93788	2.55888	18.0809	27.4074	0.353612	132148	0	0	5263.57		1	0	1
851.325	174.246	1.29897	1.20606	1.09579	2.9301	2.24116	19.9052	16.0718	12.4678	132202	0	0	4113.34		1	1	1
2205.69	595.196	0	1.07087	0.922492	3.34354	2.77466	0	11.7726	8.36551	132571	0	0	8351.87		1	0	1
1331.94	401.291	0.930779	1.23237	1.27056	3.12448	2.60346	8.52667	17.0753	18.6449	132867	0	0	8656.31		1	1	1
1289.35	267.412	0.997586	0.884234	1.04591	3.11037	2.42718	9.94458	7.6601	11.115	133190	0	0	4256.12		1	1	1
1666.05	432.577	0.912627	1.37195	1.43098	3.22169	2.63606	8.17762	23.5476	26.9759	133238	0	0	0		1	1	1
1103.91	333.819	1.26907	1.11413	0.996905	3.04293	2.52351	18.581	13.0057	9.92899	133265	0	0	5493.43		1	1	1
255.309	172.509	0.825581	2.31341	2.75659	2.40707	2.23681	6.69239	205.784	570.942	133432	15.0952	1.17884	9920.22		1	0	1
403.71	537.01	1.22012	2.37789	2.77053	2.60607	2.72998	16.6006	238.719	589.563	133459	15.1645	1.18083	7205.8		1	0	1
1140.36	227.243	0.877232	1.13321	0.979307	3.05704	2.35649	7.53758	13.5898	9.53471	134667	0	0	0		1	1	1
1715.88	393.608	1.32621	1.2483	1.20665	3.23449	2.59506	21.1936	17.7134	16.0934	134854	0	0	5778.01		1	1	1
1107.82	280.811	1.3882	1.04175	1.12608	3.04447	2.44841	24.4457	11.009	13.3684	134910	0	0	6083.34		1	1	1
1078.11	211.702	1.06938	0.925685	0.842175	3.03266	2.32573	11.7323	8.42722	6.95305	134929	0	0	4354.06		1	1	1
785.628	398.323	0.780538	1.38104	1.06064	2.89522	2.60024	6.03306	24.0458	11.4984	134950	0	0	9938.35		1	1	1
1130.45	377.817	0.527314	0.90726	1.12844	3.05325	2.57728	3.36755	8.07718	13.4413	134977	0	0	5794.12		1	1	1
2406.6	744.081	1.04449	1.42736	0.840695	3.3814	2.87162	11.0788	26.7522	6.92939	135003	0	0	0		1	1	1
1290.95	415.592	1.16568	1.21453	1.40496	3.11091	2.61867	14.6447	16.3883	25.4072	135661	0	0	6459.52		1	1	1
3063.92	2373.95	1.08919	1.45095	1.28861	3.48628	3.37547	12.2798	28.2455	19.436	135683	0	0	9998		1	1	1
1221.18	359.905	0.719054	1.22383	1.34293	3.08678	2.55619	5.23665	16.7429	22.0259	137116	0	0	3635.73		1	1	1
154.286	181.942	1.23847	1.26996	1.23445	2.18833	2.25993	17.3169	18.6191	17.1572	137526	0.172549	0	4048.38		1	1	1
1266.39	275.161	0.845019	1.20563	1.10435	3.10257	2.43959	6.99872	16.0556	12.716	137890	0	0	6630.5		1	1	1
1799.05	413.698	1.08257	1.15498	0.985961	3.25504	2.61668	12.0941	14.2881	9.6819	137910	6.17641	0.790736	0		1	1	1
1894.21	1062.89	1.33022	1.33461	0.96078	3.27743	3.02649	21.3904	21.6077	9.1365	137940	0	0	0		1	1	1
1502.26	566.525	1.18796	1.42643	1.52712	3.17674	2.75322	15.4154	26.6949	33.6607	137969	9.02767	0.955575	0		1	1	1
1799.48	491.918	1.17619	1.05173	1.20804	3.25515	2.69189	15.0034	11.265	16.145	138000	0	0	9998		1	1	1
974.62	397.673	1.19939	1.33863	0.632178	2.98884	2.59953	15.8266	21.8089	4.28724	138857	0	0	7849.6		1	1	1
701.469	864.767	1.15173	2.49182	2.69503	2.84601	2.9369	14.1816	310.326	495.489	138909	7.31705	0.864336	4214.52		1	0	1
1134.05	356.017	0.934419	1.14076	0.600031	3.05463	2.55147	8.59843	13.828	3.98135	138957	0	0	6158.65		1	1	1
1980.82	623.894	0.973688	1.28974	0.808064	3.29684	2.79511	9.41214	19.4867	6.42782	139439	0	0	9998		1	1	1
1624.54	490.133	1.0941	1.22061	0.587785	3.21073	2.69031	12.4195	16.6192	3.87066	140242	0	0	8926.71		1	1	1
3205.63	1633.56	1.06259	1.40591	1.20781	3.50591	3.21314	11.5502	25.4631	16.1366	140716	0	0	0		1	1	1
1403.14	443.396	0.89341	1.37693	1.17093	3.1471	2.64679	7.82365	23.8192	14.8229	142041	0	0	4879.75		1	1	1
1790.29	577.615	1.08296	0.905985	0	3.25292	2.76164	12.1047	8.0535	0	142125	6.64581	0.822548	0		1	0	1
1299.64	594.854	1.21082	1.42584	0.620651	3.11382	2.77441	16.2489	26.659	4.17495	142145	0	0	9998		1	1	1
1174.69	431.308	1.07354	1.49517	1.02476	3.06992	2.63479	11.8451	31.273	10.5867	143279	0	0	0		1	1	1
2129.36	846.03	1.35367	0.834157	1.24661	3.32825	2.92739	22.5771	6.82586	17.6447	145095	0	0	0		1	1	1
1203.98	335.263	1.02024	1.13123	0.464287	3.08062	2.52539	10.477	13.5278	2.91264	145119	0	0	4436.45		1	1	1
2997.54	1040.39	1.07879	0.958479	1.37901	3.47677	3.01719	11.9891	9.08822	23.9337	145135	0	0	0		1	1	1
2039.77	764.309	1.35683	1.33533	1.20212	3.30958	2.88327	22.7419	21.6437	15.9266	145181	0	0	0		1	1	1
257.661	371.92	1.06403	1.72573	1.26887	2.41105	2.57045	11.5886	53.1779	18.5723	146141	0	0	3949.38		1	1	1
2344.98	914.075	0.906442	1.37533	1.29098	3.37014	2.96098	8.06199	23.7317	19.5425	146335	0	0	0		1	1	1
2629.1	762.396	1.09804	1.22655	1.20769	3.41981	2.88218	12.5325	16.8481	16.1322	146481	0	0	7645.23		1	1	1
889.855	413.85	1.15229	1.38287	0.597394	2.94932	2.61684	14.2002	24.1472	3.95725	147449	0	0	9215.89		1	1	1
1515.86	395.676	1.27922	1.42991	0.77039	3.18066	2.59734	19.0204	26.9099	5.89373	147490	0	0	9998		1	1	1
114.686	84.1199	0	1.15913	1.0675	2.05951	1.9249	0	14.4254	11.6816	147788	0	0	6587.85		0	0	0
1508.78	505.08	0.970505	0.746911	0.248551	3.17863	2.70336	9.34341	5.58356	1.77236	148925	0	0	0		1	1	1
1608.46	505.671	0	1.34387	1.15118	3.20641	2.70387	0	22.0737	14.1637	149026	0	0	9998		1	0	1
1830.42	876.558	0.901334	1.13755	0.863754	3.26255	2.94278	7.96771	13.7261	7.30726	149145	0	0	9998		1	1	1
1373.29	361.768	0.671795	1.33548	1.2696	3.13776	2.55843	4.69672	21.6511	18.6039	149172	0	0	4196.44		1	1	1
1464.34	983.192	0	1.30814	1.35228	3.16564	2.99264	0	20.3302	22.5052	149199	0	0	6451.5		1	0	1
2516.82	711.67	0.918347	1.49693	1.40508	3.40085	2.85228	8.28605	31.4004	25.4143	149239	0	0	0		1	1	1
2110.18	508.964	0.973102	1.46287	1.10815	3.32432	2.70669	9.39944	29.0312	12.8276	149371	0	0	4999.53		1	1	1
783.443	555.67	0.614069	1.14881	1.21539	2.89401	2.74482	4.11215	14.0868	16.4205	149391	0	0	9998		1	1	1
4176.45	2672.99	0.934741	1.50289	0.940015	3.62081	3.427	8.6048	31.8343	8.70994	149442	0	0	0		1	1	1
1995.2	342.599	0.857454	1.02802	1.34018	3.29999	2.53479	7.20202	10.6665	21.8865	150239	0	0	5435.97		1	1	1
1477.49	1528.26	1.45366	2.72034	2.83206	3.16952	3.1842	28.4225	525.217	679.296	150270	33.4834	1.52483	5696.08		1	0	1
4935.37	1948.4	1.18342	1.42532	1.02949	3.69332	3.28968	15.2553	26.627	10.7026	150292	0	0	0		1	1	1
1312.43	449.913	1.25554	1.01087	1.41558	3.11807	2.65313	18.0109	10.2535	26.0366	150554	0	0	9998		1	1	1
343.799	791.646	1.2276	2.3281	2.50019	2.5363	2.89853	16.8887	212.861	316.368	151373	5.14011	0.710973	8301.37		1	0	1
1904.25	890.792	0.982879	1.24048	1.30396	3.27972	2.94978	9.61345	17.3973	20.1355	151400	0	0	0		1	1	1
1141.95	565.902	0.346126	1.49665	1.11364	3.05765	2.75274	2.21884	31.3799	12.9909	152076	0	0	6306.08		1	1	1
822.714	284.386	0.426136	1.37299	1.19648	2.91525	2.45391	2.66769	23.6045	15.7211	152097	0	0	6918.8		1	1	1
1651.39	650.195	0.791986	1.42135	0	3.21785	2.81304	6.19421	26.3843	0.340255	152126	0	0	0		1	0	1
1326.34	367.835	1.06483	1.02675	0.895516	3.12266	2.56565	11.61	10.6353	7.8617	152144	0	0	4740.54		1	1	1
1403.13	381.832	0.946558	1.47144	1.40319	3.1471	2.58187	8.84216	29.6101	25.3041	152159	0	0	0		1	1	1
1470.02	418.216	0.636817	1.40512	1.25075	3.16732	2.6214	4.33328	25.4169	17.8135	152554	0	0	3915.22		1	1	1
1757.48	507.862	0.672665	1.29975	1.46881	3.24489	2.70575	4.70614	19.9412	29.4314	152595	0	0	0		1	1	1
1205.38	1150.08	0.521794	2.74327	2.98729	3.08112	3.06073	3.32502	553.69	971.155	152970	20.583	1.31351	4081.47		1	0	1
268.467	291.531	0	2.29721	2.61316	2.42889	2.46468	0	198.251	410.358	153162	0	0	5984.87		1	0	1
1693.26	366.042	0.563229	1.17247	0	3.22872	2.56353	3.65787	14.8753	0	153186	0	0	4728.22		1	0	1
1489.34	407.166	0	1.10945	0.961288	3.17299	2.60977	0	12.8662	9.14721	153214	0	0	4002.62		1	0	1
2282.08	479.928	1.35448	1.31352	1.40551	3.35833	2.68118	22.6192	20.5834	25.4398	153241	0	0	0		1	1	1
395.293	70.1935	0.465846	1.75388	2.3615	2.59692	1.8463	2.92312	56.7394	229.878	154518	1.81107	0.257936	5254.43		0	0	0
845.464	451.667	0.00608975	1.2949	0.76058	2.9271	2.65482	1.01412	19.7195	5.76208	154771	0	0	8189.2		1	0	1
1594.02	588.879	1.04437	0.950585	0.653915	3.20249	2.77003	11.0756	8.92452	4.50729	154836	0	0	5791.88		1	1	1
1627.82	362.855	1.25109	1.31821	0.876352	3.21161	2.55973	17.8274	20.8073	7.52233	155197	0.206565	0	3854.44		1	1	1
127.643	120.363	1.17288	1.65924	0.903716	2.106	2.08049	14.8896	45.6286	8.01153	155359	12.0041	1.07933	6222.76		0	0	0
4153.42	1480.57	1.22468	1.38908	1.37663	3.61841	3.17043	16.7758	24.4953	23.8031	155714	0	0	0		1	1	1
1659.3	578.631	1.29283	1.13017	1.17244	3.21993	2.7624	19.6259	13.4949	14.8743	156128	0	0	9321.73		1	1	1
1450.26	349.112	1.44248	1.33372	1.36508	3.16145	2.54296	27.6998	21.5635	23.1784	156335	4.08951	0.611671	4549.48		1	1	1
1420.16	563.15	1.50533	1.30648	1.13887	3.15234	2.75062	32.0131	20.2525	13.7681	156393	2.38397	0.377301	8682.59		1	1	1
816.851	703.077	1.24175	2.16677	2.51311	2.91214	2.847	17.4482	146.816	325.921	156436	23.0465	1.36261	9998		1	0	1
1316.1	226.495	1.22533	1.45155	1.12863	3.11929	2.35506	16.8008	28.2843	13.4471	156481	2.63128	0.420167	4058.93		1	1	1
274.411	614.049	1.31032	2.30446	2.47398	2.4384	2.7882	20.4323	201.588	297.837	157423	22.1385	1.34515	9619.54		1	0	1
155.835	68.5498	0.480794	1.79904	1.88962	2.19266	1.83601	3.02547	62.9563	77.556	157459	0	0	4242.97		0	0	0
274.754	391.255	0.541461	1.45175	1.07746	2.43894	2.59246	3.47905	28.2975	11.9525	157683	0	0	5917.07		1	1	1
1413.51	371.898	1.00777	1.15269	0.912159	3.1503	2.57042	10.1805	14.213	8.16882	157832	0	0	0		1	1	1
1588.46	391.271	1.24885	1.32774	0.879731	3.20098	2.59248	17.7358	21.2685	7.58107	157971	9.33976	0.970336	0		1	1	1
1513.93	602.657	1.09776	1.40934	1.21134	3.18011	2.78007	12.5246	25.6649	16.2683	158186	0	0	0		1	1	1
1010.64	406.914	0.923125	0.806077	1.16624	3.00459	2.6095	8.3777	6.39848	14.6635	158253	0	0	5518.96		1	1	1
1515.36	661.578	1.00128	1.30462	1.31664	3.18052	2.82058	10.0295	20.1658	20.7321	158271	0	0	9998		1	1	1
1250.05	262.05	0.758529	1.34428	1.24767	3.09693	2.41838	5.73494	22.0942	17.6876	159040	2.30869	0.363366	0		1	1	1
1628.37	492.169	0.928119	1.31592	0.939707	3.21175	2.69211	8.4746	20.6975	8.70375	159073	0	0	9998		1	1	1
1152.22	455.14	1.18234	1.12258	1.1499	3.06154	2.65815	15.2172	13.2612	14.122	159126	0	0	9626.19		1	1	1
1482.84	586.227	0.447336	1.38704	0.968594	3.17109	2.76807	2.80114	24.3801	9.30239	160002	0	0	3342.71		1	1	1
1182.6	316.888	0.993993	1.5161	0.928925	3.07284	2.50091	9.86264	32.8172	8.49033	160867	0	0	4418.17		1	1	1
928.758	374.232	1.11476	1.14433	1.21524	2.9679	2.57314	13.0244	13.9422	16.415	161102	0	0	4900.77		1	1	1
1570.24	420.358	0.964156	1.33717	1.11614	3.19597	2.62362	9.20779	21.7356	13.0658	161593	0	0	5986.9		1	1	1
1172.75	677.116	1.25334	1.22527	0.791269	3.0692	2.83066	17.9202	16.7987	6.18399	161616	0	0	9998		1	1	1
1291.49	345.873	1.28069	1.25187	1.39211	3.11109	2.53892	19.0851	17.8595	24.6667	161639	0	0	6831.54		1	1	1
1693.58	511.278	0.75653	2.21062	2.51492	3.22881	2.70866	5.70861	162.413	327.281	161662	0	0	0		1	0	1
1726.14	426.363	0.895278	1.0185	0.240503	3.23708	2.62978	7.85739	10.4353	1.73981	163079	0	0	4130.07		1	1	1
1382.64	338.883	1.11715	1.21034	1.12727	3.14071	2.53005	13.0963	16.231	13.405	163168	0	0	3452.18		1	1	1
1391.76	413.576	1.26394	0.73226	1.05289	3.14357	2.61656	18.3628	5.39834	11.295	163384	0	0	4939.29		1	1	1
1455.44	404.105	0.705809	1.07911	1.30976	3.16299	2.60649	5.07937	11.9982	20.4063	163422	1.86387	0.270416	0		1	1	1
3241.06	2382.64	0.977214	1.50751	0.85759	3.51069	3.37706	9.48885	32.1744	7.20427	163471	0	0	0		1	1	1
1075.13	357.102	1.09607	1.26453	0.330588	3.03146	2.55279	12.476	18.3876	2.14086	164333	0	0	0		1	1	1
206.078	694.501	1.02668	2.3168	2.51885	2.31403	2.84167	10.6336	207.394	330.254	164666	17.1386	1.23398	9998		1	0	1
1188.48	388.613	0	1.34919	0.462535	3.07499	2.58952	0	22.3456	2.90091	165332	0	0	0		1	0	1
1536.64	561.64	0.702265	1.23768	0.792894	3.18657	2.74946	5.03808	17.2855	6.20717	165355	0	0	0		1	1	1
1667.34	893.157	1.18217	1.41558	1.09406	3.22203	2.95093	15.2116	26.0361	12.4182	166028	0	0	9998		1	1	1
2314.41	839.502	0.767591	1.6352	2.03272	3.36444	2.92402	5.85586	43.1718	107.825	166108	0	0	6072.93		1	0	1
2351.86	375.963	1.38946	1.44515	1.04198	3.37141	2.57515	24.5163	27.8708	11.0148	166225	0	0	3831.75		1	1	1
1471.02	430.286	1.02548	1.22919	0.516309	3.16762	2.63376	10.6043	16.9509	3.28329	166865	6.13152	0.787568	0		1	1	1
1349.54	360.49	0.863191	1.259	0.915619	3.13019	2.55689	7.29779	18.1551	8.23416	166907	0	0	4905.16		1	1	1
1344.58	440.043	0.993865	1.32221	0.986996	3.12859	2.64349	9.85972	20.9995	9.70501	166930	0	0	6707		1	1	1
718.875	756.21	0.825027	2.51632	2.81921	2.85665	2.87864	6.68386	328.334	659.491	167122	11.5291	1.0618	5398.61		1	0	1
1076.95	459.746	0	1.25605	1.42489	3.0322	2.66252	0.205946	18.0323	26.6005	167147	0	0	7450.06		1	0	1
1531.45	666.681	1.26355	1.29632	0.453645	3.1851	2.82392	18.3465	19.7844	2.84213	168010	0	0	8977.76		1	1	1
1399.31	316.811	0.505134	1.14107	0.638749	3.14591	2.5008	3.19988	13.8377	4.3526	169083	0	0	3925.8		1	1	1
1801.74	525.591	1.36096	1.18762	0.24823	3.25569	2.72065	22.9596	15.4037	1.77105	169129	0	0	7415.32		1	1	1
975.642	311.347	0.879528	1.10162	1.2459	2.98929	2.49325	7.57753	12.6364	17.6157	169188	0	0	5520.71		1	1	1
2350.97	591.054	1.25155	1.29255	1.19342	3.37125	2.77163	17.8464	19.6133	15.6106	169498	0	0	0		1	1	1
1048.84	444.062	1.22786	1.12088	0.243991	3.02071	2.64744	16.8991	13.2094	1.75385	169866	0	0	6408.23		1	1	1
1288.76	385.961	1.2023	1.21217	1.25371	3.11017	2.58654	15.9333	16.2993	17.9354	169937	0	0	0		1	1	1
1412.3	357.602	0.928351	1.37623	1.46786	3.14993	2.5534	8.47913	23.7811	29.3671	169977	0	0	6341.05		1	1	1
1964.26	709.995	0.95741	1.17904	0.745626	3.2932	2.85126	9.06589	15.1023	5.56706	169997	0	0	0		1	1	1
1473.07	600.351	0.743467	1.27826	1.13332	3.16822	2.77841	5.53945	18.9783	13.5932	170787	0	0	0		1	1	1
1601.75	525.262	1.24114	1.40332	0.997616	3.2046	2.72038	17.4235	25.3114	9.94525	170867	0	0	3839.53		1	1	1
1352.07	372.863	1.14599	1.40792	0.509114	3.131	2.57155	13.9956	25.5812	3.22934	170973	0	0	5956.79		1	1	1
2523.2	1559.92	1.26867	1.19173	1.40345	3.40195	3.1931	18.5639	15.55	25.3189	171033	0	0	9998		1	1	1
1308.86	406.392	0.8207	1.41401	0.909723	3.11689	2.60895	6.61759	25.9427	8.12313	172463	0	0	6847.89		1	1	1
1559.1	532.731	0	1.20039	0.209167	3.19287	2.72651	0	15.8632	1.6187	172519	0	0	7950.28		1	0	1
1430.16	464.974	0.59529	0.71935	0.699984	3.15538	2.66743	3.93813	5.24022	5.01169	173726	1.13555	0.0552076	0		1	1	1
1070.78	264.853	0.27691	1.22429	0.345777	3.0297	2.423	1.89195	16.7605	2.21706	174000	0	0	5268.26		1	1	1
1388.44	478.927	0	1.13005	1.08435	3.14253	2.68027	0	13.4912	12.1437	174026	0	0	8308.17		1	0	1
2793.81	988.997	0.760299	1.29876	0.873791	3.4462	2.9952	5.75836	19.8956	7.47809	174051	0	0	0		1	1	1
1873.38	678.506	0.755981	1.27845	1.42434	3.27262	2.83155	5.70139	18.9868	26.5667	174126	0	0	9998		1	1	1
831.252	315.753	1.18468	0.454098	1.13848	2.91973	2.49935	15.2998	2.8451	13.7555	174470	0	0	8405.56		1	1	1
890.966	641.204	0.594619	1.82987	1.8521	2.94986	2.807	3.93205	67.5875	71.1375	175620	0	0	9998		1	0	1
1404.37	317.963	0	1.25487	1.11714	3.14748	2.50238	0	17.9834	13.096	175649	0	0	5501.55		1	0	1
1519.97	427.443	1.09102	1.33694	0.273192	3.18184	2.63088	12.3316	21.724	1.87582	176259	0	0	0		1	1	1
4982.46	2775.22	1.20931	1.59827	1.08066	3.69744	3.4433	16.1923	39.6522	12.0409	176333	0	0	0		0	0	0
526.338	685.2	0.667975	1.72121	1.8149	2.72126	2.83582	4.6556	52.6272	65.2985	177920	0	0	9998		1	0	1
409.673	389.461	0.459944	1.48484	1.50417	2.61244	2.59046	2.88366	30.5383	31.928	178115	0	0	6709.66		1	1	1
2217.34	654.386	1.08492	1.04037	1.21105	3.34583	2.81583	12.1596	10.9741	16.2573	178135	0	0	9998		1	1	1
1242.75	388.512	1.07163	1.32733	0.46658	3.09439	2.5894	11.7932	21.2488	2.92806	179241	0	0	8020.22		1	1	1
1345.33	611.485	1.11206	1.59464	1.74398	3.12883	2.78639	12.9436	39.3221	55.4606	179293	0	0	7144.94		1	0	1
3856.74	1320.02	1.07985	1.41137	0.436646	3.58622	3.12058	12.0184	25.7849	2.73304	179314	0	0	0		1	1	1
379.67	299.343	1.04032	2.20578	2.47937	2.57941	2.47617	10.973	160.613	301.56	181315	5.27691	0.72238	2748.33		1	0	1
1517.53	548.393	0.91713	1.27231	1.41416	3.18114	2.73909	8.26285	18.7204	25.9512	181344	0	0	6309.29		1	1	1
980.844	335.181	0.274682	1.00201	1.52251	2.9916	2.52528	1.88227	10.0464	33.3051	181381	0	0	4187.56		1	1	1
1981.74	555.789	0.652279	2.50143	2.88939	3.29705	2.74491	4.49034	317.269	775.164	181395	0	0	0		1	0	1
2921.91	1779.91	0	2.58472	2.89102	3.46567	3.2504	0.772541	384.348	778.074	181459	0	0	4051.75		1	0	1
1431.87	535.919	1.08524	1.22942	1.25744	3.1559	2.7291	12.1686	16.9598	18.0899	182441	0	0	0		1	1	1
1533.51	395.763	1.1869	1.37202	1.07369	3.18569	2.59743	15.378	23.5515	11.8493	183762	0	0	5174.02		1	1	1
1542.11	424.349	0.564633	1.05022	1.42054	3.18812	2.62772	3.66972	11.2259	26.3354	184964	0	0	5019		1	1	1
1376.11	337.871	0.611055	1.21932	1.27165	3.13865	2.52875	4.08372	16.57	18.6917	185316	0	0	0		1	1	1
508.02	64.8917	0.649824	1.82807	2.42587	2.70588	1.81219	4.46502	67.3089	266.603	186143	1.34084	0.127376	4472.42		0	0	0
438.634	55.1942	0.563372	0.82744	0.889017	2.6421	1.74189	3.65908	6.72109	7.74492	186274	0	0	4885.87		0	0	0
1050.42	475.851	0.998518	1.48576	1.6091	3.02136	2.67747	9.96594	30.6027	40.6534	186295	0	0	5540.95		1	1	1
2419.06	868.225	1.20865	1.55554	1.69419	3.38365	2.93863	16.1677	35.9366	49.4523	186357	0	0	9998		1	1	1
1057.6	463.19	1.22473	1.28349	1.29775	3.02432	2.66576	16.7776	19.2085	19.8495	186402	0	0	5177.29		1	1	1
404.421	596.377	0.733066	2.46406	2.77216	2.60683	2.77552	5.40836	291.109	591.776	186425	0	0	9096.26		1	0	1
1787.09	552.776	1.27855	1.16139	0.593058	3.25215	2.74255	18.9911	14.5006	3.91794	186460	0	0	0		1	1	1
193.787	64.8575	1.11233	0.904231	1.02382	2.28732	1.81196	12.9519	8.02104	10.5637	186475	15.6646	1.19492	5569.47		0	0	0
1799.23	463.985	0.810533	1.40462	1.24404	3.25509	2.6665	6.46447	25.3877	17.5406	186935	0	0	5736.62		1	1	1
1037.53	1013.71	0.846046	1.46825	1.20728	3.016	3.00591	7.0153	29.3935	16.117	186958	0	0	9998		1	1	1
2417.54	595.014	1.05093	1.36265	1.40536	3.38337	2.77453	11.2442	23.0489	25.4305	188304	0	0	6287.5		1	1	1
946.259	187.384	0.956426	1.37044	1.21877	2.97601	2.27273	9.04535	23.4663	16.549	188338	0	0	3656.24		1	1	1
224.793	295.606	1.03545	2.06321	2.42331	2.35178	2.47071	10.8506	115.668	265.039	188366	1.78778	0.252314	4739.32		1	0	1
1375.67	428.143	0.998864	1.44891	0.917068	3.13851	2.63159	9.97388	28.1134	8.26168	189551	0	0	0		1	1	1
1228.57	362.368	1.03396	1.57661	1.08892	3.0894	2.55915	10.8133	37.7237	12.2721	189579	0	0	3965.3		1	1	1
1951.03	892.092	0.99278	1.12532	0.913141	3.29026	2.95041	9.83514	13.345	8.18731	189835	0	0	0		1	1	1
101.652	427.738	1.30908	1.17983	0.819464	2.00712	2.63118	20.3742	15.1298	6.59879	189855	14.1076	1.14945	361.956		0	0	0
943.698	298.488	0.97126	1.35509	0.901863	2.97483	2.47493	9.35967	22.6514	7.97744	189867	0	0	6994.58		1	1	1
1616.38	445.224	1.11347	0.855867	0	3.20854	2.64858	12.9859	7.17574	0	189885	0	0	3624.41		1	0	1
2398.76	611.337	1.27033	1.40985	1.45666	3.37999	2.78628	18.635	25.6954	28.6196	189924	0	0	0		1	1	1
592.987	856.815	1.3586	2.47276	2.76359	2.77305	2.93289	22.8348	296.999	580.213	189945	40.6875	1.60946	9122.58		1	0	1
974.094	429.424	0.892034	1.16181	0.80107	2.9886	2.63289	7.79891	14.5148	6.32514	190714	0	0	6741.52		1	1	1
1313.93	437.614	1.01882	1.25162	1.0948	3.11857	2.64109	10.4428	17.8491	12.4393	190739	0	0	6196.42		1	1	1
1011.44	424.735	1.0957	1.11603	1.09418	3.00494	2.62812	12.4651	13.0626	12.4216	190769	0	0	5390.61		1	1	1
2411.84	750.64	1.28236	1.30516	0.962344	3.38235	2.87543	19.1585	20.191	9.16947	190816	0	0	7332.76		1	1	1
1726.99	605.03	1.07801	1.21405	1.28152	3.23729	2.78178	11.9678	16.37	19.1215	191333	0	0	4991.31		1	1	1
3813.95	1828.71	1.05337	1.5231	1.19859	3.58138	3.26214	11.3076	33.3501	15.7976	191356	0	0	9998		1	1	1
1923.35	976.951	1.26125	1.07883	1.41071	3.28406	2.98987	18.2496	11.9904	25.7458	191394	0	0	8647.44		1	1	1
2208.95	576.294	1.29641	1.38844	0.770854	3.34419	2.76064	19.7882	24.4591	5.90002	192694	0	0	0		1	1	1
2495.32	928.695	1.15951	1.44305	1.3286	3.39713	2.96787	14.4381	27.7362	21.3108	193107	0	0	0		1	1	1
359.86	587.948	1.38653	2.07542	2.42489	2.55613	2.76934	24.3519	118.965	266.003	193129	22.9482	1.36075	7303.26		1	0	1
1590.24	500.737	0.672002	1.35531	1.23593	3.20146	2.69961	4.69896	22.6624	17.2159	194785	0	0	4522.38		1	1	1
2004.01	802.079	0.814507	2.21581	2.53242	3.3019	2.90422	6.5239	164.366	340.74	194823	0	0	6022.68		1	0	1
1170.67	348.788	0	1.29583	0	3.06843	2.54256	0.897457	19.7621	0	195324	0	0	4384.83		1	0	1
122.597	24.6899	0.703662	1.202	0.735659	2.08848	1.39252	5.05431	15.9222	5.44075	196833	0	0	3096.16		0	0	0
1666.56	355.515	0.753705	1.06605	0.77698	3.22182	2.55086	5.67159	11.6426	5.98383	197470	0	0	4509.61		1	1	1
711.495	334.944	0.715385	0.969425	0.294719	2.85217	2.52497	5.1926	9.3202	1.97115	198676	0	0	9998		1	1	1
3902.66	1138.9	0.662629	1.17583	0.969203	3.59136	3.05648	4.59864	14.991	9.31543	198728	0	0	5488.85		1	1	1
3435.22	1694.41	1.28492	2.20861	2.45114	3.53595	3.22902	19.2717	161.661	282.579	199053	0	0	8672.62		1	0	1
368.906	71.0591	1.04457	1.33648	1.04588	2.56692	1.85162	11.0808	21.7009	11.1143	199844	6.41386	0.807119	3258.31		0	0	0
971.621	412.519	0.783298	1.24515	1.18613	2.9875	2.61544	6.07152	17.5855	15.3508	200391	0	0	7401.16		1	1	1
921.423	316.121	1.12967	1.4356	1.10772	2.96446	2.49985	13.4794	27.2647	12.8151	201640	0	0	5184.37		1	1	1
1904.73	579.173	0.846898	1.16675	0.888888	3.27983	2.76281	7.02907	14.6808	7.74262	201663	0	0	4990.34		1	1	1
1613.15	625.094	0	1.35421	1.20652	3.20767	2.79595	0	22.6055	16.0886	201690	0	0	5093		1	0	1
1782.37	397.702	1.15857	1.12084	0.875547	3.251	2.59956	14.4069	13.2081	7.5084	201729	0	0	4153.06		1	1	1
2914.49	2895.91	1.09374	1.37771	1.37389	3.46456	3.46178	12.409	23.862	23.6532	201760	0	0	0		1	1	1
313.729	598.369	0.79015	2.24042	2.52473	2.49656	2.77697	6.16808	173.95	334.758	203946	20.3547	1.30866	8173.23		1	0	1
889.304	268.448	0.61201	1.25195	0.983939	2.94905	2.42886	4.0927	17.8627	9.63694	204576	0	0	7515.25		1	1	1
1717.61	502.364	0.64679	1.31702	0	3.23492	2.70102	4.43394	20.7499	0.941308	204601	0	0	9529.79		1	0	1
901.641	396.423	1.40723	0.975881	0.870659	2.95503	2.59816	25.5405	9.45978	7.42435	204633	0	0	5464.82		1	1	1
1004.02	348.984	1.18562	1.3799	0.743929	3.00174	2.54281	15.3326	23.9828	5.54536	204670	0	0	0		1	1	1
2069.67	569.819	0.0250896	1.38986	1.14727	3.3159	2.75574	1.05947	24.5391	14.037	205559	0	0	9032.63		1	0	1
1678.79	514.78	0.687826	1.22947	1.13373	3.225	2.71162	4.87334	16.9619	13.6061	205602	0	0	8061.89		1	1	1
2480.09	2481.9	0.90563	2.34742	2.49835	3.39447	3.39478	8.04693	222.548	315.029	205644	0	0	3773.04		1	0	1
3232.25	821.163	1.23684	1.26106	1.13907	3.5095	2.91443	17.252	18.2414	13.7742	206642	0	0	0		1	1	1
806.378	230.477	0.39139	1.27789	1.33578	2.90654	2.36263	2.46258	18.9625	21.6661	208300	0	0	4291.64		1	1	1
1822.2	856.815	0.431879	1.36526	0.585876	3.2606	2.93289	2.70321	23.1876	3.85368	208343	0	0	8783.22		1	1	1
1726.13	535.23	1.1739	1.10905	0.858272	3.23707	2.72854	14.9244	12.8543	7.2156	208381	8.16572	0.911995	0		1	1	1
3083.65	662.441	1.06449	1.45773	1.12193	3.48907	2.82115	11.6009	28.6903	13.2413	208402	0	0	0		1	1	1
1844.9	483.665	1.3457	0.829532	0.959811	3.26597	2.68454	22.1667	6.75355	9.11614	208535	0	0	4039.17		1	1	1
1687.66	436.361	1.19703	1.31635	1.18233	3.22729	2.63985	15.741	20.7183	15.2172	208894	0	0	0		1	1	1
1270.64	415.992	1.00567	1.4845	0.965901	3.10402	2.61909	10.1314	30.514	9.24487	208985	0	0	0		1	1	1
1748.33	569.84	1.05243	1.32374	0.743532	3.24262	2.75575	11.2832	21.0735	5.54028	209090	0	0	9998		1	1	1
2001.73	802.087	1.11881	1.33437	1.14446	3.30141	2.90422	13.1466	21.5957	13.9464	209137	0	0	0		1	1	1
1699.1	584.283	0.725222	1.29574	1.05803	3.23022	2.76662	5.31156	19.7576	11.4296	210127	0	0	7170.45		1	1	1
2552.76	1175.38	0.756107	2.20441	2.51685	3.40701	3.07018	5.70305	160.108	328.74	210149	0	0	0		1	0	1
1225.22	293.771	1.12095	1.0278	0.103101	3.08822	2.46801	13.2113	10.6611	1.26795	211067	0	0	0		1	1	1
464.11	554.561	0.122466	2.31434	2.61088	2.66662	2.74395	1.32576	206.223	408.204	212187	0	0	6521.17		1	0	1
1083.22	356.8	0.725929	1.4276	0	3.03472	2.55243	5.32021	26.7668	0	212237	0	0	0		1	0	1
1489.64	663.924	0.967903	1.09971	0.854575	3.17308	2.82212	9.28759	12.5809	7.15443	213002	0	0	6834.52		1	1	1
1657.17	542.471	0.780403	1.11373	0.478399	3.21937	2.73438	6.03119	12.9936	3.00884	213061	0	0	0		1	1	1
1346.63	550.956	0.712113	1.33819	1.3206	3.12925	2.74112	5.15363	21.7867	20.922	213281	0	0	4962.9		1	1	1
1535.85	537.057	0.0719157	0.990686	1.11369	3.18635	2.73002	1.18009	9.78783	12.9924	213543	0	0	0		1	1	1
1221.9	365.209	0.485274	1.29976	1.29309	3.08703	2.56254	3.05685	19.9414	19.6378	213598	0	0	5546.33		1	1	1
1112.02	522.531	0	1.05202	1.07835	3.04611	2.71811	0	11.2725	11.977	214444	0	0	6839.93		1	0	1
187.333	139.636	1.14705	1.95861	2.22297	2.27261	2.145	14.0298	90.9098	167.097	214989	0	0	3996.26		1	0	1
1568.4	414.708	0.721288	1.30444	0.215606	3.19546	2.61774	5.26366	20.1576	1.64288	215322	0	0	4973.42		1	1	1
1213.81	370.527	0.79233	1.39616	0	3.08415	2.56882	6.19911	24.8975	0.672991	215352	0	0	6878		1	0	1
1057.09	457.862	0	1.29373	0.912143	3.02411	2.66073	0.794979	19.6665	8.16851	215383	0	0	4778.9		1	0	1
491.837	324.426	0.547267	1.60999	0.839237	2.69182	2.51112	3.52588	40.737	6.90617	215404	0	0	9998		1	1	1
978.936	729.302	0.227552	0.989627	0	2.99075	2.86291	1.6887	9.76399	0	215766	0	0	9998		1	0	1
1736.76	699.888	0.899827	1.23707	0.669359	3.23974	2.84503	7.94013	17.2613	4.67046	216394	0	0	9998		1	1	1
964.917	348.573	1.23726	1.42752	1.08794	2.98449	2.54229	17.2688	26.762	12.2445	216426	0	0	5282.9		1	1	1
1688.1	705.541	1.09191	2.39908	2.60865	3.2274	2.84852	12.3569	250.657	406.112	216495	0	0	0		1	0	1
1259.29	342.371	0	1.25471	0.994871	3.10013	2.5345	0	17.9768	9.8826	216512	0	0	6530.84		1	0	1
302.241	685.385	0.50193	2.48659	2.80468	2.48035	2.83593	3.17636	306.612	637.794	216530	9.42365	0.974219	0		1	0	1
1707.5	618.377	0.839512	1.52666	1.82354	3.23236	2.79125	6.91054	33.6245	66.6107	216553	0	0	0		1	0	1
2374.1	1021.9	0	2.34087	2.70445	3.3755	3.00941	0	219.217	506.348	216573	0	0	0		1	0	1
1734.72	427.449	0	1.13856	0.939087	3.23923	2.63088	0	13.7583	8.69134	216683	0	0	7019.09		1	0	1
521.189	337.656	1.15003	2.13273	2.44827	2.717	2.52847	14.1264	135.748	280.717	216724	14.3916	1.15811	5722.25		1	0	1
1497.87	414.719	1.11571	1.25135	1.33272	3.17547	2.61775	13.0529	17.8383	21.5142	217268	9.58536	0.981608	361.956		1	1	1
263.496	345.792	0.947701	2.18039	2.51982	2.42077	2.53881	8.86546	151.493	330.996	217413	4.39243	0.642705	8141.32		1	0	1
875.21	306.629	1.06719	1.57733	0	2.94211	2.48661	11.6732	37.7858	0.528181	218104	0	0	6343.39		1	0	1
1491.97	297.799	1.14648	0.418009	1.09031	3.17376	2.47392	14.0115	2.61824	12.3115	218129	0	0	0		1	1	1
1972.85	686.959	0.857216	1.27439	0.857045	3.29509	2.83693	7.19808	18.8099	7.19523	218167	0	0	7507.76		1	1	1
1883.2	655.11	1.03494	1.24746	1.03995	3.2749	2.81631	10.8377	17.6792	10.9636	218420	0	0	9998		1	1	1
1175.22	411.399	0.73053	1.18278	0.645724	3.07012	2.61426	5.37688	15.2327	4.42307	220039	0	0	4881.51		1	1	1
153.146	300.543	1.21615	1.96437	2.35529	2.18511	2.47791	16.4496	92.1232	226.616	220111	9.94371	0.997549	7938.61		1	0	1
1316.1	583.821	0.594645	1.42039	1.35666	3.11929	2.76628	3.93229	26.3266	22.7334	220372	0	0	0		1	1	1
1407.99	569.121	0.66763	1.38688	1.10465	3.1486	2.7552	4.65189	24.3714	12.7246	220400	0	0	0		1	1	1
1704.67	662.657	0.970219	1.20274	0.283056	3.23164	2.82129	9.33726	15.9493	1.91892	220672	0	0	9998		1	1	1
881.705	463.035	0.941867	1.27814	1.02065	2.94532	2.66561	8.74716	18.9734	10.4869	220817	0	0	6962.93		1	1	1
2336	980.623	0.161918	2.10006	2.47604	3.36847	2.9915	1.45184	125.911	299.252	221440	0	0	9998		1	0	1
1895.66	548.015	0.861775	1.32592	0.980421	3.27776	2.73879	7.27402	21.1795	9.55918	222514	0	0	0		1	1	1
1966.14	562.383	1.49728	1.60257	1.63295	3.29361	2.75003	31.4254	40.047	42.9485	222569	26.9512	1.43058	2314.77		1	1	1
2465.56	676.289	0.948971	1.28163	1.28004	3.39192	2.83013	8.89142	19.1264	19.0562	222605	0	0	5442.12		1	1	1
2428.13	1022.6	0.845069	1.61052	1.09283	3.38527	3.0097	6.99952	40.7864	12.3832	222626	0	0	0		1	1	1
106.214	37.7777	1.18656	0	1.19019	2.02618	1.57723	15.3658	0	15.495	222881	12.0036	1.07931	3034.78		0	0	0
1791.99	471.949	0.259415	1.27065	1.15121	3.25334	2.67389	1.81725	18.6486	14.1648	223754	0	0	5296.18		1	1	1
355.494	48.3344	1.19364	1.14293	1.14605	2.55083	1.68426	15.6184	13.8973	13.9975	224063	8.78945	0.943962	4383.01		0	0	0
1722.25	440.179	0.837234	1.24908	1.31459	3.2361	2.64363	6.87438	17.7451	20.6345	224103	0	0	4513.18		1	1	1
1213.18	401.026	1.16967	1.19671	1.23508	3.08392	2.60317	14.78	15.7294	17.1821	224135	7.37111	0.867533	0		1	1	1
1768.06	474.16	0	1.15302	0.823818	3.2475	2.67593	0	14.224	6.66527	224723	0	0	5103.01		1	0	1
1527.82	363.207	0.312798	1.33364	1.03197	3.18407	2.56015	2.05493	21.5594	10.7638	225039	0	0	8596.89		1	1	1
1044.93	468.128	1.16098	1.48809	1.16901	3.01909	2.67037	14.487	30.7671	14.7575	225063	0	0	9998		1	1	1
2033.24	591.71	0.925224	1.32204	1.19626	3.30819	2.77211	8.4183	20.9914	15.713	225085	0	0	7479.03		1	1	1
3931.32	2313.84	1.26111	1.4407	0.921653	3.59454	3.36433	18.2435	27.5866	8.34935	225173	0	0	0		1	1	1
1161.33	290.177	1.10773	0.963489	0.659425	3.06495	2.46266	12.8154	9.19367	4.56484	226491	0	0	4777.57		1	1	1
1644.92	386.76	0.968913	1.42543	1.26059	3.21614	2.58744	9.30921	26.6333	18.2218	226522	0	0	9998		1	1	1
249.86	675.754	1.02535	2.39391	2.64871	2.3977	2.82979	10.601	247.693	445.355	226553	11.3156	1.05368	8632.32		1	0	1
1364.41	1201.43	0.696973	2.20944	2.46048	3.13494	3.0797	4.97706	161.97	288.722	226577	0	0	9998		1	0	1
1134.56	636.095	0.717611	1.51287	0.448315	3.05483	2.80352	5.21928	32.5738	2.80747	227717	0	0	0		1	1	1
1486.32	429.608	0.714984	1.07828	1.24819	3.17211	2.63307	5.18781	11.975	17.7088	227767	0	0	7264.55		1	1	1
1535.25	507.154	0.595023	0.787481	1.06298	3.18618	2.70514	3.93571	6.13028	11.5606	227787	0	0	9998		1	1	1
1654.48	603.276	0.776478	1.2636	1.27251	3.21866	2.78052	5.97692	18.3484	18.729	227815	0	0	9998		1	1	1
1479.68	443.255	1.2443	1.09719	1.11346	3.17017	2.64665	17.551	12.508	12.9855	228613	0	0	6689.66		1	1	1
3740.87	858.763	0.897316	1.33246	1.25531	3.57297	2.93387	7.89434	21.5011	18.0017	228681	0	0	0		1	1	1
1929.87	652.19	0.986157	2.30112	2.62919	3.28553	2.81437	9.68627	200.041	425.785	228859	0	0	0		1	0	1
1607.54	465.474	0.938146	1.06053	1.27838	3.20616	2.6679	8.67254	11.4956	18.9836	229832	0	0	3922.78		1	1	1
1680.12	618.115	0.724796	1.1076	1.01973	3.22534	2.79107	5.30635	12.8116	10.4648	229858	0	0	9475.46		1	1	1
1893.08	414.931	0.874987	1.41454	1.06398	3.27717	2.61798	7.49872	25.9741	11.5873	229884	0	0	8984.85		1	1	1
1282.45	427.928	1.11828	1.25375	1.21802	3.10804	2.63137	13.1306	17.9369	16.5204	230224	0	0	0		1	1	1
382.777	592.096	1.20393	2.19464	2.43733	2.58295	2.77239	15.993	156.544	273.735	230516	2.77773	0.44369	5650.89		1	0	1
197.085	337.944	1.05684	2.00024	2.3874	2.29465	2.52884	11.3982	100.056	244.006	230622	9.58447	0.981568	9998		1	0	1
1062.86	371.882	0.811808	1.06094	0	3.02647	2.57041	6.48348	11.5064	0.993152	230674	0	0	7572.87		1	0	1
1753.04	799.683	0.350928	2.41927	2.63026	3.24379	2.90292	2.24351	262.585	426.835	230698	0	0	5693.05		1	0	1
1441.72	330.953	0	1.24259	1.01425	3.15888	2.51977	0	17.482	10.3337	230733	0	0	5875.67		1	0	1
1764.39	389.602	0.950484	1.3674	1.42989	3.24659	2.59062	8.92244	23.3022	26.9086	230776	0	0	9864.66		1	1	1
3342.64	1486.35	1.31927	1.33133	1.25773	3.52409	3.17212	20.8578	21.4451	18.1021	230814	0	0	9998		1	1	1
3176.99	919.776	1.36767	1.83453	2.28683	3.50202	2.96368	23.3169	68.3175	193.567	230891	0	0	7241.01		1	0	1
354.745	349.103	0	2.57728	3.0548	2.54992	2.54295	0	377.814	1134.49	232424	12.3149	1.09043	9998		1	0	1
1308.32	366.905	0	1.47058	1.07624	3.11671	2.56455	0	29.5515	11.9191	232759	0	0	4787.28		1	0	1
1337.25	399.829	0.765184	1.31387	0.99802	3.12621	2.60187	5.8235	20.6	9.95452	232787	0	0	4461.11		1	1	1
1378.53	368.168	1.04332	1.24065	1.27606	3.13942	2.56605	11.0489	17.4038	18.8826	232835	0	0	5208.25		1	1	1
157.726	990.889	1.37881	2.45551	2.69447	2.1979	2.99603	23.9224	285.435	494.844	233719	13.5839	1.13302	9998		0	0	0
705.481	453.177	0.795953	2.61356	2.97713	2.84849	2.65627	6.25104	410.732	948.701	234561	11.9533	1.07749	5510.82		1	0	1
2063.22	519.503	0.999732	1.34666	1.24357	3.31455	2.71559	9.99384	22.2158	17.5215	234599	0	0	5686.21		1	1	1
578.552	487.503	1.12085	2.19762	2.47891	2.76234	2.68798	13.2084	157.624	301.24	234644	17.7527	1.24926	2314.77		1	0	1
2442.09	756.091	1.24489	1.37717	1.32254	3.38776	2.87857	17.5747	23.8325	21.0153	235789	0	0	9998		1	1	1
103.791	11.9231	1.07414	1.37349	1.07358	2.01616	1.07639	11.8614	23.6315	11.8462	236108	11.6083	1.06477	7570.06		0	0	0
615.886	944.125	1.05436	2.55677	2.75996	2.7895	2.97503	11.3335	360.391	575.39	236642	4.80613	0.681795	6714.01		1	0	1
993.832	281.019	1.06703	1.3319	1.01055	2.99731	2.44873	11.669	21.4734	10.2458	236929	0	0	5298.42		1	1	1
1139.71	272.091	1.17198	1.11714	1.23303	3.05679	2.43471	14.8586	13.0962	17.1012	236975	0	0	4037.55		1	1	1
1478.8	640.847	1.11099	1.16728	0.777486	3.16991	2.80675	12.9118	14.6987	5.99082	237024	0	0	6218.49		1	1	1
372.206	566.713	0	1.66155	1.7556	2.57078	2.75336	0.148304	45.8722	56.9639	237070	0	0	7819		1	0	1
1871.63	775.906	1.26007	2.28271	2.51854	3.27222	2.88981	18.2	191.74	330.021	237122	0	0	0		1	0	1
1519.75	551.377	1.41599	1.17848	1.21588	3.18177	2.74145	26.0607	15.0827	16.4393	237986	0	0	5360.94		1	1	1
1689.3	495.252	0.700309	1.44463	0.75774	3.22771	2.69483	5.01544	27.8376	5.72453	238009	0	0	9998		1	1	1
1224.1	346.332	0.87409	1.19803	0.945718	3.08782	2.53949	7.48325	15.7772	8.82506	238975	0	0	6483.44		1	1	1
3701.45	1091.09	1.15506	1.39455	1.33612	3.56837	3.03786	14.2909	24.8056	21.6828	239028	0	0	0		1	1	1
1947.58	641.359	1.20646	1.06973	0.99056	3.28949	2.8071	16.0863	11.7416	9.78497	239266	0	0	5346.3		1	1	1
2694	777.818	1.36322	1.25614	1.41037	3.4304	2.89088	23.079	18.0362	25.7259	239310	0	0	0		1	1	1
3618.16	903.231	1.35851	1.21809	1.40019	3.55849	2.9558	22.8304	16.5229	25.1297	239345	1.27648	0.106014	4072.33		1	1	1
828.058	774.965	0.825585	2.37279	2.70169	2.91806	2.88928	6.69244	235.935	503.14	240852	9.01008	0.954729	3574.27		1	0	1
1537.44	555.823	0.875905	1.18948	1.27073	3.1868	2.74494	7.51459	15.4697	18.6521	240869	0	0	9714.69		1	1	1
1767.25	536.859	1.09757	1.30016	0.905551	3.2473	2.72986	12.5189	19.9598	8.04547	240891	0	0	6300.07		1	1	1
1743.01	826.623	1.0429	0.966685	0.617695	3.2413	2.91731	11.0383	9.26159	4.14663	240923	0	0	4567.71		1	1	1
1239.24	314.046	0.959346	1.21766	0.34101	3.09316	2.49699	9.10639	16.5066	2.19285	241557	0	0	3504.01		1	1	1
1121.67	547.79	0.338555	1.25437	1.09703	3.04986	2.73861	2.18049	17.9627	12.5036	241658	0	0	6597.44		1	1	1
1871.42	467.874	1.09291	1.41427	0.867625	3.27217	2.67013	12.3853	25.9579	7.37267	241692	0	0	4500.19		1	1	1
1004.75	547.28	1.10741	1.16441	0.990739	3.00206	2.73821	12.8058	14.6021	9.78902	241711	0	0	6700.65		1	1	1
1989.73	1351.6	1.37403	1.23845	1.08129	3.29879	3.13085	23.6608	17.3161	12.0583	241747	0	0	0		1	1	1
746.933	363.495	0	0.809956	0.676166	2.87328	2.5605	0	6.45589	4.74423	243197	0	0	7897.06		1	0	1
1853.84	472.962	0.873753	1.24083	0.960053	3.26807	2.67483	7.47744	17.4112	9.12123	243805	0	0	0		1	1	1
2414.73	735.974	1.40124	1.42647	0.988989	3.38287	2.86686	25.1906	26.6977	9.74965	243834	0	0	0		1	1	1
1661.27	435.63	1.17234	1.3353	0.979531	3.22044	2.63912	14.8709	21.6421	9.53962	243907	0	0	6846.96		1	1	1
1319.43	415.02	1.27723	0.875655	1.19585	3.12039	2.61807	18.9333	7.51025	15.6981	244024	0	0	0		1	1	1
1236.94	312.178	1.16627	1.32825	1.04729	3.09235	2.4944	14.6647	21.2934	11.1503	244048	0	0	4542.14		1	1	1
1691.91	463.678	1.28862	1.27024	0.542488	3.22838	2.66622	19.4366	18.631	3.48729	244393	0	0	4813.09		1	1	1
1733.71	397.104	0.124423	1.28917	1.06562	3.23898	2.5989	1.33175	19.4614	11.631	244416	0	0	5284.39		1	1	1
157.375	455.295	1.13253	2.09374	2.43254	2.19694	2.65829	13.5684	124.09	270.732	244437	10.0132	1.00057	0		1	0	1
2076.02	714.708	0.304523	1.08907	1.0707	3.31723	2.85413	2.01615	12.2765	11.768	244535	0	0	5230.8		1	1	1
2525.74	654.14	0.845761	1.14654	1.25533	3.40239	2.81567	7.01069	14.0133	18.0025	244819	0	0	6141.28		1	1	1
1481.58	434.749	0.824173	1.14085	0.953649	3.17073	2.63824	6.67073	13.831	8.9877	245462	0	0	5768.61		1	1	1
441.841	49.518	0	2.15293	2.74115	2.64527	1.69476	0.937115	142.21	551.001	245593	0	0	4455.78		0	0	0
1606.57	475.099	1.0599	1.11125	1.07099	3.2059	2.67678	11.479	12.9196	11.7758	245817	0	0	0		1	1	1
116.54	467.985	0	2.24034	2.58068	2.06647	2.67023	0	173.918	380.783	246710	0	0	9998		0	0	0
205.107	731.192	0	2.30515	2.63738	2.31198	2.86403	0	201.907	433.893	246718	0	0	9998		1	0	1
1543.54	393.412	0.458968	1.17791	0.834631	3.18852	2.59485	2.87719	15.0629	6.83331	247161	0	0	0		1	1	1
1567.43	664.315	0	1.30554	1.1017	3.19519	2.82237	0	20.2089	12.6387	247191	0	0	9998		1	0	1
440.933	675.244	0.803713	2.35243	2.59332	2.64437	2.82946	6.36374	225.128	392.035	247450	0	0	7495.78		1	0	1
3507.99	1452.17	1.04165	1.37589	1.26366	3.54506	3.16202	11.0065	23.7625	18.3512	247501	0	0	5781.52		1	1	1
1840.64	1029.74	0.858916	1.15021	1.47147	3.26497	3.01273	7.2263	14.1322	29.612	247523	0	0	9998		1	1	1
2286.03	1038.53	1.14334	1.35354	1.56258	3.35908	3.01642	13.9104	22.5706	36.5241	247554	0	0	9998		1	1	1
914.495	311.417	0	1.37819	1.31091	2.96118	2.49334	0.696851	23.8887	20.4602	249565	0	0	4677.89		1	0	1
2935.34	702.734	0.608894	1.23148	0.953133	3.46766	2.84679	4.06344	17.0404	8.97703	249592	0	0	5135.11		1	1	1
1427.4	694.15	1.12458	1.17995	0.968517	3.15455	2.84145	13.3225	15.1339	9.30072	249834	0	0	0		1	1	1
2735.77	1275.54	0.814575	1.28901	1.18551	3.43708	3.1057	6.52491	19.4539	15.3287	249884	0	0	9998		1	1	1
1193.65	284.702	0.822265	1.07757	0	3.07688	2.45439	6.64148	11.9556	0.667219	250924	2.07489	0.316996	0		1	0	1
444.983	1301.23	0	2.51503	2.78134	2.64834	3.11436	0	327.366	604.417	251292	0	0	9998		1	0	1
465.374	687.399	0.863271	2.26073	2.58185	2.6678	2.83721	7.29913	182.278	381.812	251378	0	0	9998		1	0	1
1855.97	471.757	0.517926	1.1826	1.13982	3.26857	2.67372	3.29554	15.2265	13.7981	251403	0	0	0		1	1	1
1680.9	859.577	1.10164	2.46235	2.78534	3.22554	2.93428	12.6369	289.971	610.009	251420	0	0	0		1	0	1
3111.67	1588.14	1.18842	1.67079	1.54095	3.49299	3.20089	15.4318	46.8584	34.7497	251709	0	0	0		1	1	1
988.041	342.338	0.912503	1.26068	1.18946	2.99478	2.53445	8.17529	18.2257	15.469	252610	0	0	0		1	1	1
2126.81	746.541	0.997786	1.45779	0.957487	3.32773	2.87305	9.94916	28.6938	9.06748	252651	0	0	9998		1	1	1
1793.04	560.202	0.85217	1.31441	1.15896	3.25359	2.74834	7.11492	20.6257	14.4197	252843	0	0	9998		1	1	1
462.764	32.7538	0	2.00956	2.68956	2.66536	1.51526	0	102.227	489.279	253227	0	0	2882.58		0	0	0
109.945	2.46791	0	1.13301	0	2.04118	0.392329	0.219694	13.5836	0	253789	0	0	3391.25		0	0	0
1414.07	394.281	1.22526	1.0297	0.298742	3.15047	2.59581	16.7981	10.7077	1.98949	253815	0	0	0		1	1	1
1895.41	585.284	1.2261	1.3021	0	3.2777	2.76737	16.8306	20.0493	0	254492	0	0	5838.86		1	0	1
1759.31	509.798	0.879037	0.967269	1.06647	3.24534	2.7074	7.56898	9.27404	11.6538	254529	0	0	0		1	1	1
1702.35	428.909	0.95344	1.29738	1.11514	3.23105	2.63236	8.98339	19.8325	13.0359	254816	0	0	3995.23		1	1	1
1966.62	421.564	1.11288	1.07183	0.140775	3.29372	2.62486	12.9681	11.7986	1.38285	254960	0	0	5013.68		1	1	1
1292.91	476.414	1.28619	1.52362	1.03213	3.11157	2.67798	19.3283	33.3903	10.7679	254987	0	0	5223.88		1	1	1
1488.62	640.131	0.776446	1.28283	1.0761	3.17278	2.80627	5.97649	19.1792	11.9151	255013	0	0	8012.58		1	1	1
1436.16	868.509	0.474152	1.3903	1.10631	3.1572	2.93877	2.97956	24.5643	12.7736	255040	0	0	6107.99		1	1	1
1563.17	326.121	0.993764	1.48033	0.852276	3.19401	2.51338	9.85744	30.2224	7.11665	255494	0	0	5068.94		1	1	1
737.408	343.123	0.63706	1.13071	1.13679	2.86771	2.53545	4.33571	13.5116	13.7022	255537	0	0	5488.06		1	1	1
2811.75	1015.57	0.999685	1.04933	1.13295	3.44898	3.00671	9.99274	11.203	13.5815	255563	0	0	5110.64		1	1	1
2163.41	1245.38	1.33818	1.35282	1.34593	3.33514	3.0953	21.7862	22.5329	22.1783	255593	0	0	0		1	1	1
1991.79	740.205	0.046583	1.37207	1.35272	3.29924	2.86935	1.11323	23.5541	22.5278	256726	0	0	9998		1	1	1
2369.29	1492.85	0.797265	2.58027	2.6978	3.37462	3.17402	6.26996	380.426	498.652	256761	0	0	4017.64		1	0	1
442.728	659.934	0.770284	2.36775	2.73374	2.64614	2.8195	5.89228	233.212	541.678	258087	2.99732	0.476733	7355.46		1	0	1
971.023	388.477	1.01124	1.25082	0.960014	2.98723	2.58937	10.2621	17.8165	9.12041	259250	0	0	0		1	1	1
1259.6	409.555	1.09283	1.18388	1.13225	3.10023	2.61231	12.3833	15.2715	13.5597	259923	0	0	9103.21		1	1	1
2080.4	1218.8	1.0332	1.18172	1.05405	3.31815	3.08593	10.7945	15.1955	11.3252	259953	0	0	0		1	1	1
1637.69	393.932	1.22926	1.46116	1.37751	3.21423	2.59542	16.9537	28.9178	23.851	260151	0	0	7218.73		1	1	1
2249.21	976.551	1.09835	1.0976	1.01807	3.35203	2.98969	12.5417	12.5198	10.4249	260627	0	0	0		1	1	1
1213.59	609.538	1.21774	1.04268	1.14975	3.08407	2.785	16.5096	11.0326	14.1173	260667	0	0	9998		1	1	1
1829.05	577.184	1.18381	1.42232	1.32385	3.26222	2.76131	15.269	26.4437	21.0789	260701	0	0	5465.33		1	1	1
1501.78	498.182	1.18058	1.13204	0.949393	3.17661	2.69739	15.156	13.5531	8.90007	261140	0	0	4309.13		1	1	1
390.083	1016.43	1.17978	2.67699	3.0152	2.59116	3.00708	15.1278	475.325	1035.63	261190	12.773	1.10629	9998		1	0	1
1029.96	428.416	0.977665	1.10685	1.03842	3.01282	2.63187	9.49872	12.7895	10.925	262031	0	0	7381.71		1	1	1
1674.85	489.533	1.25435	1.1712	1.26243	3.22398	2.68978	17.9617	14.8321	18.2991	262731	0	0	5870.93		1	1	1
2036.77	585.949	1.32195	1.29463	0.269995	3.30894	2.76786	20.9872	19.7072	1.86207	262766	0	0	4900.26		1	1	1
1636.61	1171.87	1.24234	1.95291	1.58129	3.21395	3.06888	17.4721	89.7241	38.1321	263097	0	0	3667.86		1	1	1
723.403	410.667	1.02615	1.4172	1.12456	2.85938	2.61349	10.6207	26.1335	13.3216	263318	0	0	8702.27		1	1	1
1891.23	711.853	1.36381	1.19429	0.613929	3.27675	2.85239	23.1103	15.6418	4.11083	264738	0	0	9998		1	1	1
1112.44	371.067	1.13358	1.09228	0.674766	3.04628	2.56945	13.6014	12.3674	4.72896	264769	0	0	5463.51		1	1	1
367.212	612.24	1.09416	2.30311	2.52518	2.56492	2.78692	12.4211	200.96	335.106	265058	27.493	1.43922	9998		1	0	1
1965.98	662.112	0.26454	1.43256	1.21413	3.29358	2.82093	1.83882	27.0744	16.3732	265077	0	0	0		1	1	1
820.034	528.875	0.583398	2.57078	2.75039	2.91383	2.72335	3.83175	372.202	562.841	265098	7.37654	0.867853	4111.1		1	0	1
2322.76	695.574	1.28771	1.26228	1.16453	3.366	2.84234	19.3959	18.2928	14.6061	265121	0	0	0		1	1	1
1542.95	405.561	1.27721	1.20409	1.26706	3.18835	2.60806	18.9324	15.9987	18.4954	265679	0	0	5591.43		1	1	1
1369.96	447.412	0.642781	0.879878	1.27493	3.13671	2.65071	4.3932	7.58364	18.8335	265705	0	0	7263.51		1	1	1
1522.44	583.187	1.31584	2.00069	2.19117	3.18254	2.76581	20.6937	100.16	155.301	265741	0	0	9998		1	0	1
107.337	260.662	0.774597	2.43204	2.87535	2.03075	2.41608	5.9511	270.418	750.492	265777	22.9401	1.36059	9998		0	0	0
437.202	435.014	0.268697	1.54655	1.38447	2.64068	2.6385	1.85651	35.2009	24.2367	266518	0	0	9156.55		1	1	1
1351.47	451.97	1.1786	1.93102	2.29698	3.13081	2.65511	15.087	85.3131	198.142	266558	0	0	4811.05		1	0	1
1393.02	475.152	0.925327	1.32314	0.690497	3.14396	2.67683	8.42029	21.0447	4.9034	266826	0	0	3866.64		1	1	1
3358.18	898.02	0.515658	1.21002	1.08584	3.5261	2.95329	3.27837	16.2189	12.1854	266872	0	0	3801.51		1	1	1
1754.03	525.507	1.22968	1.47146	1.34792	3.24404	2.72058	16.97	29.6113	22.2804	267402	0	0	0		1	1	1
313.667	1043.53	0.80104	2.60183	2.85446	2.49647	3.0185	6.32471	399.788	715.26	267441	12.8437	1.10869	6067.93		1	0	1
1643.88	1561.42	1.02938	2.55176	2.8953	3.21587	3.19352	10.6999	356.25	785.782	267499	9.76113	0.9895	3079.06		1	0	1
1502.12	445.999	0.548208	1.36851	0.627182	3.1767	2.64933	3.53353	23.3622	4.2382	267913	0	0	9998		1	1	1
1199.6	401.084	1.10372	1.19154	1.00764	3.07904	2.60324	12.6976	15.5431	10.1775	268965	0	0	6189.33		1	1	1
1162.75	357.064	0.0805006	1.09968	0.841374	3.06549	2.55275	1.20365	12.5801	6.94023	269490	0	0	6024.17		1	1	1
1132.71	300.669	1.00017	1.21144	0.663617	3.05412	2.47809	10.004	16.2721	4.60911	270505	7.48412	0.87414	1012.9		1	1	1
1549.8	590.095	0.790628	1.3163	1.32244	3.19028	2.77092	6.17488	20.7158	21.0105	270590	0	0	6899.29		1	1	1
1573.16	428.998	1.02272	1.31601	1.33172	3.19677	2.63245	10.5372	20.7021	21.4646	270614	0	0	0		1	1	1
338.409	585.37	1.0804	2.30864	2.72837	2.52944	2.76743	12.0337	203.535	535.015	270632	21.7805	1.33807	7416.51		1	0	1
529.373	349.029	1.06693	1.93926	1.96796	2.72376	2.54286	11.6661	86.9486	92.8874	270783	0	0	3216.58		1	0	1
2084.19	656.503	1.27418	1.21921	0.867668	3.31894	2.81724	18.8008	16.5659	7.3734	271228	0	0	5960.38		1	1	1
1058.05	195.812	1.22682	1.34295	0.354509	3.02451	2.29184	16.8585	22.0266	2.26209	272051	0	0	4618.41		1	1	1
1237.67	309.757	1.29697	1.17493	1.19927	3.09261	2.49102	19.8139	14.9599	15.8223	273918	14.9589	1.1749	1012.9		1	1	1
1197.36	386.16	1.10409	1.20899	1.05138	3.07822	2.58677	12.7082	16.1805	11.256	274486	0	0	0		1	1	1
1502.49	455.79	0	1.28523	0	3.17681	2.65877	0.936455	19.2853	0.911578	274510	0	0	9881		1	0	1
1171.29	367.649	1.06593	1.2306	1.0586	3.06866	2.56543	11.6395	17.0059	11.4445	275371	0	0	4795.37		1	1	1
2239.68	765.712	1.28558	1.47151	1.17298	3.35019	2.88407	19.3011	29.6151	14.8928	275424	0	0	0		1	1	1
996.653	1561.97	1.16595	2.60011	2.86058	2.99854	3.19367	14.6539	398.206	725.405	276047	55.9932	1.74814	9998		1	0	1
1528.22	387.766	1.02074	1.33905	0.931061	3.18419	2.58857	10.4891	21.8298	8.53221	276074	0	0	5232.54		1	1	1
1266.86	281.505	1.01808	1.12723	0.394476	3.10273	2.44949	10.4252	13.4037	2.48014	276641	0	0	4143.26		1	1	1
3297.39	1114.99	1.10397	1.33955	0.951222	3.51817	3.04727	12.705	21.855	8.93762	276867	0	0	0		1	1	1
1406.19	413.731	1.2069	1.18803	0.601248	3.14805	2.61672	16.1028	15.4181	3.99253	277564	0	0	5379.65		1	1	1
1526.61	470.158	0.944755	1.14598	1.45631	3.18373	2.67224	8.80552	13.9951	28.5963	277601	0	0	8764.41		1	1	1
2631.21	1330.4	1.05895	2.19085	2.39566	3.42016	3.12398	11.4539	155.186	248.691	277627	0	0	3660.3		1	0	1
1558.36	552.35	1.19008	1.02935	1.35623	3.19267	2.74221	15.491	10.6993	22.7106	278948	0	0	0		1	1	1
1400.36	547.594	0.847409	1.67959	1.93888	3.14624	2.73846	7.03735	47.8178	86.8711	278979	0	0	5063.46		1	0	1
920.702	107.42	1.0869	1.09134	0.823604	2.96412	2.03109	12.2151	12.3407	6.66199	279753	0	0	3949.5		1	1	1
1134.86	403.196	1.18953	1.38163	0.34106	3.05494	2.60552	15.4715	24.0786	2.19311	279930	0	0	8096.71		1	1	1
771.939	302.999	1.12579	1.43031	1.05812	2.88758	2.48144	13.3596	26.9343	11.4318	279953	0	0	5490.51		1	1	1
2184.55	760.81	1.41891	1.32382	1.17753	3.33936	2.88128	26.237	21.0774	15.0498	279984	0	0	8795.2		1	1	1
1383.76	490.067	1.0776	1.37215	1.11937	3.14106	2.69026	11.9563	23.5589	13.1635	280001	0.440488	0	6924.3		1	1	1
2273.01	4974.64	1.3151	1.51495	1.43479	3.3566	3.69676	20.6586	32.73	27.2139	280024	0	0	9998		0	0	0
1118.25	214.925	0.870775	1.10842	1.28103	3.04854	2.33229	7.42634	12.8356	19.0997	280869	0	0	4133.08		1	1	1
1224.13	269.279	0	1.46418	1.23214	3.08783	2.4302	0	29.1194	17.0664	282071	0	0	3492.05		1	0	1
1077.44	316.662	0.982737	0.929336	0.889167	3.03239	2.5006	9.61029	8.49837	7.7476	282111	0	0	5766.97		1	1	1
1220.12	372.209	0.601428	1.18122	1.04072	3.0864	2.57079	3.99418	15.1783	10.9829	282139	0	0	5665.53		1	1	1
1399.15	541.055	0.852456	1.16031	1.2902	3.14586	2.73324	7.11961	14.4648	19.5073	282189	0	0	9432.02		1	1	1
429.951	9.08127	0	1.11267	1.05905	2.63342	0.958147	0.332796	12.9619	11.4564	282798	0	0	3096.3		0	0	0
995.887	934.953	1.09909	1.47285	1.39879	2.99821	2.97079	12.5628	29.7067	25.049	283491	0	0	0		1	1	1
1183.76	367.632	0.950495	1.11246	1.20686	3.07326	2.56541	8.92267	12.9558	16.1011	283538	0	0	7749.74		1	1	1
1543.16	433.006	0	1.41205	1.38184	3.18841	2.63649	0	25.8253	24.0902	283977	0	0	8408.95		1	0	1
1064.42	362.233	1.13117	1.12565	1.31738	3.02711	2.55899	13.5261	13.3551	20.7671	284001	0	0	7398.08		1	1	1
1439.52	737.393	1.15072	2.38291	2.77761	3.15822	2.8677	14.1488	241.496	599.256	284057	0	0	4970.48		1	0	1
1409.44	509.154	1.15432	1.09049	0.397151	3.14905	2.70685	14.2666	12.3165	2.49546	284155	0	0	0		1	1	1
2758.47	1455.42	0.781934	0.941197	0.775067	3.44067	3.16299	6.05249	8.73367	5.95754	284194	0	0	7071.06		1	1	1
1875.68	716.289	1.02698	1.23278	0.73584	3.27316	2.85509	10.6409	17.0913	5.44302	284224	0	0	6385.83		1	1	1
1610.97	603.645	1.20725	1.32927	1.16906	3.20709	2.78078	16.1158	21.3435	14.7592	284247	0	0	9998		1	1	1
288.947	587.839	0.933029	2.5089	2.7474	2.46082	2.76926	8.57096	322.775	558.99	284715	17.7521	1.24925	7737.78		1	0	1
2340.56	1063.55	0.48532	1.5852	0.925752	3.36932	3.02676	3.05717	38.4768	8.42854	285821	0	0	5559.42		1	1	1
306.226	1186.64	1.34471	2.48986	2.80818	2.48604	3.07432	22.1161	308.932	642.953	286096	0.421977	0	8865.94		1	0	1
1504.94	436.66	0.299294	1.28112	1.04029	3.17752	2.64014	1.99202	19.1038	10.972	286589	0	0	9998		1	1	1
1216.04	364.331	0.603762	1.18141	1.01735	3.08495	2.5615	4.01571	15.1847	10.4076	286615	0	0	5609.9		1	1	1
1208.75	1341.03	0	2.51224	2.75931	3.08234	3.12744	0	325.264	574.528	286658	0	0	9579.14		1	0	1
126.457	164.988	0.0133241	1.26178	0.719807	2.10194	2.21745	1.03116	18.2717	5.24574	287094	0	0	4438.39		0	0	0
997.448	118.644	0.99403	1.38814	0.737741	2.99889	2.07424	9.86348	24.4419	5.46689	287783	0	0	0		1	1	1
2136.15	663.298	0.90285	1.41423	1.11299	3.32963	2.82171	7.99558	25.9558	12.9715	287976	0	0	7876.68		1	1	1
2413.23	992.09	1.07384	2.50527	2.79167	3.3826	2.99655	11.8533	320.092	618.971	287998	0	0	9998		1	0	1
1519.22	575.169	0.143003	1.47597	0.949612	3.18162	2.7598	1.38996	29.9204	8.90456	288596	0	0	8067.25		1	1	1
633.718	1107.77	0.835257	2.61401	2.82123	2.8019	3.04445	6.84317	411.164	662.56	288622	4.08845	0.611559	7121.28		1	0	1
1156.18	502.945	1.3849	1.15883	0.679511	3.06303	2.70152	24.2605	14.4155	4.78091	289006	14.7402	1.1685	0		1	1	1
1504.02	434.84	1.34292	1.30714	1.36594	3.17725	2.63833	22.025	20.2832	23.2241	290393	10.5166	1.02188	0		1	1	1
2025.09	830.236	1.22515	1.23008	1.1807	3.30645	2.9192	16.794	16.9856	15.1599	290416	0	0	3749.89		1	1	1
2102.85	637.868	0.512257	1.29457	1.1708	3.32281	2.80473	3.2528	19.7045	14.8184	290484	1.02786	0.0119335	0		1	1	1
1430.3	430.453	0.881813	1.05767	1.2544	3.15543	2.63393	7.6175	11.4202	17.9637	290614	0	0	8076.38		1	1	1
2000.48	649.355	0.446981	1.4037	1.30524	3.30113	2.81248	2.79886	25.3339	20.1948	290642	0	0	0		1	1	1
1512.68	450.333	1.30312	0.543363	0.686605	3.17975	2.65353	20.0963	3.49432	4.85965	291044	0	0	3994.57		1	1	1
1550.19	425.169	1.08018	1.2447	0.770553	3.19038	2.62856	12.0276	17.5669	5.89594	291074	0	0	9998		1	1	1
1730.12	482.587	1.25886	1.18208	1.08336	3.23808	2.68358	18.1493	15.2083	12.116	291569	0	0	5750.06		1	1	1
1313.9	306.321	0.686772	1.37422	1.19231	3.11856	2.48618	4.86151	23.671	15.5707	291600	0	0	4196.86		1	1	1
966.657	310.819	0.980259	1.19045	1.21604	2.98527	2.49251	9.55563	15.5043	16.4451	291621	0	0	4726.33		1	1	1
2329.34	815.265	1.2118	1.39981	1.17003	3.36723	2.9113	16.2854	25.1079	14.792	291669	0	0	4616.5		1	1	1
313.452	520.697	1.02184	1.22762	1.37713	2.49617	2.71658	10.5157	16.8898	23.8303	292422	3.08039	0.488605	5516.59		1	1	1
874.252	428.697	0.797602	1.40586	1.00776	2.94164	2.63215	6.27483	25.4602	10.1803	292558	0	0	9998		1	1	1
1338.57	633.361	1.15597	1.10251	1.01904	3.12664	2.80165	14.3209	12.6622	10.4481	292674	0	0	9998		1	1	1
2247.87	779.699	0.514255	1.22195	1.07415	3.35177	2.89193	3.26779	16.6706	11.8618	292720	0	0	4552.25		1	1	1
1103.45	357.092	1.28154	1.04052	1.39775	3.04275	2.55278	19.1221	10.978	24.9891	292738	5.21819	0.71752	5548.02		1	1	1
1515.46	477.518	1.20557	1.26106	1.28535	3.18055	2.67899	16.0534	18.2414	19.2907	292762	1.29666	0.112827	9998		1	1	1
1028.92	308.273	0	1.41092	1.26487	3.01238	2.48894	0	25.7587	18.4023	293998	0	0	4798.12		1	0	1
1362.68	345.28	1.25213	1.13946	1.29437	3.13439	2.53817	17.8701	13.7866	19.6957	294052	0	0	3843.06		1	1	1
1524.44	476.083	1.10084	1.11634	0.803426	3.18311	2.67768	12.6136	13.0719	6.35955	294081	0	0	4998.31		1	1	1
173.292	266.592	0.923753	1.07946	1.25729	2.23878	2.42585	8.38983	12.0078	18.0838	294328	0	0	3714.87		1	1	1
1209.26	331.348	1.21198	1.29351	1.04383	3.08252	2.52028	16.2923	19.6568	11.0619	294562	0	0	4908.85		1	1	1
1524.78	378.004	1.27317	1.24528	1.18289	3.18321	2.5775	18.7574	17.5907	15.2366	294588	0	0	7394.01		1	1	1
3184.68	846.996	0.456802	1.24554	1.22869	3.50307	2.92788	2.86287	17.6009	16.9314	294617	0	0	0		1	1	1
1148.17	558.437	0.641142	1.32165	0.964087	3.06001	2.74697	4.37666	20.9726	9.20634	295266	0	0	9424.11		1	1	1
1275.61	288.992	0	1.35097	0.917606	3.10572	2.46089	0	22.4374	8.27192	297281	0	0	4439.99		1	0	1
1532.1	471.665	0.956179	1.34644	0.799726	3.18529	2.67363	9.04022	22.2044	6.3056	297309	0	0	5608.66		1	1	1
3163.83	2378.52	0.976508	1.48516	0.492536	3.50021	3.37631	9.47344	30.5602	3.1084	297352	0	0	0		1	1	1
703.709	841.986	1.21881	2.58315	2.79192	2.84739	2.9253	16.5504	382.957	619.329	297574	19.2714	1.28491	5561.53		1	0	1
1325.72	468.679	0.764933	1.31728	1.14019	3.12245	2.67088	5.82014	20.7627	13.81	298933	0	0	6109.37		1	1	1
1718.46	683.499	1.27713	1.29049	0.788573	3.23514	2.83474	18.9291	19.5203	6.14573	298953	0	0	6643.99		1	1	1
1726.14	651	1.11388	1.40275	0.940437	3.23708	2.81358	12.9982	25.2784	8.7184	298975	0	0	0		1	1	1
1140.84	444.841	1.07654	1.35921	1.3384	3.05722	2.6482	11.9273	22.8672	21.7971	299967	0	0	5320.99		1	1	1
2384.32	671.598	1.05327	1.22639	0.366687	3.37736	2.82711	11.3049	16.8419	2.32641	300040	0	0	5495.06		1	1	1
200.531	228.352	1.0198	1.73504	1.68329	2.30218	2.35861	10.4664	54.3299	48.2275	300060	11.7682	1.07071	7465.33		1	1	1
1574.67	610.282	1.08373	1.40864	0.951689	3.19719	2.78553	12.1262	25.6234	8.94724	300081	0	0	9998		1	1	1
300.549	929.503	0.216785	2.38328	2.77816	2.47791	2.96825	1.64735	241.703	600.009	300120	6.92519	0.840432	8669.64		1	0	1
983.834	288.25	0.807887	1.1872	0	2.99292	2.45977	6.42521	15.3885	0.19235	301038	0	0	4476.82		1	0	1
1406.36	422.938	0.748306	1.26842	0.93916	3.1481	2.62628	5.60153	18.5534	8.6928	301147	0	0	5888.21		1	1	1
880.216	982.627	0.989157	1.50415	1.16816	2.94459	2.99239	9.75342	31.9265	14.7285	301178	0	0	9998		1	1	1
392.819	247.939	1.08583	2.34933	2.87825	2.59419	2.39434	12.1853	223.526	755.52	302265	32.7709	1.51549	9254.87		1	0	1
1018.7	420.239	1.27231	2.33368	2.69864	3.00805	2.6235	18.7203	215.618	499.619	302422	20.6556	1.31504	4300.69		1	0	1
1174.45	307.454	0.882863	0.944293	0.478369	3.06984	2.48778	7.63594	8.79615	3.00863	303496	0	0	6546.71		1	1	1
2159.08	638.297	0.523559	1.26379	1.03673	3.33427	2.80502	3.33856	18.3566	10.8826	303952	0	0	0		1	1	1
1547.76	305.304	0.861598	1.31471	0	3.1897	2.48473	7.27107	20.6401	0	304050	0	0	0		1	0	1
768.785	354.827	1.0739	1.00954	0.884736	2.8858	2.55002	11.855	10.2222	7.66896	304098	0	0	5677.98		1	1	1
1672.82	451.715	1.36297	1.06054	0.141403	3.22345	2.65486	23.0658	11.4958	1.38485	304131	0	0	0		1	1	1
1804.62	899.987	1.02063	1.0514	1.36152	3.25639	2.95424	10.4864	11.2565	22.989	304168	0	0	6828.88		1	1	1
409.511	471.424	1.42261	2.27224	2.47181	2.61227	2.67341	26.4615	187.173	296.351	304221	28.5153	1.45508	4798.14		1	0	1
1837.37	432.337	1.10602	1.27311	0.725313	3.2642	2.63582	12.7649	18.7547	5.31268	306291	0	0	0		1	1	1
1299.58	331.464	0.846109	1.1824	1.30973	3.1138	2.52044	7.01632	15.2196	20.4048	307657	0	0	4624.01		1	1	1
243.123	36.6632	0.845539	1.89851	2.58487	2.38583	1.56423	7.00712	79.1601	384.479	307776	0	0	3857.9		0	0	0
2278.08	703.516	0.871626	1.44812	0.942906	3.35757	2.84727	7.44091	28.0622	8.76811	307890	0	0	0		1	1	1
1225.93	351.009	1.26614	1.19087	0.685933	3.08846	2.54532	18.4561	15.5194	4.85214	307935	2.18586	0.339622	4997.56		1	1	1
1284.52	418.43	1.21657	1.40356	1.05401	3.10874	2.62162	16.4652	25.3257	11.3242	307956	7.17172	0.855624	6797.23		1	1	1
2221.63	604.248	0.8646	1.11044	1.28287	3.34667	2.78122	7.3215	12.8955	19.1809	307978	0	0	0		1	1	1
1062.04	665.781	0.928397	2.16886	2.43825	3.02614	2.82333	8.48003	147.523	274.317	308394	0.655103	0	4823.33		1	0	1
138.897	109.707	1.3862	1.09348	1.19401	2.14269	2.04023	24.333	12.4018	15.6319	308522	8.46344	0.927547	5408.81		0	0	0
1636.16	593.11	0.727573	1.3	1.05663	3.21382	2.77313	5.34039	19.9528	11.3929	308959	0	0	5702.17		1	1	1
1328.82	420.18	1.14913	1.50941	1.13399	3.12347	2.62344	14.097	32.3154	13.614	309199	0	0	6152.98		1	1	1
1817.08	620.773	1.33473	1.48821	0.862783	3.25937	2.79293	21.6136	30.776	7.29093	309225	0	0	0		1	1	1
1515.91	511.076	1.20393	0.824753	1.11552	3.18067	2.70849	15.9931	6.67964	13.0474	309252	0	0	4839.64		1	1	1
969.641	484.866	1.16264	1.1042	1.40682	2.98661	2.68562	14.5426	12.7115	25.5163	309273	0	0	7462.89		1	1	1
2305.6	757.927	1.05561	1.29926	0.970217	3.36278	2.87963	11.366	19.9189	9.33721	309297	0	0	6045.12		1	1	1
1428.67	670.66	1.26477	1.18608	1.2074	3.15493	2.8265	18.3978	15.349	16.1211	309323	0	0	9998		1	1	1
898.112	237.839	1.12865	1.19392	1.11258	2.95333	2.37628	13.4477	15.6288	12.9593	311359	0	0	3760.97		1	1	1
287.922	592.351	0.946376	2.22252	2.46917	2.45928	2.77258	8.83844	166.926	294.557	311374	0.370029	0	7984.66		1	0	1
1379.72	632.961	1.17886	1.33851	0	3.13979	2.80138	15.0961	21.8026	0	311836	0	0	4436.19		1	0	1
1705.98	554.177	0.636939	1.19982	1.22775	3.23197	2.74365	4.3345	15.8424	16.8946	311888	0	0	9888.27		1	1	1
829.237	398.384	0.819699	1.6982	2.37489	2.91868	2.6003	6.60235	49.9117	237.079	312819	0	0	0		1	0	1
316.949	635.693	1.07111	2.40701	2.7445	2.50099	2.80325	11.779	255.279	555.265	312864	11.587	1.06397	7750.62		1	0	1
1082.4	354.262	0.877101	0.732054	0.7768	3.03439	2.54932	7.53531	5.39578	5.98136	313275	0	0	4419.77		1	1	1
1547.51	681.305	1.54078	1.14894	0.66763	3.18963	2.83334	34.736	14.091	4.6519	313301	0	0	0		1	1	1
282.728	694.195	0.918445	2.02513	2.28716	2.45137	2.84148	8.28791	105.958	193.714	314168	6.15479	0.789213	0		1	0	1
1105.26	606.154	0.956341	2.45121	2.83644	3.04346	2.78258	9.04359	282.624	686.188	314245	10.4203	1.01788	3228.91		1	0	1
280.018	495.677	0	2.47897	2.88456	2.44719	2.6952	0	301.277	766.577	315018	1.94222	0.288299	9998		1	0	1
1754.86	528.31	0	0.966255	0.775731	3.24424	2.72289	0	9.2524	5.96665	315714	0	0	4859.17		1	0	1
1251.34	419.492	0.754587	1.15555	1.10342	3.09738	2.62272	5.68312	14.3071	12.6889	315741	0	0	6214.19		1	1	1
1395.7	655.198	0.862028	1.17926	1.12707	3.14479	2.81637	7.27828	15.1098	13.3989	315768	0	0	4006.34		1	1	1
1240.01	256.156	1.05032	1.16355	1.10427	3.09343	2.4085	11.2284	14.5732	12.7137	315790	0	0	3581.59		1	1	1
2533.16	703.437	0.1244	1.00599	1.35184	3.40366	2.84723	1.33168	10.1388	22.4824	315814	0	0	0		1	1	1
2233.18	539.874	1.05627	1.16535	1.18495	3.34892	2.73229	11.3834	14.6334	15.309	315845	0	0	6818.94		1	1	1
1382.57	547.652	1.04274	1.26986	1.4996	3.14069	2.7385	11.0342	18.6147	31.5938	315879	0	0	9035.36		1	1	1
1480.99	598.379	0.109692	2.09704	2.4847	3.17055	2.77698	1.28734	125.037	305.283	315903	2.65965	0.424825	0		1	0	1
250.63	542.818	0.900433	2.08632	2.47541	2.39903	2.73465	7.95121	121.989	298.819	316294	12.3128	1.09036	6069.82		1	0	1
1285.49	535.092	0.825437	1.19658	1.30996	3.10907	2.72843	6.69017	15.7248	20.4155	316320	0	0	9838.52		1	1	1
803.459	1061.79	1.115	2.55485	2.82917	2.90496	3.02604	13.0316	358.795	674.797	316347	19.0597	1.28012	4842.03		1	0	1
1186.84	224.812	0.906195	1.12444	1.06363	3.07439	2.35182	8.05741	13.3179	11.578	317410	0	0	0		1	1	1
1436.03	473.234	0.935468	1.17192	1.01339	3.15716	2.67508	8.61923	14.8565	10.3131	317472	0	0	0		1	1	1
1783.41	371.914	0	1.14794	0.926772	3.25125	2.57044	0	14.0585	8.44835	317500	0	0	5507.7		1	0	1
1575.02	483.497	1.07811	1.1636	1.14733	3.19728	2.68439	11.9704	14.5747	14.0387	317557	0	0	9998		1	1	1
1618.11	443.345	1.05262	1.3393	1.00857	3.20901	2.64674	11.2881	21.8426	10.1992	319590	0	0	0		1	1	1
1516.72	628.67	0	1.40628	1.19414	3.18091	2.79842	0.93425	25.4845	15.6365	319734	0	0	9009.04		1	0	1
1128.29	287.904	1.24723	0.998463	0.839204	3.05242	2.45925	17.6697	9.96467	6.90564	320085	0	0	9998		1	1	1
1571.77	538.877	0.393921	1.43833	0.0403137	3.19639	2.73149	2.47697	27.4368	1.09727	320877	0	0	5557.31		1	1	1
1417.73	691.036	0.529311	1.27786	1.09588	3.15159	2.8395	3.38307	18.961	12.4705	320934	0	0	0		1	1	1
1859.13	484.344	0.976671	1.04265	1.19265	3.26931	2.68515	9.47699	11.032	15.5831	321958	0	0	5948.05		1	1	1
406.692	571.969	1.06414	2.35227	2.49409	2.60927	2.75737	11.5914	225.046	311.951	322744	0	0	6016.3		1	0	1
1541.85	369.239	0.913536	1.38402	1.07507	3.18804	2.56731	8.19476	24.2116	11.887	322765	0	0	0		1	1	1
1753.1	584.074	1.2403	1.34534	0.798336	3.24381	2.76647	17.3902	22.1482	6.28545	322826	0	0	9998		1	1	1
1621.06	1281.33	1.05783	1.78272	2.01221	3.2098	3.10766	11.4242	60.6348	102.851	322862	0	0	6357.35		1	0	1
1715.69	707.391	0.901656	1.47619	0.761852	3.23444	2.84966	7.97364	29.9359	5.77899	323383	0	0	9998		1	1	1
2533.69	1023.32	1.03394	1.41338	1.16449	3.40375	3.01001	10.8127	25.905	14.6045	323411	0	0	0		1	1	1
1278.76	528.892	0.902457	1.26751	1.22387	3.10679	2.72337	7.98835	18.5143	16.7444	323833	0	0	0		1	1	1
1705.01	698.993	1.01634	1.3105	1.14598	3.23173	2.84447	10.3833	20.4411	13.9954	323863	0	0	7665.06		1	1	1
1262.46	542.701	1.16022	1.40236	0.581081	3.10122	2.73456	14.4619	25.2555	3.81137	323885	0	0	9998		1	1	1
1201.31	433.653	0	1.26812	0.75519	3.07966	2.63714	0	18.5403	5.69102	325161	0	0	5574.69		1	0	1
1294.68	409.889	0	1.40791	1.08614	3.11216	2.61267	0.39736	25.5808	12.1939	325194	0	0	9998		1	0	1
1540.95	500.124	0.855748	2.34949	2.71184	3.18779	2.69908	7.17377	223.608	515.033	325228	0	0	0		1	0	1
1201.56	1086.91	0	2.51049	2.83695	3.07974	3.03619	0	323.956	686.99	325250	0	0	9998		1	0	1
305.64	443.128	1.31171	2.25142	2.54582	2.48521	2.64653	20.498	178.41	351.413	325292	26.2196	1.41863	7890.45		1	0	1
2064.59	1040.36	0.694082	2.46064	2.75727	3.31483	3.01718	4.94404	288.826	571.834	325303	0	0	9998		1	0	1
913.821	812.526	1.55875	2.46694	2.68865	2.96086	2.90984	36.2032	293.051	488.263	325359	46.3461	1.66601	9168.54		1	0	1
231.702	301.087	1.11133	2.20238	2.43275	2.36493	2.47869	12.9221	159.361	270.866	327942	11.9121	1.07599	4150.14		1	0	1
921.359	509.165	0.603783	1.23719	1.12459	2.96443	2.70686	4.0159	17.2658	13.3226	327971	0	0	9998		1	1	1
1282.78	380.562	0.947264	1.14427	0.930412	3.10815	2.58043	8.85654	13.9404	8.51946	328383	0	0	5644.82		1	1	1
1983.34	510.504	1.17381	1.27334	1.03419	3.2974	2.708	14.9213	18.7646	10.8192	328435	0	0	5675.57		1	1	1
1674.9	573.812	0.970633	1.32329	1.2045	3.22399	2.75877	9.34615	21.052	16.0142	328617	0	0	7121.59		1	1	1
1295.43	508.776	1.29268	1.29316	1.29436	3.11241	2.70653	19.6192	19.6408	19.6953	328636	0	0	3651.52		1	1	1
2423.71	561.393	1.19144	1.38992	0	3.38448	2.74927	15.5395	24.5427	0.307505	328737	13.2362	1.12176	2314.77		1	0	1
1422.85	417.846	1.27692	1.07822	0.790013	3.15316	2.62102	18.92	11.9735	6.16614	328768	10.8683	1.03616	5134.72		1	1	1
1165.5	280.237	1.24036	1.18747	0.841449	3.06651	2.44753	17.3923	15.3981	6.94143	328789	3.14801	0.498036	7184.65		1	1	1
1420.6	486.043	1.23504	0.944202	1.08941	3.15247	2.68667	17.1808	8.79432	12.2861	328807	0	0	8299.9		1	1	1
970.264	721.553	1.29817	0.964446	1.07751	2.98689	2.85827	19.8689	9.21395	11.9539	328841	0	0	9998		1	1	1
2913.08	1117.67	1.24235	1.53956	1.36628	3.46435	3.04831	17.4724	34.6384	23.2425	328878	0	0	6162.01		1	1	1
2686.21	912.105	1.26706	1.27737	1.40067	3.42914	2.96004	18.4952	18.9396	25.1578	328925	0	0	5861.39		1	1	1
2134.45	866.764	1.01539	1.1925	1.16086	3.32929	2.9379	10.3607	15.5777	14.483	329608	0	0	4967.18		1	1	1
1923.69	636.991	0.885594	1.14478	0.780241	3.28414	2.80413	7.68411	13.9565	6.02893	329631	0	0	7857.86		1	1	1
1953.25	770.023	1.2949	1.12564	1.22604	3.29076	2.8865	19.7196	13.355	16.8283	329651	0	0	0		1	1	1
1317.29	256.955	0.97271	1.37412	1.22385	3.11968	2.40986	9.39095	23.6657	16.7435	330412	6.24697	0.795669	0		1	1	1
1527.68	436.44	1.20344	1.52543	1.06118	3.18403	2.63992	15.9751	33.5297	11.5129	330436	2.06914	0.315791	3903.53		1	1	1
1936.09	661.687	0.829221	2.10155	2.43415	3.28692	2.82065	6.74871	126.343	271.738	330467	0	0	8386.87		1	0	1
1174.38	237.407	1.13567	1.27703	1.20148	3.06981	2.37549	13.6669	18.9249	15.9031	331976	0	0	0		1	1	1
970.036	290.114	0.10639	0.995804	0.918663	2.98679	2.46257	1.27758	9.90386	8.29207	332956	0	0	6875.71		1	1	1
137.709	8.19736	0.1768	1.32156	0.135201	2.13896	0.913674	1.50245	20.968	1.36522	333029	0	0	3559.86		0	0	0
1502.93	378.77	0	1.22441	0.515057	3.17694	2.57838	0	16.7653	3.27383	333079	0	0	7072.97		1	0	1
1061.76	260.042	1.13606	1.37384	0.792292	3.02603	2.41504	13.6792	23.6504	6.19858	333100	0	0	3683.5		1	1	1
587.869	527.943	0.930248	2.40178	2.74447	2.76928	2.72259	8.51624	252.22	555.229	333119	0	0	6121.97		1	0	1
2590.49	746.351	0.665535	1.43659	0	3.41338	2.87294	4.62951	27.3269	0	333150	0	0	6023.93		1	0	1
2870.4	989.961	1.22944	1.7254	1.7458	3.45794	2.99562	16.9606	53.1369	55.6931	333193	0	0	0		1	0	1
1273.76	350.888	1.00857	1.1716	1.10918	3.10509	2.54517	10.1994	14.8458	12.8581	334569	0	0	4926.33		1	1	1
2210.44	993.85	1.10687	1.1465	1.04359	3.34448	2.99732	12.79	14.012	11.0557	334591	0	0	0		1	1	1
577.953	888.511	1.42034	2.44393	2.7801	2.76189	2.94866	26.323	277.929	602.692	334633	15.2936	1.18451	4857.62		1	0	1
1672.21	329.567	0.0416874	1.34435	1.28591	3.22329	2.51794	1.10075	22.0976	19.3155	334711	0	0	4127.82		1	1	1
1853.66	597.88	0.877922	1.39942	0.993383	3.26803	2.77661	7.54956	25.0855	9.84879	334736	0	0	9998		1	1	1
137.101	363.891	1.51163	2.3526	2.21043	2.13704	2.56097	32.4807	225.214	162.34	334867	27.1204	1.4333	1012.9		0	0	0
1374.98	319.789	1.00702	1.23452	0.511637	3.1383	2.50486	10.1631	17.1601	3.24816	336315	0	0	0		1	1	1
404.164	621.51	0.894908	2.28908	2.52764	2.60656	2.79345	7.85069	194.571	337.004	336468	1.7593	0.245341	5246.54		1	0	1
1521.07	476.492	0.729544	1.52123	1.15994	3.18215	2.67806	5.36468	33.2067	14.4522	336495	0	0	0		1	1	1
378.886	859.325	0.9507	2.3883	2.73446	2.57851	2.93416	8.92688	244.512	542.574	336519	9.92942	0.996924	0		1	0	1
1511.42	417.528	0	0.937424	1.03094	3.17939	2.62069	0	8.65812	10.7384	337106	0	0	5998.24		1	0	1
1239.55	273.201	0.92304	0.904868	0.618536	3.09327	2.43648	8.37607	8.03282	4.15467	337130	0	0	3953.13		1	1	1
179.101	84.2868	0.600079	0.803055	1.05396	2.2531	1.92576	3.9818	6.35412	11.3229	337235	0	0	5104.15		0	0	0
476.038	541.186	0.676756	2.29021	2.48254	2.67764	2.73335	4.75068	195.08	303.766	338529	0	0	8816.23		1	0	1
1846.52	683.426	1.31588	1.32412	0.707781	3.26635	2.83469	20.6956	21.0922	5.10247	338558	0	0	0		1	1	1
1530.61	338.505	1.23084	0.939699	0.743393	3.18487	2.52957	17.0154	8.7036	5.53851	339578	0	0	0		1	1	1
1626.37	2135.48	0.283935	2.9641	3.18967	3.21122	3.3295	1.9228	920.661	1547.63	339923	25.1908	1.40124	5944.26		1	0	1
311.274	622.433	0.74948	2.44928	2.80261	2.49314	2.79409	5.61668	281.371	634.757	339951	9.77768	0.990236	8479.54		1	0	1
2087.37	845.241	1.0146	1.32754	0.882437	3.3196	2.92698	10.3419	21.2588	7.62846	339974	0	0	9998		1	1	1
1191.01	363.881	1.338	1.22272	0.847854	3.07591	2.56096	21.7771	16.7002	7.04456	340014	0	0	8623.14		1	1	1
1489.06	576.612	0.842831	1.28963	0.79056	3.17291	2.76088	6.96355	19.4817	6.1739	340039	0	0	9998		1	1	1
2956.86	852.489	1.04578	1.09111	1.39561	3.47083	2.93069	11.1116	12.3341	24.8664	340063	0	0	7537.54		1	1	1
1978.68	466.718	1.26396	1.24618	0.782457	3.29638	2.66905	18.3639	17.627	6.05979	341255	0	0	3133.06		1	1	1
1590.18	564.58	1.40858	1.41641	0	3.20145	2.75173	25.6202	26.0861	0	341398	0	0	0		1	0	1
1764.83	567.573	1.25181	2.21436	2.44055	3.2467	2.75402	17.8572	163.816	275.772	341442	0	0	0		1	0	1
1151.91	373.723	0.00741821	1.31903	0.838674	3.06142	2.57255	1.01723	20.8465	6.89723	342921	0	0	0		1	0	1
1490.03	694.943	1.45552	1.39563	1.07975	3.17319	2.84195	28.5445	24.8671	12.0157	343161	0	0	9998		1	1	1
1697.12	705.88	1.13309	1.39366	1.36374	3.22971	2.84873	13.5861	24.7551	23.1068	343411	0	0	0		1	1	1
164.294	294.195	1.23333	2.20324	2.67422	2.21562	2.46864	17.1132	159.675	472.304	343905	20.5445	1.31269	9998		1	0	1
121.793	292.58	0.749325	2.21411	2.57244	2.08562	2.46624	5.61468	163.723	373.626	343912	31.1542	1.49352	9998		0	0	0
256.975	630.817	0.807398	2.30603	2.66247	2.40989	2.7999	6.41798	202.317	459.695	344243	2.41558	0.383021	4226.51		1	0	1
1501.8	757.505	1.16485	0.871637	1.21116	3.17661	2.87939	14.6166	7.4411	16.2614	344287	0	0	9998		1	1	1
1783.17	559.505	1.29175	0.848868	0.952508	3.25119	2.7478	19.5772	7.06103	8.96413	344316	0	0	0		1	1	1
697.629	640.343	0	2.66363	2.97779	2.84362	2.80641	0	460.928	950.154	344342	0	0	8816.88		1	0	1
1827.94	714.179	1.09789	1.29395	1.06449	3.26196	2.85381	12.5282	19.6764	11.6008	345870	0	0	0		1	1	1
1301.1	757.18	0.653962	1.22656	1.08023	3.11431	2.8792	4.50778	16.8484	12.0291	345897	0	0	9998		1	1	1
622.326	282.196	1.33872	1.21913	1.16055	2.79402	2.45055	21.813	16.5627	14.4727	345922	0.373811	0	6240.95		1	1	1
1424.8	484.448	1.41955	1.28369	0.944803	3.15375	2.68525	26.2753	19.2173	8.80649	345942	0	0	6879.3		1	1	1
1155.85	316.22	0.410819	1.41452	1.07409	3.0629	2.49999	2.57525	25.973	11.8602	345964	0	0	5524.59		1	1	1
3258.64	847.749	0.589962	1.2962	1.33758	3.51304	2.92827	3.89011	19.7786	21.7562	345985	0	0	5016.56		1	1	1
929.35	312.589	1.1349	0.0115076	0.929536	2.96818	2.49497	13.6426	1.02685	8.5023	347169	0	0	7053.43		1	1	1
2488.9	1462.13	1.16974	1.48956	1.2423	3.39601	3.16498	14.7821	30.8715	17.4701	347207	0	0	0		1	1	1
1128.81	469.785	1.23897	1.1306	1.31149	3.05262	2.6719	17.3368	13.5084	20.4875	347332	3.24558	0.511293	8927.17		1	1	1
1203.87	287.173	1.31179	1.31492	1.27143	3.08058	2.45814	20.5019	20.65	18.6821	347407	8.57623	0.933296	5020.42		1	1	1
1923.13	1990.41	1.31797	2.06926	2.21056	3.28401	3.29894	20.7953	117.289	162.392	347433	0	0	9998		1	0	1
3480.34	1472.9	1.22007	1.24243	1.36116	3.54162	3.16817	16.5985	17.4756	22.9697	348376	0	0	0		1	1	1
1339.4	501.786	1.4352	1.39133	1.29034	3.12691	2.70052	27.2397	24.6225	19.5135	348401	0	0	9998		1	1	1
3257.77	1780.89	1.27685	2.24936	2.46147	3.51292	3.25064	18.9167	177.564	289.381	348432	0	0	7686.71		1	0	1
614.03	1159.68	1.43317	1.99312	2.24362	2.78819	3.06434	27.1127	98.4277	175.237	348475	28.6217	1.4567	2965.71		1	0	1
1340.13	453.617	1.013	1.20722	0.742834	3.12715	2.65669	10.3038	16.1144	5.53139	350183	0	0	0		1	1	1
1129.09	449.113	1.24439	1.30662	1.06509	3.05273	2.65236	17.5547	20.2591	11.617	350880	0	0	4390.17		1	1	1
1475.79	380.898	1.10161	1.25519	1.13985	3.16903	2.58081	12.636	17.9968	13.7992	350932	0	0	9998		1	1	1
867.048	785.738	1.06863	2.47595	2.59527	2.93804	2.89528	11.7119	299.195	393.795	350959	2.71348	0.433527	4129.93		1	0	1
1080.88	340.703	0.977633	0.397192	0.919651	3.03378	2.53238	9.49801	2.4957	8.31095	351550	0	0	0		1	1	1
992.398	370.408	0.497983	1.45497	1.16281	2.99669	2.56868	3.14762	28.5084	14.5482	351605	0	0	9998		1	1	1
1047.02	914.4	0.93987	2.40218	2.73319	3.01996	2.96114	8.70703	252.453	540.992	351636	0	0	0		1	0	1
1154.89	608.815	1.10864	2.42577	2.85805	3.06254	2.78449	12.8423	266.546	721.189	353404	21.3418	1.32923	4043.96		1	0	1
1358.67	400.016	1.02504	1.30139	0.907093	3.13311	2.60208	10.5935	20.0167	8.07407	353532	0	0	6758.21		1	1	1
1296.84	465.182	0.919814	1.19207	0.970309	3.11288	2.66762	8.31407	15.562	9.3392	353557	0	0	5010.7		1	1	1
1516.67	399.952	1.25213	1.14257	0.966295	3.18089	2.60201	17.8702	13.8857	9.25326	353842	0	0	4689.03		1	1	1
1057.87	226.154	0.186844	1.29201	0	3.02443	2.3544	1.5376	19.589	0	357030	0	0	2808.86		1	0	1
866.727	440.665	1.12019	1.62816	1.35427	2.93788	2.64411	13.1882	42.4781	22.6083	357071	0	0	9369.31		1	1	1
1833.83	478.043	1.03917	1.37436	0.117824	3.26336	2.67947	10.9439	23.6787	1.31167	357099	0	0	6243.94		1	1	1
1954.89	540.942	1.1274	1.20781	1.14693	3.29112	2.73315	13.409	16.1364	14.026	357130	0	0	0		1	1	1
1674.81	344.298	0.901917	1.49432	0.739131	3.22396	2.53693	7.97842	31.212	5.48443	357159	0	0	4381.71		1	1	1
2279.93	769.918	1.34846	1.45683	0.925229	3.35792	2.88644	22.3078	28.6307	8.4184	357280	0	0	0		1	1	1
136.311	376.97	1.35151	1.9867	1.64859	2.13453	2.57631	22.465	96.9837	44.5239	357303	106.691	2.02813	9998		0	0	0
195.86	424.152	1.64992	2.08562	1.95423	2.29194	2.62752	44.6602	121.792	89.9982	357313	71.5876	1.85484	9998		1	0	1
1958.67	1325.94	1.33341	1.36998	1.48214	3.29196	3.12252	21.548	23.4414	30.3485	357352	0	0	8122.16		1	1	1
157.238	302.472	0.762022	2.49918	2.95565	2.19656	2.48069	5.78126	315.629	902.919	357409	130.856	2.11679	9998		1	0	1
133.797	321.868	1.32016	2.35074	2.69421	2.12645	2.50768	20.9006	224.253	494.551	357419	85.9512	1.93425	9998		0	0	0
836.333	322.301	0	1.26402	1.12052	2.92238	2.50826	0.0415887	18.3662	13.1984	358324	0	0	9998		1	0	1
1512.8	335.772	0.384275	0.974471	0.876745	3.17978	2.52604	2.42256	9.42912	7.52914	358351	0	0	4307.51		1	1	1
2478.26	1152.49	1.38024	1.36191	1.37641	3.39415	3.06164	24.0015	23.0098	23.7909	358371	0	0	0		1	1	1
1036.13	452.795	1.2315	1.28072	0.287612	3.01541	2.6559	17.0411	19.0861	1.93915	359605	0	0	4861.43		1	1	1
1882.17	542.855	1.24053	1.55842	1.10428	3.27466	2.73468	17.3993	36.1761	12.7139	359631	0	0	5413.59		1	1	1
1099.33	467.969	1.13146	1.23214	1.14893	3.04113	2.67022	13.535	17.0665	14.0907	359675	0	0	0		1	1	1
1429.51	355.45	0.449023	1.24549	1.20286	3.15519	2.55078	2.81205	17.5991	15.9535	361664	0	0	5447.32		1	1	1
1200.37	385.047	0.83006	1.10277	1.32678	3.07932	2.58551	6.76176	12.6698	21.2216	362023	0	0	7134.65		1	1	1
1685.97	653.58	0.906548	1.37593	0.852639	3.22685	2.8153	8.06396	23.7646	7.1226	362189	0	0	0		1	1	1
1219.67	373.213	1.37935	1.27725	1.42457	3.08624	2.57196	23.9526	18.9343	26.5812	362217	13.6054	1.13371	0		1	1	1
1854.63	663.327	1.13793	1.43803	1.21684	3.26826	2.82173	13.7381	27.4179	16.4755	362778	8.44274	0.926483	0		1	1	1
2112.63	500.256	1.21484	1.15982	0.68435	3.32482	2.69919	16.4	14.4485	4.83448	362830	1.36762	0.135964	5594.37		1	1	1
2364.54	1526.13	1.16386	1.34678	1.22083	3.37375	3.18359	14.5834	22.2218	16.6275	362859	0	0	0		1	1	1
1087.01	547.089	1.27444	2.11512	2.42952	3.03623	2.73806	18.8122	130.353	268.855	362899	14.023	1.14684	8707.25		1	0	1
1702.23	590.778	1.04532	1.2605	1.23872	3.23102	2.77142	11.0999	18.2181	17.3267	364103	0	0	4743.19		1	1	1
1321.04	438.724	0.894408	1.21948	1.05531	3.12092	2.64219	7.84165	16.5759	11.3582	365322	0	0	5058.03		1	1	1
1442.07	321.26	0.463338	1.24168	0.73989	3.15899	2.50686	2.90628	17.4454	5.49402	365340	0	0	3546.12		1	1	1
2519.97	1789.64	1.47136	1.31903	0.94554	3.40139	3.25277	29.6048	20.8464	8.82145	365367	0	0	9998		1	1	1
1196.02	1120.8	0.868844	1.74803	2.10937	3.07774	3.04953	7.39339	55.9801	128.639	366312	0	0	8994.29		1	0	1
464.028	631.794	1.17074	2.43235	2.77593	2.66654	2.80058	14.8162	270.612	596.944	366967	15.4596	1.1892	9495.53		1	0	1
454.788	662.206	1.21039	2.34912	2.74105	2.65781	2.82099	16.2326	223.417	550.869	367010	76.1948	1.88193	9998		1	0	1
2334.63	2074.01	0.982019	2.48231	2.76933	3.36822	3.31681	9.59443	303.605	587.931	367587	0	0	0		1	0	1
639.727	556.181	1.07198	2.34437	2.69258	2.80599	2.74522	11.8027	220.99	492.701	367976	32.6742	1.51421	9998		1	0	1
319.291	71.8139	0.647428	1.56747	1.39073	2.50419	1.85621	4.44046	36.9374	24.5886	368621	0	0	4120.1		0	0	0
1128.8	293.491	0.644272	0.99323	1.08008	3.05262	2.46759	4.40831	9.84532	12.025	369658	0	0	4353.86		1	1	1
1513.5	470.032	1.15682	1.34199	1.27213	3.17998	2.67213	14.349	21.9783	18.7126	369730	0	0	5824.78		1	1	1
1896.23	676.269	0.484182	1.26184	1.19264	3.27789	2.83012	3.04917	18.2742	15.5826	369764	0	0	5652.31		1	1	1
396.532	2281.56	0.771103	2.74293	3.01514	2.59828	3.35823	5.9034	553.256	1035.48	369792	22.9584	1.36094	9998		0	0	0
442.707	126.936	0	2.08036	2.67535	2.64612	2.10358	0	120.327	473.536	370546	0	0	3337.51		1	0	1
1200.6	337.643	1.22155	1.36953	0.849123	3.0794	2.52846	16.6554	23.4169	7.06518	371357	0	0	6305.93		1	1	1
363.238	1453.75	1.26321	2.55812	2.55859	2.56019	3.16249	18.332	361.511	361.904	371502	57.0869	1.75654	9998		1	0	1
1250.74	281.584	0.97311	0.61399	0	3.09717	2.44961	9.39961	4.1114	0	371728	0	0	5915.06		1	0	1
1776.22	441.82	1.12016	1.16841	0.259845	3.2495	2.64525	13.1875	14.7372	1.81905	371855	0	0	0		1	1	1
1403.07	484.049	0.726366	1.33845	1.11524	3.14708	2.68489	5.32557	21.7999	13.0389	371888	0	0	9998		1	1	1
1637.84	494.848	0.944869	0.6368	0	3.21427	2.69447	8.80782	4.33311	0	371915	0	0	8621.7		1	0	1
1724.72	423.448	1.09342	1.03789	1.23565	3.23672	2.6268	12.3998	10.9117	17.2049	371951	0	0	0		1	1	1
1557.17	559.083	1.29915	1.48227	1.18085	3.19234	2.74748	19.9138	30.3579	15.1654	371971	0.551103	0	9998		1	1	1
1701.25	573.033	0.402261	1.38211	1.2562	3.23077	2.75818	2.525	24.1052	18.0386	372526	0	0	7746.67		1	1	1
2528.5	757.963	1.19618	1.48373	1.325	3.40286	2.87965	15.7102	30.4601	21.135	372759	0	0	0		1	1	1
1011.96	302.763	1.17762	1.41478	1.18534	3.00516	2.4811	15.0529	25.9883	15.3228	374907	0	0	5515.51		1	1	1
305.945	726.124	1.04921	2.24204	2.53614	2.48564	2.86101	11.1997	174.597	343.672	374935	13.2895	1.12351	1012.9		1	0	1
1424.72	398.854	0.0725548	1.28131	1.26569	3.15373	2.60081	1.18183	19.1123	18.4371	374959	0	0	4781.44		1	1	1
1340.13	301.405	1.08509	1.21632	1.12079	3.12715	2.47915	12.1644	16.4559	13.2066	375150	0	0	0		1	1	1
1837.58	537.534	0.912866	1.17421	1.2326	3.26425	2.73041	8.18212	14.9352	17.0842	375172	0	0	0		1	1	1
258.551	508.65	1.11602	2.15273	2.40749	2.41255	2.70642	13.0623	142.145	255.557	375204	9.54676	0.979856	0		1	0	1
1940.62	951.236	0.582747	2.49192	2.78854	3.28794	2.97829	3.82602	310.398	614.525	375764	2.50915	0.399527	4460.18		1	0	1
1663.67	520.216	1.07033	1.39479	1.21733	3.22107	2.71618	11.7579	24.8191	16.494	375793	0	0	5555.71		1	1	1
2371.58	613.761	1.09898	1.44367	0.760985	3.37504	2.788	12.5596	27.7761	5.76747	375835	0	0	0		1	1	1
1088.74	360.469	1.21216	1.27029	1.36075	3.03693	2.55687	16.2991	18.6334	22.9484	376503	0	0	9998		1	1	1
1220.5	451.846	0.768083	1.40275	0	3.08654	2.65499	5.8625	25.2786	0.761657	376820	0	0	5808.75		1	0	1
1002.28	254.971	0.604757	1.19897	0.740956	3.00099	2.40649	4.02491	15.8115	5.50752	376974	0	0	4209.62		1	1	1
2316.59	670.579	0.527348	1.10274	1.21046	3.36485	2.82645	3.36781	12.6689	16.2351	377015	0	0	5551.19		1	1	1
2309.95	838.845	0.196286	1.25753	1.2927	3.3636	2.92368	1.5714	18.0938	19.62	377039	0	0	9122.76		1	1	1
1331.1	514.409	0.52928	1.45687	1.2916	3.12421	2.71131	3.38282	28.633	19.5704	378191	0	0	4621.47		1	1	1
1225.75	419.373	1.18355	1.37904	0.188358	3.0884	2.6226	15.26	23.9356	1.54297	378222	0	0	5142.89		1	1	1
1610.28	345.221	0	1.42796	1.2657	3.2069	2.5381	0	26.789	18.4374	378248	0	0	4213.8		1	0	1
1752.21	499.574	1.20307	1.05463	0.809538	3.24359	2.6986	15.9613	11.3404	6.44967	378269	0	0	5224.76		1	1	1
4200.57	1210.31	0.882735	1.13511	1.11613	3.62331	3.0829	7.63369	13.6492	13.0658	378301	0	0	4326.04		1	1	1
1355.25	542.233	1.21297	1.36513	0.86981	3.13202	2.73419	16.3293	23.1811	7.40986	378345	0.195018	0	9998		1	1	1
1573.37	388.547	1.23113	1.42769	0.732002	3.19683	2.58944	17.0265	26.7724	5.39514	379334	0	0	6846.42		1	1	1
1462.67	310.926	0.981043	1.34848	0.840073	3.16515	2.49266	9.57289	22.3092	6.91947	379365	0	0	0		1	1	1
3608.76	1056.85	1.12054	1.28805	1.21022	3.55736	3.02401	13.1989	19.4113	16.2265	379385	0	0	5989.22		1	1	1
1335.82	460.659	1.13016	1.36799	1.10189	3.12575	2.66338	13.4945	23.3339	12.6441	379417	0	0	6707.11		1	1	1
1212.79	331.768	1.37431	1.50295	1.35417	3.08379	2.52083	23.6761	31.8382	22.6033	379434	7.88512	0.896808	5030.01		1	1	1
788.588	1173.84	0.637389	2.52474	2.83629	2.89685	3.06961	4.33899	334.766	685.942	379470	6.76469	0.830248	9998		1	0	1
989.28	481.997	0.633807	1.34283	1.07878	2.99532	2.68304	4.30335	22.0205	11.989	380805	0	0	9998		1	1	1
2252.11	1081.94	0	2.01095	2.1259	3.35259	3.0342	0	102.554	133.63	380921	0	0	6185.54		1	0	1
241.142	400.086	1.18502	2.22658	2.46163	2.38227	2.60215	15.3115	168.494	289.487	381734	3.62305	0.559075	8535.79		1	0	1
714.903	530.116	0.687064	1.23256	0.969736	2.85425	2.72437	4.86478	17.0828	9.32687	381755	0	0	9100.65		1	1	1
2144.24	742.665	1.25478	2.18105	2.38332	3.33127	2.87079	17.9798	151.723	241.722	381775	0	0	6873.19		1	0	1
1241.58	400.249	1.1308	1.26922	0.987311	3.09397	2.60233	13.5144	18.5876	9.71206	382562	0	0	6212.35		1	1	1
2664.53	717.109	0.608423	1.50161	0.787605	3.42562	2.85559	4.05904	31.7403	6.13203	382608	0	0	3569.46		1	1	1
1264.55	485.334	0	1.40448	1.34951	3.10193	2.68604	0	25.3794	22.3617	383166	0	0	9998		1	0	1
1623.6	518.235	1.02654	1.11094	0.864861	3.21048	2.71453	10.6301	12.9105	7.3259	383552	0	0	4266.41		1	1	1
1869.75	448.342	0.724959	1.47612	1.33886	3.27178	2.65161	5.30834	29.9311	21.8201	384639	0	0	8186.89		1	1	1
1723.25	1042.21	1.26893	1.27577	1.08677	3.23635	3.01796	18.5751	18.8699	12.2114	384671	0	0	6142.71		1	1	1
379.15	616.559	1.37841	2.3016	2.48026	2.57881	2.78997	23.9009	200.261	302.174	385380	42.0643	1.62391	9998		1	0	1
1846.04	578.807	0.912757	1.32316	0.860117	3.26624	2.76253	8.18006	21.0453	7.24631	385407	0	0	9401.33		1	1	1
1487	385.07	1.13554	1.24294	1.07784	3.17231	2.58554	13.6628	17.4962	11.963	386143	0	0	0		1	1	1
1306.57	625.218	1.21131	1.20184	0.954458	3.11613	2.79603	16.2669	15.9163	9.00446	386415	0	0	6116.57		1	1	1
1070.6	411.099	1.13068	1.30763	0.604424	3.02963	2.61395	13.5108	20.3063	4.02183	386443	0	0	0		1	1	1
1102.74	609.982	0.765896	1.22386	0.420009	3.04247	2.78532	5.83306	16.7441	2.63032	386475	0	0	0		1	1	1
1306.97	398.88	1.12701	1.20838	1.1326	3.11626	2.60084	13.3971	16.1577	13.5705	386501	0	0	6419.69		1	1	1
2263.52	1044.89	0.662481	1.26743	0.957699	3.35478	3.01907	4.59707	18.511	9.07192	386529	0	0	8658.84		1	1	1
655.768	1500.28	1.03582	2.50508	2.80279	2.81675	3.17617	10.8597	319.948	635.029	386710	5.32026	0.725933	7922.27		1	0	1
1438.3	394.365	0.97397	1.16553	1.39098	3.15785	2.5959	9.41825	14.6396	24.6025	386779	0	0	8764.67		1	1	1
827.411	977.198	1.0477	2.45213	2.81961	2.91772	2.98998	11.1609	283.225	660.097	386814	16.4989	1.21745	361.956		1	0	1
917.007	1404.05	1.23275	2.49288	2.62029	2.96237	3.14738	17.0904	311.083	417.145	386831	65.9635	1.8193	9998		1	0	1
1090.44	448.142	0.533134	0.909183	1.15721	3.0376	2.65142	3.41298	8.11304	14.3618	387128	0	0	0		1	1	1
1893.57	878.094	0.186785	2.26683	2.4549	3.27728	2.94354	1.53739	184.852	285.034	387166	0	0	0		1	0	1
162.403	533.381	0.204298	1.56875	1.58864	2.21059	2.72704	1.60066	37.0466	38.7832	388824	0	0	4559.05		1	1	1
1356.51	370.713	1.00682	1.53257	1.16813	3.13242	2.56904	10.1583	34.0855	14.7277	388904	0	0	6129.47		1	1	1
3190.81	1161.44	0.808181	1.23275	1.29098	3.5039	3.065	6.42955	17.0903	19.5425	388966	0	0	0		1	1	1
2859.55	1426.4	1.39017	1.29322	1.21183	3.4563	3.15424	24.5567	19.6433	16.2864	390229	0	0	9998		1	1	1
1900.33	559.698	1.38367	1.18214	0.793791	3.27883	2.74795	24.1918	15.2104	6.22001	391037	0	0	0		1	1	1
547.045	663.279	0.667486	2.36489	2.62281	2.73802	2.8217	4.65036	231.682	419.575	391062	2.92281	0.4658	4327.18		1	0	1
432.808	644.551	0.620096	2.26814	2.51294	2.6363	2.80926	4.16962	185.411	325.789	392163	3.77151	0.576515	4829.42		1	0	1
1473.42	603.688	1.01655	1.53826	1.80081	3.16833	2.78081	10.3885	34.5349	63.2133	392176	0	0	7260.15		1	0	1
3424.86	1001.2	1.32744	1.32759	1.14295	3.53464	3.00052	21.254	21.2613	13.8979	392215	0	0	0		1	1	1
2300.55	1009.21	1.58172	2.24564	2.52753	3.36183	3.00398	38.1701	176.051	336.924	392250	34.491	1.53771	5302.37		1	0	1
1127.2	2024.16	0.962149	2.76331	2.92485	3.052	3.30625	9.16536	579.842	841.108	392276	23.936	1.37905	5994.17		1	0	1
1513.44	610.679	1.14737	1.1399	1.18608	3.17996	2.78581	14.0401	13.8008	15.349	392425	0.199174	0	5642.91		1	1	1
1162.49	325.435	1.32448	1.29531	1.19805	3.06539	2.51246	21.1096	19.7382	15.778	393202	3.67241	0.564951	4682.11		1	1	1
327.221	651.071	1.12226	1.24593	1.17979	2.51484	2.81363	13.2513	17.6171	15.1283	393439	0	0	5256.01		1	1	1
248.417	601.081	1.24354	2.17526	2.49489	2.39518	2.77893	17.5201	149.715	312.528	393768	18.244	1.26112	8287.73		1	0	1
1600.99	475.957	1.07937	1.21313	1.1085	3.20439	2.67757	12.0053	16.3354	12.8381	394923	0	0	5243.25		1	1	1
2954.25	830.153	0.848337	2.11982	2.41665	3.47045	2.91916	7.0524	131.772	261.006	394955	0	0	0		1	0	1
351.207	696.53	1.26293	2.40897	2.69929	2.54556	2.84294	18.3202	256.428	500.373	394993	3.32809	0.522195	4437.13		1	0	1
2493.5	770.243	1.2347	1.12082	1.29679	3.39681	2.88663	17.1674	13.2075	19.8056	395014	0	0	0		1	1	1
1274.47	413.365	1.31434	1.0051	1.02751	3.10533	2.61633	20.6223	10.1182	10.6539	396717	0	0	4637.79		1	1	1
1351.83	434.847	0.968334	1.17217	1.16976	3.13092	2.63834	9.29681	14.8651	14.783	396740	3.98147	0.600044	0		1	1	1
290.281	172.269	1.14633	0.948274	1.10246	2.46282	2.23621	14.0067	8.87716	12.6608	397347	0	0	3677.32		1	1	1
1952.83	452.003	1.08337	1.416	1.08624	3.29067	2.65514	12.1163	26.0615	12.1965	398043	0	0	4588.67		1	1	1
1649.48	774.329	0.541049	1.34793	1.14729	3.21735	2.88893	3.47575	22.2809	14.0375	398073	0	0	7781.15		1	1	1
1286.33	650.184	0.842205	1.28592	1.13594	3.10935	2.81304	6.95352	19.3163	13.6755	398113	0	0	9863.11		1	1	1
1575.9	786.147	1.22378	2.40915	2.67649	3.19753	2.8955	16.7409	256.537	474.777	398139	0	0	0		1	0	1
2202.18	599.554	1.29591	1.28664	1.03605	3.34285	2.77783	19.7656	19.3484	10.8655	398167	0	0	9998		1	1	1
1249.83	361.105	1.24383	1.34836	1.08244	3.09685	2.55763	17.5321	22.3031	12.0904	398422	0.841612	0	5281.22		1	1	1
3654.49	2140.48	0.482254	2.58637	2.90213	3.56283	3.33051	3.03566	385.806	798.235	398447	0	0	4984.75		1	0	1
1383.96	398.917	0	1.32126	0.777906	3.14112	2.60088	0.29191	20.9534	5.99661	399930	0	0	0		1	0	1
4109.33	1150.62	1.06578	1.24995	1.06283	3.61377	3.06093	11.6353	17.7806	11.5565	399960	0	0	0		1	1	1
850.167	458.191	0.828619	0.965855	1.06181	2.9295	2.66105	6.73936	9.2439	11.5294	400685	0	0	7422.59		1	1	1
1103.02	320.872	0.96236	1.20359	0.712066	3.04258	2.50633	9.16981	15.9803	5.15307	400972	0	0	0		1	1	1
1304.17	481.836	0.779448	1.08411	1.00536	3.11533	2.6829	6.01794	12.137	10.1241	401247	0	0	6366.06		1	1	1
2396.89	646.307	1.15628	1.33789	1.24391	3.37965	2.81044	14.3311	21.7715	17.5353	401269	0	0	0		1	1	1
1417.52	939.024	0.546395	2.4341	2.76123	3.15153	2.97268	3.5188	271.707	577.073	401313	0	0	8249.43		1	0	1
244.184	103.923	0.736286	2.12901	2.69296	2.38772	2.01671	5.44862	134.589	493.128	403267	8.50175	0.929508	0		1	0	1
1430.92	322.861	0.633296	1.26945	0.555344	3.15562	2.50902	4.2983	18.5972	3.59207	403377	0	0	5916.82		1	1	1
1672.53	499.828	0.819313	1.2944	0.747336	3.22337	2.69882	6.59649	19.6968	5.58903	403491	0	0	7759.83		1	1	1
1874.83	943.578	1.25524	1.18408	1.19403	3.27296	2.97478	17.9985	15.2786	15.6324	403518	0	0	8662.66		1	1	1
252.761	230.388	1.12503	2.2666	2.51268	2.40271	2.36246	13.336	184.758	325.597	403567	12.6484	1.10203	4867.31		1	0	1
796.167	212.212	0.903344	1.18192	0.649937	2.901	2.32677	8.00469	15.2028	4.46618	403939	0	0	5123.11		1	1	1
1656.07	640.126	0.937565	0.847776	1.24316	3.21908	2.80627	8.66094	7.0433	17.5048	403993	0	0	0		1	1	1
1520.53	395.271	0.993793	1.28116	0.967698	3.182	2.5969	9.8581	19.1057	9.2832	404598	0	0	5543.7		1	1	1
1035.98	386.164	1.19405	1.18407	1.12438	3.01535	2.58677	15.6331	15.2783	13.3162	404700	0	0	5931.64		1	1	1
257.86	586.301	1.30658	2.37234	2.63944	2.41138	2.76812	20.257	235.688	435.954	404758	20.617	1.31422	1012.9		1	0	1
120.012	12.8115	0.875633	1.32214	1.26187	2.07922	1.1076	7.50988	20.9961	18.2754	404827	0	0	4782.75		0	0	0
363.062	710.74	0.688382	2.43672	2.81037	2.55998	2.85171	4.87958	273.353	646.21	405234	8.13928	0.910586	7583.7		1	0	1
1335.59	410.708	1.08575	1.4941	1.1287	3.12567	2.61353	12.1828	31.1961	13.4493	405340	0	0	6343.16		1	1	1
1976.74	639.827	1.0331	1.39806	0.581446	3.29595	2.80606	10.792	25.0072	3.81458	405366	0	0	9998		1	1	1
268.355	698.564	1.12108	2.33135	2.56708	2.42871	2.84421	13.2154	214.462	369.046	405420	43.2799	1.63629	9998		1	0	1
132.788	63.2532	0.54938	1.20423	0.937276	2.12316	1.80108	3.54307	16.004	8.65518	405557	0	0	5266.69		0	0	0
1299	549.03	1.12971	1.33172	0.688677	3.11361	2.7396	13.4805	21.4647	4.88289	405622	5.83031	0.765691	0		1	1	1
1398.01	503.502	0.969033	1.46791	0.399623	3.14551	2.702	9.31179	29.3703	2.50971	407262	0	0	7468.93		1	1	1
162.725	394.586	1.10046	2.27261	2.68774	2.21145	2.59614	12.6027	187.331	487.236	407308	4.63115	0.665689	9998		1	0	1
965.237	392.904	1.11079	1.25479	0.921771	2.98463	2.59429	12.9059	17.9802	8.35163	407477	0	0	9998		1	1	1
1931.3	541.966	1.41075	1.37538	1.16384	3.28585	2.73397	25.7484	23.7346	14.5829	408411	0	0	0		1	1	1
1400.37	280.561	1.0043	1.21827	1.01146	3.14624	2.44803	10.0996	16.5301	10.2674	408778	0	0	3577.1		1	1	1
1630.38	390.119	1.2061	1.04659	1.25579	3.21229	2.5912	16.0731	11.1324	18.0213	408819	0	0	4332.83		1	1	1
1421.62	428.186	1.25018	0.813985	1.01161	3.15278	2.63163	17.7901	6.51606	10.271	408849	0	0	3160.2		1	1	1
1883.75	443.861	0.980732	0.65418	1.05424	3.27502	2.64725	9.56603	4.51003	11.3302	409832	3.9932	0.601321	0		1	1	1
1673.92	2819.08	1.273	2.48518	2.56578	3.22373	3.45011	18.7499	305.622	367.946	411004	12.6894	1.10344	6285.92		1	0	1
2709.72	922.77	1.13522	1.45739	1.11151	3.43292	2.96509	13.6527	28.6672	12.9272	411059	0	0	5583.04		1	1	1
480.483	693.913	1.08591	2.4175	2.7479	2.68168	2.8413	12.1875	261.516	559.629	411104	16.7683	1.22449	4821.41		1	0	1
2127.43	964.864	1.23693	1.22789	1.51602	3.32786	2.98447	17.2557	16.9002	32.8111	411136	0	0	0		1	1	1
1317.83	441.745	0.612393	1.35485	0.823983	3.11986	2.64517	4.09631	22.6385	6.6678	411778	0	0	4339.77		1	1	1
984.216	359.664	1.11114	1.03639	0.464514	2.99309	2.5559	12.9163	10.874	2.91416	411813	0	0	6886.84		1	1	1
1809.69	683.096	1.11154	1.24299	1.18315	3.2576	2.83448	12.9282	17.498	15.2458	411836	0	0	0		1	1	1
1344.19	721.712	0.875309	1.38248	1.19412	3.12846	2.85836	7.50428	24.1255	15.6359	413173	0	0	7826.03		1	1	1
1793.36	774.939	0.925117	1.46408	1.32537	3.25367	2.88927	8.41621	29.1124	21.153	413214	0	0	0		1	1	1
1224.84	286.95	0.461715	1.47507	1.14032	3.08808	2.45781	2.89544	29.8589	13.8139	413240	0	0	4913.85		1	1	1
177.752	228.142	1.03164	2.3349	2.73465	2.24982	2.35821	10.7558	216.222	542.809	414610	21.5958	1.33437	9998		1	0	1
210.964	727.809	1.17777	2.21031	2.55003	2.32421	2.86202	15.0581	162.298	354.836	414800	18.8681	1.27573	7243.26		1	0	1
3555.04	1066.43	1.0285	1.39823	1.23763	3.55084	3.02793	10.6782	25.0166	17.2834	415050	0	0	0		1	1	1
959.006	350.877	0.646314	2.39648	2.78018	2.98182	2.54516	4.42909	249.158	602.809	416931	7.89861	0.897551	0		1	0	1
1537.97	576.665	0.848194	1.31222	1.11488	3.18695	2.76092	7.05008	20.5219	13.028	416958	0	0	6696.27		1	1	1
520.324	648.425	1.48199	2.30077	2.47172	2.71627	2.81186	30.338	199.88	296.294	417010	12.8003	1.10722	4601.28		1	0	1
213.354	563.387	1.07122	2.08727	2.41326	2.3291	2.75081	11.7819	122.257	258.977	417037	12.0688	1.08167	6767.92		1	0	1
103.679	93.9681	0	2.06374	2.57398	2.01569	1.97298	0	115.808	374.953	417525	0	0	9998		0	0	0
123.595	140.866	0	2.10343	2.67858	2.092	2.14881	0	126.89	477.07	417532	0	0	9998		0	0	0
1122.86	329.557	0.473612	1.23727	1.49957	3.05033	2.51793	2.97586	17.2691	31.5915	418052	0	0	6286.16		1	1	1
556.25	678.424	0.924766	2.4581	2.7269	2.74527	2.8315	8.40942	287.141	533.215	418081	19.2939	1.28542	6633.04		1	0	1
1599.6	502.437	0.96641	1.15148	1.11672	3.20401	2.70108	9.25571	14.1735	13.0833	418316	0	0	9891.05		1	1	1
1387.04	520.349	1.08204	1.21965	1.23019	3.14209	2.7163	12.0791	16.5825	16.9898	418376	0	0	8293.82		1	1	1
1331.5	272.385	1.03592	1.09649	0.996704	3.12434	2.43518	10.8623	12.488	9.92438	418858	0	0	0		1	1	1
2134.9	574.537	0.980204	1.11989	0.729432	3.32938	2.75932	9.55442	13.1793	5.36329	418878	0	0	6586.65		1	1	1
1217.14	743.848	0.945505	1.33331	0.972206	3.08534	2.87148	8.82075	21.5434	9.38007	418902	0	0	9998		1	1	1
1216	433.011	1.1422	1.09779	1.34746	3.08493	2.6365	13.8741	12.5255	22.2564	418929	0	0	7038.9		1	1	1
357.772	54.4371	0.78412	2.00911	2.60501	2.55361	1.73589	6.08303	102.12	402.727	419626	5.78855	0.76257	3947.06		0	0	0
1258.65	476.365	0.630868	1.27699	0.667336	3.09991	2.67794	4.27433	18.923	4.64875	419821	0	0	4835.46		1	1	1
3339.18	1250.34	1.01935	2.29227	2.56381	3.52364	3.09703	10.4557	196.007	366.277	420022	0	0	7085.96		1	0	1
800.888	288.148	0.725156	1.39526	0.740469	2.90357	2.45962	5.31075	24.846	5.50135	421386	0	0	7660.73		1	1	1
1738.98	660.44	0	1.29588	0.996006	3.24029	2.81983	0.249186	19.7644	9.90845	421545	0	0	0		1	0	1
744.289	319.688	0.645099	1.19686	1.15922	2.87174	2.50473	4.41671	15.7348	14.4284	421593	0	0	5659.47		1	1	1
1801	600.026	1.1671	1.32185	1.12526	3.25551	2.77817	14.6928	20.9819	13.3432	421617	0	0	7726.18		1	1	1
1269.68	654.173	0.788488	2.27267	2.47638	3.10369	2.81569	6.14452	187.359	299.486	421658	0	0	9998		1	0	1
1532.57	455.472	0	1.22673	1.31884	3.18542	2.65846	0	16.8552	20.837	422251	0	0	8283.62		1	0	1
1146.96	527.786	1.15343	1.21295	1.27049	3.05955	2.72246	14.2375	16.3286	18.642	422275	0	0	8002.68		1	1	1
310.153	787.962	0.285402	2.43901	2.78537	2.49158	2.89651	1.92931	274.799	610.054	422301	0	0	7276.39		1	0	1
537.461	899.386	0	2.55039	2.93703	2.73035	2.95395	0.850956	355.135	865.024	422407	6.52815	0.81479	6683.74		1	0	1
776.605	377.332	0.55624	1.34738	0.820324	2.8902	2.57672	3.59948	22.2526	6.61187	424059	0	0	8097.62		1	1	1
321.428	623.484	0	2.34544	2.53281	2.50708	2.79483	0	221.532	341.046	424090	0	0	3983.31		1	0	1
1737.84	541.957	0.728316	1.39042	1.26636	3.24001	2.73396	5.34953	24.5707	18.4656	424729	0	0	9998		1	1	1
1634.68	582.759	0	1.05067	1.09735	3.21343	2.76549	0	11.2375	12.5128	425284	0	0	0		1	0	1
1527.97	388.011	0.636704	1.08167	1.13785	3.18412	2.58884	4.33215	12.069	13.7358	426085	0	0	5299.12		1	1	1
1170.71	333.878	1.16614	1.31257	0	3.06845	2.52359	14.6602	20.5387	0	426231	0.33941	0	4780.18		1	0	1
300.557	619.373	1.04985	2.37739	2.67039	2.47793	2.79195	11.2162	238.446	468.151	426304	5.80915	0.764113	6563.65		1	0	1
2138.33	964.965	0.74428	1.28117	1.13494	3.33007	2.98451	5.54983	19.1061	13.6439	426332	0	0	9998		1	1	1
102.889	5.1081	1.2367	0.100738	1.12466	2.01237	0.70826	17.2465	1.26107	13.3247	427489	7.34554	0.866024	4135.47		0	0	0
1211.39	270.006	0.685265	1.19193	0.54457	3.08328	2.43137	4.84468	15.5573	3.50405	427802	0	0	4436.38		1	1	1
1616.89	370.778	0.966737	1.23483	0.767281	3.20868	2.56911	9.26268	17.1725	5.85168	428358	0	0	9998		1	1	1
3829.66	961.281	1.10293	1.43306	0.975645	3.58316	2.98285	12.6745	27.1058	9.45465	428574	0	0	0		1	1	1
1042.09	496.249	0.987183	1.37861	0.936783	3.0179	2.6957	9.70919	23.9115	8.64536	428926	0	0	5135.06		1	1	1
2191.89	1241.27	1.14941	1.26707	1.34207	3.34082	3.09387	14.1062	18.4957	21.9821	428977	0	0	8933.37		1	1	1
1898.38	562.308	0.910864	1.21206	1.07108	3.27838	2.74997	8.14449	16.2953	11.7782	429598	0	0	0		1	1	1
1267.33	430.702	0.159518	1.22581	1.06042	3.10289	2.63418	1.44384	16.8192	11.4927	430588	0	0	9998		1	1	1
1615.79	467.724	1.14986	1.24363	1.51481	3.20839	2.66999	14.1207	17.5238	32.72	430634	0	0	8294.15		1	1	1
1474.35	1002.86	1.11167	1.08006	1.51655	3.1686	3.00124	12.9321	12.0243	32.851	431187	0	0	7095.45		1	1	1
109.587	191.098	0	2.24256	2.73951	2.03976	2.28126	0	174.807	548.92	431243	7.82762	0.893629	9998		0	0	0
1326.05	799.35	1.00698	1.37826	1.13213	3.12256	2.90274	10.1619	23.8925	13.556	431675	0	0	8332.16		1	1	1
1340.56	441.959	0.873625	1.48556	0.195166	3.12728	2.64538	7.47525	30.5885	1.56735	431750	0	0	6195.44		1	1	1
1919.84	418.469	0.440687	0.819504	0.642232	3.28326	2.62166	2.75859	6.59939	4.38765	433106	0	0	5097.51		1	1	1
2462.09	781.243	0.805831	1.08251	1.18277	3.3913	2.89279	6.39487	12.0924	15.2324	433153	0	0	0		1	1	1
1500.15	595.983	1.23619	1.24157	1.22959	3.17613	2.77523	17.2263	17.4409	16.9665	433188	0	0	0		1	1	1
1241.27	467.253	1.27166	1.24104	1.26654	3.09387	2.66955	18.6924	17.4198	18.4732	433222	0	0	9914.05		1	1	1
2528.98	1546.49	0.847506	2.179	2.39883	3.40295	3.18935	7.03892	151.008	250.515	433254	0	0	7753.07		1	0	1
1690.61	820.698	0.343924	2.61836	3.10315	3.22804	2.91418	2.20762	415.293	1268.09	433285	15.4892	1.19003	9733.2		1	0	1
3059.52	2373.91	1.35506	1.39796	1.24356	3.48565	3.37546	22.6497	25.0014	17.5211	433320	0	0	0		1	1	1
1610.9	604.356	1.28689	1.38378	1.02538	3.20707	2.78129	19.3593	24.198	10.6019	433734	0	0	9998		1	1	1
176.637	115.788	1.32735	1.48024	1.07216	2.24708	2.06367	21.2498	30.2162	11.8075	433832	6.19284	0.79189	3483.47		1	1	1
1463.49	549.662	1.07491	0.978793	1.01392	3.16539	2.7401	11.8827	9.52343	10.3257	434799	5.61349	0.749233	0		1	1	1
489.85	981.011	0.798435	2.46223	2.72786	2.69006	2.99167	6.28688	289.887	534.397	434970	21.7741	1.33794	9998		1	0	1
2124.94	434.241	0.869073	1.33455	1.43656	3.32735	2.63773	7.39729	21.6048	27.3253	435006	0	0	0		1	1	1
509.772	1178.75	1.20123	2.53514	2.72884	2.70738	3.07142	15.8937	342.877	535.593	435024	36.3872	1.56095	9998		1	0	1
1648.21	1516.96	0	2.97755	3.2655	3.21701	3.18097	0	949.629	1842.89	435062	22.5864	1.35385	5021.88		1	0	1
214.506	16.8938	1.0538	1.24993	0.889177	2.33144	1.22773	11.3187	17.7798	7.74778	435190	0	0	3410.12		0	0	0
1676.35	446.637	0.680396	1.01613	0.572899	3.22436	2.64996	4.79067	10.3783	3.74023	436448	0	0	6342.52		1	1	1
2574.98	888.477	1.02457	1.32005	1.08265	3.41077	2.94865	10.582	20.8952	12.0963	436477	0	0	0		1	1	1
1595.77	560.331	0.964503	1.12704	0.829006	3.20297	2.74844	9.21516	13.3979	6.74538	436527	0	0	8162.8		1	1	1
182.053	647.601	1.28954	2.07846	2.40934	2.2602	2.81131	19.4776	119.802	256.65	436550	16.8568	1.22677	6700.1		1	0	1
2238.21	691.634	0.98377	1.32063	0.563794	3.3499	2.83988	9.63319	20.9231	3.66264	436599	0	0	9998		1	1	1
1603.34	619.379	0.972075	1.33594	1.27471	3.20503	2.79196	9.37724	21.6743	18.824	437706	0	0	0		1	1	1
2398.9	919.785	0.407698	2.25208	2.77902	3.38001	2.96369	2.55681	178.682	601.204	437733	0	0	4565.26		1	0	1
129.045	42.2634	1.2415	1.0969	1.32058	2.11074	1.62596	17.438	12.4998	20.9209	437994	7.0937	0.850873	3142.59		0	0	0
1442.45	608.366	0.908206	1.21616	1.17979	3.1591	2.78416	8.0948	16.4499	15.1284	438151	0	0	8402.22		1	1	1
1819.17	647.26	0.285814	1.08707	1.04853	3.25987	2.81108	1.93114	12.22	11.1823	438591	0	0	4162.49		1	1	1
2773.97	1343.09	0.36996	2.10749	2.42023	3.4431	3.12811	2.34401	128.083	263.163	438761	0	0	9561.1		1	0	1
187.138	149.136	1.12778	1.06035	1.1353	2.27216	2.17358	13.4208	11.4907	13.6551	439701	4.5514	0.658145	3707.77		1	1	1
572.542	294.303	0.911026	2.23857	2.46901	2.75781	2.46879	8.14753	173.209	294.451	440164	0	0	4536.38		1	0	1
132.449	52.0153	0	1.78793	1.55095	2.12205	1.71613	0	61.3658	35.5591	440475	0	0	2960.18		0	0	0
1453.57	318.23	0	1.39293	1.11375	3.16244	2.50274	0	24.7132	12.9941	440527	0	0	7207.45		1	0	1
2182.34	601.043	0.946051	1.0811	0.567645	3.33892	2.77891	8.83183	12.0531	3.69526	440620	0	0	7894.44		1	1	1
1343.79	448.723	0.922707	1.27274	0.551318	3.12833	2.65198	8.36964	18.7387	3.55891	440647	0	0	0		1	1	1
387.811	311.757	1.09928	2.1773	2.43875	2.58862	2.49382	12.5685	150.417	274.633	440665	0	0	5075.98		1	0	1
417.178	631.037	0.289286	2.34635	2.66433	2.62032	2.80005	1.94664	221.997	461.671	440694	0	0	5174.17		1	0	1
1575.77	348.64	1.13191	1.38322	0.85571	3.19749	2.54238	13.549	24.1668	7.17314	440824	0	0	4277.54		1	1	1
1503.6	579.924	0.35575	1.10939	0.681698	3.17713	2.76337	2.26856	12.8644	4.80505	440856	0	0	9770.83		1	1	1
1442.85	437.222	1.16838	1.15971	1.01997	3.15922	2.6407	14.7359	14.4446	10.4706	441045	0	0	8549.37		1	1	1
1796.37	609.862	1.37535	2.35133	2.55796	3.2544	2.78523	23.7331	224.557	361.38	441170	0	0	0		1	0	1
1728.55	394.292	0.460145	1.39913	0.777233	3.23768	2.59582	2.88499	25.0689	5.98732	441211	0	0	0		1	1	1
2111.53	546.477	0.726397	1.2355	1.11601	3.3246	2.73757	5.32595	17.1989	13.0621	441296	0	0	0		1	1	1
2702.28	897.796	1.27744	1.41467	1.00947	3.43173	2.95318	18.9425	25.9816	10.2205	441319	0	0	9998		1	1	1
4565.65	2177.18	1.19957	2.20767	2.33509	3.6595	3.33789	15.8333	161.312	216.318	441361	0	0	0		1	0	1
113.251	15.6343	1.38114	0.993223	0	2.05404	1.19408	24.0512	9.84516	0	441532	20.893	1.32	5594.5		0	0	0
1371.89	422.528	1.0299	1.13234	1.18407	3.13732	2.62585	10.7127	13.5626	15.2782	442764	0	0	5779.1		1	1	1
1398.01	508.054	0.696766	1.22841	1.06634	3.14551	2.70591	4.97469	16.9206	11.6503	442790	0	0	5315.97		1	1	1
466.469	813.089	0.0751576	2.53834	2.81482	2.66882	2.91014	1.18893	345.411	652.853	442840	7.40638	0.869606	4603.2		1	0	1
193.702	16.982	1.05959	0.340637	0	2.28713	1.22999	11.4707	2.19097	0	443073	0	0	3525.96		0	0	0
1089.9	643.614	1.04682	1.41211	0.998897	3.03739	2.80863	11.1382	25.829	9.97464	443116	0	0	0		1	1	1
821.646	362.077	0.481637	1.73143	2.27258	2.91468	2.5588	3.03135	53.8807	187.319	444058	0	0	7497.5		1	0	1
1710.41	442.25	0.947543	1.46458	1.36442	3.2331	2.64567	8.86223	29.1463	23.1431	444100	0	0	0		1	1	1
204.895	524.303	0.285111	2.3966	2.75729	2.31153	2.71958	1.92802	249.227	571.862	444126	0	0	6969.45		1	0	1
1355.67	476.549	0	1.44349	0	3.13215	2.67811	0	27.7642	0	444371	0	0	9145.88		1	0	1
1345.08	506.789	0.859088	1.34764	1.06882	3.12875	2.70483	7.22915	22.266	11.717	444467	0	0	9998		1	1	1
2556.6	796.678	1.15489	1.38175	1.11526	3.40766	2.90128	14.2852	24.085	13.0396	444750	0	0	5416.59		1	1	1
2353.91	1213.97	0.493752	1.47859	1.01325	3.37179	3.08421	3.11711	30.1014	10.3097	444773	0	0	0		1	1	1
1545.69	481.297	1.20357	1.33589	1.25877	3.18912	2.68241	15.9796	21.6715	18.1457	444879	0	0	9998		1	1	1
1317.03	595.897	0.930082	1.12838	1.11795	3.11959	2.77517	8.51299	13.4395	13.1206	444900	0	0	9998		1	1	1
2046.7	876.205	1.24789	1.53101	1.03302	3.31105	2.94261	17.6966	33.9634	10.7901	444926	0	0	0		1	1	1
350.533	1891.48	1.45736	2.18662	1.92289	2.54473	3.2768	28.6659	153.68	83.7315	446187	29.1255	1.46427	3969.49		0	0	0
2978.46	1349.59	1.06127	1.64151	0.990806	3.47399	3.1302	11.5153	43.8034	9.79051	446740	0	0	0		1	1	1
444.438	692.889	0.568777	2.42212	2.74561	2.64781	2.84066	3.7049	264.316	556.689	446775	4.2633	0.629746	9998		1	0	1
3163.03	1305.07	1.15743	1.43027	1.37815	3.5001	3.11563	14.3692	26.9323	23.8862	446823	0	0	0		1	1	1
207.936	576.526	1.22325	2.17675	2.49448	2.31793	2.76082	16.7206	150.229	312.231	448060	5.40335	0.732663	9011.26		1	0	1
1137.26	502.672	1.0516	1.43721	1.0613	3.05586	2.70128	11.2616	27.3657	11.516	448207	0	0	9998		1	1	1
1240.76	631.903	0.98812	1.21466	1.0176	3.09369	2.80065	9.73015	16.3931	10.4136	448714	0	0	9998		1	1	1
338.17	434.307	1.20833	2.27313	2.49433	2.52914	2.6378	16.1559	187.555	312.124	448739	25.1834	1.40111	8626.25		1	0	1
403.58	1325.6	0.893609	2.3763	2.73925	2.60593	3.12241	7.82725	237.849	548.591	448757	13.3057	1.12404	9119.94		1	0	1
2093.86	791.126	1.29611	1.48944	1.84384	3.32095	2.89825	19.7749	30.863	69.7977	448776	0	0	6467.35		1	0	1
2304.58	2010.9	1.26592	2.15549	2.44298	3.36259	3.30339	18.4467	143.051	277.321	448818	0	0	6440.27		1	0	1
1218.53	217.171	1.2731	1.27792	1.02527	3.08584	2.3368	18.7541	18.9637	10.5992	451672	10.1266	1.00547	0		1	1	1
1356.35	260.814	0.889633	1.04119	0.916033	3.13237	2.41633	7.75591	10.995	8.24201	452067	0	0	0		1	1	1
1135.83	446.011	0.365949	1.3411	0.602083	3.05531	2.64935	2.32246	21.933	4.00021	452094	0	0	5034.9		1	1	1
2645.66	1146.94	0.932183	1.45462	1.10812	3.42253	3.05954	8.55427	28.485	12.8269	452208	0	0	9998		1	1	1
2885.34	1275.39	1.22849	1.78009	2.32603	3.4602	3.10564	16.9236	60.2685	211.852	452914	0	0	0		1	0	1
677.999	250.181	1.40988	2.14271	2.40425	2.83123	2.39825	25.6968	138.903	253.658	453953	18.3235	1.26301	3154.44		1	0	1
2038.62	651.742	0.954118	1.45242	0.681642	3.30934	2.81408	8.99742	28.3414	4.80443	454112	0	0	9998		1	1	1
1089.95	387.013	1.05454	1.35325	1.16029	3.0374	2.58773	11.338	22.5552	14.4641	454316	0	0	0		1	1	1
2234.37	905.99	0.407332	1.27969	0.605271	3.34915	2.95712	2.55465	19.0411	4.02968	454451	0	0	6492.89		1	1	1
864.245	953.06	1.43827	2.42247	2.72031	2.93664	2.97912	27.4325	264.524	525.184	454491	31.9757	1.50482	2314.77		1	0	1
1661.47	497.612	1.19425	1.25233	1.27564	3.22049	2.69689	15.6406	17.8784	18.8641	455921	0	0	0		1	1	1
1531.63	380.887	0.00280761	1.1732	1.12164	3.18516	2.5808	1.00649	14.9005	13.2325	455956	0	0	8155.18		1	0	1
200.588	741.08	0.714275	2.3121	2.51411	2.3023	2.86987	5.17934	205.163	326.668	455979	7.91854	0.898645	7782.94		1	0	1
1723.97	437.799	0.648476	1.45697	1.05081	3.23653	2.64128	4.45118	28.64	11.2411	456844	0	0	4521		1	1	1
1868.9	1639.92	0	1.36065	1.37294	3.27159	3.21482	0	22.9428	23.6013	456880	0	0	9998		1	0	1
685.718	693.906	1.35102	2.11143	2.45661	2.83615	2.8413	22.4397	129.249	286.161	456926	15.5962	1.19302	5460.98		1	0	1
454.007	240.719	0.961665	2.47226	3.00234	2.65706	2.38151	9.15515	296.658	1005.4	457196	16.9227	1.22847	0		1	0	1
2137.86	1180.79	0.618705	1.11319	1.18472	3.32998	3.07217	4.15628	12.9775	15.301	457801	0	0	0		1	1	1
2018.83	515.195	1.00115	1.59049	1.29072	3.3051	2.71197	10.0266	38.948	19.5309	458239	0	0	5610.96		1	1	1
418.652	445.517	0.71918	2.54612	2.91226	2.62185	2.64886	5.23817	351.657	817.063	458260	5.76781	0.761011	9998		1	0	1
1340.17	390.614	0.758721	1.11	1.26413	3.12716	2.59175	5.73748	12.8824	18.371	459403	0	0	0		1	1	1
1634.07	438.312	0.980848	1.3041	0.0503753	3.21327	2.64178	9.56859	20.1417	1.12299	460396	0	0	4048.23		1	1	1
1423.92	328.121	0.869819	1.19819	0.326735	3.15349	2.51603	7.41001	15.7832	2.12195	460427	0	0	5868.02		1	1	1
2059.01	637.439	1.07603	1.36188	0.472204	3.31366	2.80444	11.9133	23.0079	2.96622	460455	0	0	7937.02		1	1	1
1302.26	361.79	1.1241	1.43456	0.853039	3.1147	2.55846	13.3077	27.1997	7.12918	460838	0	0	0		1	1	1
1095.39	626.218	1.13377	1.2137	0	3.03957	2.79673	13.6071	16.3567	0	461039	0	0	9998		1	0	1
1127.45	551.275	0.395022	1.23849	0.930281	3.0521	2.74137	2.48326	17.3176	8.51688	461086	0	0	0		1	1	1
916.334	271.291	0.539955	1.42924	0.748672	2.96205	2.43344	3.46701	26.8683	5.60624	461149	0	0	4733.4		1	1	1
1718.09	629.587	1.14393	1.28281	1.07961	3.23504	2.79906	13.9292	19.1783	12.0117	461301	0	0	7829.71		1	1	1
806.054	2303	1.17292	2.86284	3.1532	2.90636	3.36229	14.8908	729.195	1422.99	461331	35.8257	1.55419	9456.43		1	0	1
1393.35	461.014	0	1.11263	1.16622	3.14406	2.66371	0	12.9607	14.6628	462285	0	0	4404.02		1	0	1
1209.88	264.799	0.853735	1.20424	0	3.08274	2.42292	7.1406	16.0046	0.640152	463047	0	0	0		1	0	1
673.139	519.018	0.843478	0.964243	1.0734	2.8281	2.71518	6.97393	9.20964	11.8413	463360	0	0	9384.4		1	1	1
1045.07	320.983	0	1.277	0	3.01915	2.50648	0	18.9236	0.571388	463385	0	0	5622.46		1	0	1
1584.66	392.963	0.764271	1.29096	1.14264	3.19993	2.59435	5.81127	19.5414	13.8879	463410	0	0	6329.3		1	1	1
1852.71	593.849	1.12187	1.39107	0.666266	3.26781	2.77368	13.2395	24.6075	4.63731	463549	0	0	0		1	1	1
1503.21	658.29	1.09292	1.24644	0.905791	3.17702	2.81842	12.3857	17.6376	8.04991	464352	0	0	7989.32		1	1	1
476.672	883.341	0	2.507	2.78189	2.67822	2.94613	0	321.363	605.193	464395	0	0	6781.28		1	0	1
815.065	333.744	0	1.2508	1.19166	2.91119	2.52341	0	17.8157	15.5474	464431	0	0	5216.45		1	0	1
2207.41	522.604	0.588445	0.961536	1.22209	3.34388	2.71817	3.87655	9.15242	16.6758	464968	0	0	6846.13		1	1	1
497.43	1175.39	0	2.54915	2.85188	2.69673	3.07018	0	354.123	711.025	465034	2.25994	0.354097	7812.79		1	0	1
1431.24	495.591	0.728603	1.06758	1.27541	3.15571	2.69512	5.35307	11.6838	18.8541	465084	0	0	9998		1	1	1
395.793	597.708	0.945611	2.50516	2.99323	2.59747	2.77649	8.8229	320.007	984.531	465184	48.7765	1.68821	9998		1	0	1
1578.11	1239.39	1.30253	2.68631	2.97889	3.19814	3.09321	20.069	485.64	952.55	466293	24.5259	1.38963	5083.34		1	0	1
2083.73	393.042	1.38211	1.35583	0.72519	3.31884	2.59444	24.1051	22.6897	5.31116	466553	0	0	0		1	1	1
1400.14	392.158	1.03386	1.50899	0	3.14617	2.59346	10.8108	32.284	0	466770	4.37548	0.641026	0		1	0	1
699.773	1016.46	1.17399	2.42691	2.76365	2.84496	3.00709	14.9277	267.247	580.303	466843	2.71612	0.43395	5065.54		1	0	1
2548.61	720.074	0.838594	1.5466	1.05483	3.4063	2.85738	6.89596	35.2047	11.3456	467508	0	0	5529.79		1	1	1
2075.17	531.006	0.0487195	0.993048	1.30275	3.31705	2.7251	1.11872	9.84121	20.0794	467782	0	0	8390.38		1	1	1
1380.54	375.95	1.10664	0.591312	1.22979	3.14005	2.57513	12.7831	3.90222	16.9744	468243	0	0	0		1	1	1
1425.49	854.748	1.21511	1.09332	1.03569	3.15396	2.93184	16.4099	12.397	10.8565	468349	0	0	9998		1	1	1
116.549	12.6428	1.21639	1.35552	0.759726	2.06651	1.10184	16.4586	22.6734	5.75077	468463	6.89011	0.838226	3640.66		0	0	0
1516.79	453.739	0.708427	0.968194	0.484885	3.18092	2.65681	5.11007	9.29381	3.05411	468759	0	0	0		1	1	1
385.865	423.129	1.25884	2.1281	2.4186	2.58644	2.62647	18.1486	134.308	262.18	469928	14.697	1.16723	5230.96		1	0	1
1997.72	838.63	0.640821	1.27183	1.03629	3.30054	2.92357	4.37342	18.6994	10.8714	469960	0	0	6544.12		1	1	1
1317.83	440.342	0.986741	1.33707	0.874835	3.11986	2.64379	9.69932	21.7304	7.4961	470001	0	0	6807.33		1	1	1
394.826	557.373	1.20955	2.40609	2.75763	2.59641	2.74615	16.2011	254.733	572.309	470023	9.87908	0.994717	5783.11		1	0	1
418.006	431.564	0	1.46426	1.08551	2.62118	2.63505	0	29.1243	12.1762	470317	0	0	3350.77		1	0	1
1253.2	304.613	0.530068	1.16475	1.13731	3.09802	2.48375	3.38897	14.6132	13.7187	470463	0	0	3697.9		1	1	1
1144.91	524.538	0.904763	1.26519	0.994475	3.05877	2.71978	8.03088	18.4156	9.87358	470492	0	0	9998		1	1	1
1776.21	388.397	0.415256	1.41205	1.4467	3.2495	2.58928	2.60169	25.8256	27.9702	470512	0	0	6066.71		1	1	1
2714.16	1031.16	1.15466	1.28074	1.05369	3.43364	3.01332	14.2777	19.0872	11.3159	470534	0	0	3472.17		1	1	1
1039.6	177.181	1.04242	1.33815	1.16168	3.01686	2.24842	11.026	21.7847	14.5105	471893	0	0	0		1	1	1
1322.55	438.33	1.32488	1.03168	1.25948	3.12141	2.6418	21.1292	10.7567	18.1751	471920	0	0	4659.4		1	1	1
1045.06	319.722	1.29848	1.15291	0.83888	3.01914	2.50477	19.8831	14.2203	6.90049	471953	0	0	4104.75		1	1	1
1777.64	547.517	0.947586	1.06808	1.06292	3.24984	2.7384	8.86311	11.6971	11.5591	471978	0	0	6815.12		1	1	1
1258.48	222.877	0	1.40821	0.906593	3.09985	2.34807	0	25.598	8.06478	473176	0	0	3972.48		1	0	1
1687.78	517.786	0	1.38268	1.31651	3.22731	2.71415	0	24.137	20.7257	473362	0	0	5504.06		1	0	1
2305.81	595.292	0.795938	1.19068	0.225592	3.36282	2.77473	6.25083	15.5124	1.6811	473387	0	0	5104.38		1	1	1
180.831	594.591	1.26689	2.39821	2.7362	2.25727	2.77422	18.4879	250.155	544.752	473457	4.15872	0.61896	9998		1	0	1
2063.39	468.471	1.04045	1.26025	1.28332	3.31458	2.67068	10.9762	18.2076	19.201	473748	0	0	3758.72		1	1	1
2152.84	1454.98	0	1.90771	2.54006	3.33301	3.16286	0	80.8553	346.789	473793	0	0	0		1	0	1
1711.83	479.266	0.944033	1.19023	1.07241	3.23346	2.68058	8.79089	15.4964	11.8144	474045	0	0	9560.67		1	1	1
1646.81	403.003	0.336478	1.51151	0.613047	3.21664	2.60531	2.17009	32.4721	4.10249	474215	0	0	0		1	1	1
2445.75	906.258	1.24905	1.01905	1.11826	3.38841	2.95725	17.7438	10.4485	13.13	474247	0	0	0		1	1	1
1966.73	1195.74	1.1682	1.48508	0.285075	3.29375	3.07764	14.7299	30.5547	1.92786	474674	0	0	9998		1	1	1
2245.97	754.327	1.38124	1.34576	0	3.3514	2.87756	24.0567	22.1699	0	474727	0	0	0		1	0	1
126.48	434.488	0.746458	2.05783	2.34534	2.10202	2.63798	5.57773	114.244	221.485	476174	0	0	9998		0	0	0
1702.64	453.75	0.768126	0.670265	0.970797	3.23112	2.65682	5.86308	4.6802	9.34969	476243	0	0	0		1	1	1
160.021	362.53	0	2.32437	2.53333	2.20418	2.55934	0	211.041	341.45	476280	0	0	9998		1	0	1
3162.81	1250.37	0.884471	1.42365	1.14213	3.50007	3.09704	7.66427	26.525	13.8718	476377	0	0	0		1	1	1
102.986	65.5149	1.31051	1.11847	0	2.01278	1.81634	20.4415	13.1361	0.828587	476526	53.8521	1.7312	9998		0	0	0
1364.67	274.339	0	0.92308	1.23645	3.13503	2.43829	0	8.37684	17.2367	477635	0	0	4577.57		1	0	1
131.611	140.523	0	1.01402	1.04106	2.11929	2.14775	0	10.3282	10.9916	477742	0	0	4511.13		0	0	0
1681.93	339.253	0	1.30865	1.21263	3.22581	2.53052	0	20.3539	16.3165	477990	0	0	5535.72		1	0	1
1406.82	414.74	0.604337	1.4131	0.272134	3.14824	2.61778	4.02103	25.8883	1.87126	478040	0	0	4202.37		1	1	1
1049.09	159.924	0.868531	1.37978	0.688718	3.02081	2.20391	7.38807	23.9764	4.88335	478053	0	0	0		1	1	1
1205.12	474.11	0.441159	1.21405	0.444759	3.08103	2.67588	2.76159	16.3702	2.78458	478078	0	0	9358.42		1	1	1
2695.51	880.599	0	1.44443	1.17209	3.43064	2.94478	0.364489	27.8245	14.8623	478100	0	0	0		1	0	1
2840.67	1561.58	0.426713	2.62448	2.87775	3.45342	3.19357	2.67124	421.19	754.652	478135	0	0	5779.15		1	0	1
2148.91	776.188	1.17636	1.51094	1.2245	3.33222	2.88997	15.0094	32.4294	16.7687	478163	0	0	9998		1	1	1
1804.85	595.301	0.80663	1.28829	1.2776	3.25644	2.77474	6.40663	19.4219	18.9497	478182	0	0	9998		1	1	1
1605.87	530.479	1.02555	1.19182	1.08179	3.20571	2.72467	10.6058	15.5533	12.0723	478498	0	0	8360.64		1	1	1
1047.83	1307.26	1.24773	2.62779	2.79987	3.02029	3.11636	17.6901	424.415	630.775	479351	6.01672	0.77936	6223.13		1	0	1
897.262	153.431	0	1.26751	1.01252	2.95292	2.18591	0	18.5142	10.2924	480195	0	0	3609.81		1	0	1
1292.5	351.649	0.483559	1.33269	0.560702	3.11143	2.54611	3.0448	21.5125	3.63665	480274	0.658506	0	0		1	1	1
1497.56	566.537	0	1.40879	0	3.17538	2.75323	0.491213	25.6322	0.600727	481149	0	0	7021.79		1	0	1
6723.4	2428.33	0.892419	1.48897	1.29301	3.82759	3.38531	7.80584	30.8299	19.6339	481241	0	0	0		0	0	0
235.865	514.074	1.26199	2.20792	2.45137	2.37266	2.71103	18.2805	161.406	282.73	481299	16.7935	1.22514	1012.9		1	0	1
1360.19	550.504	0.945359	1.17852	1.59262	3.1336	2.74076	8.81777	15.0841	39.1402	481765	4.6868	0.670877	5298.9		1	1	1
1555.76	553.355	0.129428	1.16189	1.03812	3.19194	2.743	1.34719	14.5174	10.9174	483019	0	0	7749.59		1	1	1
1624.72	397.372	0	0.939179	0.996659	3.21078	2.5992	0	8.69318	9.92337	483642	0	0	0		1	0	1
1905.12	484.53	0.972837	1.12271	0.926606	3.27992	2.68532	9.3937	13.265	8.44512	483692	0	0	6493.69		1	1	1
532.389	579.403	0	2.19854	2.48329	2.72623	2.76298	0.569704	157.956	304.288	484286	0	0	8092.31		1	0	1
1428.26	634.12	0	1.46647	1.1954	3.15481	2.80217	0	29.2733	15.682	484306	0	0	8530.33		1	0	1
2296.75	801.276	0.709802	1.32486	1.13714	3.36111	2.90378	5.12627	21.1281	13.7132	484332	0	0	0		1	1	1
1450.13	387.541	0.949705	1.15619	1.20854	3.16141	2.58832	8.90646	14.3281	16.1637	485738	0	0	4996.55		1	1	1
1099.96	411.917	0	1.05245	1.36771	3.04138	2.61481	0	11.2838	23.319	485920	0	0	6492.67		1	0	1
230.452	347.795	0.670564	2.46061	2.74748	2.36258	2.54132	4.68343	288.805	559.093	485973	3.08884	0.489795	9998		1	0	1
1260.83	319.935	1.02197	1.44535	1.22702	3.10066	2.50506	10.5189	27.8838	16.8664	485994	0	0	4930.81		1	1	1
3031.59	1091.92	0.988406	1.43487	1.02864	3.48167	3.03819	9.73658	27.2191	10.6817	486011	0	0	0		1	1	1
2011.63	1273.69	1.12266	2.32029	2.57398	3.30355	3.10506	13.2635	209.07	374.956	486041	1.7874	0.252221	5123.59		1	0	1
1843.84	537.36	1.36786	1.29436	1.38357	3.26572	2.73027	23.3268	19.6954	24.1863	486096	0	0	9998		1	1	1
345.066	424.794	1.29396	2.12424	2.46089	2.5379	2.62818	19.6772	133.118	288.996	486172	25.1489	1.40052	5520.18		1	0	1
115.537	12.1558	1.23774	0.947633	0.951217	2.06272	1.08478	17.2877	8.86407	8.93752	486196	12.3988	1.09338	4380.07		0	0	0
119.792	362.458	0.907049	2.12932	2.42894	2.07843	2.55926	8.07326	134.685	268.497	487496	7.46494	0.873026	0		0	0	0
1396.93	379.892	1.15234	0.897457	0.968083	3.14517	2.57966	14.2017	7.89691	9.29144	488037	0	0	3879.3		1	1	1
580.412	1021.84	1.37965	2.45585	2.70118	2.76374	3.00938	23.9691	285.663	502.545	488280	16.6243	1.22074	5263.65		1	0	1
1381.37	389.385	0.81857	1.22819	1.26746	3.14031	2.59038	6.58522	16.9117	18.5125	489531	2.57698	0.411111	0		1	1	1
2074.09	843.93	0.957411	1.44278	1.0341	3.31683	2.92631	9.0659	27.7193	10.8169	490551	0	0	8452.1		1	1	1
1095.61	286.937	1.26106	1.45365	0	3.03966	2.45779	18.2414	28.4218	0	490776	10.0046	1.0002	0		1	0	1
1113.72	339.735	1.11859	1.58081	1.20693	3.04677	2.53114	13.1399	38.0901	16.1038	490822	9.75097	0.989048	1012.9		1	1	1
1314.7	289.642	0.913856	1.15315	0.963347	3.11883	2.46186	8.2008	14.2283	9.19067	490839	0	0	3851.14		1	1	1
1360.28	541.28	1.30966	1.05139	0	3.13363	2.73342	20.4014	11.256	0.854728	490858	0	0	6291.55		1	0	1
2334.97	837.409	1.18759	1.34353	1.0939	3.36828	2.92294	15.4024	22.0564	12.4136	490882	0	0	9998		1	1	1
2331.13	927.272	1.39218	1.04391	1.27624	3.36757	2.96721	24.6707	11.064	18.8904	492469	0	0	6659.97		1	1	1
1572.44	593.641	0.878323	1.48381	1.3401	3.19657	2.77352	7.55654	30.4653	21.8828	493657	0	0	7059.6		1	1	1
1316.46	267.364	1.14757	1.24915	1.2057	3.11941	2.4271	14.0464	17.7478	16.0583	493715	0	0	4269.26		1	1	1
2222.63	775.065	1.05825	1.17977	0.24851	3.34687	2.88934	11.4354	15.1275	1.77219	494038	0	0	3919.51		1	1	1
710.085	225.038	1.03466	1.86273	1.75211	2.85131	2.35226	10.8309	72.9005	56.5074	494549	0	0	3994.34		1	0	1
367.504	601.986	0.523579	2.51242	2.99839	2.56526	2.77959	3.33871	325.398	996.296	494593	34.3776	1.53628	9998		1	0	1
322.58	544.283	1.15586	1.51258	1.28112	2.50864	2.73582	14.3173	32.552	19.1038	494847	0	0	4142.71		1	1	1
1080.88	724.957	0.929645	0.971698	0	3.03378	2.86031	8.50443	9.36911	0	494911	0	0	6491.7		1	0	1
1286.57	894.947	1.11366	1.51247	1.28882	3.10943	2.9518	12.9914	32.5437	19.4455	494947	0	0	9998		1	1	1
2211.91	944.229	1.30718	1.42912	0.991649	3.34477	2.97508	20.285	26.8611	9.80955	494985	0	0	0		1	1	1
1596.02	491.825	1.06861	1.3513	1.02226	3.20304	2.69181	11.7113	22.4544	10.5258	496258	0	0	7789.58		1	1	1
399.661	389.674	1.48471	2.18139	2.45481	2.60169	2.5907	30.5286	151.84	284.975	496279	30.437	1.4834	1663.83		1	0	1
1678.54	352.227	1.20024	1.4934	0.823084	3.22493	2.54682	15.8577	31.1456	6.65403	496293	0	0	5028.68		1	1	1
2673.56	979.528	1.22024	1.24102	1.02137	3.42709	2.99102	16.6051	17.4188	10.5043	496323	0	0	5225.79		1	1	1
1091.22	359.259	1.40798	1.50101	1.22107	3.03791	2.55541	25.5848	31.6967	16.6368	496423	10.8249	1.03442	5010.26		1	1	1
1607.33	480.067	1.40271	1.13377	1.21053	3.20611	2.6813	25.2758	13.6073	16.238	496446	0	0	6936.24		1	1	1
1416.31	443.912	1.28349	1.09316	1.3601	3.15116	2.6473	19.2082	12.3924	22.9141	496469	0	0	7726.31		1	1	1
4320.54	1423.36	1.27388	1.37057	1.22943	3.63554	3.15332	18.7881	23.473	16.96	496493	0	0	0		1	1	1
2283.89	948.507	1.46233	1.23232	1.44417	3.35868	2.97704	28.9957	17.0735	27.8078	496577	0	0	6660.37		1	1	1
353.154	726.962	1.36145	2.27956	2.48124	2.54796	2.86151	22.985	190.354	302.857	497577	23.2839	1.36705	6260.41		1	0	1
1841.64	422.694	0.945628	1.37	1.14394	3.2652	2.62603	8.82323	23.4422	13.9297	497863	0	0	9998		1	1	1
1670.36	521.325	0	1.36361	1.35985	3.22281	2.71711	0	23.0999	22.9008	497919	0	0	6588.56		1	0	1
249.313	479.457	1.02991	2.26993	2.47038	2.39674	2.68075	10.7131	186.178	295.381	497953	2.36847	0.374468	9998		1	0	1
847.089	473.789	0	1.16517	1.15862	2.92793	2.67558	0	14.6276	14.4087	498536	0	0	6743.61		1	0	1
1256.3	468.81	1.02846	1.28197	0.807144	3.09909	2.671	10.6773	19.1414	6.41422	498560	9.10318	0.959193	2965.71		1	1	1
2766.85	1308.06	0.876433	1.31955	1.27346	3.44199	3.11663	7.52372	20.8712	18.7698	498599	0	0	8980.21		1	1	1
1698.68	455.693	1.2858	1.12473	0.169995	3.23011	2.65867	19.3106	13.327	1.47909	498738	0	0	0		1	1	1
884.23	134.703	0.472476	1.43637	1.3262	2.94657	2.12938	2.96808	27.3129	21.1935	500630	0	0	4353.47		1	1	1
2089.88	609.004	0.932829	1.42947	0.907319	3.32012	2.78462	8.56701	26.8826	8.07827	500677	0	0	0		1	1	1
1245.77	253.051	0.650356	1.15986	1.11381	3.09544	2.40321	4.4705	14.4496	12.9961	500697	0	0	4365.29		1	1	1
2087.15	1573.3	1.60945	2.60813	2.90649	3.31955	3.19681	40.6869	405.631	806.288	500731	0	0	0		1	0	1
1357.22	543.53	0	1.22868	0.7883	3.13265	2.73522	0	16.9308	6.14185	501919	0	0	6476.72		1	0	1
1524.15	402.668	0.672547	1.02222	1.24199	3.18303	2.60495	4.70486	10.525	17.4578	501947	0	0	7720.62		1	1	1
2659.39	912.231	1.16058	0.960922	1.18718	3.42478	2.9601	14.4737	9.13949	15.3879	501974	0	0	6526.85		1	1	1
354.39	560.583	1.19946	2.22095	2.49049	2.54948	2.74864	15.8293	166.323	309.379	501998	22.9525	1.36083	3919.51		1	0	1
970.256	467.495	0.794052	1.0045	1.33357	2.98689	2.66978	6.22374	10.1041	21.5562	502615	0	0	0		1	1	1
2318.85	786.818	1.2327	1.26155	1.38648	3.36527	2.89587	17.0883	18.2621	24.3487	503989	0	0	0		1	1	1
1673.64	716.302	1.00339	1.446	0.680327	3.22366	2.8551	10.0784	27.9254	4.78991	504992	0	0	9998		1	1	1
1520.05	645.513	0.641122	1.28609	0.152391	3.18186	2.80991	4.37645	19.3237	1.42033	505085	0	0	6482.87		1	1	1
239.52	19.2909	1.18445	1.18343	1.2578	2.37934	1.28535	15.2916	15.2558	18.1049	505221	3.48311	0.541968	3813.37		0	0	0
251.869	151.532	1.2516	1.21505	0	2.40117	2.18051	17.8485	16.4077	0	505707	1.40691	0.148265	3199.1		1	0	1
769.48	482.634	0.992213	1.35945	1.33418	2.8862	2.68362	9.82229	22.8799	21.5862	505731	0	0	7560.75		1	1	1
215.399	472.966	0.620726	2.18477	2.48508	2.33324	2.67483	4.17566	153.029	305.549	505873	7.88285	0.896683	1012.9		1	0	1
2800.01	1154.89	1.15511	1.22868	1.25829	3.44716	3.06254	14.2927	16.931	18.1255	506037	0	0	4877.71		1	1	1
1816.41	863.324	0.984612	2.08307	2.40156	3.25921	2.93617	9.65188	121.078	252.092	506091	0	0	6618.37		1	0	1
1322.04	329.042	0.723191	1.33701	1.00214	3.12124	2.51725	5.28678	21.7277	10.0494	506899	0	0	3529.54		1	1	1
1170.69	270.43	0.488348	1.25862	1.00344	3.06844	2.43205	3.07856	18.1393	10.0796	506923	0	0	4293.65		1	1	1
1112.5	435.236	0.341594	1.41193	1.37091	3.0463	2.63872	2.1958	25.8185	23.4914	506953	0	0	9998		1	1	1
1468.1	394.735	0.98384	1.37924	0.45673	3.16676	2.59631	9.63475	23.9463	2.8624	508303	0	0	7521.82		1	1	1
1622.71	843.662	0.890744	1.77439	1.57533	3.21024	2.92617	7.77578	59.4824	37.6126	508330	0	0	9998		1	1	1
1558.44	445.066	0.856998	0.533445	1.05382	3.19269	2.64842	7.19446	3.41542	11.3192	509135	0	0	0		1	1	1
2229.68	629.104	1.0756	1.314	1.16109	3.34824	2.79872	11.9014	20.6065	14.4908	509169	9.36765	0.971631	2314.77		1	1	1
1200.51	285.375	1.34209	1.16029	1.37634	3.07937	2.45542	21.9834	14.464	23.787	509254	0	0	4875.62		1	1	1
702.91	630.93	0.171332	2.38731	2.67585	2.8469	2.79998	1.48365	243.956	474.078	509328	0	0	5276.61		1	0	1
2491.69	806.956	1.24688	1.33061	0.594621	3.39649	2.90685	17.6554	21.4095	3.93207	510211	0	0	0		1	1	1
648.984	282.44	1.35302	1.32148	1.16266	2.81223	2.45093	22.5433	20.9642	14.5431	510237	3.71395	0.569836	8978.55		1	1	1
1651.45	835.772	0.876682	2.49591	2.80427	3.21786	2.92209	7.52803	313.267	637.193	510258	0	0	9825.7		1	0	1
1011.88	313.357	0.708008	1.29321	1.17884	3.00513	2.49604	5.10515	19.6429	15.0951	511245	0	0	0		1	1	1
1656.94	386.466	0.785675	1.19695	1.10112	3.21931	2.58711	6.10485	15.738	12.6218	511268	0	0	0		1	1	1
1592.48	498.125	0.9312	1.15458	0.517023	3.20207	2.69734	8.53493	14.2751	3.28869	511283	0	0	8604.37		1	1	1
1303.64	417.768	0.958265	1.1962	0.79957	3.11516	2.62093	9.08375	15.7108	6.30333	511312	0	0	7620.24		1	1	1
2680.53	1196.99	0.747979	1.23417	1.35727	3.42822	3.07809	5.5973	17.1461	22.7653	511331	0	0	9998		1	1	1
1014.08	688.33	0.814397	1.83638	2.08366	3.00607	2.8378	6.52224	68.6085	121.245	511875	0	0	9998		1	0	1
1211.06	580.185	1.14765	2.26342	2.55319	3.08316	2.76357	14.0492	183.409	357.43	511905	0	0	9912.98		1	0	1
1554.85	552.382	1.08261	1.26338	1.20836	3.19169	2.74224	12.0952	18.3391	16.157	512671	0	0	4193.89		1	1	1
586.581	874.409	0	2.42057	2.72791	2.76833	2.94171	0	263.374	534.448	512721	0	0	7556.82		1	0	1
1255.84	536.619	0.692719	1.02837	1.21932	3.09893	2.72967	4.92855	10.6751	16.57	513059	0	0	6837.38		1	1	1
2077.52	837.623	1.13606	1.18659	0.884324	3.31754	2.92305	13.6793	15.3672	7.66168	513084	0	0	7783.25		1	1	1
488.68	437.235	0.9911	1.17785	1.4611	2.68902	2.64071	9.79716	15.0608	28.9134	513105	0	0	7927.06		1	1	1
2336.83	917.11	1.14513	1.32294	0.888744	3.36863	2.96242	13.9678	21.0348	7.74005	513130	0	0	5929.54		1	1	1
1923.44	516.056	1.26126	1.11602	1.17533	3.28408	2.7127	18.2497	13.0622	14.9738	513327	0	0	9998		1	1	1
2695.75	1235.5	1.13992	2.32157	2.60322	3.43068	3.09184	13.8014	209.686	401.069	513352	0	0	0		1	0	1
1252.15	413.341	1.08285	1.34014	0.118459	3.09765	2.61631	12.1018	21.8847	1.31359	514200	0	0	5995.97		1	1	1
1740.5	702.914	1.04805	1.20099	0.552829	3.24067	2.8469	11.17	15.8852	3.57132	514242	0	0	6812.36		1	1	1
552.167	742.883	0.777102	2.28708	2.51752	2.74207	2.87092	5.98553	193.677	329.247	514264	5.23391	0.718826	4622.34		1	0	1
228.449	220.91	1.17849	0.899464	1.08655	2.35879	2.34422	15.0832	7.93348	12.2053	514996	0	0	3608.13		1	1	1
2084.65	697.077	1.04968	0.906538	1.01896	3.31903	2.84328	11.212	8.06377	10.4462	515681	0	0	5977.33		1	1	1
1495.65	377.332	1.18071	1.16774	1.17536	3.17483	2.57672	15.1605	14.7144	14.9747	515710	0	0	6625.28		1	1	1
1012.76	218.99	1.24973	1.18364	1.46767	3.00551	2.34042	17.7716	15.2629	29.3539	515750	0	0	6581.51		1	1	1
1351.74	319.859	1.15003	1.32653	1.12318	3.13089	2.50496	14.1264	21.2094	13.2793	515772	0	0	9998		1	1	1
1576.68	495.288	1.25605	1.32479	0.406474	3.19774	2.69486	18.0321	21.1244	2.54961	516546	0	0	0		1	1	1
1807.79	478.848	0.235444	1.26013	0.854672	3.25715	2.6802	1.71967	18.2023	7.15602	516575	0	0	6053.87		1	1	1
2002.09	546.159	0.93964	1.45781	1.22755	3.30148	2.73732	8.70242	28.695	16.8868	516665	0	0	0		1	1	1
1773.28	1025.87	1.1104	2.57049	2.80778	3.24878	3.01109	12.8944	371.955	642.365	516806	8.13277	0.910239	3893.9		1	0	1
1391.38	614.545	1.25668	1.44458	1.21002	3.14345	2.78855	18.0584	27.8341	16.2188	518629	0	0	9998		1	1	1
401.419	420.789	0.953947	2.45015	2.89666	2.6036	2.62406	8.99389	281.935	788.238	519299	0	0	9998		1	0	1
1251.06	321.218	1.08212	1.1481	1.17382	3.09728	2.5068	12.0815	14.0637	14.9218	519340	0	0	6613.8		1	1	1
1461.52	1080.45	1.24077	1.31833	1.0214	3.1648	3.0336	17.4088	20.8127	10.5051	519674	0	0	9998		1	1	1
1608.16	469.333	1.06943	1.38856	1.00111	3.20633	2.67148	11.7336	24.4661	10.0256	520960	0	0	4395.73		1	1	1
1464.53	381.492	1.08169	1.39482	1.29085	3.1657	2.58148	12.0695	24.8208	19.5365	521005	0	0	5331.2		1	1	1
1672.91	433.336	1.02906	1.06753	0.979965	3.22347	2.63682	10.6921	11.6822	9.54916	521236	0	0	7024.26		1	1	1
1289.58	533.595	1.21853	1.10995	0.156163	3.11045	2.72721	16.5398	12.881	1.43272	521258	0	0	0		1	1	1
1486.43	414.605	1.14714	1.29339	0.733153	3.17214	2.61763	14.0326	19.6513	5.40945	521497	0	0	5293.05		1	1	1
921.746	232.733	0.995127	1.37146	1.00159	2.96461	2.36686	9.88842	23.5214	10.0367	521552	0	0	3365.32		1	1	1
3204.18	1227.74	0	1.29834	1.38655	3.50572	3.08911	0	19.8765	24.353	521626	0	0	9998		1	0	1
1651.32	452.446	1.29518	1.33694	1.19555	3.21783	2.65557	19.7323	21.724	15.6875	521965	1.78164	0.25082	7221.45		1	1	1
716.09	860.159	0	2.75452	2.99999	2.85497	2.93458	0.476277	568.219	999.983	522046	10.0664	1.00287	9291.4		1	0	1
177.71	29.8363	1.05386	1.68766	2.25208	2.24971	1.47474	11.3203	48.7146	178.682	522368	2.74235	0.438123	4572.69		0	0	0
107.219	5.28518	1.05329	0.854984	0.920472	2.03027	0.72306	11.3056	7.16117	8.32668	522479	5.85472	0.767506	4300.95		0	0	0
1380.55	449.168	0.881993	1.21302	1.14128	3.14005	2.65241	7.62067	16.3314	13.8446	523250	0	0	0		1	1	1
383.233	333.298	1.35275	2.2223	2.47361	2.58346	2.52283	22.5294	166.84	297.587	523331	11.6704	1.06709	4501.25		1	0	1
145.605	568.488	0.718677	1.70451	1.43667	2.16317	2.75472	5.23211	50.6419	27.3319	523531	1.39069	0.143231	3965.5		0	0	0
1757.53	820.281	1.10276	1.28556	0.920637	3.2449	2.91396	12.6694	19.2999	8.32984	523662	0	0	9998		1	1	1
1873.13	627.772	1.17512	0.972055	0.887858	3.27257	2.7978	14.9664	9.37682	7.72428	524079	0	0	0		1	1	1
1490.26	366.077	1.27707	1.22653	1.39899	3.17326	2.56357	18.9264	16.8472	25.0605	524129	16.5822	1.21964	2314.77		1	1	1
2180.69	945.868	1.39025	1.23368	0	3.33859	2.97583	24.561	17.127	0.293543	524147	0	0	0		1	0	1
1404.57	571.897	0.538036	1.30262	1.10371	3.14754	2.75732	3.45172	20.0734	12.6972	525893	0	0	5944.19		1	1	1
2265.39	808.397	1.24761	1.27263	1.21835	3.35514	2.90762	17.6851	18.7341	16.533	526112	0	0	5505.9		1	1	1
1120.08	404.855	1.14828	1.333	1.06429	3.04925	2.6073	14.0695	21.5277	11.5954	526133	0	0	0		1	1	1
3511.05	996.108	0.657498	1.49176	1.12573	3.54544	2.99831	4.54463	31.0284	13.3577	526159	0	0	5606.68		1	1	1
1310.05	366.771	1.15352	1.27445	0.891458	3.11729	2.5644	14.2403	18.8128	7.78857	526184	0	0	0		1	1	1
1492.21	529.398	1.03712	1.42506	0.989946	3.17383	2.72378	10.8923	26.6112	9.77116	526208	0	0	0		1	1	1
1783.13	486.771	1.128	1.37643	1.08581	3.25118	2.68732	13.4277	23.7921	12.1845	526295	0	0	6261.94		1	1	1
1526.35	551.412	0.641006	1.45277	1.4393	3.18365	2.74148	4.37528	28.3639	27.498	526770	0	0	3682.32		1	1	1
1316.22	1077.72	1.04594	2.53345	2.84637	3.11933	3.03251	11.1157	341.547	702.053	526815	23.6564	1.37395	9998		1	0	1
1151.32	603.618	0.966154	1.05619	0.222235	3.0612	2.78076	9.25025	11.3812	1.66815	528785	0	0	5007.02		1	1	1
1468.88	452.04	0.947549	1.18728	1.0835	3.16699	2.65518	8.86236	15.3914	12.1199	529474	0	0	4276.4		1	1	1
1286.28	684.858	1.11995	1.80872	1.97936	3.10934	2.8356	13.1809	64.375	95.358	529709	0	0	0		1	0	1
1350.26	491.265	0.683497	2.19283	2.42372	3.13042	2.69132	4.82499	155.892	265.288	530015	0	0	0		1	0	1
924.172	315.366	1.13244	2.08775	2.45812	2.96575	2.49881	13.5656	122.39	287.158	530076	0	0	0		1	0	1
2013.49	758.139	1.03154	1.47767	1.09048	3.30395	2.87975	10.7532	30.038	12.3162	530096	0	0	9998		1	1	1
259.891	568.191	1.44881	2.18121	2.43877	2.41479	2.75449	28.1065	151.777	274.646	530167	79.2747	1.89913	9998		1	0	1
142.505	39.3318	0.72976	1.14174	1.52226	2.15383	1.59474	5.36735	13.8591	33.2861	530868	3.22646	0.508726	4473.07		0	0	0
631.942	567.315	0.837606	1.5531	1.32914	2.80068	2.75382	6.88028	35.7352	21.3375	531125	2.56343	0.408822	0		1	1	1
1196.38	273.968	1.25332	1.22897	1.34808	3.07787	2.4377	17.9192	16.9422	22.2882	531190	0	0	5278.26		1	1	1
1628.92	338.349	1.26961	1.4646	1.09502	3.2119	2.52937	18.604	29.1471	12.4458	531544	0	0	4299.44		1	1	1
2170.64	488.115	1.06269	1.15078	0.997056	3.33659	2.68852	11.5529	14.1507	9.93244	531563	0	0	5348.45		1	1	1
937.984	114.568	1.09066	1.32781	1.04634	2.9722	2.05906	12.3215	21.2721	11.126	532963	0.667722	0	3864.82		1	1	1
1436.67	451.811	0.974209	1.46339	1.05151	3.15736	2.65496	9.42344	29.0666	11.2593	533599	0	0	9120.3		1	1	1
1138.44	395.197	1.25031	1.12378	0.954888	3.05631	2.59681	17.7954	13.2978	9.01339	533623	0	0	0		1	1	1
3204.84	1304.66	1.16538	1.42451	1.1659	3.50581	3.1155	14.6347	26.5772	14.6521	533653	0	0	0		1	1	1
979.62	257.678	1.33052	0.915178	1.32581	2.99106	2.41108	21.4053	8.22579	21.1742	533708	11.8426	1.07345	5158.05		1	1	1
583.612	940.927	0.886184	2.59217	2.83999	2.76612	2.97356	7.69457	390.994	691.817	533752	10.3053	1.01306	7737.43		1	0	1
1253.16	635.011	0.946604	0.625407	0.924315	3.09801	2.80278	8.84308	4.22092	8.4007	534846	0	0	8894.08		1	1	1
1379.47	356.242	0.691632	0.933836	1.35259	3.13971	2.55174	4.91622	8.58689	22.521	534870	0	0	4955.9		1	1	1
1278.28	484.266	1.16424	1.41688	1.27544	3.10663	2.68508	14.5962	26.1144	18.8555	534893	0	0	9998		1	1	1
1160.46	370.796	1.1102	1.0804	1.19842	3.06463	2.56914	12.8886	12.0337	15.7915	535055	0	0	0		1	1	1
3534.16	1293.65	0.986322	1.43071	1.33174	3.54829	3.11182	9.68997	26.9594	21.4655	535082	0	0	7117.85		1	1	1
1650.13	402.91	0.455483	1.14883	0.68179	3.21752	2.60521	2.85419	14.0874	4.80607	536862	0	0	4723.97		1	1	1
1701.5	210.367	1.05315	1.29622	0.510201	3.23083	2.32298	11.3018	19.7796	3.23743	536909	0	0	2688.56		1	1	1
1353.59	670.251	0.836294	1.24582	0	3.13149	2.82624	6.85952	17.6125	0.89509	536928	0	0	9998		1	0	1
1823.01	675.137	0.731301	1.44173	0.967894	3.26079	2.82939	5.38643	27.6521	9.28741	537723	0	0	9998		1	1	1
2604.94	901.575	1.52546	1.08285	1.32688	3.4158	2.955	33.5321	12.1017	21.2268	537781	0	0	9998		1	1	1
1275.39	358.21	1.10933	1.2778	1.36422	3.10564	2.55414	12.8625	18.9583	23.1325	538629	0	0	4572.71		1	1	1
1377.9	1028.26	0.503617	2.50183	2.76409	3.13922	3.0121	3.18872	317.563	580.89	538676	0	0	9998		1	0	1
1731.93	915.439	1.09006	1.25529	0.505993	3.23853	2.96163	12.3043	18.0006	3.20622	539346	0	0	9998		1	1	1
1059.87	527.208	0	1.4381	0.726732	3.02525	2.72198	0	27.4222	5.33006	539779	0	0	3729.64		1	0	1
1621.46	268.744	0.596223	1.49977	1.25027	3.20991	2.42934	3.94659	31.6061	17.7937	539800	0	0	4446.05		1	1	1
1534.17	429.325	1.1512	1.26858	1.05896	3.18587	2.63279	14.1646	18.56	11.4542	539827	0	0	7080.9		1	1	1
1850.92	396.301	1.04457	1.33799	0.528139	3.26739	2.59803	11.0807	21.7765	3.37395	539856	0	0	4636.02		1	1	1
2054.03	880.547	0	1.17941	0.876772	3.31261	2.94475	0	15.115	7.52961	539876	0	0	9773.76		1	0	1
1884.9	1087.11	1.12177	1.50953	1.06469	3.27529	3.03627	13.2365	32.3245	11.6062	539900	0	0	9679.12		1	1	1
1346.31	439.392	0.785894	1.3758	1.22178	3.12915	2.64285	6.10793	23.7576	16.6639	542264	0	0	8570.67		1	1	1
1342.26	375.463	1.31445	1.03704	1.00985	3.12784	2.57457	20.6276	10.8903	10.2293	542312	0	0	6441.34		1	1	1
768.951	1210.32	1.38575	3.2272	2.97271	2.8859	3.0829	24.3079	1687.34	939.107	542416	51.1697	1.70901	9161.78		1	0	1
1269.58	365.02	1.19411	0.727038	1.15181	3.10366	2.56232	15.6353	5.33381	14.1843	542475	0	0	5073.73		1	1	1
2438.62	745.173	1.04494	1.25265	0.524938	3.38714	2.87226	11.0903	17.8916	3.34918	542719	0	0	0		1	1	1
1735.4	468.191	0.95043	1.39643	0.931777	3.2394	2.67042	8.92133	24.9132	8.54627	543194	0	0	6147.11		1	1	1
1875.77	498.095	1.30906	1.43173	0.63785	3.27318	2.69731	20.3732	27.0229	4.3436	543270	0	0	0		1	1	1
1684.27	337.232	0.502164	1.23758	1.02503	3.22641	2.52793	3.17808	17.2814	10.5934	544515	0	0	3601.39		1	1	1
1574.46	411.009	0.368225	1.13652	0.745676	3.19713	2.61385	2.33466	13.6936	5.5677	544542	0.537069	0	0		1	1	1
2092.45	642.478	1.15409	1.19025	1.01636	3.32066	2.80786	14.259	15.497	10.3838	545092	0	0	8340.39		1	1	1
1368.1	448.66	1.03337	1.353	1.33117	3.13612	2.65192	10.7986	22.5425	21.4374	545147	0	0	5963.73		1	1	1
1327.89	274.504	0.669732	1.43935	1.28224	3.12316	2.43855	4.67447	27.5012	19.1531	545919	0	0	6647.49		1	1	1
797.983	293.44	1.09825	1.43683	1.19476	2.90199	2.46752	12.5386	27.3418	15.659	545953	0	0	6837.91		1	1	1
662.497	508.874	0	1.35302	1.62006	2.82118	2.70661	0	22.5432	41.6923	546039	0	0	9998		1	0	1
1283.89	310.608	1.19911	1.09028	0.604638	3.10853	2.49221	15.8166	12.3106	4.02382	546068	0	0	4123.67		1	1	1
1421.27	438.982	0.967757	1.50676	1.09053	3.15268	2.64245	9.28446	32.1189	12.3177	546195	0	0	4163.41		1	1	1
395.446	630.578	1.23328	2.28357	2.52394	2.59709	2.79974	17.111	192.12	334.147	546237	33.9126	1.53036	8794.5		1	0	1
369.64	73.3416	0.0518248	1.8143	2.35416	2.56778	1.86535	1.12674	65.2074	226.028	546265	0	0	6231.76		0	0	0
291.083	201.936	1.22037	2.03374	1.91188	2.46402	2.30521	16.6101	108.08	81.6365	546432	0	0	3988.99		1	0	1
1407.56	420.639	0.308578	0.956611	0.778688	3.14847	2.62391	2.03506	9.04921	6.00742	546533	0	0	0		1	1	1
979.214	967.643	1.08682	2.45722	2.69275	2.99088	2.98572	12.213	286.562	492.893	546564	0	0	0		1	0	1
1317.08	505.403	1.0188	1.05969	1.17508	3.11961	2.70364	10.4425	11.4734	14.9653	547208	0	0	6692.38		1	1	1
2975.05	1189.01	1.26505	2.09414	2.23494	3.47349	3.07518	18.4097	124.206	171.768	547251	0	0	0		1	0	1
1325.29	428.522	1.02039	0.940664	1.20693	3.12231	2.63197	10.4808	8.72297	16.1039	548655	0	0	4188.2		1	1	1
1068.36	520.827	1.29563	1.43786	1.05717	3.02872	2.71669	19.7527	27.4069	11.4069	548676	0	0	6050.21		1	1	1
971.465	354.092	1.26687	1.31845	0.895687	2.98743	2.54912	18.4873	20.8185	7.86478	548709	0	0	7654.08		1	1	1
1433.48	643.867	1.19782	1.144	0.932232	3.15639	2.8088	15.7694	13.9314	8.55524	548761	0	0	9998		1	1	1
1448	363.093	1.29474	1.25023	0.967497	3.16077	2.56002	19.7125	17.7923	9.2789	550147	0	0	0		1	1	1
1856.11	518.747	1.38358	1.3691	0.984862	3.2686	2.71496	24.187	23.394	9.65743	550465	0	0	0		1	1	1
1187.16	392.67	0.847517	1.44623	1.25021	3.07451	2.59403	7.0391	27.9402	17.7916	550532	0	0	6006.05		1	1	1
277.996	420.558	0.994396	2.34349	2.64743	2.44404	2.62383	9.87179	220.541	444.044	550554	23.4248	1.36968	8486.24		1	0	1
3117.02	876.62	0.840851	1.29511	0.809436	3.49374	2.94281	6.93188	19.7293	6.44817	550625	0	0	0		1	1	1
833.269	418.899	1.12355	1.52995	1.43337	2.92079	2.62211	13.2909	33.8807	27.1248	551421	0	0	4763.66		1	1	1
1305.91	552.439	0.768064	1.08007	0.513556	3.11591	2.74228	5.86225	12.0246	3.26254	551443	0	0	9998		1	1	1
1207.81	371.012	1.15575	1.03693	1.13785	3.082	2.56939	14.3138	10.8875	13.7356	551495	0	0	4817.82		1	1	1
399.097	630.135	0.904679	2.25912	2.45709	2.60108	2.79943	8.02933	181.603	286.48	551519	8.11435	0.909254	5898.94		1	0	1
1838.34	422.951	0.753608	1.37702	0.970091	3.26443	2.62629	5.67033	23.8244	9.33449	552149	0	0	0		1	1	1
1701.79	942.803	1.11466	1.21193	0.872747	3.23091	2.97442	13.0216	16.2904	7.46013	552194	0	0	0		1	1	1
1741.76	641.701	0.947137	1.13775	0.223336	3.24099	2.80733	8.85396	13.7326	1.67238	552698	0	0	9062.26		1	1	1
2194.01	628.154	1.02722	1.03431	1.03152	3.34124	2.79807	10.6467	10.8221	10.7527	553442	0	0	7011.36		1	1	1
1398.09	451.954	1.27274	1.1622	0.869724	3.14553	2.65509	18.7389	14.528	7.4084	553502	0	0	6462.6		1	1	1
1819.32	579.618	0.678454	1.12021	1.20567	3.25991	2.76314	4.76929	13.189	16.0573	553533	0	0	7450.64		1	1	1
1742.89	557.287	1.07646	1.08992	0.5274	3.24127	2.74608	11.925	12.3005	3.36822	553713	0	0	0		1	1	1
1374.82	1118.32	0	2.59943	2.87314	3.13825	3.04857	0	397.583	746.683	554084	0	0	3316.84		1	0	1
1585.18	369.464	0.704162	1.43624	1.36256	3.20008	2.56757	5.06013	27.305	23.044	554313	0	0	6556.99		1	1	1
1276.84	285.073	0.868516	1.14787	1.03261	3.10614	2.45496	7.38782	14.0563	10.7798	554779	0	0	3351.83		1	1	1
1449.46	417.821	0.171821	1.38004	1.31561	3.16121	2.62099	1.48532	23.9907	20.6827	554815	0	0	4110.02		1	1	1
300.626	646.397	1.17476	2.31828	2.51914	2.47803	2.8105	14.9542	208.102	330.474	554836	10.8793	1.0366	7055.24		1	0	1
229.098	611.759	0.971551	2.18513	2.47222	2.36002	2.78658	9.36592	153.154	296.632	554854	5.84802	0.767009	5948.36		1	0	1
1489.13	304.347	0.999995	1.23538	1.33829	3.17293	2.48337	9.99989	17.1943	21.7914	554900	0	0	0		1	1	1
1114.2	282.652	1.44892	1.38371	0.921409	3.04696	2.45125	28.1138	24.1939	8.34467	554968	0	0	0		1	1	1
991.571	270.616	0.972244	1.25051	1.31281	2.99632	2.43235	9.38089	17.8039	20.5499	555008	0	0	4043.41		1	1	1
3567.23	1179.64	0.934851	1.36966	0.134185	3.55233	3.07175	8.60699	23.4242	1.36202	555055	0	0	0		1	1	1
1417.53	695.93	1.24875	0.420261	1.24262	3.15153	2.84257	17.7319	2.63185	17.483	555109	0	0	9998		1	1	1
637.203	1063.83	1.13597	2.54296	2.77383	2.80428	3.02687	13.6764	349.111	594.057	555150	17.8263	1.25106	9897.84		1	0	1
1576.47	439.652	0.871701	1.21538	1.03865	3.19769	2.64311	7.4422	16.4204	10.9306	556546	0	0	0		1	1	1
1363.83	419.816	1.09915	1.05333	1.10951	3.13476	2.62306	12.5646	11.3066	12.868	556636	0	0	6860.15		1	1	1
211.185	460.701	1.13458	2.55672	2.86739	2.32466	2.66342	13.6326	360.349	736.874	556661	25.913	1.41352	9998		1	0	1
1385.73	402.064	0.694079	1.27232	1.03267	3.14168	2.60429	4.94401	18.7207	10.7813	558108	0	0	0		1	1	1
1208.43	432.098	0	1.22249	0.764661	3.08222	2.63558	0.554644	16.6915	5.81649	558994	0	0	0		1	0	1
1296.2	451.499	0.521534	1.38511	1.31857	3.11267	2.65466	3.32303	24.272	20.8245	559369	0	0	0		1	1	1
471.249	42.1465	0.777011	1.19067	1.17437	2.67325	1.62476	5.98427	15.5121	14.9408	559541	0	0	6764		0	0	0
111.467	364.882	0	1.48891	0.866878	2.04715	2.56215	0	30.8253	7.36001	559561	0	0	5827.64		0	0	0
1600.59	306.796	1.18423	1.40549	1.0456	3.20428	2.48685	15.2838	25.4386	11.1072	560150	0	0	5305.06		1	1	1
127.713	489.377	1.321	2.20372	2.56143	2.10624	2.68964	20.941	159.852	364.272	560202	1.38586	0.141721	9998		0	0	0
104.274	370.884	1.02517	2.09351	2.24264	2.01817	2.56924	10.5968	124.025	174.838	560210	1.50342	0.177081	9998		0	0	0
1075.27	293.704	0.698724	1.11869	1.37427	3.03152	2.46791	4.99717	13.143	23.6738	560225	0	0	0		1	1	1
3646.78	2388.58	0.68967	1.92419	1.90273	3.56191	3.37814	4.89407	83.9824	79.9337	560247	0	0	0		1	0	1
1413.21	231.871	0.757955	1.13717	1.07464	3.15021	2.36525	5.72737	13.7142	11.8752	561076	2.88233	0.459743	0		1	1	1
2322.77	559.597	1.23133	1.17689	1.10922	3.36601	2.74788	17.0345	15.0277	12.8595	562512	0	0	0		1	1	1
1957.02	473.642	1.23348	1.22156	0.943173	3.29159	2.67545	17.1189	16.6555	8.7735	562543	10.2926	1.01252	0		1	1	1
1942.15	1026.06	1.22256	1.49559	0.83938	3.28828	3.01117	16.6939	31.303	6.90844	562583	0	0	9998		1	1	1
2159.74	764.271	0	2.03137	2.68309	3.3344	2.88325	0.123566	107.491	482.048	562979	0	0	0		1	0	1
3265.03	860.683	1.3781	1.49764	1.30247	3.51389	2.93484	23.8835	31.4514	20.0666	562999	0	0	0		1	1	1
1745.29	417.205	1.2999	1.09554	1.27973	3.24187	2.62035	19.9481	12.4607	19.043	563290	0	0	4648.89		1	1	1
2691.47	1290.2	1.37375	1.38086	1.134	3.42999	3.11066	23.6456	24.0359	13.6144	563313	0	0	0		1	1	1
1312.14	412.751	1.18272	1.28411	0.931018	3.11798	2.61569	15.2307	19.2359	8.53135	564413	0	0	7889.06		1	1	1
2709.87	1138.01	0.747006	2.40178	2.73648	3.43295	3.05615	5.58478	252.222	545.109	564438	0	0	0		1	0	1
1186.78	2331.32	1.26847	2.25382	2.42318	3.07437	3.3676	18.5553	179.399	264.959	564489	2.1782	0.338099	8107.61		1	0	1
2388.68	1313.41	0.724496	1.98784	2.24912	3.37816	3.1184	5.30268	97.2381	177.467	564525	0	0	8371.64		1	0	1
1294.51	457.608	0.896928	1.14161	1.25023	3.11211	2.66049	7.8873	13.8553	17.7923	565271	0	0	5362.78		1	1	1
1370.67	528.792	0.890888	1.24091	1.00422	3.13693	2.72328	7.77836	17.4146	10.0978	566170	0	0	7741.22		1	1	1
1393.68	702.22	0.969043	2.24468	2.46333	3.14416	2.84647	9.312	175.662	290.622	566387	0	0	9094.83		1	0	1
2007.39	564.621	1.09595	1.34442	1.27348	3.30263	2.75176	12.4725	22.1015	18.7705	567603	0	0	9998		1	1	1
2353.07	1032.06	1.21853	1.38352	1.12864	3.37163	3.01371	16.5399	24.1836	13.4474	568409	0	0	9998		1	1	1
1749.19	1229.99	1.00892	1.34426	1.41171	3.24284	3.0899	10.2075	22.0932	25.8055	568435	0	0	8560.31		1	1	1
2328.69	1917.42	1.15328	2.6368	2.839	3.36711	3.28272	14.2325	433.313	690.247	568457	0	0	0		1	0	1
1379.24	402.272	1.21267	1.27421	1.08535	3.13964	2.60452	16.3183	18.8021	12.1718	570481	0	0	0		1	1	1
1170.45	458.167	0.826604	1.10771	0.982316	3.06835	2.66102	6.70816	12.8148	9.60098	570682	0	0	8120.04		1	1	1
1203.43	439.43	0.325198	1.23932	0.719399	3.08042	2.64289	2.11445	17.3508	5.24081	570720	0	0	6561.16		1	1	1
2003.07	832.413	0.73926	1.21192	1.09418	3.3017	2.92034	5.48605	16.2899	12.4218	570742	0	0	0		1	1	1
338.674	21.18	0.823144	1.73315	2.38065	2.52978	1.32593	6.65494	54.0945	240.244	571013	8.45495	0.927111	3901.55		0	0	0
1757.22	512.067	0.876952	1.34074	0.869083	3.24483	2.70933	7.53272	21.9149	7.39746	571483	0	0	6831.88		1	1	1
232.358	2184.5	1.32791	2.16297	1.80088	2.36616	3.33935	21.2768	145.536	63.2231	571554	6.43368	0.80846	5381.13		0	0	0
178.894	127.209	1.00393	1.33012	1.21384	2.2526	2.10452	10.0909	21.3855	16.3622	571770	4.00171	0.602245	2518.29		1	1	1
2071.31	518.198	0.857701	1.37503	1.37224	3.31624	2.7145	7.20611	23.7154	23.5634	571828	2.9983	0.476876	0		1	1	1
1434.47	546.846	0.967173	1.92012	2.35557	3.15669	2.73786	9.27199	83.2003	226.76	572463	0	0	0		1	0	1
1549.39	343.274	0.574605	1.08385	0	3.19016	2.53564	3.75496	12.1298	0.846742	572486	0	0	4225.94		1	0	1
2134.55	603.795	1.23041	1.15679	0	3.32931	2.78089	16.9984	14.3479	0	572504	0	0	8219.84		1	0	1
1792	875.584	1.22455	1.03893	1.09316	3.25334	2.9423	16.7705	10.9377	12.3926	572534	0	0	0		1	1	1
1755.06	384.744	1.12894	1.369	0.734525	3.24429	2.58517	13.4569	23.3886	5.42657	573854	0	0	0		1	1	1
1992.04	634.311	1.21015	1.29505	1.21789	3.2993	2.8023	16.2236	19.7264	16.5156	573896	0	0	8849.87		1	1	1
1475.11	296.571	0.0378994	0.888707	0.72606	3.16882	2.47213	1.09119	7.7394	5.32181	574970	0	0	0		1	1	1
2900.19	858.169	0.926869	1.31809	0.839882	3.46243	2.93357	8.45024	20.8011	6.91643	575018	0	0	0		1	1	1
287.354	281.826	1.07589	2.09722	2.45466	2.45842	2.44998	11.9093	125.089	284.88	575935	12.9305	1.11162	4918.94		1	0	1
1818.5	284.379	0.162856	1.27054	0.708689	3.25971	2.4539	1.45498	18.644	5.11315	576005	0	0	3295.46		1	1	1
1745.93	317.371	0.777727	1.22423	1.13165	3.24203	2.50157	5.99414	16.7583	13.5411	576026	2.24057	0.350359	3961.77		1	1	1
1653.86	551.991	0.939373	1.42497	1.16564	3.2185	2.74193	8.69708	26.6053	14.6435	576042	0	0	8028.07		1	1	1
738.357	455.018	1.18007	1.53695	1.54931	2.86827	2.65803	15.138	34.4307	35.4253	576077	0	0	5438.86		1	1	1
2183.77	592.04	0.632059	1.29559	0.946328	3.33921	2.77235	4.28607	19.7509	8.83746	576102	0	0	9998		1	1	1
474.608	472.66	0.708468	1.8687	2.18225	2.67633	2.67455	5.11056	73.9095	152.143	576430	0	0	7079.24		1	0	1
1079.93	326.61	0.980985	1.03097	0.475614	3.03339	2.51403	9.57162	10.7391	2.98961	577583	0	0	5993.94		1	1	1
1126.81	262.755	0.537359	1.2082	1.32682	3.05185	2.41955	3.44635	16.1509	21.2235	577805	0	0	4017.23		1	1	1
1321.81	445.265	1.3505	1.16155	1.0912	3.12117	2.64862	22.4128	14.5059	12.3368	577824	0	0	9998		1	1	1
2040.83	839.448	0	1.17515	0.672602	3.30981	2.92399	0.647255	14.9676	4.70546	577890	0	0	9998		1	0	1
1654.53	385.502	0.902064	1.0785	1.05168	3.21867	2.58603	7.98112	11.9812	11.2637	578442	0	0	0		1	1	1
470.776	140.031	1.36477	1.61095	1.27232	2.67281	2.14622	23.1617	40.8272	18.7207	578768	11.4856	1.06015	4157.52		1	1	1
379.467	531.164	1.00151	2.25534	2.53651	2.57917	2.72523	10.0348	180.029	343.96	579112	9.68385	0.986048	0		1	0	1
380.74	350.981	0	2.02439	2.38695	2.58063	2.54528	0	105.777	243.75	579665	0	0	3812.85		1	0	1
3482.67	1020.71	0.79118	1.51001	1.31534	3.54191	3.0089	6.18272	32.3601	20.67	579844	0	0	0		1	1	1
1646.29	433.693	0.50802	1.55341	1.15616	3.21651	2.63718	3.22122	35.7609	14.3273	580718	0	0	5597.88		1	1	1
1617.53	370.433	0.865111	1.08497	1.33953	3.20885	2.56871	7.33012	12.1611	21.8541	580759	0	0	0		1	1	1
1146.09	332.498	1.31257	1.24073	0	3.05922	2.52179	20.5387	17.4072	0.518732	580784	0	0	7568.25		1	0	1
1360.98	865.956	1.14069	1.4785	0.615288	3.13385	2.9375	13.8259	30.0956	4.12371	580809	0	0	9998		1	1	1
2016.93	1542.45	1.15287	2.62561	2.98946	3.30469	3.18821	14.2189	422.288	976.031	580873	15.751	1.19731	6051.09		1	0	1
1220.92	534.494	0.676519	0.935579	0.81588	3.08669	2.72794	4.7481	8.62143	6.54456	581436	0	0	9990.48		1	1	1
2029.94	1313.57	1.19347	1.34224	1.15159	3.30748	3.11845	15.6123	21.9907	14.1772	581493	0	0	0		1	1	1
1263.06	319.089	0.692094	1.23113	1.26623	3.10142	2.50391	4.92146	17.0269	18.4598	582982	0	0	5564.23		1	1	1
2323.16	724.095	0.927436	1.44513	1.18908	3.36608	2.8598	8.46127	27.8698	15.4554	583025	0	0	0		1	1	1
1515.19	397.066	0.549024	1.34779	1.12488	3.18047	2.59886	3.54017	22.2738	13.3314	583962	0	0	6433.56		1	1	1
1129.84	276.812	0.815077	1.33569	0.960182	3.05302	2.44219	6.53247	21.6618	9.12393	583982	0	0	5409.4		1	1	1
1335.52	611.069	1.14578	1.33534	0.770148	3.12565	2.78609	13.9889	21.6443	5.89045	584012	0	0	9998		1	1	1
1256.86	392.494	1.26865	0.496461	1.32425	3.09929	2.59383	18.5631	3.13661	21.0983	584042	0	0	7641.01		1	1	1
1513.7	637.63	0.840061	1.75339	2.23182	3.18004	2.80457	6.91928	56.6746	170.538	584073	0	0	9998		1	0	1
1329.03	423.101	1.40303	1.30356	1.32377	3.12353	2.62644	25.295	20.1167	21.0751	584104	14.0118	1.14649	0		1	1	1
199.176	299.658	1.33259	2.1616	2.37499	2.29924	2.47663	21.5076	145.077	237.132	584129	10.6317	1.0266	7007.86		1	0	1
1456.47	511.621	0.978154	1.46825	2.15221	3.1633	2.70895	9.50943	29.3933	141.975	585492	0	0	9998		1	0	1
357.93	666.325	1.43074	2.34501	2.5643	2.5538	2.82369	26.9611	221.314	366.691	585612	24.7543	1.39365	6975.39		1	0	1
2413.88	866.169	1.3134	1.22111	1.00637	3.38272	2.9376	20.578	16.6384	10.1477	585811	0	0	0		1	1	1
152.017	122.178	1.17978	0.732745	1.04251	2.18189	2.08699	15.128	5.40437	11.0284	586077	12.5492	1.09862	5935.07		1	1	1
127.652	636.102	0	1.62172	1.27643	2.10603	2.80353	0	41.8523	18.8984	586706	1.92346	0.284082	6579.67		0	0	0
963.387	398.136	1.02782	1.22486	1.17019	2.9838	2.60003	10.6614	16.7827	14.7977	586807	0	0	4691.4		1	1	1
1484.42	402.387	0.61593	1.45357	0.860422	3.17156	2.60464	4.12981	28.4164	7.25141	586829	1.19619	0.0778003	0		1	1	1
161.73	569.706	1.04187	2.41383	2.69002	2.20879	2.75565	11.012	259.315	489.798	586884	17.2598	1.23703	9998		0	0	0
184.35	571.58	1.01365	2.42333	2.7387	2.26564	2.75708	10.3194	265.05	547.897	586892	15.2422	1.18305	9998		1	0	1
1407.32	417.242	1.1663	1.38013	1.29939	3.14839	2.62039	14.6655	23.9954	19.9246	588145	0	0	0		1	1	1
1706.65	954.052	0	2.23147	2.54244	3.23215	2.97957	0	170.399	348.688	588256	0	0	0		1	0	1
375.069	522.861	0.949382	2.19364	2.48422	2.57411	2.71839	8.89984	156.184	304.942	588301	8.64485	0.936757	0		1	0	1
1941.83	608.649	1.15904	1.35648	0.985642	3.28821	2.78437	14.4225	22.7239	9.67479	588324	0	0	9364.17		1	1	1
1308.79	519.643	0.587061	1.20548	0.701268	3.11687	2.71571	3.86421	16.0502	5.02653	589651	1.06635	0.0279015	0		1	1	1
1387.49	402.993	1.14411	1.28207	0.816739	3.14223	2.6053	13.9352	19.1458	6.55751	589685	0	0	6250.94		1	1	1
363.706	525.379	1.24635	2.29037	2.7215	2.56075	2.72047	17.6339	195.152	526.62	589727	8.83616	0.946264	5206.47		1	0	1
404.692	762.773	0.920017	2.3613	2.68986	2.60713	2.8824	8.31796	229.771	489.624	590378	0.771173	0	8765.69		1	0	1
944.858	614.734	1.3562	2.17344	2.44222	2.97537	2.78869	22.7089	149.086	276.834	590404	0	0	5421.47		1	0	1
1718.07	543.086	0.807011	1.24408	1.22725	3.23504	2.73487	6.41225	17.5422	16.8752	591987	0	0	6742.47		1	1	1
1285.44	339.052	0.031541	2.0771	2.38894	3.10905	2.53027	1.07533	119.427	244.87	592131	0	0	9998		1	0	1
1683.92	610.088	1.03459	1.28845	1.34312	3.22632	2.78539	10.8291	19.4292	22.0354	592227	0	0	4822.14		1	1	1
1235.35	302.664	1.1255	1.4148	0.968571	3.09179	2.48096	13.3506	25.9899	9.30189	592243	0	0	4440.1		1	1	1
1012.24	423.712	0.950731	1.34835	0.706772	3.00528	2.62707	8.92752	22.3025	5.09064	592258	0	0	9998		1	1	1
1460.8	408.549	1.03266	1.26997	0.998212	3.16459	2.61124	10.7809	18.6194	9.95892	592284	0	0	5030.48		1	1	1
2055.87	1267.47	1.14143	1.48636	0.739591	3.313	3.10294	13.8493	30.6453	5.49024	592309	0	0	0		1	1	1
429.324	648.68	1.38675	1.90895	2.13411	2.63279	2.81203	24.3638	81.0865	136.178	592382	23.1667	1.36486	8432.54		1	0	1
477.921	792.519	1.30081	2.37834	2.67803	2.67936	2.89901	19.9897	238.967	476.466	592426	33.9998	1.53148	9998		1	0	1
1804.66	620.749	1.08915	1.61329	1.17601	3.25639	2.79292	12.2786	41.0476	14.9972	592507	1.59442	0.202603	5963.78		1	1	1
882.474	1536.79	1.11158	2.61493	2.94383	2.9457	3.18661	12.9294	412.03	878.686	592542	28.0456	1.44786	6549.37		1	0	1
1403.06	308.898	0	1.13236	0.883206	3.14708	2.48982	0	13.563	7.64198	594017	0	0	4088.82		1	0	1
1750.93	586.391	0.628953	1.24056	1.0539	3.24327	2.76819	4.25552	17.4006	11.3215	594138	0	0	0		1	1	1
1049.39	926.041	1.00695	2.50104	2.72583	3.02094	2.96663	10.1614	316.983	531.906	594187	20.0094	1.30123	4924.75		1	0	1
1871.19	496.176	1.32203	0.4501	0.792984	3.27212	2.69564	20.9909	2.81903	6.20846	594278	0	0	9998		1	1	1
320.295	331.073	0.972985	2.1726	2.47753	2.50555	2.51992	9.39691	148.8	300.285	594374	8.24165	0.916014	2968.43		1	0	1
1203.43	586.196	1.29424	1.33688	0.981622	3.08042	2.76804	19.6899	21.7209	9.58566	595265	0	0	6780.62		1	1	1
967.674	285.878	0.817744	1.32313	1.14076	2.98573	2.45618	6.57271	21.044	13.8281	595900	0	0	9998		1	1	1
1267.57	405.249	1.09878	1.13759	1.07147	3.10297	2.60772	12.5539	13.7273	11.7887	597423	0	0	0		1	1	1
1070.54	495.522	1.01247	1.59273	0.7275	3.0296	2.69506	10.2912	39.1497	5.33949	597481	0	0	0		1	1	1
1109.32	286.178	0.280052	1.10566	0.993929	3.04506	2.45664	1.90569	12.7545	9.86118	597601	0	0	9223.75		1	1	1
1157.27	642.653	0.956163	1.14564	0.501012	3.06344	2.80798	9.0399	13.9844	3.16966	598595	0	0	9998		1	1	1
1876.43	474.36	0.852963	1.39731	0.884335	3.27333	2.67611	7.12792	24.9639	7.66187	598623	0	0	5762.86		1	1	1
2207.11	719.655	1.30371	1.26119	0.82573	3.34382	2.85712	20.1238	18.2468	6.69469	598645	0	0	7917.22		1	1	1
1423.84	745.702	1.1257	1.05339	1.40633	3.15346	2.87257	13.3568	11.3081	25.4874	598694	0	0	8833.35		1	1	1
253.592	1043.04	1.18349	2.44288	2.78356	2.40414	3.0183	15.2577	277.253	607.521	598724	29.6452	1.47195	9998		1	0	1
1931.29	683.177	0.947845	1.28481	0.662452	3.28585	2.83453	8.86838	19.2667	4.59676	599768	0	0	8567.74		1	1	1
1502.63	303.204	0.68946	1.29868	1.3729	3.17685	2.48174	4.89171	19.8922	23.5994	601563	0	0	3873.62		1	1	1
192.937	46.7207	1.02467	1.65171	2.05219	2.28542	1.66951	10.5844	44.8442	112.769	602302	4.15254	0.618314	3854		0	0	0
715.414	570.077	1.59655	2.3494	2.58256	2.85456	2.75593	39.4953	223.565	382.435	602459	44.9926	1.65314	4905.72		1	0	1
1670.7	399.096	1.078	1.45611	0.900632	3.2229	2.60108	11.9673	28.5832	7.95485	602482	0	0	6127.46		1	1	1
2105.39	468.727	0.503287	1.27713	0.795469	3.32333	2.67092	3.1863	18.9292	6.24409	602506	0	0	3972.98		1	1	1
1495.91	714.797	1.01644	1.29758	1.00396	3.1749	2.85418	10.3857	19.8416	10.0917	602543	5.05392	0.703628	0		1	1	1
1960.17	614.778	1.09034	1.27858	0.995383	3.29229	2.78872	12.3122	18.9922	9.89425	602568	0	0	9998		1	1	1
634.892	235.066	1.47493	2.04285	2.35977	2.8027	2.37119	29.8491	110.371	228.964	602767	20.5534	1.31288	3706.73		1	0	1
2238.89	939.629	0.996192	1.2454	1.15641	3.35003	2.97296	9.9127	17.5956	14.3354	603088	0	0	0		1	1	1
1956.49	864.037	1.48157	1.35318	0.968342	3.29148	2.93653	30.309	22.552	9.29698	603133	0	0	4927.78		1	1	1
1495.63	540.001	0.838576	1.4205	1.04603	3.17482	2.73239	6.89566	26.3331	11.118	603153	0	0	7512.18		1	1	1
2462.41	1055.15	1.31297	1.29346	1.15087	3.39136	3.02331	20.5576	19.6546	14.1537	603203	0	0	9998		1	1	1
2016.68	1164.96	0.628473	2.40192	2.69163	3.30464	3.06631	4.25083	252.3	491.616	603568	0	0	6742.26		1	0	1
1566.52	477.448	0	1.34387	1.10361	3.19494	2.67893	0	22.0732	12.6942	604427	0	0	3178.48		1	0	1
2112.31	667.183	1.13182	1.21994	1.33417	3.32476	2.82425	13.5462	16.5934	21.5858	604956	0	0	9998		1	1	1
1104.5	389.588	0	1.38028	1.31263	3.04316	2.59061	0	24.004	20.5413	607326	0	0	7350.25		1	0	1
2132.88	565.58	0.383247	1.03409	0.7935	3.32897	2.75249	2.41684	10.8165	6.21585	608514	0	0	8234.46		1	1	1
1708.98	588.732	0.490885	1.3298	0.605604	3.23274	2.76992	3.0966	21.3698	4.03277	608539	0	0	5497.37		1	1	1
2660.35	1165.99	1.21672	0.922326	1.01581	3.42494	3.06669	16.4709	8.3623	10.3708	608562	0	0	0		1	1	1
2968	1409.55	1.04605	2.33843	2.60041	3.47246	3.14908	11.1186	217.986	398.479	608872	0	0	4876.84		1	0	1
1075.24	583.139	1.15255	1.11191	1.15954	3.0315	2.76577	14.2085	12.9391	14.4391	609241	0	0	9998		1	1	1
1916.35	1217.61	0	2.38574	2.74716	3.28247	3.08551	0.835843	243.074	558.676	609282	0	0	9998		1	0	1
2372.17	756.425	1.20025	1.44079	0.788773	3.37515	2.87877	15.8581	27.5926	6.14855	609507	0	0	3472.24		1	1	1
134.891	85.9544	0.95607	1.30562	0	2.12998	1.93427	9.03795	20.2124	0	609963	0.510581	0	3670.21		0	0	0
1031.87	265.394	0.935899	1.49593	0.781095	3.01362	2.42389	8.62778	31.3278	6.04081	611280	0	0	5305.82		1	1	1
1130.02	442.089	0	1.19917	0.906125	3.05309	2.64551	0	15.8186	8.05611	611771	0	0	4916.17		1	0	1
1005.05	509.735	0.991432	1.20626	0.749093	3.00219	2.70734	9.80466	16.0789	5.61168	611791	0	0	0		1	1	1
1688.18	1131.04	0.344401	1.45567	0.888807	3.22742	3.05348	2.21004	28.5544	7.74118	611861	0	0	0		1	1	1
2251.01	596.067	0.759899	1.14919	0.555868	3.35238	2.7753	5.75307	14.0991	3.5964	612847	0	0	9206.42		1	1	1
1279.59	381.766	0.794307	1.41507	1.02032	3.10707	2.5818	6.2274	26.0056	10.479	613526	0	0	8473.07		1	1	1
1215.29	418.745	0	1.05575	0.763737	3.08468	2.62195	0	11.3697	5.80413	614906	0	0	8421		1	0	1
836.675	317.551	0.444801	1.21576	0.728314	2.92256	2.50181	2.78484	16.4346	5.34951	615008	0	0	0		1	1	1
2667.15	661.882	0.67823	1.47998	0.685722	3.42605	2.82078	4.76683	30.1983	4.84978	615583	0	0	6262.57		1	1	1
1608.47	406.921	0.533645	1.282	0.975972	3.20641	2.60951	3.417	19.1424	9.46177	615703	0	0	5594.33		1	1	1
139.185	108.716	0	1.69309	1.94437	2.14359	2.03629	0.544939	49.3273	87.9764	616245	0	0	5355.09		0	0	0
2155.66	805.23	1.11715	1.34788	1.23738	3.33358	2.90592	13.0962	22.2782	17.2736	617713	0	0	9055.57		1	1	1
1739.94	481.27	1.01121	1.12986	0.276258	3.24053	2.68239	10.2615	13.4853	1.88911	618458	0	0	6962.68		1	1	1
3066.19	1159.68	1.20273	1.53257	0.980345	3.4866	3.06434	15.9487	34.0853	9.55751	618521	0	0	0		1	1	1
2227.6	564.387	1.29275	1.17956	1.04292	3.34784	2.75158	19.6225	15.1202	11.0389	618577	0	0	0		1	1	1
624.266	777.93	0.953598	2.35867	2.65536	2.79537	2.89094	8.98665	228.388	452.227	618602	4.86663	0.687228	2502.63		1	0	1
1273.45	322.43	1.15569	1.2198	0.758181	3.10498	2.50844	14.3118	16.5884	5.73034	618934	0	0	5659.81		1	1	1
1646.13	785.028	0.375126	1.14132	1.02415	3.21646	2.89489	2.37206	13.846	10.5719	619900	0	0	6792.9		1	1	1
1412.4	402.015	1.2213	1.39736	0.949984	3.14996	2.60424	16.6456	24.9665	8.91219	619980	0	0	5046.88		1	1	1
788.734	509.195	0	1.21133	0.910868	2.89693	2.70688	0	16.2677	8.14458	620028	0	0	4499.48		1	0	1
999.541	292.793	0.708748	1.12445	0	2.9998	2.46656	5.11385	13.3184	0.0581548	620238	0	0	3861.29		1	0	1
1361.43	482.258	1.24202	1.36753	1.30673	3.13399	2.68328	17.4589	23.3093	20.2641	620291	0	0	8077.58		1	1	1
1585.39	933.025	1.08097	1.31314	0.906144	3.20014	2.96989	12.0495	20.5657	8.05645	620340	0	0	9066.93		1	1	1
1566.89	729.277	0.408976	2.45066	2.68464	3.19504	2.86289	2.56434	282.268	483.769	620402	0	0	7771.35		1	0	1
2234.79	566.99	1.2199	1.42197	1.00093	3.34924	2.75358	16.5921	26.4221	10.0214	620544	0	0	0		1	1	1
786.426	280.974	1.34056	1.48911	1.18218	2.89566	2.44867	21.906	30.8396	15.2116	620567	6.58024	0.818241	5044.95		1	1	1
1627.12	442.018	0.599566	0.849187	1.03385	3.21142	2.64544	3.97709	7.06622	10.8107	621019	0	0	4359.82		1	1	1
252.561	36.9627	0	1.66931	2.29262	2.40237	1.56776	0.460909	46.6996	196.162	621804	0	0	7817.38		0	0	0
733.655	400.653	0.978957	1.27094	1.12696	2.86549	2.60277	9.52702	18.6612	13.3955	621843	0	0	6931.94		1	1	1
1356.7	436.095	0.871184	1.2534	1.11413	3.13248	2.63958	7.43334	17.9225	13.0055	621874	0	0	0		1	1	1
425.401	431.418	1.23958	2.25814	2.4636	2.6288	2.6349	17.3611	181.191	290.801	621902	11.4611	1.05923	5795.9		1	0	1
1869.02	529.426	0.962764	1.36077	1.13307	3.27161	2.72381	9.17833	22.9493	13.5853	621923	0	0	5566.65		1	1	1
894.158	318.601	1.29717	1.18527	0.774499	2.95141	2.50325	19.823	15.3204	5.94975	622907	0	0	8828.34		1	1	1
1810.44	578.958	1.21337	1.21567	0.715039	3.25778	2.76265	16.3444	16.4312	5.18847	623592	0	0	0		1	1	1
369.524	468.555	0.995708	2.44314	2.86515	2.56764	2.67076	9.90165	277.423	733.081	623655	23.1158	1.36391	9998		1	0	1
2283.76	539.218	0.760834	1.28191	0.882454	3.35865	2.73176	5.76547	19.1385	7.62876	624108	0	0	5330.11		1	1	1
1601.99	495.756	0.318333	1.35643	0.442783	3.20466	2.69527	2.08129	22.7212	2.77194	624133	0	0	9998		1	1	1
898.164	416.352	1.13928	1.35806	0.99226	2.95336	2.61946	13.7809	22.8066	9.82335	625131	6.37555	0.804518	0		1	1	1
1391.08	401.559	0.987553	1.3435	1.20433	3.14335	2.60375	9.71747	22.0548	16.0077	625984	0	0	8763.2		1	1	1
331.098	214.883	0.367172	2.125	2.40087	2.51996	2.3322	2.32901	133.352	251.692	626044	2.36409	0.373664	5103.43		1	0	1
1658.11	769.258	1.08424	1.35031	1.2093	3.21961	2.88607	12.1405	22.4033	16.192	626471	0	0	0		1	1	1
1418.08	517.587	1.14705	1.34076	1.15854	3.1517	2.71398	14.0299	21.9162	14.4058	626596	0	0	4121.79		1	1	1
1224.81	372.88	1.18261	1.27665	0.770668	3.08807	2.57157	15.227	18.9082	5.8975	627136	0	0	0		1	1	1
1470.03	611.905	0.848861	2.07944	2.44017	3.16733	2.78668	7.06092	120.073	275.528	627161	0	0	0		1	0	1
947.88	498.184	0.990112	1.45655	0.387238	2.97675	2.69739	9.7749	28.6118	2.43915	628146	0	0	7710.19		1	1	1
3657.16	1238.96	1.08177	2.20355	2.45753	3.56314	3.09306	12.0719	159.789	286.767	628184	0	0	0		1	0	1
595.708	854.665	0.642011	2.23523	2.57161	2.77503	2.9318	4.38542	171.882	372.914	628203	0	0	4228.17		1	0	1
1198.3	237.223	1.20885	1.29913	0.92849	3.07856	2.37516	16.1751	19.9126	8.48183	630360	0	0	3092.7		1	1	1
898.801	302.446	0.979169	0.848686	0.0699527	2.95366	2.48065	9.53167	7.05808	1.17477	630393	0	0	5483.24		1	1	1
1581.72	379.663	1.20685	1.22527	1.06397	3.19913	2.5794	16.101	16.7986	11.5869	630646	0	0	3542.58		1	1	1
2480.35	825.539	0.62428	1.68462	1.14551	3.39451	2.91674	4.20998	48.375	13.9801	630684	0	0	3061.45		1	1	1
1435.9	612.096	0.888032	0.850936	0.941476	3.15713	2.78682	7.72737	7.09473	8.73929	630724	0	0	6914.47		1	1	1
1458.22	528.664	1.09189	1.26085	0.84549	3.16382	2.72318	12.3564	18.2327	7.00631	630763	0	0	9998		1	1	1
1383.88	409.904	1.0347	1.40184	1.28055	3.1411	2.61268	10.8319	25.2258	19.0789	631131	2.61672	0.417758	4451.82		1	1	1
284.016	707.633	0.101467	2.52631	2.82067	2.45334	2.84981	1.26319	335.974	661.716	631690	10.3481	1.01486	9998		1	0	1
320.126	1106.2	0.601011	2.557	2.75843	2.50532	3.04383	3.99035	360.581	573.366	631710	9.23231	0.96531	9421.1		1	0	1
264.749	624.198	0.443808	1.61181	1.6621	2.42283	2.79532	2.77848	40.9082	45.9302	631989	0	0	9998		1	1	1
1434.01	573.002	1.24993	1.44331	0.876262	3.15655	2.75816	17.78	27.7533	7.52077	632022	0	0	5543.85		1	1	1
1322.24	436.356	1.21048	1.43714	1.29673	3.12131	2.63984	16.2359	27.3616	19.8028	632045	0	0	6476.91		1	1	1
1673.38	732.215	0.910498	1.36282	1.15877	3.2236	2.86464	8.13763	23.0581	14.4136	632072	0	0	9998		1	1	1
263.597	133.948	0.987391	1.94291	1.72306	2.42094	2.12694	9.71385	87.6816	52.852	633164	0.502646	0	4501.4		1	0	1
1874.64	383.331	0.67851	1.12543	0.804284	3.27292	2.58357	4.76991	13.3484	6.37212	633258	0	0	0		1	1	1
786.791	389.461	1.35402	1.17896	1.11348	2.89586	2.59046	22.5953	15.0995	12.9863	633770	0	0	6564.84		1	1	1
1575.57	1047.39	0	2.36229	2.77331	3.19744	3.02011	0	230.297	593.349	633824	0	0	5251.46		1	0	1
341.533	574.144	1.17938	2.21093	2.45614	2.53343	2.75902	15.1141	162.528	285.854	634614	18.306	1.26259	6983.5		1	0	1
1761.02	856.765	0.968693	1.28222	0.991685	3.24576	2.93286	9.30449	19.1523	9.81036	634798	0	0	9998		1	1	1
732.185	401.756	0.830716	0.685282	1.10736	2.86462	2.60396	6.77199	4.84486	12.8044	635550	0	0	9998		1	1	1
106.685	47.7163	0.807802	1.31288	0.977941	2.0281	1.67867	6.42395	20.5533	9.50476	635901	0	0	4291.9		0	0	0
451.779	1368.97	1.0561	2.46407	2.77201	2.65493	3.13639	11.379	291.118	591.569	635934	3.06382	0.486263	5628.94		1	0	1
1133.27	327.542	0.970418	1.17456	1.30754	3.05434	2.51527	9.34154	14.9472	20.3023	637274	0	0	4852.99		1	1	1
1715.38	365.861	1.01574	1.01691	1.24795	3.23436	2.56332	10.3691	10.397	17.699	637487	0	0	0		1	1	1
712.403	406.075	0	1.48048	0.875735	2.85273	2.60861	0.897608	30.233	7.51164	637518	0	0	7034.5		1	0	1
1096.31	534.652	1.28839	1.60383	0.996327	3.03993	2.72807	19.4264	40.163	9.91579	637538	0	0	9998		1	1	1
1431.85	624.601	1.17546	1.23135	0.322829	3.1559	2.7956	14.9783	17.0352	2.10295	637563	0	0	0		1	1	1
1508.6	239.846	1.00977	1.46493	1.10068	3.17858	2.37993	10.2274	29.1699	12.6089	638629	4.7205	0.673988	0		1	1	1
979.644	332.225	0.670999	0.707016	0	2.99107	2.52143	4.68812	5.09349	0.631244	638681	1.52845	0.184251	0		1	0	1
1502.55	442.585	1.08948	1.38925	1.16381	3.17683	2.646	12.288	24.5049	14.5819	639038	0	0	0		1	1	1
1048.2	559.444	0.511666	1.19656	1.07503	3.02044	2.74776	3.24837	15.7238	11.8857	639276	0	0	8970.77		1	1	1
2708.08	665.277	0.909661	1.16175	0.6906	3.43266	2.823	8.12195	14.5127	4.90456	639325	0	0	0		1	1	1
3007.6	1346.42	1.31686	2.2004	2.4707	3.47822	3.12918	20.7423	158.637	295.597	639373	0	0	0		1	0	1
853.349	303.681	1.40614	1.11104	0.857594	2.93113	2.48242	25.4764	12.9134	7.20434	639399	2.8553	0.455651	9998		1	1	1
1090.62	383.296	1.3455	1.37618	0.757886	3.03767	2.58353	22.1566	23.7782	5.72646	639534	5.52402	0.742256	6393.25		1	1	1
375.516	628.089	1.03051	2.36485	2.63002	2.57463	2.79802	10.7277	231.657	426.596	640651	0	0	9998		1	0	1
2052.44	892.258	0.852259	1.37739	0.813576	3.31227	2.95049	7.11637	23.8445	6.50992	642262	0	0	9998		1	1	1
1152.32	332.284	1.10577	0.707288	1.1179	3.06157	2.52151	12.7575	5.09668	13.1188	642364	6.27841	0.79785	0		1	1	1
1224.52	719.521	0.916892	1.13001	0.987894	3.08796	2.85704	8.25833	13.49	9.72511	642827	0	0	7326.43		1	1	1
1877.84	436.878	0.984666	1.02066	1.08722	3.27366	2.64036	9.65307	10.4871	12.2243	642981	0	0	8910.34		1	1	1
1444.88	311.299	0.535321	1.11373	1.07342	3.15983	2.49318	3.43021	12.9936	11.8419	645295	0	0	9998		1	1	1
1731.24	619.633	0.748628	1.4852	0.589157	3.23836	2.79213	5.60568	30.563	3.88291	645350	0	0	0		1	1	1
4755.78	1709.89	1.06012	1.13492	0.899935	3.67722	3.23297	11.4846	13.6433	7.94209	645380	0	0	0		1	1	1
368.222	677.388	1.23859	2.28377	2.60855	2.56611	2.83084	17.3217	192.206	406.021	645406	0	0	8553.12		1	0	1
1643.92	855.089	0.939003	1.29731	0.916722	3.21588	2.93201	8.68967	19.8295	8.25509	645846	0	0	0		1	1	1
1970.84	896.726	1.37975	1.44286	1.066	3.29465	2.95266	23.9743	27.7241	11.6414	645870	0	0	9782.58		1	1	1
2968.02	925.413	1.23412	1.3329	1.30216	3.47247	2.96634	17.1442	21.5229	20.0521	645895	0	0	0		1	1	1
226.657	595.119	1.24788	2.21467	2.54215	2.35537	2.7746	17.696	163.934	348.458	646440	18.4005	1.26483	6152.59		1	0	1
1871.31	555.154	1.11049	1.23834	1.06208	3.27215	2.74441	12.8971	17.3116	11.5368	648815	5.3913	0.731693	0		1	1	1
1236.72	320.577	1.16422	1.14923	1.21795	3.09227	2.50593	14.5954	14.1005	16.5176	648979	0	0	0		1	1	1
2744.52	1161.46	0.0593359	1.33077	0.227705	3.43847	3.06501	1.1464	21.4177	1.68929	649446	0	0	0		1	1	1
1211.62	381.26	1.28697	1.37257	0.975187	3.08337	2.58122	19.3629	23.5812	9.44468	650718	0	0	9452.29		1	1	1
2311.83	954.772	0.689689	1.34577	0	3.36396	2.9799	4.89428	22.1702	0	650757	0	0	7344.75		1	0	1
2361.86	1267.18	1.14046	1.33388	0.866828	3.37325	3.10284	13.8185	21.5716	7.35916	650784	0	0	9600.56		1	1	1
1022.8	417.926	1.36098	0.907524	1.11491	3.00979	2.6211	22.9603	8.08209	13.0291	650887	0	0	4903.36		1	1	1
1180.63	404.076	0.766288	1.23632	1.26983	3.07211	2.60646	5.83832	17.2312	18.6138	651551	0	0	6569.67		1	1	1
1175.23	613.799	1.17889	1.11164	1.04288	3.07012	2.78803	15.097	12.9311	11.0377	651591	0	0	9998		1	1	1
1187.67	443.147	0.715452	1.33826	0.786795	3.07469	2.64655	5.1934	21.7904	6.12062	652074	0	0	8823.03		1	1	1
1045.49	310.639	0.920969	0.93842	0.474904	3.01932	2.49226	8.33621	8.67801	2.98472	652861	0	0	6181.69		1	1	1
1202.8	275.606	0	0.427274	0.897491	3.08019	2.44029	0	2.67469	7.89752	652895	0	0	4226.64		1	0	1
1146.37	387.703	0.437299	1.24648	0.516746	3.05933	2.5885	2.73715	17.6393	3.28659	652952	0	0	0		1	1	1
726.841	557.785	1.28152	2.32558	2.67112	2.86144	2.74647	19.1214	211.631	468.945	653154	9.55954	0.980437	4619.96		1	0	1
169.344	310.41	0.759479	2.2864	2.65954	2.22877	2.49194	5.74751	193.376	456.61	653245	0	0	9998		1	0	1
1220.18	460.053	1.12865	0.964346	0.603486	3.08642	2.66281	13.4477	9.21184	4.01316	653371	5.93589	0.773486	0		1	1	1
1147.44	500.657	0.897458	1.23357	1.10759	3.05973	2.69954	7.89693	17.1228	12.8112	653412	0	0	9011.25		1	1	1
2306.76	998.405	0.520595	1.21464	0	3.363	2.99931	3.31585	16.3921	0	653445	0	0	5339.86		1	0	1
1400.99	363.707	1.06811	0.641239	1.05494	3.14643	2.56075	11.698	4.37763	11.3486	653707	0	0	7495.62		1	1	1
1144.67	509.992	0.802419	1.30276	1.31548	3.05868	2.70756	6.34482	20.0799	20.6769	653775	0	0	9998		1	1	1
786.233	383.361	0.546372	1.3715	1.04009	2.89555	2.58361	3.51861	23.5236	10.967	654639	0	0	6194.52		1	1	1
1680.28	491.998	1.23009	1.00716	0	3.22538	2.69196	16.9859	10.1662	0	654669	0	0	6111.43		1	0	1
1085.27	362.783	0.627832	1.28759	0.993702	3.03554	2.55965	4.24455	19.3905	9.85602	654810	0	0	4647.81		1	1	1
1541.8	424.886	0	1.17064	1.2864	3.18803	2.62827	0.961545	14.813	19.3377	654849	0	0	6504.24		1	0	1
2070.44	453.198	0.988015	1.15524	0.944967	3.31606	2.65629	9.72782	14.2969	8.80983	654868	0	0	4509.9		1	1	1
2403.09	1291.13	0	2.51426	2.75304	3.38077	3.11097	0.988934	326.782	566.296	654916	0	0	0		1	0	1
[truncated: 3,001 more rows]
