# Supplementary material for: Collective radioresistance of T47D breast carcinoma cells is mediated by a Syncytin-1 homologous protein
Source: PLoS One. 2019 Jan 30;14(1):e0206713. doi: 10.1371/journal.pone.0206713 (PMC6353071; doi:10.1371/journal.pone.0206713)
Supplement: S2 File — The compressed file contains the listmode flow cytometry data shown in Fig 4C. Data files are in CSV format with self-explanatory labels. (ZIP) [file pone.0206713.s002.zip › surface plus anti-Actin.csv]

FSC-HLin	SSC-HLin	GRN-HLog	YEL-HLog	RED-HLog	FSC-HLog	SSC-HLog	GRN-HLin	YEL-HLin	RED-HLin	TIME	GRN-A	GRN-ALog	GRN-W		P01.R1	P01.R1.R2	P01.R1.R3
1690.58	367.972	0	1.2359	0	3.22804	2.56581	0.8018	17.2148	0.523807	134	0	0	4510.29		1	0	1
1244.04	526.704	0.954512	2.13837	2.40286	3.09483	2.72157	9.00559	137.52	252.85	441	0	0	0		1	0	1
1434.96	506.062	0.52955	1.33835	1.1708	3.15684	2.7042	3.38493	21.7947	14.8185	461	0	0	6731.12		1	1	1
2200.32	1075.05	1.11186	1.38098	0.894031	3.34249	3.03143	12.9378	24.0426	7.83485	483	0	0	9998		1	1	1
217.469	449.277	0.898215	2.11908	2.46549	2.3374	2.65251	7.9107	131.546	292.071	1051	11.8181	1.07255	7541.77		1	0	1
1186.49	358.455	0.928232	1.3485	1.31489	3.07426	2.55443	8.4768	22.3102	20.6483	1756	0	0	7123.94		1	1	1
259.081	479.765	1.98344	2.31358	2.47811	2.41344	2.68103	96.2578	205.864	300.685	1792	102.334	2.01002	3731.33		1	0	1
1502.96	418.252	0.886698	1.35981	1.03885	3.17695	2.62144	7.70367	22.8986	10.9359	1937	0	0	6705.81		1	1	1
1329.23	372.304	0.666159	1.27877	0.718019	3.1236	2.5709	4.63617	19.0009	5.22419	1979	0	0	5893.36		1	1	1
2166.92	658.072	0.708266	1.36212	1.13308	3.33584	2.81827	5.10818	23.0209	13.5857	2020	0	0	5582.19		1	1	1
1642.95	510.856	0	1.32755	0.842103	3.21562	2.7083	0.936529	21.2596	6.95188	2211	0	0	9998		1	0	1
1724.18	522.068	0.710546	1.16249	1.07187	3.23658	2.71773	5.13506	14.5374	11.7996	3293	0	0	0		1	1	1
1299.43	582.215	0.504098	1.3198	0.317308	3.11375	2.76508	3.19226	20.8832	2.07639	3581	0	0	9998		1	1	1
1326.71	2858.65	0	2.76981	3.07625	3.12278	3.45616	0	588.585	1191.92	4710	15.7708	1.19785	1663.83		1	0	1
1111.07	428.217	0.645771	1.32384	0.467603	3.04574	2.63166	4.42355	21.0786	2.93497	5008	0	0	9998		1	1	1
823.889	501.369	0.0448539	1.30764	1.12811	2.91587	2.70016	1.1088	20.307	13.4309	5100	0	0	0		1	1	1
1055.76	255.526	0.760138	1.52706	1.13159	3.02356	2.40744	5.75623	33.656	13.5392	5510	0	0	4796.39		1	1	1
876.085	756.121	0	2.67275	2.96417	2.94255	2.87859	0	470.705	920.818	5620	2.20506	0.34342	8394.38		1	0	1
1395.41	522.509	0	1.29348	1.09965	3.1447	2.71809	0	19.6551	12.5791	5663	0	0	9998		1	0	1
535.206	539.847	0.757764	1.50547	1.28444	2.72852	2.73227	5.72484	32.0235	19.2504	5692	0	0	4808.36		1	1	1
1893.15	649.585	0.709033	0.994398	0.387524	3.27719	2.81264	5.1172	9.87183	2.44075	5709	0	0	0		1	1	1
2140.41	544.052	0.879201	0.922494	1.14585	3.3305	2.73564	7.57183	8.36554	13.9912	5756	0	0	0		1	1	1
197.905	214.106	1.09262	1.27144	1.47842	2.29646	2.33063	12.3771	18.6829	30.0896	5897	10.0075	1.00032	4395.9		1	1	1
1537.34	422.254	1.11003	1.42504	1.036	3.18677	2.62557	12.8833	26.6094	10.8642	6070	0	0	0		1	1	1
2053.37	614.062	0.798576	0.887756	0.978997	3.31247	2.78821	6.28892	7.72247	9.5279	6089	0	0	5617.61		1	1	1
3956.45	1238.42	1.12068	1.42325	0.0610123	3.59731	3.09287	13.2031	26.5001	1.15083	6107	0	0	6101.91		1	1	1
1863.31	904.836	1.05628	1.02768	1.37654	3.27029	2.95657	11.3835	10.6581	23.7979	7447	0	0	0		1	1	1
814.053	317.226	0.983916	1.30787	1.15471	2.91065	2.50137	9.63643	20.3177	14.2795	7741	0	0	6276.9		1	1	1
4866.28	2342.11	0.567898	2.27597	2.53695	3.6872	3.36961	3.69741	188.788	344.307	7767	0	0	9998		1	0	1
1499.6	437.443	1.2536	1.37568	0.906569	3.17598	2.64092	17.9308	23.7507	8.06434	8023	0	0	0		1	1	1
853.295	586.712	1.1145	1.51057	1.25788	2.9311	2.76843	13.0167	32.4021	18.1085	8055	6.73044	0.828044	9998		1	1	1
1682.8	525.098	2.24277	2.18854	1.44318	3.22603	2.72024	174.891	154.363	27.7448	8082	196.733	2.29388	4981.73		1	1	1
3388.72	2219.17	1.28333	1.26447	0.848264	3.53004	3.34619	19.2012	18.3851	7.05121	8112	0	0	9998		1	1	1
1370.88	470.243	0	1.20253	0.111492	3.137	2.67232	0.910604	15.9413	1.29268	9619	0	0	0		1	0	1
1447.63	468.758	0	1.43341	0.889056	3.16066	2.67095	0	27.1276	7.74562	9650	0	0	9998		1	0	1
729.556	338.807	0	1.42718	0.771426	2.86306	2.52995	0	26.7409	5.9078	9671	0	0	4018.13		1	0	1
1991.86	688.51	0	1.00114	0.340248	3.29926	2.83791	0.126051	10.0264	2.18901	9722	0	0	0		1	0	1
318.421	528.53	0	2.31366	2.63467	2.503	2.72307	0	205.901	431.194	9778	3.08863	0.489766	0		1	0	1
3173.33	1276.23	0.804331	1.46372	1.22922	3.50152	3.10593	6.37281	29.0882	16.9519	9825	0	0	0		1	1	1
1154.5	1526.17	0	2.70566	2.97345	3.06239	3.1836	0.573361	507.767	940.706	10647	7.44609	0.871928	9115.21		1	0	1
1851.95	938.595	0	1.45464	0.421477	3.26763	2.97248	0	28.4869	2.63923	11675	0	0	9998		1	0	1
929.34	324.129	0	1.22279	0	2.96817	2.51072	0	16.7028	0.830144	11853	0	0	5643.48		1	0	1
1587.74	330.251	0	1.45524	0	3.20078	2.51884	0	28.526	0	12286	0	0	4867.88		1	0	1
120.068	4.5712	0	0.584721	0.252638	2.07943	0.66003	0	3.84345	1.78911	12453	0	0	3105.43		0	0	0
126.151	83.6955	0	0.896659	0.833244	2.10089	1.9227	0	7.88242	6.81151	13150	0	0	3387.34		0	0	0
883.771	333.633	0	1.15005	0.958667	2.94634	2.52327	0	14.1269	9.09216	13350	0	0	5660.93		1	0	1
448.494	515.631	0	2.43581	2.75169	2.65176	2.71234	0	272.777	564.533	13386	0	0	8648.52		1	0	1
2930.25	1277.96	0	1.51183	0	3.4669	3.10652	0	32.4957	0	13415	0	0	7078.92		1	0	1
1379.57	367.106	0	1.26392	1.18286	3.13974	2.56479	0	18.3621	15.2357	13447	0	0	7557.95		1	0	1
1678.24	953.009	0.305047	2.2485	2.49746	3.22485	2.9791	2.01859	177.214	314.381	13468	0	0	8520.89		1	0	1
724.301	306.308	0.301137	2.29987	2.58882	2.85992	2.48616	2.00049	199.466	387.993	13490	4.39639	0.643096	0		1	0	1
1766.03	393.338	0	0.852694	1.19729	3.247	2.59477	0	7.12352	15.7505	14103	0	0	3958.1		1	0	1
299.815	566.057	0	2.18661	2.41854	2.47685	2.75286	0	153.678	262.147	14214	0	0	9998		1	0	1
1749.96	485.645	0	0.906299	0.461609	3.24303	2.68632	0	8.05933	2.89474	15134	0	0	3818.31		1	0	1
2176.4	465.631	0	1.04237	0.429341	3.33774	2.66804	0	11.0248	2.68745	15444	0	0	8156.18		1	0	1
118.04	71.879	0	1.05295	0.853644	2.07203	1.8566	0	11.2966	7.1391	15671	0	0	3715.57		0	0	0
108.773	48.1812	0.0947831	0.958067	0	2.03652	1.68288	1.24389	9.0796	0	15807	0	0	8636.12		0	0	0
1113.16	263.65	0	1.42682	0.712448	3.04656	2.42103	0	26.7187	5.1576	16305	0	0	4092.71		1	0	1
1282.32	470.081	0	1.42242	0	3.108	2.67217	0	26.4497	0	16331	0	0	3435.52		1	0	1
1382.9	326.157	0.6162	1.25768	1.31234	3.14079	2.51343	4.13238	18.1	20.5276	16508	0	0	4075.48		1	1	1
1173.6	619.438	0.891328	2.2692	2.47611	3.06952	2.792	7.78624	185.867	299.302	16741	0	0	0		1	0	1
1362.03	305.168	0.858539	1.40182	0.863648	3.13419	2.48454	7.22003	25.2244	7.30547	16945	0	0	0		1	1	1
1246.68	372.254	0.593054	1.90056	2.11493	3.09576	2.57084	3.9179	79.5355	130.295	16977	0	0	4568.72		1	0	1
171.624	590.25	0	2.5731	3.04288	2.23458	2.77104	0	374.201	1103.76	17002	0	0	9998		1	0	1
116.606	543.806	0	2.54949	2.95762	2.06672	2.73544	0	354.397	907.029	17011	0	0	9998		0	0	0
292.935	401.896	1.13361	2.22281	2.50298	2.46677	2.60411	13.6022	167.035	318.403	17064	18.2959	1.26235	2965.71		1	0	1
1294.66	389.151	0.736254	1.26293	0.896704	3.11216	2.59012	5.44821	18.3202	7.88322	17393	0	0	9998		1	1	1
1199.16	428.278	0.869514	1.50814	1.23633	3.07888	2.63173	7.40482	32.2213	17.2319	17462	0	0	7373.46		1	1	1
1571.19	503.624	0.733675	1.46301	1.24126	3.19623	2.70211	5.41596	29.0408	17.4284	17493	0	0	9998		1	1	1
109.543	97.6952	0.908511	0	0.634991	2.03959	1.98987	8.10049	0	4.3151	17966	0	0	3471.51		0	0	0
1973.15	481.461	0	0.961644	1.1257	3.29516	2.68256	0.154123	9.1547	13.3567	18182	0	0	9998		1	0	1
2057.69	726.735	1.23901	1.47543	0.842214	3.31338	2.86138	17.3383	29.8835	6.95367	18233	0	0	8149.51		1	1	1
1409.75	271.991	0.449183	1.47372	0.975754	3.14914	2.43455	2.81308	29.7661	9.45701	18627	0	0	4116.1		1	1	1
2028.12	634.821	1.02412	0.838266	0.613124	3.30709	2.80265	10.5711	6.89074	4.10321	18651	0	0	0		1	1	1
125.672	99.4791	0.869073	0.667186	1.28885	2.09924	1.99773	7.3973	4.64714	19.4471	18701	6.78496	0.831547	4093.75		0	0	0
2292.9	837.404	0.976837	1.12435	0.928128	3.36038	2.92294	9.48062	13.3152	8.47478	18730	0	0	4919.73		1	1	1
2626.78	912.919	1.06637	0.944415	1.20769	3.41942	2.96043	11.6512	8.79863	16.132	19685	0	0	0		1	1	1
1529.07	358.952	0.737723	1.15124	0.892702	3.18443	2.55504	5.46667	14.1656	7.81091	20359	0	0	4354.82		1	1	1
1367.02	238.166	0.933775	1.31715	1.43757	3.13578	2.37688	8.58568	20.7564	27.3887	20442	0	0	3859.59		1	1	1
609.213	609.315	0	2.3915	2.6064	2.78477	2.78484	0.120336	246.322	404.014	20474	5.44122	0.735697	4737.19		1	0	1
1286.09	445.788	1.11383	1.26083	0.953133	3.10927	2.64913	12.9966	18.2317	8.97704	20496	6.0048	0.778499	4411.57		1	1	1
2272.98	783.232	1.08716	1.55773	0.785691	3.3566	2.89389	12.2225	36.1185	6.10507	20607	0	0	4701.65		1	1	1
965.536	1556.64	0.860326	2.5877	2.87352	2.98477	3.19219	7.2498	386.988	747.34	21980	21.0013	1.32225	5087.54		1	0	1
1345.22	360.796	0.818408	1.19777	1.42132	3.12879	2.55726	6.58275	15.7676	26.383	22541	0	0	3372.2		1	1	1
1025.17	222.525	0	1.31606	0.941238	3.0108	2.34738	0	20.7045	8.7345	22555	0	0	5491.12		1	0	1
1127.14	489.36	0	0.992721	1.40248	3.05198	2.68963	0.478544	9.83378	25.2628	22740	0	0	5368.02		1	0	1
3336.72	966.584	0.581826	1.28801	1.2311	3.52332	2.98524	3.81791	19.4092	17.0254	22764	0	0	3732.69		1	1	1
2156.01	716.888	1.04673	1.26065	0.938704	3.33365	2.85545	11.1361	18.2242	8.68369	22812	0	0	8293.69		1	1	1
104.876	35.4722	0	1.32994	1.12752	2.02068	1.54989	0	21.3767	13.4129	23707	0	0	3902.2		0	0	0
1334.79	355.04	1.03937	1.33325	0.977281	3.12541	2.55028	10.949	21.5401	9.49033	23788	0	0	0		1	1	1
457.727	479.821	1.86806	2.32802	2.49537	2.66061	2.68108	73.7999	212.825	312.877	23821	52.7558	1.72227	4888.65		1	0	1
269.511	272.061	0	2.3372	2.84611	2.43058	2.43467	0	217.369	701.638	23998	0	0	9998		1	0	1
123.541	243.144	0	2.3385	2.84228	2.09181	2.38586	0	218.023	695.468	24005	0	0	9998		0	0	0
470.504	203.412	0	2.09926	2.43716	2.67256	2.30838	0	125.679	273.629	24326	0	0	2891.02		1	0	1
1641.81	978.318	0	2.51983	2.80287	3.21532	2.99048	0	331.002	635.138	24401	0	0	0		1	0	1
399.767	502.411	1.01977	2.46689	2.64723	2.60181	2.70106	10.4657	293.018	443.844	24628	22.4086	1.35041	8173.23		1	0	1
1562.1	538.13	0	0.981255	0.518746	3.19371	2.73089	0	9.57757	3.30176	24672	0	0	9075.09		1	0	1
1505.42	298.992	0.650904	1.08755	1.20684	3.17766	2.47566	4.47614	12.2334	16.1007	25571	0	0	6899.52		1	1	1
365.139	606.711	0.753581	2.07691	2.38881	2.56246	2.78298	5.66997	119.375	244.799	25710	5.29154	0.723582	0		1	0	1
1934.55	509.412	0.865692	1.28915	1.09732	3.28658	2.70707	7.33993	19.4602	12.5117	25852	0	0	0		1	1	1
1106.3	402.356	0.707065	1.30595	1.26719	3.04387	2.60461	5.09407	20.2279	18.5009	25871	0	0	5568.46		1	1	1
1097.98	525.019	0.994946	1.29444	0	3.0406	2.72018	9.88429	19.6988	0	26494	0	0	6551.92		1	0	1
1304.89	300.671	1.1606	1.23583	0.837946	3.11557	2.47809	14.4745	17.2121	6.88567	26780	0	0	3761.45		1	1	1
1043.04	334.232	0.458772	1.23709	1.17564	3.0183	2.52405	2.87589	17.262	14.9845	26795	0	0	5667.62		1	1	1
1357.25	692.432	0.741043	1.2532	0.528492	3.13266	2.84038	5.50862	17.9142	3.3767	26824	0	0	9998		1	1	1
1276.19	424.1	0	1.03688	0.607669	3.10592	2.62747	0	10.8862	4.05199	27836	0	0	5721.67		1	0	1
1747.39	415.225	0.983047	1.3326	1.27239	3.24239	2.61828	9.61715	21.5079	18.7237	28201	0	0	0		1	1	1
105.554	100.524	0.818491	1.39825	0	2.02347	2.00227	6.58402	25.0178	0	28946	0	0	5001.11		0	0	0
1467.57	648.548	0.852376	0.951894	1.04781	3.1666	2.81194	7.1183	8.95147	11.1638	28960	0	0	6079.48		1	1	1
145.402	73.4112	0	1.18459	1.12139	2.16257	1.86576	0.0233575	15.2964	13.2249	29506	0	0	4212.14		0	0	0
1407.1	488.051	0.444852	1.17594	0.305324	3.14833	2.68847	2.78517	14.9946	2.01987	29562	0	0	5308.67		1	1	1
1240.58	502.869	0	1.08589	1.05694	3.09362	2.70145	0	12.1869	11.401	29761	0	0	6384.96		1	0	1
2008.3	456.697	0.635529	1.1056	0.818631	3.30283	2.65963	4.32045	12.7526	6.58614	29787	0	0	4877.99		1	1	1
1720.9	793.693	0.89816	1.52844	1.35681	3.23575	2.89965	7.9097	33.763	22.7412	29810	0	0	6796.01		1	1	1
1231.84	370.009	1.05874	0.593152	0.913687	3.09055	2.56821	11.4482	3.91879	8.1976	29872	0	0	5117.79		1	1	1
1099.17	336.066	1.23419	0.998085	0.359128	3.04107	2.52642	17.1471	9.956	2.28627	31424	0	0	0		1	1	1
1543.86	313.517	0.844853	1.26843	0.791848	3.18861	2.49626	6.99606	18.5535	6.19225	31455	0	0	0		1	1	1
1154.34	454.468	0.942808	1.31658	1.37775	3.06233	2.6575	8.76613	20.7289	23.8646	31480	0	0	8431.08		1	1	1
1472.78	559.799	0.817681	1.18899	0.92657	3.16814	2.74803	6.57175	15.4522	8.44443	31524	3.18261	0.502783	0		1	1	1
1399.75	369.331	0.999089	1.36862	1.24994	3.14605	2.56742	9.97904	23.3678	17.7805	32177	0	0	8139.01		1	1	1
1789.66	523.546	1.09188	1.26485	0.942771	3.25277	2.71896	12.3562	18.4015	8.76539	32203	0	0	0		1	1	1
162.471	327.005	1.07794	1.51722	1.58344	2.21077	2.51455	11.9656	32.9016	38.321	32234	9.31696	0.969274	3207.72		1	1	1
1416.74	252.538	0.974966	1.35598	0.947173	3.15129	2.40233	9.43987	22.6976	8.85468	32567	0	0	3716.55		1	1	1
2426.27	601.608	0.620214	1.31649	1.09204	3.38494	2.77931	4.17075	20.7246	12.3605	32758	0	0	0		1	1	1
1580.23	861.709	1.37923	1.67593	2.32913	3.19872	2.93536	23.9456	47.4169	213.369	32791	0	0	9998		1	0	1
132.543	187.005	1.10809	1.46541	1.25622	2.12236	2.27185	12.8259	29.2015	18.0393	34042	0	0	3810.12		1	1	1
1196.7	419.728	0.584445	1.25333	0	3.07799	2.62297	3.84101	17.9198	0	34176	0	0	5430.45		1	0	1
1290.22	283.52	0.535341	0.781	1.20527	3.11066	2.45258	3.43037	6.03949	16.0424	34712	0	0	0		1	1	1
1898.11	635.05	0.653935	1.48272	1.17325	3.27832	2.80281	4.50749	30.3891	14.9021	34727	0	0	6894.29		1	1	1
2958.37	1333.88	0.882298	1.32345	1.07845	3.47105	3.12512	7.62603	21.0596	11.9798	34749	0	0	4534.34		1	1	1
1351.96	257.267	0.734407	1.0314	0.976933	3.13096	2.41038	5.42509	10.7498	9.48272	35403	0	0	0		1	1	1
603.89	2075.9	1.58015	2.74083	2.87393	2.78096	3.31721	38.0324	550.595	748.042	35572	113.352	2.05443	9998		1	0	1
2092.63	838.435	0.130328	1.26032	0.962399	3.32069	2.92347	1.34998	18.2104	9.17063	35605	0	0	0		1	1	1
2006.73	534.577	0.883645	1.36186	0.735734	3.30249	2.72801	7.64972	23.007	5.4417	35795	0	0	8034.42		1	1	1
1394.43	867.458	0.339717	2.5204	2.83875	3.1444	2.93825	2.18634	331.433	689.848	35866	7.68679	0.885745	5611.57		1	0	1
1146.54	263.013	0.349839	1.02259	0.9172	3.05939	2.41998	2.23789	10.5339	8.26418	36616	0	0	3746.58		1	1	1
914.901	253.962	0	1.21297	1.28788	2.96137	2.40477	0	16.3293	19.4033	38006	0	0	4890.29		1	0	1
1398.15	424.144	0	1.21238	1.22711	3.14555	2.62751	0	16.3074	16.8697	38032	0	0	4290.21		1	0	1
1874.99	404.748	0	1.72986	2.22031	3.273	2.60718	0	53.6861	166.079	38501	0	0	4142.72		1	0	1
2165.69	729.756	0.617074	1.30772	0.693491	3.3356	2.86318	4.14071	20.3106	4.93731	38541	0	0	9998		1	1	1
289.103	756.577	0.987331	2.35476	2.49569	2.46105	2.87885	9.71249	226.338	313.104	39287	8.07954	0.907387	8456.07		1	0	1
1345.3	349.153	0.216453	1.10323	0.834606	3.12882	2.54302	1.64609	12.6833	6.83291	39555	0	0	4536.57		1	1	1
2771.76	881.884	0.814202	1.36846	0.65681	3.44276	2.94541	6.51931	23.3593	4.53743	40061	0	0	0		1	1	1
234.121	723.921	1.00304	2.30303	2.69131	2.36944	2.85969	10.0702	200.921	491.262	40384	21.8736	1.33992	7522.29		1	0	1
619.089	638.326	0	2.26981	2.68105	2.79175	2.80504	0	186.127	479.787	41119	0	0	3113.06		1	0	1
2730.67	934.174	0.738215	1.32851	0.982426	3.43627	2.97043	5.47287	21.3062	9.60343	41842	0	0	0		1	1	1
4148.99	1217.71	0.942786	2.21944	2.86437	3.61794	3.08554	8.76569	165.745	731.765	41868	0	0	0		1	0	1
1467.39	369.68	1.1088	1.05818	1.27292	3.16655	2.56783	12.8469	11.4336	18.7465	42424	0	0	6863.44		1	1	1
1775.69	500.707	0.623644	1.31374	1.15224	3.24937	2.69958	4.20381	20.5938	14.1983	42445	0	0	0		1	1	1
785.275	817.557	0	2.2027	2.45813	2.89502	2.91252	0.778216	159.479	287.161	42480	0	0	9998		1	0	1
153.842	227.291	0	1.29217	0.958881	2.18707	2.35658	0	19.5963	9.09663	43467	0	0	3672.16		1	0	1
939.62	287.221	0.968147	0.724714	1.15447	2.97295	2.45822	9.29282	5.30535	14.2715	43602	0	0	4668.39		1	1	1
1559.4	421.296	0.553831	1.30052	1.01916	3.19296	2.62459	3.57957	19.9764	10.4511	43931	0	0	9998		1	1	1
292.425	551.341	0	2.32116	2.6919	2.46601	2.74142	0	209.488	491.926	44429	0	0	6638.3		1	0	1
1521.22	666.612	0.605763	1.58215	0.892307	3.18219	2.82387	4.03425	38.2079	7.80381	44508	0	0	9998		1	1	1
106.175	185.475	0.676686	2.24007	2.61526	2.02602	2.26829	4.74992	173.808	412.348	44545	0.731393	0	6227.72		0	0	0
139.221	15.838	1.33565	1.35172	0.897706	2.14371	1.1997	21.6595	22.476	7.90143	44812	22.2502	1.34733	5854.54		0	0	0
2282.87	611.33	0	1.40293	1.26128	3.35848	2.78628	0	25.2886	18.2508	45400	0	0	6920.68		1	0	1
1248.71	333.027	0	1.42806	1.3085	3.09646	2.52248	0.714173	26.7952	20.3468	45923	0	0	0		1	0	1
376.482	212.952	0.927135	1.91277	2.38848	2.57574	2.32828	8.45542	81.8037	244.613	46072	1.15156	0.0612849	3388.17		1	0	1
1071.55	273.625	0.819665	1.32036	1.05947	3.03001	2.43716	6.60184	20.9104	11.4675	46332	0	0	4801.67		1	1	1
1302.13	382.738	0	1.21176	0.490642	3.11466	2.5829	0.983095	16.2838	3.09487	46355	0	0	7535.99		1	0	1
3699.11	1733.55	1.3065	1.02958	1.03559	3.5681	3.23894	20.2533	10.7049	10.8539	46379	0	0	0		1	1	1
1111.42	306.553	0.869041	1.43739	1.00239	3.04588	2.48651	7.39675	27.3771	10.0553	47570	0	0	6306.73		1	1	1
1941.14	701.637	0.73862	1.12417	1.29524	3.28806	2.84611	5.47797	13.3097	19.7353	47588	0	0	0		1	1	1
1048.89	490.469	0	1.34302	1.4194	3.02073	2.69061	0.147728	22.0305	26.2663	47886	0	0	8398.76		1	0	1
279.014	381.622	0	2.55676	2.92021	2.44563	2.58163	0	360.379	832.17	48408	0	0	9998		1	0	1
923.549	378.561	0	1.56528	1.64499	2.96546	2.57814	0	36.752	44.1562	48437	0	0	6629.91		1	0	1
1123.08	303.003	0	1.22545	1.0228	3.05041	2.48145	0	16.8054	10.539	49056	0	0	4420.4		1	0	1
828.234	1150.92	0	2.62702	2.83611	2.91815	3.06104	0	423.659	685.659	49515	0	0	6831.6		1	0	1
373.524	827.436	0	2.52098	2.83581	2.57232	2.91773	0	331.876	685.189	49541	7.70021	0.886502	0		1	0	1
1374.69	310.58	0.670312	1.52556	1.19476	3.1382	2.49217	4.68071	33.54	15.6588	49602	0	0	3969.74		1	1	1
1051.92	299.471	0.715009	1.3835	1.0673	3.02198	2.47636	5.18811	24.1824	11.6762	50958	0	0	4166.08		1	1	1
1507.12	348.292	0.605374	1.18301	0.641951	3.17815	2.54194	4.03064	15.2407	4.38481	51006	0	0	0		1	1	1
1314.99	367.773	0.777406	0.90907	0.665054	3.11892	2.56558	5.98971	8.11092	4.62438	51196	0	0	0		1	1	1
1082.1	443.661	1.13667	1.39163	1.16853	3.03427	2.64705	13.6983	24.6392	14.741	51224	2.97685	0.473757	6310.9		1	1	1
1200.77	269.068	1.01061	0.98644	1.0651	3.07946	2.42986	10.2473	9.6926	11.6172	51256	0	0	0		1	1	1
1076.17	372.938	0.880952	1.30827	1.08758	3.03188	2.57164	7.60242	20.3362	12.2345	51480	0	0	6851.67		1	1	1
1441.7	414.51	0.700859	1.41504	1.31646	3.15888	2.61753	5.0218	26.0041	20.7232	51710	0	0	9998		1	1	1
153.97	512.05	0	2.39278	2.85686	2.18744	2.70931	0	247.048	719.225	51740	19.7533	1.29564	9998		0	0	0
127.969	600.547	0	2.36025	2.84801	2.10711	2.77855	0.0494384	229.216	704.714	51749	24.0185	1.38055	9998		0	0	0
2389.06	552.341	0.907597	1.51594	0.700897	3.37823	2.74221	8.08345	32.8053	5.02223	51766	0	0	0		1	1	1
1299.56	377.569	1.22673	1.31508	0.648203	3.1138	2.577	16.855	20.6575	4.4484	51781	0.807539	0	4032.58		1	1	1
1435.7	617.929	1.14824	1.18549	0.698696	3.15706	2.79094	14.0682	15.3282	4.99685	51796	0	0	9998		1	1	1
1156.03	277.58	0.360725	1.53329	1.05407	3.06297	2.44339	2.2947	34.1418	11.3258	53167	0	0	4025.14		1	1	1
663.203	383.346	1.86993	1.87803	1.4472	2.82165	2.58359	74.1192	75.5146	28.0024	53205	41.8639	1.62184	7070.63		1	1	1
1199.76	431.169	0.270802	1.13193	0.785245	3.07909	2.63465	1.86553	13.5497	6.0988	53811	0	0	7234.44		1	1	1
1019.66	484.916	1.964	1.90354	0.475407	3.00845	2.68567	92.0446	80.0828	2.98818	53853	99.9418	1.99975	9998		1	1	1
280.002	771.047	1.20066	2.2611	2.45979	2.44716	2.88708	15.873	182.433	288.262	53875	27.9856	1.44693	7854.48		1	0	1
188.729	26.6097	1.00698	0.55825	1.05048	2.27584	1.42504	10.1621	3.61618	11.2326	54422	4.64343	0.666839	3308.32		0	0	0
1318.56	405.869	0.667833	1.23171	1.11889	3.1201	2.60839	4.65407	17.0493	13.1489	54902	0	0	0		1	1	1
959.248	499.665	1.09033	1.28762	0.731286	2.98193	2.69868	12.312	19.3919	5.38624	54925	10.6728	1.02828	2314.77		1	1	1
656.024	622.008	1.0362	2.35332	2.3741	2.81692	2.7938	10.8692	225.592	236.646	54946	57.4945	1.75963	9998		1	0	1
1579.42	526.604	1.14561	1.54562	1.12856	3.1985	2.72148	13.9833	35.1251	13.445	54968	0	0	5498.9		1	1	1
1102.36	369.741	0.828798	0.961568	0.611405	3.04232	2.5679	6.74214	9.1531	4.087	54986	0	0	0		1	1	1
644.488	437.598	1.02614	1.26009	1.36148	2.80921	2.64108	10.6203	18.2009	22.9867	55009	0	0	7568.73		1	1	1
1670.55	570.957	0.760428	1.94009	2.19405	3.22286	2.7566	5.76007	87.1143	156.333	55027	0	0	9998		1	0	1
1029.64	973.288	1.6389	2.78319	2.99708	3.01268	2.98824	43.5412	607.002	993.306	55053	88.3754	1.94633	9998		1	0	1
1903.75	619.946	1.18903	1.51243	1.91136	3.27961	2.79235	15.4536	32.5407	81.5378	55071	0	0	9998		1	0	1
2081.36	862.531	1.12885	1.15181	0.872042	3.31835	2.93578	13.454	14.1845	7.44804	55882	0	0	0		1	1	1
870.34	310.245	1.16587	1.48427	1.09232	2.93969	2.4917	14.651	30.4977	12.3687	56175	10.6488	1.0273	361.956		1	1	1
418.241	613.288	1.16569	2.43507	2.76864	2.62143	2.78766	14.645	272.314	587.001	56236	115.928	2.06419	9998		1	0	1
894.117	350.957	0.939054	1.57394	1.28905	2.95139	2.54525	8.69069	37.4921	19.4557	56739	0	0	6157.04		1	1	1
190.103	300.025	1.04964	1.64162	1.36813	2.27899	2.47716	11.2108	43.8145	23.3417	57255	6.81644	0.833557	3701.95		1	1	1
719.732	508.664	0.323082	1.45143	1.53902	2.85717	2.70643	2.10417	28.2768	34.5954	57598	0	0	0		1	1	1
993.014	230.829	0.385365	1.51707	1.28649	2.99696	2.36329	2.42865	32.8903	19.3416	57643	0	0	4310.84		1	1	1
311.491	509.682	0.670008	2.37584	2.58644	2.49345	2.7073	4.67744	237.598	385.873	57750	6.80989	0.83314	6961.22		1	0	1
722.571	964.915	1.89208	2.59305	2.83678	2.85888	2.98449	77.9965	391.789	686.727	57780	83.9653	1.9241	9998		1	0	1
1399.23	584.479	0.88919	1.35567	1.32002	3.14589	2.76677	7.74801	22.6812	20.894	57803	0	0	9998		1	1	1
1154.18	497.977	0.346662	1.25681	1.25219	3.06227	2.69721	2.22158	18.064	17.8725	58316	0	0	0		1	1	1
1806.2	799.324	0.432332	1.52549	0.718387	3.25677	2.90272	2.70603	33.5343	5.22862	58367	0	0	0		1	1	1
434.745	563.442	1.19107	2.32867	2.6731	2.63823	2.75085	15.5263	213.141	471.09	58414	17.6128	1.24583	8035.85		1	0	1
1196.19	421.442	0.5718	1.1361	1.13321	3.0778	2.62474	3.73078	13.6805	13.5896	58441	0	0	9998		1	1	1
387.919	547.675	0	2.18076	2.45128	2.58874	2.73852	0.545997	151.62	282.669	58972	1.36034	0.133649	4564.25		1	0	1
1149.6	1156.59	1.22935	2.51988	2.70991	3.06055	3.06318	16.9572	331.042	512.752	59711	16.2285	1.21028	4505.18		1	0	1
1452	472.113	0	1.55277	1.1289	3.16197	2.67405	0	35.7083	13.4554	59742	0	0	7926.58		1	0	1
1277.11	964.218	0	2.44946	2.65492	3.10623	2.98418	0	281.491	451.777	59764	1.69758	0.229831	0		1	0	1
2161.86	1098.49	0.560445	1.70068	1.74695	3.33483	3.04079	3.63451	50.197	55.8408	60980	0	0	5207.72		1	0	1
142.46	159.025	0.926869	1.50376	1.3754	2.15369	2.20147	8.45023	31.8974	23.7357	61020	5.44142	0.735713	4042.37		1	1	1
1050.93	540.239	0.938912	1.13035	1.1962	3.02157	2.73259	8.68784	13.5006	15.711	61330	0	0	9998		1	1	1
1991.87	771.837	0.550095	1.47715	1.16807	3.29926	2.88753	3.54891	30.0021	14.7256	62498	0	0	4030.78		1	1	1
1631.82	601.127	0.829943	1.29259	1.3661	3.21267	2.77897	6.75995	19.615	23.2328	62521	0	0	9998		1	1	1
3891.53	1705	1.35471	1.15816	1.4454	3.59012	3.23172	22.6311	14.3934	27.8871	62941	0	0	9998		1	1	1
320.076	615.455	1.26755	2.27533	2.5326	2.50525	2.7892	18.5159	188.507	340.881	63451	63.833	1.80505	9998		1	0	1
1901.9	517.927	1.31279	1.34721	1.32783	3.27919	2.71427	20.5492	22.2438	21.2732	63485	6.95519	0.842309	4571.11		1	1	1
1189.05	411.091	0.838771	1.38467	1.25552	3.0752	2.61394	6.89876	24.2475	18.0102	64433	0	0	4003.81		1	1	1
141.868	204.499	0.342125	1.12354	1.20553	2.15188	2.31069	2.19849	13.2905	16.0518	64798	0	0	2332.42		1	1	1
915.427	327.884	0.914834	1.22457	1.22108	2.96162	2.51572	8.21929	16.7716	16.6373	65140	0	0	5269.39		1	1	1
1106.35	368.126	0	1.06058	0.66005	3.04389	2.566	0	11.4969	4.5714	65169	0	0	6712.29		1	0	1
1047.6	318.766	0.683555	1.06123	0.943039	3.0202	2.50347	4.82564	11.5142	8.77079	65360	0	0	4751.62		1	1	1
1499.95	423.89	0	1.39571	1.07245	3.17608	2.62725	0.910747	24.8718	11.8154	65408	0	0	0		1	0	1
1575.72	598.928	0.895991	1.25479	1.50885	3.19748	2.77737	7.87029	17.9799	32.2737	65436	0	0	0		1	1	1
309.424	742.599	0.885361	1.24103	1.46926	2.49055	2.87075	7.68	17.4194	29.4622	65832	3.59807	0.556069	0		1	1	1
1286.62	2063.66	0.869347	2.76737	3.11461	3.10945	3.31464	7.40197	585.287	1301.99	66277	46.4936	1.66739	7522.29		1	0	1
167.609	153.879	1.05139	1.80145	1.73918	2.2243	2.18718	11.2562	63.3072	54.8507	66440	5.91906	0.772253	0		1	0	1
1574.08	561.761	0.87418	1.43534	0.609204	3.19703	2.74955	7.4848	27.2485	4.06635	66533	0	0	9674.16		1	1	1
1424.76	486.693	0.604399	1.40034	1.19013	3.15374	2.68726	4.0216	25.1386	15.493	66701	0	0	7170.77		1	1	1
1305.31	340.911	0.386608	0.961904	0.992738	3.11571	2.53264	2.43561	9.16017	9.83417	66832	0.836801	0	0		1	1	1
1639.79	396.908	0.602743	0.888007	1.02549	3.21479	2.59869	4.0063	7.72694	10.6046	67069	0	0	4322.96		1	1	1
1253.35	318.543	0.886113	1.51887	1.14	3.09807	2.50317	7.6933	33.0271	13.8039	67145	0	0	4048.45		1	1	1
1241.64	321.533	1.95797	1.92811	0.928582	3.09399	2.50723	90.7761	84.7433	8.48363	67196	93.7858	1.97214	3680.25		1	1	1
1253.42	361.111	0.540895	1.05691	0.587003	3.0981	2.55764	3.47452	11.4001	3.86369	67228	0	0	4273.04		1	1	1
131.254	472.541	0.856173	2.1576	2.4193	2.11811	2.67444	7.1808	143.746	262.603	67249	6.30468	0.799663	0		0	0	0
1611.16	379.641	0.664605	1.18296	1.09463	3.20714	2.57937	4.61961	15.2393	12.4347	67727	0	0	9351.9		1	1	1
951.156	806.243	1.55906	1.64384	1.18165	2.97825	2.90647	36.2289	44.0388	15.1931	68002	84.6239	1.92749	9998		1	1	1
465.312	310.485	0.0381212	1.82976	1.95784	2.66774	2.49204	1.09174	67.5704	90.7483	68201	0	0	8021.01		1	0	1
1779.87	1111.62	1.1551	1.50169	1.09614	3.25039	3.04596	14.2923	31.746	12.4778	68228	0	0	6784.54		1	1	1
1716.34	514.008	0	1.29744	0.801186	3.2346	2.71097	0	19.8356	6.32683	69591	0	0	3688.1		1	0	1
1472.38	424.115	0	0.738134	1.16917	3.16802	2.62748	0.260355	5.47184	14.7627	69922	0	0	5585.41		1	0	1
1532.13	421.789	1.21765	1.27633	0	3.1853	2.6251	16.5065	18.8941	0.130406	69969	0	0	0		1	0	1
869.033	505.563	0.653678	1.15821	0.83223	2.93904	2.70378	4.50483	14.3948	6.79563	70312	0	0	5970.49		1	1	1
108.209	16.7578	1.13092	1.32518	0.850102	2.03426	1.22422	13.5182	21.1437	7.08112	70541	15.3477	1.18604	5539.13		0	0	0
1900.23	1053.79	0.538781	1.58703	1.849	3.27881	3.02275	3.45765	38.6394	70.6313	70727	0	0	9895.64		1	0	1
843.841	242.391	0.997724	0.506056	1.42269	2.92626	2.38452	9.94774	3.20668	26.466	70864	1.59067	0.20158	5542.5		1	1	1
1173.32	418.999	0	1.34805	1.28819	3.06942	2.62221	0.601755	22.287	19.4174	71213	0	0	4394.19		1	0	1
1373.8	610.335	1.35867	1.10557	0.878199	3.13792	2.78557	22.8387	12.7519	7.55439	71603	0	0	5120.61		1	1	1
1676.43	601.032	0.0182936	1.39262	1.35411	3.22438	2.7789	1.04302	24.6954	22.6	71647	0	0	6647.83		1	0	1
1603.85	934.699	0.892332	1.20912	0.791039	3.20516	2.97067	7.80426	16.1851	6.18072	71664	0	0	9998		1	1	1
411.127	412.78	1.20795	0.887424	0.647002	2.61398	2.61572	16.1416	7.71656	4.43611	72006	13.4317	1.12813	1663.83		1	1	1
134.937	12.9901	0.915102	1.32658	0.108436	2.13013	1.11361	8.22435	21.212	1.28362	72034	10.069	1.00299	4191.64		0	0	0
1345.2	433.854	0	0.704033	1.23289	3.12879	2.63734	0	5.05863	17.096	73121	0	0	4708.96		1	0	1
639.697	4995.68	0	3.30632	3.40672	2.80597	3.6986	0	2024.5	2551.07	73510	0	0	9998		0	0	0
1488.77	320.62	1.02844	1.23064	1.24448	3.17283	2.50599	10.6767	17.0074	17.558	73551	0	0	4810.74		1	1	1
1507.67	999.844	0.474635	1.30932	1.10608	3.17831	2.99993	2.98288	20.3854	12.7668	73585	0	0	5536.85		1	1	1
1698.95	659.488	0.963608	1.26922	0.924601	3.23018	2.81921	9.19619	18.5877	8.40622	73625	0	0	0		1	1	1
719.613	859.437	0	2.17045	2.50515	2.8571	2.93421	0.489448	148.063	320	73649	0	0	7160.64		1	0	1
1523.61	417.557	0.600713	1.30364	1.15012	3.18287	2.62072	3.98762	20.1205	14.1293	74230	0	0	0		1	1	1
1405.38	303.207	0.777402	1.18842	0.811013	3.14779	2.48174	5.98965	15.4318	6.47162	74253	0	0	5280.93		1	1	1
298.348	622.776	0.29959	2.49852	2.78128	2.47472	2.79433	1.99338	315.156	604.342	74297	10.0649	1.00281	9998		1	0	1
1618.41	480.372	0.779019	1.46724	1.12081	3.20909	2.68158	6.012	29.3254	13.2072	74561	0	0	0		1	1	1
1103.91	386.959	0.227847	1.42044	1.32776	3.04293	2.58767	1.68984	26.3296	21.2696	75584	0	0	4783.43		1	1	1
325.137	708.627	1.09277	2.29445	2.60028	2.51207	2.85042	12.3815	196.995	398.366	76011	7.5413	0.877446	8317.14		1	0	1
1180.71	347.943	0	1.00411	1.03694	3.07214	2.54151	0.935142	10.095	10.8879	76036	0	0	4397.92		1	0	1
696.007	168.677	0	2.13595	2.44744	2.84261	2.22706	0	136.756	280.185	76382	0	0	3305.64		1	0	1
552.01	60.4231	0	1.954	2.61708	2.74195	1.7812	0	89.9493	414.072	76705	0	0	2748.37		0	0	0
2606.5	1457.18	0.688674	1.50419	1.07862	3.41606	3.16351	4.88286	31.9293	11.9845	76872	0	0	9870.83		1	1	1
1509.45	389.52	1.18184	1.12559	1.17275	3.17882	2.59053	15.2	13.3533	14.8852	76906	0	0	4330.41		1	1	1
332.884	754.997	0.862032	2.51539	2.76388	2.52229	2.87795	7.27834	327.636	580.605	76924	85.0481	1.92966	9998		1	0	1
1977.21	454.955	1.07196	1.30462	1.34166	3.29605	2.65797	11.802	20.1658	21.9615	76959	0	0	6631.16		1	1	1
1273.2	608.67	0.728277	2.59561	3.06109	3.1049	2.78438	5.34906	394.1	1151.05	76997	48.2246	1.68327	8317.77		1	0	1
542.841	870.424	0.818891	2.53809	2.82005	2.73467	2.93973	6.59009	345.217	660.768	77016	28.7045	1.45795	9481.71		1	0	1
208.812	194.539	1.21548	1.47229	1.02757	2.31975	2.28901	16.4241	29.668	10.6555	77576	11.4251	1.05786	5453		1	1	1
1398.84	660.061	0.845529	1.30051	1.10885	3.14577	2.81958	7.00695	19.9762	12.8484	77930	0	0	9998		1	1	1
1321.61	343.463	0.990859	1.29101	1.08674	3.1211	2.53588	9.79172	19.544	12.2106	77957	0	0	5129.45		1	1	1
2026.6	650.894	0.884328	1.26822	1.03323	3.30677	2.81351	7.66175	18.5448	10.7952	77992	0	0	8963.26		1	1	1
1564.58	496.706	0.73757	1.34339	1.07184	3.1944	2.6961	5.46475	22.0492	11.7989	78016	0	0	9998		1	1	1
2881.4	1010.17	1.13574	0.6969	1.0095	3.4596	3.00439	13.6689	4.97622	10.2212	78083	0	0	0		1	1	1
168.05	440.621	1.20627	2.15196	2.46862	2.22544	2.64407	16.0794	141.893	294.186	78116	42.966	1.63312	9998		1	0	1
209.05	232.922	1.06684	1.35204	1.31446	2.32025	2.36721	11.6637	22.4926	20.6284	78615	10.1664	1.00717	4966.77		1	1	1
1208.08	299.368	0.470698	1.18989	1.16201	3.0821	2.4762	2.95596	15.4841	14.5216	79011	2.03265	0.308062	0		1	1	1
343.948	545.599	0.478395	2.27731	2.53591	2.53649	2.73687	3.00881	189.371	343.49	79341	4.76736	0.678278	6806.77		1	0	1
886.742	597.923	0.579827	2.25453	2.47709	2.9478	2.77664	3.80038	179.692	299.979	79402	0	0	4057.68		1	0	1
1591.02	545.163	0	1.42205	1.0466	3.20168	2.73653	0	26.4271	11.1327	79873	0	0	4407.19		1	0	1
300.005	547.703	0.79627	2.36597	2.69531	2.47713	2.73854	6.25562	232.257	495.807	79912	6.33055	0.801441	9844.11		1	0	1
257.559	432.095	0	2.26752	2.4901	2.41088	2.63558	0	185.147	309.101	79940	0	0	5747.42		1	0	1
1396.72	318.473	0	1.23528	1.06916	3.14511	2.50307	0.0322987	17.1902	11.7263	80269	0	0	4453.46		1	0	1
2431.95	1011.61	0	2.40486	3.04499	3.38596	3.00501	0	254.013	1109.15	80607	0	0	0		1	0	1
445.395	757.454	0	2.42476	2.72563	2.64875	2.87936	0	265.925	531.654	80668	0	0	7160.72		1	0	1
2715.51	1459.4	1.21592	1.75339	2.03397	3.43385	3.16417	16.4408	56.6749	108.136	80747	0	0	9998		1	0	1
4034.14	2964.07	1.2698	2.45501	2.68916	3.60575	3.47189	18.6124	285.111	488.829	80806	0	0	9998		0	0	0
743.719	1049.61	0.666553	2.43793	2.74453	2.87141	3.02103	4.64037	274.113	555.301	82257	11.1227	1.04621	9998		1	0	1
1065.71	492.758	0.266403	1.53957	1.11199	3.02764	2.69263	1.84673	34.639	12.9416	83105	0	0	7408.69		1	1	1
332.335	668.174	0	2.35075	2.70287	2.52158	2.82489	0	224.258	504.507	83137	3.38053	0.528984	0		1	0	1
1078.55	278.634	0.558729	1.24438	1.16392	3.03284	2.44503	3.62017	17.5542	14.5856	83162	0	0	4128.08		1	1	1
1586.33	955.708	0	2.38554	2.68457	3.20039	2.98033	0.918133	242.964	483.688	83181	7.14302	0.853882	9221.51		1	0	1
1751.1	326.75	0.778014	0.805257	0	3.24331	2.51422	5.9981	6.38642	0	83845	0	0	0		1	0	1
674.775	66.1607	0.28448	1.30275	1.2268	2.82916	1.8206	1.92522	20.0792	16.8576	84605	0	0	4556.28		0	0	0
2383.41	707.988	0.261305	1.38445	0.579408	3.3772	2.85003	1.82518	24.2353	3.79672	84854	0	0	0		1	1	1
308.094	356.52	0.985842	1.71683	1.76473	2.48868	2.55208	9.67926	52.0996	58.1738	85385	0.829988	0	4678.49		1	0	1
897.735	310.969	0.891894	1.32468	1.32196	2.95315	2.49272	7.79639	21.1194	20.9876	85438	0	0	6878.32		1	1	1
1543.95	324.392	0.126002	1.39811	0.990779	3.18863	2.51107	1.3366	25.0097	9.78992	85469	0	0	3934.85		1	1	1
401.398	789.618	2.01733	2.1916	2.49206	2.60357	2.89742	104.07	155.454	310.498	85491	10.1997	1.00859	7493.85		1	0	1
1715.82	699.206	2.52977	2.44826	1.0007	3.23447	2.8446	338.668	280.711	10.0161	85513	64.2876	1.80813	9998		1	1	1
1719.22	620.586	0.720846	1.28719	0.934775	3.23533	2.7928	5.25831	19.3727	8.60548	86320	0	0	8666.36		1	1	1
1508.56	451.977	0.279712	1.3787	0.21101	3.17856	2.65512	1.9042	23.9165	1.62559	86364	0	0	0		1	1	1
1974.37	806.298	0	2.05964	2.47262	3.29543	2.9065	0	114.72	296.906	86827	0	0	0		1	0	1
2324.81	515.344	0.56393	1.53213	1.17665	3.36639	2.7121	3.66379	34.0508	15.0194	86992	0	0	0		1	1	1
1378.5	329.172	0.0972263	1.30243	1.19733	3.13941	2.51742	1.25091	20.0645	15.7519	87429	0	0	4634.17		1	1	1
1727.93	477.605	0	1.11369	1.16427	3.23753	2.67907	0	12.9925	14.5971	87468	0	0	9066.26		1	0	1
140.44	36.503	0	1.39621	1.20552	2.14749	1.56233	0	24.9006	16.0515	87920	0	0	4176.27		0	0	0
281.46	357.896	0	2.23778	2.47777	2.44942	2.55376	0	172.893	300.451	88028	0	0	6130.93		1	0	1
1064.01	282.625	0.574708	1.25165	1.122	3.02695	2.45121	3.75584	17.8505	13.2434	88331	1.19656	0.0779336	0		1	1	1
1222.87	1066.47	0	2.58989	2.83113	3.08738	3.02795	0	388.95	677.839	88876	0.631445	0	9520.86		1	0	1
163.266	159.425	0.761619	1.14853	1.18164	2.2129	2.20256	5.7759	14.0777	15.1928	89261	0.364224	0	4071.32		1	1	1
1522.62	374.188	0.587154	1.41891	0.779589	3.18259	2.57309	3.86504	26.2365	6.01989	90181	0	0	4665.23		1	1	1
1539.17	753.01	1.1308	2.44389	2.7359	3.18729	2.8768	13.5146	277.899	544.373	90206	0	0	0		1	0	1
1169.17	386.184	1.15084	1.44924	1.2119	3.06788	2.58679	14.1528	28.1343	16.2893	90341	5.34104	0.727626	4200.71		1	1	1
2391.02	1263.06	2.24605	3.10146	2.92552	3.37858	3.10142	176.217	1263.17	842.399	90391	343.948	2.53649	9998		1	0	1
1861.32	342.317	1.09298	1.41609	0.774951	3.26982	2.53443	12.3875	26.0667	5.95595	90445	0	0	5696.02		1	1	1
1245.85	308.357	0.828731	1.48134	1.34302	3.09547	2.48905	6.7411	30.2927	22.0303	90548	0	0	9770.4		1	1	1
215.969	34.1515	0.360545	0	1.03768	2.33439	1.53341	2.29374	0	10.9065	91331	0	0	3269.07		0	0	0
1161.91	969.46	0.121905	2.41884	2.67383	3.06517	2.98653	1.32405	262.323	471.878	91952	0	0	0		1	0	1
3306.93	1878.5	0.0300371	2.77829	2.98783	3.51942	3.27381	1.07161	600.19	972.377	91987	13.0454	1.11546	5129.36		1	0	1
2127.52	499.687	0.644323	1.0103	0.0215543	3.32787	2.6987	4.40883	10.2401	1.05088	92130	0	0	0		1	1	1
349.852	47.252	0.717157	1.90707	2.58494	2.54388	1.67442	5.21383	80.7372	384.542	92811	9.12163	0.960073	3648.9		0	0	0
166.301	370.582	0.836341	2.17435	2.54328	2.2209	2.56888	6.86027	149.401	349.362	93418	3.49501	0.543448	8651.85		1	0	1
553.4	828.152	0.627553	2.64004	2.89518	2.74304	2.91811	4.24183	436.552	785.564	93453	13.2603	1.12255	7737.01		1	0	1
1951.53	763.448	0	2.37356	2.73217	3.29038	2.88278	0.350916	236.352	539.728	93479	0	0	3863.35		1	0	1
1133.08	314.913	0.571866	1.34311	1.1066	3.05426	2.49819	3.73135	22.0349	12.7822	95193	0	0	6253.1		1	1	1
1138.74	420.433	0.761368	0.903937	0.891627	3.05643	2.6237	5.77255	8.01561	7.7916	95217	0	0	4272.32		1	1	1
2717.03	631.225	1.00675	1.1311	1.23895	3.43409	2.80018	10.1565	13.524	17.3362	95443	0	0	5065.35		1	1	1
1256.88	338.127	0.342112	1.10554	1.00735	3.09929	2.52908	2.19843	12.7508	10.1707	96540	0	0	5135.63		1	1	1
1418.22	357.379	1.00365	1.41457	1.22611	3.15174	2.55313	10.0844	25.9756	16.8311	96710	0	0	6244.89		1	1	1
1563.58	1739.62	0.609311	1.56008	1.04517	3.19412	3.24045	4.06735	36.3141	11.0962	97475	0	0	3550.83		1	1	1
2194.42	783.513	0	1.18656	0.869911	3.34132	2.89405	0.300992	15.3661	7.41158	97506	0	0	9259.23		1	0	1
1232.57	408.297	0.437733	1.25718	1.33214	3.09081	2.61098	2.73989	18.0791	21.4851	97558	0	0	0		1	1	1
1202.13	235.987	0.752173	1.08284	1.27841	3.07995	2.37289	5.65162	12.1015	18.9848	97593	0	0	3943.08		1	1	1
579.509	1417.45	0.338166	2.73457	2.95069	2.76306	3.15151	2.17854	542.707	892.674	97641	25.0631	1.39904	9226.63		1	0	1
1557.09	442.755	0.828617	1.41157	1.24199	3.19232	2.64616	6.73934	25.7969	17.4578	97683	0	0	4167.03		1	1	1
1056.47	433.583	0.97582	1.1484	1.0374	3.02386	2.63707	9.45844	14.0735	10.8993	97715	0	0	0		1	1	1
118.118	382.732	0.538362	1.93909	2.17562	2.07231	2.58289	3.45432	86.9132	149.837	98469	68.1774	1.83364	9998		0	0	0
1061.84	1501.93	0	2.78165	3.13188	3.02606	3.17665	0	604.851	1354.81	98487	18.7501	1.273	9998		1	0	1
197.34	194.706	0.570796	1.34329	1.20378	2.29521	2.28938	3.72217	22.0439	15.9876	98905	0	0	3143.52		1	1	1
1089.1	580.114	0.899739	0.725011	1.00668	3.03707	2.76351	7.93852	5.30898	10.1549	98942	0	0	7244.52		1	1	1
111.26	265.922	0	1.61446	1.54509	2.04634	2.42475	0	41.1586	35.0821	99570	0	0	3941.57		0	0	0
2363.4	668.189	1.04578	1.2727	0.915443	3.37354	2.8249	11.1117	18.7369	8.23081	99862	0	0	9998		1	1	1
371.731	759.758	1.23209	2.28924	2.54646	2.57023	2.88068	17.0642	194.643	351.929	100175	28.3849	1.45309	9146.88		1	0	1
1162.07	192.274	0.252835	0.795638	1.21569	3.06523	2.28392	1.78993	6.24651	16.4321	101100	0	0	4742.77		1	1	1
1441.93	538.032	0.782449	1.33682	0.501871	3.15894	2.73081	6.05967	21.7182	3.17593	101143	0	0	0		1	1	1
2053	587.704	0.78691	0.897299	0.816921	3.31239	2.76916	6.12223	7.89403	6.56025	101184	0	0	9394.31		1	1	1
1305.22	390.986	0.893842	1.27573	1.28254	3.11568	2.59216	7.83145	18.8684	19.1664	101231	0	0	9998		1	1	1
1745.32	632.236	0.930238	1.28621	1.28667	3.24187	2.80088	8.51606	19.329	19.3496	101251	0	0	0		1	1	1
118.019	120.255	0.369761	1.08565	1.28874	2.07195	2.0801	2.34294	12.1801	19.4421	101785	0.547181	0	3665.43		0	0	0
140.361	193.335	0.180786	2.19627	2.75575	2.14725	2.28631	1.5163	157.135	569.837	102260	0.859565	0	9996.61		1	0	1
1263.22	364.84	0.890624	1.14643	1.07006	3.10148	2.5621	7.77363	14.0096	11.7506	102295	0	0	5032.34		1	1	1
204.344	512.739	0.83015	2.12536	2.41264	2.31036	2.7099	6.76317	133.461	258.604	102339	15.3544	1.18623	7617.74		1	0	1
1085.25	402.393	0.465272	1.20495	0.92344	3.03553	2.60465	2.91926	16.0305	8.38378	103184	0	0	0		1	1	1
1778.27	626.269	0.461011	1.17105	0.912687	3.25	2.79676	2.89075	14.8267	8.17875	103862	0	0	4984.54		1	1	1
1835.95	617.43	0.627927	1.51757	1.46754	3.26386	2.79059	4.24548	32.9281	29.3453	103884	0	0	7010.46		1	1	1
2304.19	1136.95	0.916593	1.29991	1.2718	3.36252	3.05574	8.25265	19.9483	18.6984	103927	0	0	9998		1	1	1
1919.44	710.004	1.19599	1.26919	1.33057	3.28318	2.85126	15.7034	18.5863	21.4077	103969	1.40886	0.148868	7649.02		1	1	1
1068.29	337.424	0.983659	1.42144	1.21268	3.02869	2.52818	9.63072	26.3898	16.3185	104257	0	0	0		1	1	1
1213.76	497.045	0.838876	1.19513	1.20382	3.08413	2.6964	6.90043	15.6723	15.9891	104706	0	0	6839.15		1	1	1
640.251	1247.7	0	2.50221	2.79904	2.80635	3.09611	0	317.842	629.559	105230	0.762578	0	6308.58		1	0	1
102.848	174.067	0.347528	1.44324	0.832408	2.0122	2.24072	2.22601	27.7483	6.79842	105580	0	0	6817.68		0	0	0
1579.8	510.546	0	1.12793	0.975905	3.1986	2.70803	0	13.4255	9.4603	106069	0	0	6215.39		1	0	1
1228.42	508.073	1.02657	0.918048	0.97859	3.08935	2.70593	10.6309	8.28033	9.51898	106103	0	0	5914.38		1	1	1
1468.3	552.759	0	1.42759	1.42913	3.16681	2.74254	0	26.7663	26.8613	106359	0	0	4397.84		1	0	1
2043.5	478.35	0.438453	1.45792	1.04916	3.31037	2.67975	2.74443	28.7028	11.1985	107001	0	0	4733.27		1	1	1
592.556	531.973	0.0221685	1.45657	1.32458	2.77273	2.72589	1.05237	28.6135	21.1143	107026	0	0	5825.99		1	0	1
1736.71	409.392	0.17286	1.62756	0	3.23973	2.61214	1.48888	42.4188	0.301409	107053	0	0	6188.1		1	0	1
2912.51	716.893	0.917019	1.25032	0.93953	3.46427	2.85545	8.26074	17.796	8.70021	107193	0	0	6807.51		1	1	1
646.026	583.24	1.22952	1.46407	1.38925	2.81025	2.76585	16.9635	29.1116	24.5048	107254	0	0	9998		1	1	1
1791.79	641.57	0.915529	1.22306	0.756829	3.25329	2.80724	8.23245	16.7132	5.71254	107363	0	0	4858.67		1	1	1
1384.78	441.304	0.791851	1.34862	1.18464	3.14138	2.64474	6.19228	22.3163	15.2983	108987	0	0	9092.37		1	1	1
1119.86	229.442	0.833581	1.28834	1.06621	3.04916	2.36067	6.81681	19.424	11.6468	109155	0	0	0		1	1	1
1359.36	325.475	0	1.36247	0.250471	3.13334	2.51252	0	23.0396	1.78021	109568	0	0	4070		1	0	1
1569.31	401.572	0.793735	1.23474	1.0173	3.19571	2.60376	6.21921	17.1688	10.4065	109606	0	0	5321		1	1	1
937.336	397.711	0.423642	1.32381	0.895846	2.9719	2.59957	2.65242	21.0771	7.86767	109651	0	0	8120.88		1	1	1
2052	803.911	1.25343	1.27829	1.14329	3.31218	2.90521	17.9237	18.9798	13.909	109681	0	0	7168.4		1	1	1
744.947	1140.63	1.26107	2.61398	2.90456	2.87213	3.05714	18.2419	411.129	802.72	109701	25.1886	1.4012	4809.07		1	0	1
733.715	211.848	0.69769	2.17039	2.44908	2.86553	2.32602	4.98528	148.044	281.243	110974	3.19175	0.504028	3469.36		1	0	1
311.845	666.135	0	1.83161	1.94015	2.49394	2.82356	0	67.8588	87.1262	111016	0	0	4701.51		1	0	1
1493.02	414.78	0	1.36438	1.10367	3.17406	2.61782	0.38146	23.1407	12.696	111089	0	0	5604.36		1	0	1
590.822	387.142	0	2.16256	2.49047	2.77146	2.58787	0.393031	145.399	309.365	111232	2.91646	0.464857	3054.57		1	0	1
918.414	760.65	1.15862	1.31417	1.07495	2.96304	2.88118	14.4086	20.6144	11.8837	111255	0	0	9998		1	1	1
3003.81	584.881	0.906524	0.861511	1.24084	3.47767	2.76707	8.06351	7.26961	17.4118	111396	0	0	4956.35		1	1	1
1682.73	412.02	1.1081	1.33963	1.40163	3.22601	2.61492	12.8263	21.8587	25.2132	111422	0	0	8188.72		1	1	1
777.201	463.425	0	2.56467	2.89754	2.89053	2.66598	0	367.004	789.841	111445	1.36746	0.135914	5079.45		1	0	1
2097.43	1233.58	1.32477	1.666	0.866785	3.32169	3.09117	21.1237	46.3445	7.35843	112012	0	0	9998		1	1	1
1847.88	516.15	1.03916	1.19775	0	3.26667	2.71278	10.9436	15.7669	0	112219	0	0	0		1	0	1
1923.65	550.832	1.75986	1.64807	1.00539	3.28413	2.74102	57.5252	44.4705	10.1248	112257	9.42447	0.974257	5587.3		1	1	1
3220.92	1191.05	1.27496	1.29611	0	3.50798	3.07593	18.8349	19.7748	0	112287	0	0	0		1	0	1
179.695	116.005	0.829654	2.17955	2.70276	2.25454	2.06448	6.75544	151.198	504.381	112663	19.1005	1.28104	9998		1	0	1
1305.74	307.111	0.958755	1.12408	1.19869	3.11586	2.4873	9.094	13.3071	15.8012	112909	0	0	0		1	1	1
1318.59	713.087	0	2.75012	3.1515	3.12011	2.85314	0	562.502	1417.41	112956	1.85073	0.267342	5515.89		1	0	1
866.306	914.425	1.20234	2.6202	2.94809	2.93767	2.96115	15.9344	417.062	887.349	112990	21.1535	1.32538	9998		1	0	1
150.357	148.558	0	2.34004	2.88285	2.17712	2.1719	0	218.795	763.578	113892	4.87211	0.687717	361.956		1	0	1
1177.84	491.608	0	0.657539	1.13759	3.07109	2.69162	0	4.54505	13.7273	113946	0	0	9998		1	0	1
1531.6	316.983	0	1.28145	1.29211	3.18515	2.50104	0.527887	19.1183	19.5935	113967	0	0	4891.8		1	0	1
426.448	528.287	0	2.14092	2.47431	2.62987	2.72287	0.222473	138.33	298.062	113985	0	0	7047.22		1	0	1
1833.47	638.791	0.778839	1.32391	0.930471	3.26327	2.80536	6.0095	21.0819	8.52063	114286	0	0	0		1	1	1
2510.22	759.788	1.09816	1.31551	1.31779	3.39971	2.88069	12.5359	20.6782	20.7871	114312	0	0	0		1	1	1
319.185	412.491	0.35542	2.40458	2.68807	2.50404	2.61541	2.26684	253.849	487.605	114532	12.2319	1.08749	6857.36		1	0	1
2779.75	1085.2	0.635834	1.34636	1.24298	3.44401	3.03551	4.32348	22.2006	17.4977	114637	0	0	5262.07		1	1	1
1292.17	807.157	0	1.0973	1.03903	3.11132	2.90696	0	12.5113	10.9404	115823	0	0	9264.05		1	0	1
915.83	145.238	1.06227	1.18939	1.12147	2.96181	2.16208	11.5418	15.4664	13.2274	116322	0	0	3336.73		1	1	1
933.962	359.55	0.850351	1.59122	0.894917	2.97033	2.55576	7.08518	39.0141	7.85086	116494	0	0	7058.18		1	1	1
1617.63	398.835	0.648698	1.01922	0.788352	3.20888	2.60079	4.45347	10.4526	6.1426	116520	0	0	6285.53		1	1	1
977.166	768.176	0	1.08652	0.392685	2.98997	2.88546	0	12.2044	2.46993	116581	0	0	9998		1	0	1
1070.84	473.73	1.06722	1.41344	1.03488	3.02972	2.67553	11.674	25.9083	10.8363	116608	0	0	7794.37		1	1	1
1571.28	507.332	0.890068	1.49544	1.50123	3.19625	2.70529	7.76369	31.2923	31.7126	116634	0	0	8267.08		1	1	1
922.964	1428.96	0.51765	2.89522	3.07325	2.96518	3.15502	3.29344	785.626	1183.72	116652	51.7788	1.71415	9998		1	0	1
386.9	502.56	0.894786	1.49892	1.51567	2.5876	2.70119	7.84848	31.5445	32.7847	116701	0	0	9998		1	1	1
1573.89	494.017	0.967831	1.4089	1.24228	3.19697	2.69374	9.28604	25.639	17.4695	116721	0	0	6697.88		1	1	1
3709.81	1116.84	0.84495	1.53942	1.15258	3.56935	3.04799	6.99761	34.6276	14.2094	116746	0	0	6435.03		1	1	1
343.939	903.457	1.25858	2.41479	2.72212	2.53648	2.95591	18.1378	259.888	527.381	116796	82.3497	1.91566	9998		1	0	1
936.353	654.492	1.21254	2.19783	2.49418	2.97144	2.8159	16.3134	157.7	312.021	116838	14.5715	1.1635	8919.78		1	0	1
1212.67	404.427	0	0.837056	0.736623	3.08374	2.60684	0.00617988	6.87157	5.45284	118176	0	0	4984.86		1	0	1
122.269	65.3788	1.17949	1.01295	0.904422	2.08732	1.81544	15.1178	10.3026	8.02457	118746	3.55654	0.551027	4095		0	0	0
1376.02	403.589	0	1.33875	1.31645	3.13862	2.60594	0	21.8149	20.7229	119030	0	0	5022.65		1	0	1
754.143	658.01	0	1.16443	1.5118	2.87745	2.81823	0	14.6025	32.4934	119588	0	0	9998		1	0	1
1386.14	294.587	0.6222	1.04553	0.920658	3.14181	2.46921	4.18987	11.1053	8.33026	119622	0	0	3362.41		1	1	1
1373.13	645.9	2.41777	2.49269	2.44998	3.13771	2.81017	261.68	310.95	281.828	119696	259.879	2.41477	4761.62		1	0	1
383.94	630.553	0.146012	2.1912	2.47707	2.58426	2.79972	1.39963	155.309	299.967	119766	3.38445	0.529488	5135.53		1	0	1
405.351	393.57	0	2.30318	2.61965	2.60783	2.59502	0	200.991	416.536	119813	0	0	3382.41		1	0	1
1232.13	715.223	0.305773	1.29275	1.22308	3.09066	2.85444	2.02196	19.6221	16.714	119918	0	0	8286.37		1	1	1
3851.41	1855.82	1.28501	1.80618	2.46084	3.58562	3.26854	19.2757	64.0006	288.959	119951	0	0	0		1	0	1
773.01	936.203	0.410805	2.60679	2.83831	2.88818	2.97137	2.57516	404.384	689.148	121889	0	0	9998		1	0	1
592.231	891.101	0.24697	2.483	2.83589	2.77249	2.94993	1.76591	304.087	685.308	121928	12.996	1.11381	9998		1	0	1
1074.85	316.068	0	1.26209	0.942439	3.03135	2.49978	0.981687	18.2846	8.75869	122066	0	0	4084.05		1	0	1
1366.56	374.264	0	1.41263	1.05026	3.13563	2.57318	0	25.8604	11.2268	122626	0	0	5495.48		1	0	1
1080.04	513.435	1.05237	0.987421	1.18206	3.03344	2.71049	11.2815	9.71452	15.2076	122656	0	0	0		1	1	1
171.723	543.048	1.26254	2.10916	2.45982	2.23483	2.73484	18.3037	128.575	288.281	122679	79.9318	1.90272	9998		1	0	1
1033.2	394.46	0.768058	1.23275	0.91152	3.01418	2.596	5.86217	17.0903	8.15681	123670	0	0	9998		1	1	1
1320.97	397.529	0.856009	0.914127	1.24973	3.12089	2.59937	7.1781	8.20591	17.7718	123850	4.34898	0.638388	0		1	1	1
2677.15	784.578	1.06598	1.53571	1.33601	3.42767	2.89464	11.6407	34.333	21.6777	123873	0	0	0		1	1	1
816.239	662.013	0.610826	2.47373	2.76146	2.91182	2.82087	4.08156	297.667	577.371	123907	13.1227	1.11802	4334.17		1	0	1
3800.08	1128.48	1.11909	1.0052	1.18451	3.57979	3.05249	13.1551	10.1203	15.2936	123924	0	0	9998		1	1	1
1702.52	449.601	1.257	1.3571	1.47604	3.23109	2.65283	18.0716	22.756	29.9252	123975	8.21918	0.914828	5631.09		1	1	1
369.196	428.85	1.41756	2.18353	2.44431	2.56726	2.63231	26.1552	152.591	278.168	124007	99.4696	1.99769	9998		1	0	1
1331.01	450.1	0.631144	1.10127	1.22787	3.12418	2.65331	4.27704	12.6261	16.8993	125531	0	0	5792.18		1	1	1
1326.4	510.755	0.622007	1.53578	0	3.12268	2.70821	4.188	34.3381	0.133107	127141	0	0	9998		1	0	1
1512.25	387.892	0.623375	1.3269	1.29078	3.17962	2.58871	4.20122	21.2276	19.5336	127515	1.37003	0.136729	0		1	1	1
269.195	1877.77	0.998697	1.69309	1.44849	2.43007	3.27364	9.97005	49.3276	28.0858	127613	1.57628	0.197633	2830.84		0	0	0
3101.68	3834.46	1.7364	2.77147	2.84659	3.4916	3.5837	54.5008	590.836	702.405	127681	82.2577	1.91518	6341.93		0	0	0
1794.28	599.606	0.771456	1.59592	1.41012	3.25389	2.77787	5.90822	39.4381	25.7111	127836	0	0	0		1	1	1
2031.31	443.098	1.31106	1.29909	0.920782	3.30778	2.6465	20.4673	19.911	8.33264	128078	0	0	4764.14		1	1	1
1444.98	519.258	1.06189	0.968046	1.37603	3.15986	2.71538	11.5317	9.29065	23.7699	128101	0	0	9998		1	1	1
1519.4	479.644	2.8728	2.75227	0	3.18167	2.68092	746.109	565.293	0.989063	128429	753.654	2.87717	3689.8		1	0	1
1637.05	513.324	0.955206	1.16322	1.10358	3.21406	2.71039	9.02	14.5619	12.6935	128462	0	0	6665.98		1	1	1
395.398	489.141	0.824094	2.19177	2.55069	2.59703	2.68943	6.66952	155.515	355.38	128494	9.30217	0.968584	4271.67		1	0	1
2499.18	1982.86	1.32355	1.25931	1.34395	3.3978	3.29729	21.0646	18.1679	22.0774	128539	0	0	9998		1	1	1
950.102	1009.12	0	2.49191	2.92045	2.97777	3.00394	0	310.389	832.622	129723	6.47249	0.811071	3616.65		1	0	1
365.629	530.489	0	1.65375	1.79274	2.56304	2.72468	0	45.0558	62.0498	129813	0	0	6617.93		1	0	1
1965.27	2156.43	1.07047	1.1707	0	3.29342	3.33373	11.7617	14.8148	0	129840	0	0	9998		1	0	1
349.049	260.716	0.981332	2.33955	2.64944	2.54289	2.41617	9.57926	218.551	446.108	130083	7.95343	0.900555	6163.8		1	0	1
698.55	311.502	0.315177	2.33836	2.50749	2.8442	2.49346	2.06622	217.95	321.731	130512	0	0	6781.93		1	0	1
875.747	707.267	0.964805	2.46422	2.78097	2.94238	2.84958	9.22158	291.217	603.904	130533	8.19264	0.913424	3130.89		1	0	1
114.573	31.292	0	1.54916	1.64074	2.05908	1.49543	0.986838	35.4124	43.7261	131527	0	0	4960.62		0	0	0
1421.64	420.876	0.396559	1.39481	0	3.15279	2.62415	2.49206	24.8207	0	131908	0	0	5616		1	0	1
1123.74	403.379	0	1.04313	0	3.05067	2.60571	0	11.044	0	132097	0	0	9289.68		1	0	1
1881.66	446.767	0	0.860231	0	3.27454	2.65008	0	7.24821	0	133246	0	0	5492.94		1	0	1
1364.13	481.193	0	0.693292	0.430027	3.13486	2.68232	0	4.93506	2.6917	133321	0	0	7598.1		1	0	1
1738.69	449.347	0	1.30508	0	3.24022	2.65258	0	20.1873	0	133627	0	0	3616.57		1	0	1
1175.1	404.014	0	1.39032	0	3.07008	2.6064	0	24.565	0	133648	0	0	4702.54		1	0	1
1425.29	573.561	0.0505079	1.67267	0.928451	3.1539	2.75858	1.12333	47.0624	8.48108	133671	0	0	9998		1	1	1
2356.94	914.915	0.789463	1.40633	0.395605	3.37235	2.96138	6.15833	25.4875	2.48659	133713	0	0	5932.58		1	1	1
751.661	430.417	0	2.69656	3.08312	2.87602	2.63389	0	497.238	1210.93	133765	0	0	5455.47		1	0	1
2459.24	1115.72	0.120441	1.03273	0.282697	3.3908	3.04755	1.3196	10.7827	1.91733	133934	0	0	0		1	1	1
417.488	357.409	0.780765	2.26769	2.48085	2.62064	2.55317	6.03623	185.22	302.585	134334	5.01956	0.700666	3611.95		1	0	1
1488.03	526.858	0	0.835078	0	3.17261	2.72169	0	6.84035	0.29659	135047	0	0	7214.89		1	0	1
1408.16	451.049	0	1.55008	0	3.14865	2.65422	0	35.4882	0.204701	135815	0	0	7074.84		1	0	1
1858.79	947.895	0	1.08064	0.248389	3.26923	2.97676	0	12.0402	1.7717	135856	0	0	7784.93		1	0	1
1252.79	450.018	0	1.17885	0.510591	3.09788	2.65323	0	15.0955	3.24035	135882	0	0	5059.18		1	0	1
113.15	3.17003	0	0	0	2.05366	0.501064	0.424656	0	0	136093	0	0	4663.61		0	0	0
130.578	74.3346	0	1.48682	1.79571	2.11587	1.87119	0	30.6772	62.4758	136375	0	0	5004.83		0	0	0
1868.65	468.624	0	1.21339	0.12705	3.27153	2.67082	0	16.3452	1.33983	136695	0	0	5835.96		1	0	1
1129.94	335.432	0	1.32389	0	3.05306	2.5256	0	21.081	0	136727	0	0	3417.25		1	0	1
226.473	17.1932	0	0.803383	0	2.35502	1.23536	0	6.35891	0	136934	0	0	3862.29		0	0	0
291.44	182.906	0	1.79014	1.75877	2.46455	2.26223	0	61.6794	57.3811	136947	0	0	3487.34		1	0	1
1253.87	705.28	0	2.24639	2.42018	3.09825	2.84836	0	176.355	263.135	137079	0	0	4539.73		1	0	1
600.85	485.822	0	1.72851	1.42726	2.77877	2.68648	0	53.5196	26.7463	137116	0	0	7276.2		1	0	1
1616.89	407.266	0	2.14627	2.44033	3.20868	2.60988	0	140.047	275.63	137140	0	0	4526.59		1	0	1
766.596	670.405	0	1.87971	2.12255	2.88457	2.82634	0	75.8074	132.603	137169	0	0	6710.88		1	0	1
1372.81	889.703	1.08237	2.35776	2.59544	3.13761	2.94924	12.0885	227.91	393.953	137215	0	0	0		1	0	1
186.992	534.291	0	2.25593	2.51586	2.27182	2.72778	0	180.272	327.99	138521	0	0	8948.96		1	0	1
2538.98	978.217	1.11374	1.47721	1.228	3.40466	2.99044	12.9939	30.0063	16.9046	138570	0	0	9998		1	1	1
2034.56	561.586	1.0617	1.33963	1.42575	3.30847	2.74942	11.5266	21.8592	26.6535	138604	0	0	9998		1	1	1
230.653	224.297	0.865669	2.08516	2.69346	2.36296	2.35082	7.33954	121.663	493.702	138657	17.7321	1.24876	7487.99		1	0	1
745.434	920.299	0	2.57859	3.01442	2.87241	2.96393	0.0765829	378.955	1033.75	138692	25.5521	1.40743	8309.04		1	0	1
2236.43	506.089	1.06626	1.38072	0.814071	3.34956	2.70423	11.6483	24.0281	6.51735	138843	0	0	0		1	1	1
831.428	340.042	1.33724	1.50243	0.694144	2.91982	2.53153	21.739	31.8	4.94474	139178	14.8394	1.17142	5522.82		1	1	1
175.336	20.041	0.498418	1.36482	1.46587	2.24387	1.30192	3.15078	23.1646	29.2325	139313	2.69605	0.430728	3315.61		0	0	0
102.195	254.325	0	2.26941	2.58372	2.00943	2.40539	0	185.954	383.457	139748	9.07327	0.957764	9998		0	0	0
709.857	203.459	0.628542	1.10722	0.898393	2.85117	2.30848	4.2515	12.8003	7.91394	140220	0	0	5451.94		1	1	1
1146.17	232.495	0	0.958021	1.23374	3.05925	2.36641	0	9.07864	17.1294	141400	0	0	3604.29		1	0	1
889.718	154.327	0	1.44025	1.10225	2.94925	2.18844	0	27.5578	12.6548	142038	0	0	4086.99		1	0	1
1576.61	580.62	0.177686	1.39157	1.0626	3.19772	2.76389	1.50552	24.6358	11.5504	142081	0	0	7275.19		1	1	1
1635.71	635.945	2.07709	1.8897	1.24085	3.21371	2.80342	119.424	77.5708	17.4121	142100	62.0653	1.79285	7199.17		1	1	1
2050.87	1604.81	0.571006	2.5789	2.88136	3.31194	3.20542	3.72397	379.225	760.949	142208	12.5405	1.09831	786.248		1	0	1
973.344	204.192	0	1.08624	1.05898	2.98827	2.31004	0	12.1968	11.4546	144239	0	0	5221.25		1	0	1
975.739	791.183	0.429796	1.39853	1.07385	2.98933	2.89828	2.69027	25.0342	11.8535	144261	0	0	9998		1	1	1
1475.86	293.088	0.476224	1.35489	1.07692	3.16904	2.467	2.99381	22.6407	11.9378	144479	0	0	0		1	1	1
2227.29	768.12	0.750667	1.48715	0.873651	3.34778	2.88543	5.63205	30.701	7.47569	144506	0	0	5519.14		1	1	1
1761.35	301.163	0	1.19523	1.0602	3.24585	2.4788	0	15.6758	11.4869	145511	0	0	3758.37		1	0	1
1492.7	442.981	1.00811	1.452	1.21666	3.17397	2.64638	10.1885	28.3141	16.4686	145540	3.00393	0.47769	5702.68		1	1	1
2294.78	563.277	0.977756	0	1.28338	3.36074	2.75072	9.50072	0.136871	19.2034	145563	0	0	9998		1	1	1
385.656	572.403	1.22711	2.17437	2.45871	2.5862	2.7577	16.87	149.408	287.55	145608	27.5134	1.43954	6577.87		1	0	1
263.606	506.43	1.27419	2.24922	2.6904	2.42096	2.70452	18.8013	177.509	490.228	145630	44.0743	1.64419	8857.92		1	0	1
1343.19	460.063	1.0222	1.08652	1.07896	3.12814	2.66282	10.5244	12.2044	11.9938	145649	0	0	4727.39		1	1	1
1713.72	502.944	1.09381	1.31888	0.994596	3.23394	2.70152	12.4111	20.8392	9.87633	145674	0	0	0		1	1	1
1834.78	447.396	0.854242	1.35688	1.17618	3.26358	2.65069	7.14894	22.7449	15.0029	146498	0	0	3644.03		1	1	1
1088.01	317.557	0.467919	0.816963	0.728963	3.03663	2.50182	2.9371	6.5609	5.35751	146524	0	0	4204.4		1	1	1
1010.33	379.167	0.65515	1.29985	1.15332	3.00446	2.57883	4.52012	19.9456	14.2336	146581	3.00569	0.477945	0		1	1	1
893.414	231.502	0.721805	1.20969	0	2.95105	2.36456	5.26993	16.2065	0.14428	146950	0	0	0		1	0	1
298.398	292.731	0.603277	2.0143	2.02647	2.4748	2.46647	4.01122	103.347	106.284	147187	0	0	8304.25		1	0	1
1686.67	591.217	0	1.99405	2.45141	3.22703	2.77175	0	98.6399	282.752	147220	0	0	3170.38		1	0	1
1281.09	356.597	0.911761	1.47598	1.3227	3.10758	2.55218	8.16133	29.921	21.0232	147262	0	0	5541.56		1	1	1
3066.09	971.789	0.880989	1.40565	1.19259	3.48658	2.98757	7.60306	25.4476	15.5808	147285	0	0	0		1	1	1
1532.91	439.587	0.954149	1.11515	1.1786	3.18552	2.64305	8.99806	13.0361	15.087	147322	0	0	0		1	1	1
651.092	1131.99	1.29814	2.61562	3.00114	2.81364	3.05384	19.8675	412.69	1002.63	147369	69.1413	1.83974	9998		1	0	1
589.473	238.77	0.780213	2.10089	2.49407	2.77046	2.37798	6.02856	126.151	311.942	148438	3.96936	0.59872	3216.86		1	0	1
1627.52	669.981	0.369147	2.12503	2.62417	3.21153	2.82606	2.33963	133.362	420.894	148495	0	0	0		1	0	1
1637.72	494.509	0.764982	1.32004	1.21492	3.21424	2.69417	5.82078	20.895	16.4028	148536	0	0	9998		1	1	1
2224.55	992.87	1.07017	1.34353	1.13182	3.34724	2.99689	11.7535	22.056	13.5462	148565	0	0	8813.31		1	1	1
1786.9	771.094	0.851304	2.55727	2.75776	3.2521	2.88711	7.10075	360.807	572.475	148601	2.40331	0.38081	9998		1	0	1
1270.87	545.587	1.05627	1.35085	0.436992	3.1041	2.73686	11.3833	22.4312	2.73522	148656	0	0	8138.01		1	1	1
250.966	564.584	0.927121	2.3174	2.59554	2.39961	2.75173	8.45514	207.684	394.039	148700	18.8505	1.27532	9267.47		1	0	1
1729.2	768.28	1.07834	2.20697	2.47515	3.23784	2.88552	11.9769	161.053	298.639	148720	4.72375	0.674287	5160.92		1	0	1
308.697	320.158	0.449101	1.97917	1.8773	2.48953	2.50536	2.81256	95.3167	75.3876	149629	0	0	3598.54		1	0	1
1419.72	622.131	0.212722	1.36341	1.27747	3.1522	2.79388	1.63201	23.0894	18.9438	150726	0	0	4336.57		1	1	1
1978.06	625.934	0.145411	0.883047	1.06323	3.29624	2.79653	1.39769	7.63918	11.5673	150753	0	0	0		1	1	1
1953.06	500.379	0.956165	1.26903	1.02167	3.29072	2.6993	9.03992	18.5791	10.5117	150801	0	0	6870.89		1	1	1
976.454	251.514	0.848432	1.39198	1.09708	2.98965	2.40056	7.05395	24.6593	12.5049	150838	2.07221	0.316434	4896.79		1	1	1
1229.04	469.953	0.668118	1.43934	0.443198	3.08957	2.67205	4.65712	27.5007	2.77458	151450	0	0	5904.73		1	1	1
541.66	469.617	0.815593	2.27755	2.75109	2.73373	2.67174	6.54023	189.474	563.751	151475	11.1309	1.04653	4080.4		1	0	1
1346.54	403.845	0.756573	1.40585	0.975886	3.12922	2.60621	5.70917	25.4597	9.45989	152038	0	0	4581.16		1	1	1
176.686	21.8048	0	1.031	1.01123	2.2472	1.33855	0	10.7399	10.2619	152505	0	0	2974.26		0	0	0
1789.94	435.273	0	1.08691	1.08108	3.25284	2.63876	0	12.2156	12.0526	152876	0	0	6779.44		1	0	1
1258.54	483.861	0.967946	1.09481	1.05047	3.09987	2.68472	9.28851	12.4398	11.2324	152946	0	0	0		1	1	1
539.94	787.707	0.680316	2.17728	2.43228	2.73235	2.89636	4.78979	150.41	270.573	152975	22.6189	1.35447	9998		1	0	1
1223.25	671.235	0.364471	1.31955	1.08186	3.08751	2.82687	2.31458	20.8713	12.0743	153445	0	0	0		1	1	1
360.065	132.413	0.14412	1.78983	2.4067	2.55638	2.12193	1.39354	61.6358	255.093	153683	2.22551	0.347429	3281.17		1	0	1
1360.18	417.96	0	0.7364	1.49577	3.1336	2.62113	0	5.45004	31.3161	153727	0	0	0		1	0	1
1487.19	392.474	1.09051	1.1938	0.895008	3.17236	2.59381	12.3171	15.6244	7.85251	153753	0	0	6942.8		1	1	1
1298.86	356.678	2.57456	2.43155	1.05304	3.11356	2.55228	375.454	270.114	11.299	153805	194.994	2.29002	4631.36		1	1	1
2059.24	453.22	0.871688	1.4173	1.34268	3.31371	2.65631	7.44196	26.1397	22.0128	153935	0	0	0		1	1	1
722.449	1911	0	2.87389	3.14161	2.85881	3.28126	0	747.978	1385.5	153968	41.1807	1.61469	9998		1	0	1
217.385	455.938	0.724589	2.32333	2.53923	2.33723	2.65891	5.30383	210.538	346.12	155110	4.25005	0.628394	5931.25		1	0	1
578.405	957.765	0.592624	2.21912	2.48812	2.76223	2.98126	3.91403	165.622	307.691	155146	0	0	9998		1	0	1
652.474	700.282	2.89765	2.86086	1.50043	2.81456	2.84527	790.041	725.872	31.6539	155418	714.719	2.85414	9998		1	1	1
173.369	11.9439	0.71273	0.721136	1.19789	2.23897	1.07714	5.16095	5.26182	15.772	155520	0	0	2935.25		0	0	0
303.16	20.9171	0.777046	1.16699	1.03028	2.48167	1.3205	5.98476	14.6891	10.7222	155530	0	0	3958.01		0	0	0
1362.74	685.48	0.872853	1.12164	0.582492	3.13441	2.83599	7.46196	13.2325	3.82377	155624	0	0	7552.76		1	1	1
1491.28	1164.55	0	2.4489	2.77668	3.17356	3.06616	0	281.123	597.971	155645	7.50098	0.875118	4537.76		1	0	1
1923.76	895.236	1.37152	2.46248	2.76776	3.28415	2.95194	23.5245	290.053	585.819	155671	0	0	0		1	0	1
1261.43	870.211	1.15584	1.82997	2.12137	3.10086	2.93962	14.3167	67.6042	132.241	155836	0	0	9066.22		1	0	1
1843.63	1280.6	0	2.60892	2.87655	3.26567	3.10741	0	406.371	752.569	155853	0.314698	0	6395.38		1	0	1
127.568	477.158	1.14867	2.18019	2.5988	2.10574	2.67866	14.0823	151.422	397.013	156287	22.1037	1.34447	8292.69		0	0	0
1363.51	333.914	0.894947	1.338	1.14962	3.13466	2.52364	7.85139	21.7769	14.1131	157983	3.82446	0.58257	0		1	1	1
3234.89	997.805	1.09376	1.08002	1.29306	3.50986	2.99905	12.4098	12.0232	19.6363	158009	0	0	0		1	1	1
1617.8	464.144	0.986025	1.40059	1.10483	3.20892	2.66665	9.68335	25.1532	12.7302	158195	0	0	4470.94		1	1	1
1763.88	454.726	1.12055	1.03486	1.29897	3.24647	2.65775	13.1992	10.8357	19.9051	158218	0.348009	0	4876.44		1	1	1
1379.29	1093.29	0.848594	2.49605	2.74616	3.13966	3.03874	7.05658	313.364	557.396	158239	2.23133	0.348563	8787.57		1	0	1
328.346	784.695	1.21788	2.22952	2.58257	2.51633	2.8947	16.5149	169.635	382.444	158444	52.1119	1.71694	9998		1	0	1
463.318	116.044	1.30907	1.62391	0.627772	2.66588	2.06462	20.3735	42.0635	4.24397	159719	7.61262	0.881534	3519.45		1	1	1
1041.04	306.664	0	1.08036	0.438925	3.01747	2.48666	0.533324	12.0325	2.74742	160296	0	0	5524.47		1	0	1
1516.04	447.885	0.81735	1.17576	1.14503	3.18071	2.65117	6.56674	14.9887	13.9646	160321	0	0	6487.18		1	1	1
176.826	64.332	1.11299	1.45141	1.51923	2.24755	1.80843	12.9716	28.2755	33.0546	160360	20.4622	1.31095	9998		0	0	0
424.208	492.084	0	2.4255	2.61545	2.62758	2.69204	0	266.378	412.527	161584	0	0	7032.55		1	0	1
2133.57	535.115	0.476306	1.95858	2.6281	3.32911	2.72845	2.99438	90.9033	424.72	162148	0	0	5689.79		1	0	1
1550.1	551.867	1.00732	1.04728	1.06498	3.19036	2.74183	10.17	11.1502	11.6139	163021	0	0	5624.44		1	1	1
1240.21	296.711	1.71276	1.56996	0.893357	3.0935	2.47233	51.6129	37.1502	7.82271	163070	67.2745	1.82785	8417.5		1	1	1
1543.82	1099.25	0	2.26628	2.44763	3.1886	3.0411	0.229291	184.619	280.304	163096	0	0	0		1	0	1
403.354	48.2323	1.53788	1.9705	2.36769	2.60569	1.68334	34.5051	93.4339	233.177	163871	37.0597	1.5689	2984.7		0	0	0
1283.03	457.352	0	1.25512	0.801611	3.10824	2.66025	0.412728	17.9936	6.33302	164000	0	0	5922.07		1	0	1
1429.82	417.167	0	1.32563	1.19775	3.15528	2.62031	0.514775	21.1658	15.767	164192	0	0	6658.4		1	0	1
1436.58	458.021	1.00355	1.50937	1.56944	3.15733	2.66089	10.082	32.3128	37.1059	164322	0	0	0		1	1	1
1198.12	341.293	1.08124	1.39506	1.13998	3.0785	2.53313	12.0569	24.8347	13.8034	164347	0	0	6191.12		1	1	1
1612.11	457.333	0.760234	1.37094	0.927223	3.20739	2.66023	5.7575	23.4932	8.45712	165014	0	0	5598.72		1	1	1
397.019	407.695	0	2.45421	2.98611	2.59881	2.61034	0	284.586	968.529	165963	0	0	3602.81		1	0	1
166.515	377.226	0	2.44143	2.99673	2.22145	2.5766	0	276.33	992.496	165972	0	0	9998		1	0	1
1644.99	501.676	0	1.2314	1.10088	3.21616	2.70042	0.514699	17.0374	12.6149	166016	0	0	7875.37		1	0	1
235.305	470.753	1.18885	2.26052	2.41334	2.37163	2.67279	15.4471	182.188	259.026	166036	19.4174	1.28819	8362.92		1	0	1
1647.31	673.266	0.699807	1.72835	1.86879	3.21677	2.82819	5.00965	53.4992	73.925	166057	0	0	0		1	0	1
3042.54	1014.51	1.70155	2.40647	2.43456	3.48324	3.00626	50.2977	254.961	271.996	166084	0	0	9998		1	0	1
191.657	19.4525	1.03654	1.30177	1.32989	2.28252	1.28898	10.8778	20.0339	21.3741	166148	17.3949	1.24042	9998		0	0	0
816.671	244.808	1.12159	1.53044	1.37173	2.91205	2.38882	13.231	33.9186	23.536	166776	0.653035	0	3710.48		1	1	1
1642.04	428.339	0.456697	1.55796	1.32645	3.21538	2.63179	2.86218	36.1376	21.2054	168035	0	0	5048.77		1	1	1
1803.45	677.969	0.964536	1.14563	0.634464	3.2561	2.83121	9.21587	13.9838	4.30987	168081	0	0	0		1	1	1
1276.89	696.439	1.13321	1.4789	1.26049	3.10615	2.84288	13.5898	30.1229	18.2175	168298	0	0	7453.31		1	1	1
589.926	701.448	1.12239	2.31423	2.53963	2.7708	2.846	13.2552	206.172	346.44	168343	21.2117	1.32658	5544.48		1	0	1
1473.84	337.516	1.07117	1.30262	1.38086	3.16845	2.52829	11.7808	20.0734	24.0358	168365	0	0	3435.67		1	1	1
1193.5	734.853	0.912926	2.54529	2.76114	3.07682	2.8662	8.18326	350.989	576.951	168384	22.1192	1.34477	5244.86		1	0	1
1883.72	677.976	0.87069	1.10322	1.19547	3.27502	2.83121	7.42489	12.6829	15.6844	168700	0	0	0		1	1	1
1056.92	393.294	0.619053	1.25051	0.934569	3.02404	2.59472	4.15961	17.8038	8.60139	170179	0	0	5708.51		1	1	1
1492.03	667.047	0.401895	1.17753	0	3.17378	2.82416	2.52287	15.0499	0	170275	0	0	7922.86		1	0	1
2729.37	3039.37	1.01326	2.79935	2.99445	3.43606	3.48278	10.3101	630.009	987.308	170405	20.181	1.30494	5393.31		1	0	1
454.65	427.514	0	2.15206	2.45668	2.65768	2.63095	0	141.926	286.206	170870	0	0	7675.83		1	0	1
1406.62	787.739	0	1.32806	0.961454	3.14818	2.89638	0	21.2845	9.15069	170900	0	0	6064.19		1	0	1
3213.97	946.991	0.771003	0.832913	1.22163	3.50704	2.97635	5.90205	6.80633	16.6582	171029	0	0	0		1	1	1
784.722	534.939	0.146148	1.47475	1.58097	2.89472	2.7283	1.40007	29.8367	38.1043	172482	0	0	5753.94		1	1	1
988.371	522.314	0.784905	1.53649	1.44596	2.99492	2.71793	6.09403	34.395	27.9226	172502	0	0	4950.72		1	1	1
1143.37	354.297	0.567581	1.22573	0.998198	3.05819	2.54937	3.69472	16.8163	9.95859	173123	0	0	5606.24		1	1	1
962.447	403.088	2.48549	2.31896	0	2.98338	2.6054	305.835	208.431	0	173473	11.6967	1.06806	5800.05		1	0	1
211.595	30.2288	0	1.67296	2.28239	2.32551	1.48042	0	47.0938	191.6	173568	0	0	6123.91		0	0	0
1549.83	506.747	0	1.37682	0.533015	3.19028	2.70479	0	23.8135	3.41205	173714	0	0	6101.26		1	0	1
1754.23	441.648	0.650317	0.841792	1.0484	3.24409	2.64508	4.4701	6.94692	11.1788	173948	0	0	0		1	1	1
1741.81	533.49	0.40825	1.39119	1.49922	3.241	2.72713	2.56006	24.6146	31.5663	173991	0	0	6700.87		1	1	1
1103.86	427.058	0.62185	1.56109	2.22644	3.04291	2.63049	4.18649	36.3992	168.437	174121	0	0	9998		1	0	1
370.633	857.752	0.856243	2.2103	2.47865	2.56894	2.93336	7.18197	162.292	301.055	174154	5.61277	0.749177	8263.24		1	0	1
1183.75	432.382	0.608249	1.17483	0	3.07326	2.63587	4.05741	14.9565	0	174352	0	0	4890.21		1	0	1
1954.23	603.665	0.936192	1.25106	1.19764	3.29097	2.7808	8.6336	17.8261	15.7631	174394	0	0	0		1	1	1
976.045	374.648	0.865937	1.27025	0.919818	2.98947	2.57362	7.34407	18.6316	8.31416	174533	0	0	0		1	1	1
889.68	324.849	0	1.38147	1.29061	2.94923	2.51168	0.612211	24.0697	19.5258	174559	0	0	9998		1	0	1
2070.04	985.802	0.640741	2.55016	2.81484	3.31598	2.99379	4.37261	354.945	652.884	174610	0	0	0		1	0	1
1091.19	1290.34	1.13891	2.69039	3.01975	3.0379	3.1107	13.7693	490.224	1046.53	174646	25.435	1.40543	5024.83		1	0	1
1993.34	829.659	1.102	1.50455	0.666981	3.29958	2.9189	12.6473	31.9558	4.64495	175203	0	0	0		1	1	1
675.544	1188.7	0	2.509	2.79246	2.82965	3.07507	0	322.849	620.099	175224	6.94208	0.841489	8284.03		1	0	1
351.872	530.328	0.557907	2.22397	2.46852	2.54638	2.72454	3.61332	167.484	294.118	175732	0.138031	0	3662.21		1	0	1
1111.78	521.45	1.06305	1.37242	0.734114	3.04602	2.71721	11.5624	23.5734	5.42143	175790	0	0	6700.69		1	1	1
143.337	22.8374	0.764479	1.17002	0.513592	2.15636	1.35865	5.81405	14.7917	3.26281	175865	5.04726	0.703056	6663.78		0	0	0
2140.6	1028.2	1.11479	1.2401	1.10448	3.33053	3.01208	13.0255	17.3822	12.7199	176485	0	0	5584.95		1	1	1
359.059	537.38	1.05291	2.23433	2.49346	2.55517	2.73028	11.2957	171.525	311.501	176567	11.9243	1.07643	5131.95		1	0	1
172.913	465.164	0.772218	1.49396	1.21583	2.23783	2.66761	5.91859	31.1863	16.4372	177047	6.19028	0.79171	4279.91		1	1	1
1070.49	290.896	0	1.35812	1.10451	3.02958	2.46374	0	22.8099	12.7206	177562	0	0	4567.79		1	0	1
902.853	296.464	0.0357819	0	0.835208	2.95562	2.47197	1.08588	0.960412	6.8424	177785	0.268995	0	0		1	1	1
1352.36	493.832	0.891432	1.37317	1.26842	3.13109	2.69358	7.7881	23.6141	18.5534	177832	0	0	7058.07		1	1	1
144.825	1421.55	0.819842	1.72765	1.6086	2.16084	3.15276	6.60453	53.4135	40.6065	177871	0	0	8404.62		0	0	0
1263.08	379.471	0.62886	1.23693	1.17833	3.10143	2.57918	4.25462	17.2557	15.0776	178228	0	0	4184.06		1	1	1
2734.71	1657.13	0.74722	1.10456	1.32788	3.43691	3.21936	5.58753	12.7221	21.2755	178260	0	0	9697.93		1	1	1
3601.54	1009.2	1.04356	1.08143	1.04978	3.55649	3.00398	11.0551	12.0624	11.2145	178282	0	0	0		1	1	1
2000.16	721.415	1.24225	1.29421	1.47775	3.30106	2.85819	17.4681	19.6882	30.0431	178775	0	0	7623.71		1	1	1
1504.65	610.8	1.18724	1.40929	1.36543	3.17744	2.7859	15.3901	25.662	23.197	178799	0	0	9969.77		1	1	1
2982.17	4232.45	1.47161	3.07272	3.3531	3.47453	3.62659	29.622	1182.27	2254.77	178831	88.703	1.94794	9998		0	0	0
1120.32	472.029	0.616726	1.38321	0.762434	3.04934	2.67397	4.13738	24.1663	5.78675	180817	0	0	9998		1	1	1
139.531	174.238	0.924522	1.35315	0.115786	2.14467	2.24114	8.40469	22.55	1.30553	180881	5.10834	0.70828	0		1	1	1
1128.71	347.52	1.05061	1.45661	0.893104	3.05258	2.54098	11.2361	28.6164	7.81816	181482	0.677551	0	3416.91		1	1	1
1462.98	423.8	0.582858	1.28103	1.18762	3.16524	2.62716	3.827	19.0999	15.4033	181499	0	0	0		1	1	1
1421.75	349.708	1.05345	1.39422	1.27466	3.15282	2.5437	11.3097	24.7868	18.8216	181516	0	0	3437.74		1	1	1
2554.09	1163.85	0	2.33618	2.54388	3.40724	3.0659	0.748414	216.861	349.848	181551	0	0	0		1	0	1
3258.39	1531.47	1.11627	1.38513	1.17021	3.513	3.18511	13.0699	24.2732	14.7983	181605	0	0	0		1	1	1
1922.09	681.252	0.976139	1.42182	1.27341	3.28377	2.83331	9.46539	26.4129	18.7677	182150	0	0	5216.31		1	1	1
1401.31	1835.67	1.11835	2.73523	3.04811	3.14653	3.26379	13.1327	543.532	1117.14	182222	40.0756	1.60288	7620.13		1	0	1
2017.94	883.513	1.17706	1.1988	1.27303	3.30491	2.94621	15.0334	15.8051	18.7511	182510	0	0	8769.21		1	1	1
763.722	317.747	1.3824	2.19389	2.39492	2.88294	2.50208	24.1214	156.275	248.267	183439	4.46828	0.65014	3944.41		1	0	1
490.607	895.785	0.936593	2.54192	2.79405	2.69073	2.9522	8.64158	348.277	622.377	183468	19.809	1.29686	8383.27		1	0	1
1004.15	330.637	0.138438	1.10134	0.850903	3.0018	2.51935	1.37543	12.6282	7.0942	183930	0	0	7053.7		1	1	1
2265.62	923.655	0.289019	1.53883	1.40499	3.35519	2.96551	1.94544	34.5803	25.409	183957	0	0	9998		1	1	1
1934.51	2535.32	0	2.9109	3.25096	3.28657	3.40403	0	814.519	1782.23	184828	0	0	0		1	0	1
676.73	809.94	0.777854	2.4969	2.68219	2.83042	2.90845	5.99589	313.975	481.052	185111	20.6509	1.31494	7801.61		1	0	1
2108.71	608.724	0.284668	1.02473	0.576265	3.32402	2.78442	1.92605	10.586	3.76934	186526	0	0	7335.6		1	1	1
203.308	19.1379	1.08702	1.13392	1.07901	2.30815	1.2819	12.2187	13.6118	11.9953	186611	1.24976	0.0968252	3521.88		0	0	0
1025.34	308.642	0.846444	1.04984	1.2012	3.01087	2.48945	7.02173	11.2161	15.8928	187192	0	0	4793.05		1	1	1
447.098	484.205	0.740511	1.48819	1.7417	2.6504	2.68503	5.50188	30.7747	55.1697	187218	0	0	8121.07		1	0	1
1144.84	485.741	0.655593	0.950412	1.35201	3.05874	2.6864	4.52474	8.92097	22.491	187243	0	0	9998		1	1	1
271.778	485.483	0.779114	2.36152	2.65511	2.43421	2.68617	6.01332	229.892	451.974	188532	0	0	9858.68		1	0	1
810.995	249.861	0.700784	1.16494	1.16306	2.90902	2.3977	5.02093	14.6196	14.5565	188576	0	0	0		1	1	1
1533.77	521.412	1.27606	1.39362	0.827251	3.18576	2.71718	18.8824	24.7524	6.71817	188751	0	0	4511.35		1	1	1
1445.16	764.926	0.734285	1.46833	0.68498	3.15991	2.88362	5.42357	29.399	4.8415	189845	2.55618	0.407592	0		1	1	1
1920.13	549.04	0.401722	1.2282	1.16236	3.28333	2.7396	2.52187	16.9121	14.5332	189886	0	0	0		1	1	1
1416.12	867.582	0.470659	1.62912	1.46308	3.1511	2.93831	2.95569	42.5712	29.0455	191298	0	0	9998		1	1	1
423.001	287.008	0	1.29863	1.20214	2.62634	2.45789	0	19.8896	15.9272	191766	0	0	9115.42		1	0	1
167.381	483.637	1.111	2.11816	2.45219	2.2237	2.68452	12.9123	131.268	283.264	191791	18.8358	1.27498	8528.74		1	0	1
674.024	583.779	0	2.43171	2.67478	2.82868	2.76625	0	270.213	472.91	192117	0	0	5068.85		1	0	1
1600.89	437.745	0.680325	1.39941	1.20265	3.20436	2.64122	4.78989	25.0847	15.946	192633	0	0	0		1	1	1
226.918	524.796	0.396936	2.30642	2.6635	2.35587	2.71999	2.49423	202.499	460.782	192670	5.22359	0.717969	9998		1	0	1
1688.3	355.599	0.63544	0.71522	1.0311	3.22745	2.55096	4.31957	5.19063	10.7423	192704	0	0	5235.95		1	1	1
1210.35	485.439	0.975424	1.26179	1.36934	3.08291	2.68614	9.44984	18.2723	23.4065	192742	0	0	9998		1	1	1
1893.76	1234.14	0	2.64854	2.86131	3.27732	3.09136	0	445.185	726.626	192811	0	0	0		1	0	1
235.237	348.745	1.04178	2.14039	2.42224	2.37151	2.54251	11.0097	138.164	264.384	193427	9.42238	0.97416	7864.56		1	0	1
107.608	88.0464	0	1.1219	0.955961	2.03184	1.94471	0.159048	13.2403	9.03569	194547	0	0	3889.19		0	0	0
1878.92	643.436	0	1.55836	0	3.27391	2.80851	0	36.1708	0.869753	194697	0	0	9914.61		1	0	1
2014.58	652.699	1.14303	1.11596	0.726435	3.30418	2.81471	13.9006	13.0604	5.32642	194721	0	0	9998		1	1	1
474.315	703.666	1.50079	2.34255	2.48227	2.67607	2.84737	31.6804	220.063	303.579	194770	39.7546	1.59939	6207.33		1	0	1
926.203	259.656	0	1.26187	0.415485	2.96671	2.4144	0	18.2755	2.60307	195855	0	0	3913.84		1	0	1
2136.99	792.059	0.785025	1.26972	1.18622	3.3298	2.89876	6.09572	18.6089	15.354	195901	0	0	0		1	1	1
1933.49	714.165	3.12701	3.02588	0	3.28634	2.8538	1339.7	1061.39	0	196261	632.219	2.80087	9998		1	0	1
118.731	333.901	1.27071	2.09024	2.38221	2.07456	2.52362	18.6515	123.095	241.109	196296	17.0685	1.2322	9366.44		0	0	0
3732.73	1872.63	1.03055	1.29063	1.23426	3.57203	3.27245	10.7288	19.5269	17.1499	196344	0	0	0		1	1	1
1962.43	488.011	0.645555	1.36216	1.04336	3.29279	2.68843	4.42135	23.0229	11.0499	197064	0	0	0		1	1	1
1330.58	417.139	0.572373	1.2233	1.29489	3.12404	2.62028	3.73571	16.7226	19.7194	197642	0	0	5987.96		1	1	1
639.771	660.724	0	1.5413	1.3839	2.80602	2.82002	0	34.7776	24.205	197812	0	0	2736.64		1	0	1
1124.27	317.422	0.629711	0.88905	0.753788	3.05087	2.50164	4.26296	7.7455	5.67267	197849	0	0	4386.61		1	1	1
666.178	186.27	0	2.12178	2.62419	2.82359	2.27014	0	132.367	420.909	197991	1.14094	0.0572623	3442.73		1	0	1
1624.12	285.65	0	0.534494	0.88312	3.21062	2.45583	0.405432	3.42369	7.64047	198006	0	0	0		1	0	1
2269.07	1432.81	0.351956	1.31715	1.38135	3.35585	3.15619	2.24883	20.7561	24.0633	198054	0	0	0		1	1	1
1087.25	274.377	0	1.30328	1.24634	3.03633	2.43835	0	20.1041	17.6334	200916	0	0	5394.14		1	0	1
1481.36	366.247	0.888585	1.29229	1.21793	3.17066	2.56377	7.73723	19.6015	16.5168	200950	0	0	0		1	1	1
349.463	677.431	1.22225	2.31188	2.50936	2.5434	2.83087	16.6819	205.058	323.117	200986	13.1476	1.11885	5655.34		1	0	1
1605.06	445.559	1.05818	1.29095	0.937035	3.20549	2.6489	11.4336	19.5411	8.65037	201087	0	0	4562.82		1	1	1
207.492	390.826	0.564726	1.37323	0.833768	2.317	2.59198	3.67051	23.6175	6.81974	201940	0	0	3415.82		1	1	1
1909.75	532.693	0.983161	1.09512	1.17887	3.28098	2.72648	9.61969	12.4485	15.0965	202074	0	0	0		1	1	1
1047.3	1422.98	0.88877	2.61048	2.83302	3.02007	3.1532	7.74053	407.835	680.807	202231	20.4774	1.31127	6650.96		1	0	1
1391.63	495.302	0.256691	1.80552	1.99736	3.14353	2.69487	1.80589	63.9024	99.3935	202256	0	0	4721.64		1	0	1
1439.9	375.33	1.12563	1.52088	1.01917	3.15833	2.57441	13.3545	33.1799	10.4512	202281	0	0	5611.16		1	1	1
936.024	277.121	0.850712	0.94436	0.725942	2.97129	2.44267	7.09107	8.79751	5.32037	202549	0	0	6275.52		1	1	1
1712.33	419.647	0.869038	1.53008	1.10291	3.23359	2.62288	7.39669	33.8908	12.6739	202590	0	0	7201.69		1	1	1
1681.64	354.345	0.958641	1.43259	0.864145	3.22573	2.54943	9.09162	27.0765	7.31383	202810	0	0	6572.73		1	1	1
431.573	608.891	0	2.41099	2.77398	2.63505	2.78454	0	257.627	594.263	202836	5.57627	0.746344	8645.51		1	0	1
1584.77	485.587	0.836232	1.47459	0.989734	3.19997	2.68627	6.85855	29.8256	9.76638	204669	0	0	8320.87		1	1	1
1510.73	338.021	0.367843	0.883033	0.378836	3.17919	2.52894	2.33261	7.63894	2.39241	204690	0	0	0		1	1	1
762.548	301.036	0.0157111	0.954998	0.580242	2.88227	2.47862	1.03684	9.01567	3.80401	204709	0	0	4356.24		1	0	1
1708.88	441.392	1.04932	1.31761	1.02814	3.23271	2.64482	11.2027	20.7783	10.6694	204727	0	0	0		1	1	1
1201.82	244.39	0.936303	1.53148	1.05446	3.07984	2.38808	8.6358	34.0001	11.3361	204748	0	0	3879.25		1	1	1
1187.45	393.698	1.0452	0.80197	1.39797	3.07461	2.59516	11.0968	6.33827	25.0019	204765	4.54983	0.657995	5899.81		1	1	1
1393.77	789.009	2.4401	2.38476	0.147136	3.14419	2.89708	275.487	242.529	1.40325	204798	287.034	2.45793	3551.45		1	1	1
586.365	542.962	0.859044	2.3667	2.60116	2.76817	2.73477	7.22843	232.65	399.168	204827	16.2645	1.21124	4360.3		1	0	1
1686.01	636.845	0.94311	1.26283	1.38757	3.22686	2.80403	8.77223	18.3159	24.4101	204859	0	0	9187.13		1	1	1
1212.18	393.231	1.30292	1.24569	1.10782	3.08357	2.59465	20.0874	17.6072	12.818	204908	0	0	4874.2		1	1	1
1616.93	408.991	1.16399	1.32512	1.30937	3.20869	2.61171	14.5879	21.1407	20.388	204938	0	0	9095.66		1	1	1
778.546	774.19	1.32676	2.56294	2.83746	2.89128	2.88885	21.2209	365.548	687.793	204972	89.697	1.95278	9998		1	0	1
1396.37	329.461	1.82016	1.72853	1.06079	3.145	2.5178	66.0938	53.5223	11.5024	205920	30.0633	1.47804	4845.57		1	1	1
377.39	803.785	0.588131	2.26418	2.35745	2.57679	2.90514	3.87375	183.731	227.743	205948	3.8872	0.589637	0		1	0	1
1821.3	839.783	0.585505	0.249865	0.412018	3.26038	2.92417	3.85039	1.77772	2.58237	205976	0	0	8173.33		1	1	1
1633.46	984.954	0.875596	1.37817	0.930937	3.21311	2.99342	7.50923	23.8874	8.52977	206000	0	0	4898.89		1	1	1
1344.8	266.853	0.688105	1.20961	1.13342	3.12866	2.42627	4.87646	16.2037	13.5963	207632	0	0	4466.39		1	1	1
1259.58	340.898	0.371518	1.47813	1.09644	3.10023	2.53262	2.35244	30.0696	12.4866	207685	0	0	0		1	1	1
1443.81	559.846	0.534423	1.02031	1.40044	3.15951	2.74807	3.42313	10.4787	25.1446	208249	0	0	4588.77		1	1	1
1416.46	493.076	0	0.992701	1.10127	3.15121	2.69291	0	9.83335	12.6261	208275	0	0	9998		1	0	1
124.859	13.7975	0	1.83155	1.65867	2.09642	1.1398	0	67.8502	45.5692	208522	0.992246	0	3640.45		0	0	0
981.913	703.086	0.770335	1.20658	0.823607	2.99207	2.84701	5.89298	16.0908	6.66204	209050	0	0	6807.94		1	1	1
391.738	176.412	1.19379	1.31257	1.48138	2.593	2.24653	15.6238	20.5384	30.2956	209077	4.27449	0.630884	3244.4		1	1	1
1738.62	454.835	1.14808	0.968488	0.928672	3.2402	2.65785	14.0631	9.30012	8.48539	209107	0	0	5908.83		1	1	1
1790.48	473.786	0.921246	1.394	1.13234	3.25297	2.67558	8.34154	24.7744	13.5626	210017	3.71766	0.57027	0		1	1	1
239.15	119.939	0.956722	1.30803	1.35718	2.37867	2.07896	9.05153	20.3251	22.7602	211011	0	0	5844.01		1	1	1
872.267	1648.65	0	2.60581	2.76024	2.94065	3.21713	0	403.464	575.756	211443	0	0	9998		1	0	1
134.003	344.079	0.189627	2.155	2.30475	2.12711	2.53666	1.54749	142.89	201.722	211496	14.8597	1.17201	9998		0	0	0
139.788	395.76	0.75315	2.30652	2.67802	2.14547	2.59743	5.66435	202.543	476.454	211503	14.2448	1.15366	9998		0	0	0
1415.76	491.028	0.853264	1.21662	1.09484	3.15099	2.69111	7.13286	16.4672	12.4407	211518	0	0	9998		1	1	1
233.673	508.62	1.02446	2.22259	2.43272	2.36861	2.70639	10.5794	166.952	270.844	211543	11.4472	1.0587	6065.6		1	0	1
331.746	640.489	0	2.38244	2.73729	2.52081	2.80651	0	241.236	546.122	212173	0	0	9998		1	0	1
1147.12	337.918	1.0668	1.2692	0.950345	3.05961	2.52881	11.6627	18.5866	8.91959	213143	0	0	3958.43		1	1	1
2624.47	1596.28	1.58122	1.6961	1.41071	3.41904	3.20311	38.126	49.6709	25.7458	213193	16.6849	1.22232	9998		1	1	1
1286.05	440.3	0.507276	0.724167	1.31303	3.10926	2.64375	3.21571	5.29868	20.5606	213502	0	0	6444.73		1	1	1
1114.65	401.228	0.481646	1.18547	1.00845	3.04714	2.60339	3.03142	15.3276	10.1964	213746	0	0	7247.89		1	1	1
1764.24	510.559	0	1.05865	0.844287	3.24656	2.70805	0	11.4459	6.98694	215016	0	0	2767.5		1	0	1
2113.07	596.745	0.384297	1.24481	1.42636	3.32491	2.77579	2.42268	17.5715	26.6907	215480	0	0	0		1	1	1
336.179	371.666	0	2.38613	2.74784	2.52657	2.57015	0	243.294	559.551	215526	2.79132	0.44581	5524.68		1	0	1
1582.76	1428.69	1.0265	1.0898	0.685856	3.19941	3.15494	10.6292	12.297	4.85128	215925	0	0	0		1	1	1
612.625	227.728	0.719354	2.13823	2.42972	2.78719	2.35742	5.24027	137.478	268.981	216468	7.15023	0.85432	3863.64		1	0	1
179.639	554.205	0.911776	2.20415	2.48886	2.2544	2.74367	8.16162	160.013	308.218	216542	17.5494	1.24426	9184.62		1	0	1
1327.05	424.871	1.16168	1.37748	0.536982	3.12289	2.62826	14.5104	23.8496	3.44336	216762	0	0	5274.43		1	1	1
337.181	341.399	0.23136	2.1225	2.3916	2.52786	2.53326	1.70357	132.588	246.378	216793	0	0	3261.83		1	0	1
280.355	452.542	1.02169	2.20284	2.4363	2.44771	2.65566	10.5121	159.53	273.088	217050	10.5516	1.02332	9680.08		1	0	1
1442.39	368.11	1.00007	1.03021	0	3.15908	2.56598	10.0015	10.7204	0	217528	0	0	7051.08		1	0	1
2126.33	599.709	0.609781	1.42594	1.06083	3.32763	2.77794	4.07175	26.665	11.5035	217550	0	0	9998		1	1	1
2666.43	918.129	1.41854	1.45278	1.30459	3.42593	2.9629	26.2141	28.3645	20.1646	217578	3.87129	0.587855	9448.42		1	1	1
2287.68	762.055	0.53144	0.895309	1.04478	3.3594	2.88199	3.39969	7.85794	11.0861	219046	0	0	0		1	1	1
1303.59	409.427	0.719486	1.52668	0.726143	3.11514	2.61218	5.24187	33.6261	5.32283	219486	0	0	7769.22		1	1	1
449.827	780.006	0.771004	2.48373	2.76425	2.65305	2.8921	5.90207	304.597	581.095	219539	20.7693	1.31742	8444.23		1	0	1
1268.26	329.934	0	1.45223	0.807328	3.10321	2.51843	0.715114	28.3288	6.41695	220143	0	0	4996.19		1	0	1
364.435	263.647	0.812197	1.58463	0.897319	2.56162	2.42102	6.48929	38.426	7.8944	220168	0	0	9998		1	1	1
121.302	209.221	0.859892	1.53898	0	2.08387	2.32061	7.24256	34.5923	0	220786	0	0	4889.9		0	0	0
396.939	30.81	0	1.35918	1.10231	2.59872	1.48869	0	22.8654	12.6564	221620	0	0	3536.85		0	0	0
1618.32	1378.64	0	2.48359	2.6864	3.20906	3.13945	0	304.504	485.741	221669	0	0	0		1	0	1
1363.11	393.116	0.918605	1.01074	0.268666	3.13453	2.59452	8.29097	10.2503	1.85638	221822	0	0	4636.42		1	1	1
1670.85	425.886	0.114058	1.24294	1.2763	3.22294	2.62929	1.30034	17.4962	18.8927	222821	0	0	6040.31		1	1	1
359.834	405.725	0.864656	2.20517	2.55848	2.5561	2.60823	7.32244	160.388	361.81	222864	8.8956	0.949175	0		1	0	1
1631.69	461.072	0.345206	1.39897	0.841589	3.21264	2.66377	2.21414	25.0595	6.94367	222891	0	0	5833		1	1	1
1823.03	605.231	0.419863	0.785377	1.0391	3.26079	2.78192	2.62944	6.10066	10.942	222942	0	0	7468.48		1	1	1
556.912	2185.56	0.81094	2.30135	2.25167	2.74579	3.33956	6.47053	200.147	178.513	223247	0	0	6323.26		1	0	1
1606.64	387.532	0	1.46354	1.18017	3.20592	2.58831	0.337996	29.0764	15.1417	223336	0	0	5118.55		1	0	1
3015.68	2705.94	1.24512	1.53161	1.23741	3.47938	3.43232	17.584	34.0103	17.2748	223893	0	0	9998		1	1	1
1613.27	379.85	1.20056	1.56598	1.42266	3.20771	2.57961	15.8695	36.8112	26.4643	224099	7.88269	0.896675	6067.33		1	1	1
1619.68	484.292	1.14516	1.29085	1.30646	3.20943	2.68511	13.9688	19.5366	20.2516	224150	0	0	0		1	1	1
1329.14	552.444	1.15077	1.52429	1.26026	3.12357	2.74229	14.1505	33.4422	18.2079	224201	0	0	5341.23		1	1	1
2020.49	828.387	1.19798	1.35633	1.30246	3.30546	2.91823	15.7752	22.7158	20.066	224223	0	0	6329.52		1	1	1
754.56	1127.06	0.91372	2.57494	2.91983	2.87769	3.05195	8.19823	375.787	831.448	224258	24.3724	1.3869	4461.43		1	0	1
2248.08	567.46	0.902787	1.47371	0.824127	3.35181	2.75394	7.99442	29.7654	6.67002	225061	0	0	7692.8		1	1	1
1776.3	317.214	0.636277	1.38272	1.11598	3.24952	2.50135	4.3279	24.1388	13.0611	225564	1.86315	0.270249	0		1	1	1
1334.66	341.623	0.951339	0.672769	1.08349	3.12537	2.53355	8.94004	4.70727	12.1197	225626	0	0	5263.34		1	1	1
1414.91	338.439	0.671513	1.34414	0.702977	3.15073	2.52948	4.69367	22.0874	5.04635	226527	0	0	4782.45		1	1	1
1737.01	599.053	0	0.704277	1.07806	3.2398	2.77747	0.386087	5.06147	11.969	226819	0	0	7039.46		1	0	1
2042.96	729.664	1.13333	1.39238	1.03979	3.31026	2.86312	13.5935	24.6818	10.9595	226843	0	0	0		1	1	1
1239.2	396.945	1.11724	1.33596	1.40376	3.09314	2.59873	13.0989	21.6752	25.3371	227469	0	0	7630.61		1	1	1
1222.04	469.305	0.645245	1.11754	1.07307	3.08708	2.67145	4.4182	13.1081	11.8323	227529	0	0	7509.22		1	1	1
794.986	308.377	0.959116	1.08127	1.01346	2.90036	2.48908	9.10155	12.0579	10.3148	227552	0	0	7253.29		1	1	1
1207.35	481.378	0.855096	1.25357	0.980958	3.08183	2.68249	7.16301	17.9295	9.57103	227581	0	0	6599.61		1	1	1
394.373	387.872	0.831911	1.73726	2.05556	2.59591	2.58869	6.79065	54.6091	113.648	227603	4.35736	0.639223	4488.07		1	0	1
346.544	22.7789	0.290182	0.98085	0.766401	2.53976	1.35753	1.95066	9.56863	5.83985	229346	0	0	3643.18		0	0	0
1553.83	474.946	0.720546	1.08707	0.663845	3.1914	2.67664	5.25467	12.2199	4.61153	230279	0	0	7257.65		1	1	1
334.323	241.577	0	0.931954	1.36709	2.52417	2.38306	0.309616	8.54976	23.2859	230325	0	0	3718.27		1	0	1
537.071	492.771	1.07193	2.48405	2.53314	2.73003	2.69265	11.8014	304.825	341.306	231885	14.5556	1.16303	5151.58		1	0	1
2929.07	1097.42	1.1909	1.33398	1.01939	3.46673	3.04037	15.5204	21.5764	10.4567	231934	0	0	0		1	1	1
3121.7	1397.3	1.15621	1.38682	1.08362	3.49439	3.14529	14.3288	24.3677	12.1231	231958	0	0	9998		1	1	1
685.581	369.79	1.3324	1.30256	1.1211	2.83606	2.56796	21.4982	20.0706	13.216	231988	13.9479	1.14451	7918.41		1	1	1
1694.89	746.111	1.2273	1.30258	1.31572	3.22914	2.8728	16.8771	20.0714	20.688	232011	0	0	9998		1	1	1
848.556	1324.54	1.45014	2.56782	2.7147	2.92868	3.12207	28.1928	369.673	518.443	232059	46.1868	1.66452	5816.1		1	0	1
1462.82	419.658	1.2722	1.29908	1.34589	3.16519	2.6229	18.7153	19.9104	22.1762	232490	9.54037	0.979565	3762.77		1	1	1
464.793	416.682	1.28189	2.24993	2.52213	2.66726	2.6198	19.1376	177.801	332.757	232666	35.5692	1.55107	6287.05		1	0	1
1582.47	442.42	0.977606	0.831055	1.30151	3.19934	2.64583	9.49743	6.77727	20.0221	232698	1.91061	0.281172	4658.64		1	1	1
1880.5	519.981	1.08675	1.2011	1.41198	3.27427	2.71599	12.2111	15.889	25.8214	232720	0	0	7985.83		1	1	1
2865.62	1313.3	1.21029	1.49727	1.07923	3.45722	3.11836	16.2289	31.4245	12.0013	232745	0	0	3304.3		1	1	1
683.43	736.088	0	2.4619	2.73543	2.83469	2.86693	0	289.668	543.787	233714	0	0	8545.38		1	0	1
247.073	462.222	0.76366	2.18069	2.40335	2.39283	2.66485	5.8031	151.598	253.133	234121	6.98046	0.843884	7521.76		1	0	1
2019.62	482.097	0	1.30698	0.929539	3.30527	2.68313	0	20.2759	8.50235	234329	0	0	6373.72		1	0	1
1221.75	528.804	0	1.57242	1.42229	3.08698	2.72329	0.367153	37.3612	26.4419	234362	0	0	6946.63		1	0	1
2132.92	545.24	0	1.36102	0.63148	3.32897	2.73659	0	22.9628	4.28036	234406	0	0	9753.77		1	0	1
246.157	514.855	0.618832	2.16284	2.50968	2.39121	2.71168	4.1575	145.493	323.355	234457	7.96264	0.901057	8612.7		1	0	1
1217.82	266.939	1.10393	1.38596	1.01811	3.08558	2.42641	12.7037	24.32	10.4258	234500	0	0	0		1	1	1
193.305	568.021	1.36561	2.19665	2.51186	2.28624	2.75436	23.2066	157.27	324.982	234556	27.1864	1.43435	9998		1	0	1
1120.34	376.46	0	1.38964	1.3617	3.04935	2.57572	0.723332	24.5268	22.9987	235663	0	0	0		1	0	1
624.714	728.013	1.09264	2.44164	2.60318	2.79568	2.86214	12.3778	276.466	401.037	235690	10.0238	1.00103	9381.03		1	0	1
1489.87	299.052	0.12453	1.3174	0.261672	3.17315	2.47575	1.33208	20.7684	1.82672	236409	0	0	4229.78		1	1	1
1541.16	418.195	0.387152	1.24819	0	3.18785	2.62138	2.43866	17.7088	0.100333	236440	0	0	7037.24		1	0	1
479.669	853.967	0.80298	1.91835	2.12249	2.68094	2.93144	6.35301	82.8606	132.583	236473	0.49079	0	9998		1	0	1
1944.49	597.433	0.855951	1.1292	0.949482	3.28881	2.77629	7.17713	13.4647	8.90188	236507	0	0	9998		1	1	1
413.953	771.703	0.253274	2.50851	2.76862	2.61695	2.88745	1.79173	322.486	586.97	236539	33.8668	1.52977	9998		1	0	1
1157.45	435.196	0.927785	1.36814	1.24016	3.0635	2.63868	8.46808	23.3418	17.3846	236564	0	0	4915.57		1	1	1
1497.75	512.931	0.595625	1.24132	0.858076	3.17544	2.71006	3.94116	17.4308	7.21233	236598	0	0	9998		1	1	1
1959.47	638.754	0.660963	1.35859	0.932261	3.29214	2.80533	4.58103	22.8346	8.55581	237584	0	0	4586.14		1	1	1
157.654	202.524	0.585332	1.52107	1.50423	2.1977	2.30648	3.84886	33.195	31.9322	237637	0	0	6196.5		1	1	1
993.332	359.255	0	0	0.859262	2.99709	2.5554	0	0.244515	7.23206	237909	0	0	4613.88		1	0	1
1614.21	2922.23	0	3.07888	3.42267	3.20796	3.46571	0	1199.18	2646.47	238085	65.8267	1.8184	9998		1	0	1
1258.38	588.716	0	1.20571	1.16101	3.09981	2.76991	0.600514	16.0589	14.4881	239844	0	0	6564.59		1	0	1
580.028	578.093	0	2.26406	2.58633	2.76345	2.762	0	183.677	385.775	240147	0	0	8995.03		1	0	1
973.548	401.968	0	1.20611	0.824051	2.98836	2.60419	0.800627	16.0735	6.66886	240412	0	0	9998		1	0	1
1156.52	630.501	1.0753	1.65409	1.95712	3.06315	2.79969	11.8931	45.0907	90.5977	241188	0	0	6132.29		1	0	1
1667.59	699.263	1.16676	1.44929	0	3.22209	2.84464	14.6813	28.1377	0	241211	0	0	0		1	0	1
1667.68	506.814	0.719209	1.40903	1.33991	3.22211	2.70485	5.23853	25.6466	21.8729	241275	0	0	0		1	1	1
105.912	134.317	1.31179	1.26763	1.42201	2.02495	2.12813	20.5017	18.5197	26.4248	241849	23.5792	1.37253	4224.8		0	0	0
1176.61	330.266	0.910183	1.26148	1.15312	3.07063	2.51886	8.13173	18.2592	14.2273	242445	0	0	0		1	1	1
1296.32	341.337	0.538664	1.39785	0.69131	3.11271	2.53318	3.45672	24.9946	4.91258	243025	0	0	5378.76		1	1	1
1419.51	421.449	0.959841	1.15608	0.907364	3.15214	2.62474	9.11678	14.3245	8.07912	243099	0	0	5250.47		1	1	1
2978.22	1191.86	1.13426	1.22347	1.26807	3.47396	3.07623	13.6227	16.729	18.5381	243118	0	0	0		1	1	1
1098.37	1631.77	1.10794	2.78982	3.08363	3.04075	3.21266	12.8214	616.344	1212.35	243150	50.7237	1.70521	7971.09		1	0	1
874.007	422.194	1.39506	1.11977	0.271368	2.94151	2.62551	24.8346	13.1755	1.86796	243849	0	0	6978.28		1	1	1
2484.12	1239.88	1.09167	1.33828	1.19464	3.39517	3.09338	12.3501	21.7911	15.6544	243889	0	0	0		1	1	1
325.882	351.192	1.41305	2.16608	2.61886	2.51306	2.54554	25.8849	146.583	415.777	244078	126.317	2.10146	9998		1	0	1
620.157	155.597	1.08418	2.01147	2.44477	2.7925	2.192	12.139	102.677	278.464	245409	7.46441	0.872996	3330.32		1	0	1
2692.55	760.591	1.01954	0.952076	1.17168	3.43016	2.88115	10.4603	8.95522	14.8484	245424	0	0	9728.51		1	1	1
1532.57	377.836	1.16782	1.5799	1.28761	3.18542	2.5773	14.7169	38.0104	19.3916	245461	0	0	0		1	1	1
1212.01	404.556	1.09817	1.30742	1.16555	3.08351	2.60698	12.5362	20.2965	14.6403	245486	0	0	9998		1	1	1
364.53	585.031	0.854504	2.46497	2.85279	2.56173	2.76718	7.15325	291.72	712.509	245512	26.4518	1.42245	7837.19		1	0	1
1873.78	396.794	1.00965	1.62282	1.154	3.27272	2.59856	10.2247	41.9587	14.2561	245545	6.04148	0.781143	0		1	1	1
236.727	646.738	1.04019	2.31588	2.56423	2.37425	2.81073	10.9697	206.958	366.635	245566	15.424	1.1882	5005.9		1	0	1
1767.56	421.215	0.953992	1.41844	1.05051	3.24738	2.6245	8.99481	26.2083	11.2334	245930	0	0	4289.91		1	1	1
1670.05	1433.64	1.902	2.83672	3.1198	3.22273	3.15644	79.8	686.629	1317.65	246223	125.274	2.09786	8589.64		1	0	1
1147.05	358.277	0.898305	1.35737	1.05464	3.05958	2.55422	7.91235	22.7706	11.3406	246561	3.71988	0.570529	0		1	1	1
1725.2	696.263	0.462502	1.26515	1.01838	3.23684	2.84277	2.9007	18.4142	10.4324	246582	0	0	9998		1	1	1
1761.56	532.873	1.69308	1.788	1.22391	3.2459	2.72662	49.3267	61.3764	16.7458	246610	63.9344	1.80573	5783.75		1	1	1
1193.5	856.912	0	2.4821	2.78044	3.07682	2.93294	0	303.456	603.167	246717	7.0693	0.849377	8762.45		1	0	1
1473.34	387.356	0.982621	1.30745	1.06851	3.1683	2.58811	9.60773	20.2979	11.7087	248292	4.80155	0.681381	0		1	1	1
1524.76	607.279	0.00222226	1.34121	1.16495	3.1832	2.78339	1.00513	21.9384	14.62	248341	0	0	0		1	0	1
1367.95	345.098	0.714637	1.17281	1.29639	3.13607	2.53794	5.18367	14.8869	19.7873	248632	0	0	6131.33		1	1	1
731.376	561.019	1.12797	1.25801	1.45072	2.86414	2.74898	13.4266	18.1138	28.2304	248660	0	0	6425.9		1	1	1
1363.84	343.903	0.922358	1.04551	1.31251	3.13476	2.53644	8.36292	11.1048	20.5358	248677	0	0	5065.08		1	1	1
180.939	362.153	0	2.26564	2.73177	2.25753	2.55889	0.288839	184.348	539.224	248700	0	0	8332.74		1	0	1
395.194	687.652	1.00416	2.39831	2.71483	2.59681	2.83737	10.0964	250.215	518.593	248714	14.6964	1.16721	7123.45		1	0	1
666.167	557.454	0	2.50761	2.95596	2.82358	2.74621	0	321.821	903.576	248747	3.92467	0.593803	0		1	0	1
1608.52	336.046	0	1.16417	0.894152	3.20643	2.5264	0.635292	14.5938	7.83705	250090	0	0	4756.91		1	0	1
1646.57	385.362	0.0226924	1.22886	0	3.21658	2.58587	1.05364	16.9378	0	250601	0	0	4677.35		1	0	1
1963.33	565.888	0	1.05013	1.14803	3.29299	2.75273	0.838358	11.2236	14.0616	250947	0	0	0		1	0	1
1431.62	436.685	0.622049	1.41172	0.928503	3.15583	2.64017	4.18841	25.8061	8.48209	251721	0	0	0		1	1	1
217.724	231.365	0.570241	2.04143	2.25494	2.33791	2.3643	3.71742	110.008	179.861	252307	0	0	7159.95		1	0	1
1545.17	402.747	1.14788	1.19087	0.951264	3.18897	2.60503	14.0567	15.5191	8.9385	252384	0	0	0		1	1	1
485.957	291.887	0.967396	2.15603	2.5069	2.6866	2.46521	9.27675	143.229	321.291	252409	10.2285	1.00981	5127.27		1	0	1
918.696	229.113	0.499048	0.572347	0	2.96317	2.36005	3.15535	3.73548	0.562523	252941	0	0	4551.86		1	0	1
2234.36	866.311	0.652504	1.29873	0.927488	3.34915	2.93767	4.49266	19.8944	8.46229	253120	0	0	0		1	1	1
1767.22	1620.27	0.970924	2.70769	3.02403	3.24729	3.20959	9.35242	510.141	1056.89	253163	46.2666	1.66527	9998		1	0	1
1293.8	482.43	0.909639	1.4987	1.2156	3.11187	2.68343	8.12155	31.5285	16.4284	253601	0	0	4421.85		1	1	1
604.843	443.289	1.06083	2.53963	2.7521	2.78164	2.64669	11.5036	346.445	565.064	253647	12.4301	1.09447	9998		1	0	1
312.967	879.618	1.25913	2.18562	1.71397	2.4955	2.94429	18.1604	153.329	51.7566	255016	21.1594	1.3255	9998		1	1	1
735.938	439.465	1.83472	2.3823	2.64708	2.86684	2.64292	68.3469	241.155	443.689	255701	103.902	2.01663	7596.03		1	0	1
535.001	224.662	0.863224	2.05192	2.14817	2.72835	2.35153	7.29834	112.699	140.66	255745	1.01849	0.00795553	5271.43		1	0	1
627.437	433.084	0.345698	1.54024	1.8543	2.79757	2.63657	2.21665	34.6927	71.4998	255775	0	0	7558.38		1	0	1
1665.05	438.517	0	1.39968	1.31434	3.22143	2.64199	0	25.1006	20.6226	255807	0	0	6806.58		1	0	1
1127.99	371.676	1.3212	1.30884	1.03896	3.05231	2.57017	20.9507	20.3627	10.9386	255839	0	0	4802.96		1	1	1
2630.58	769.129	0.900274	1.29463	0.970606	3.42005	2.886	7.9483	19.7075	9.34558	256011	0	0	3791.22		1	1	1
1086.08	392.664	0.0740806	1.42449	1.27097	3.03586	2.59402	1.18599	26.5762	18.6627	256035	0	0	5020.04		1	1	1
1538.99	650.604	0.679288	0.978584	1.20419	3.18724	2.81332	4.77846	9.51884	16.0025	256055	0	0	0		1	1	1
1462.7	420.597	0.857544	1.25119	1.43185	3.16516	2.62387	7.20351	17.8314	27.0304	256088	0	0	7993		1	1	1
2506.77	812.014	0.879928	1.18574	1.05649	3.39912	2.90956	7.58452	15.3371	11.3892	256117	0	0	4137.69		1	1	1
1691.16	610.531	1.15385	1.52286	0.55609	3.22818	2.78571	14.251	33.3323	3.59824	256296	0	0	9998		1	1	1
1801.75	481.903	0.47237	1.06371	0.776669	3.25569	2.68296	2.96736	11.5799	5.97956	257574	0	0	0		1	1	1
135.561	122.969	0.759463	0.67838	0.592251	2.13213	2.0898	5.74729	4.76848	3.91067	258810	5.90354	0.771112	3803.83		0	0	0
123.802	489.794	0.979277	2.01828	2.38624	2.09273	2.69001	9.53403	104.299	243.352	258916	0.936968	0	9669.24		0	0	0
1310.63	412.949	0	1.06766	0.943111	3.11748	2.6159	0	11.6859	8.77224	259006	0	0	6657.99		1	0	1
737.605	507.384	0.760726	1.39681	1.17938	2.86782	2.70534	5.76403	24.9349	15.1139	259249	1.71304	0.233768	0		1	1	1
1374.64	418.104	1.13537	1.20803	1.34862	3.13819	2.62128	13.6573	16.1448	22.3161	259274	0	0	0		1	1	1
130.059	163.44	1.01815	2.00593	2.45864	2.11414	2.21336	10.4268	101.374	287.5	259299	10.4999	1.02118	7515.84		0	0	0
451.611	589.498	0	1.78179	1.99315	2.65476	2.77048	0	60.5043	98.4344	259318	0	0	8511.49		1	0	1
1673.41	620.047	0.790666	1.31537	1.38076	3.2236	2.79242	6.17542	20.6712	24.0306	259346	0	0	0		1	1	1
2940.57	1769.01	2.37161	2.67664	2.9738	3.46843	3.24773	235.295	474.937	941.464	259368	1.9473	0.289434	8097.07		1	0	1
1047.8	1537.53	0.1004	2.60171	2.79296	3.02028	3.18683	1.26008	399.68	620.808	259420	14.6043	1.16448	5864.33		1	0	1
681.497	215.815	1.24847	2.14051	2.26011	2.83346	2.33408	17.7202	138.201	182.018	259879	14.7675	1.16931	3300.78		1	0	1
115.251	301.158	0	2.28466	2.73057	2.06164	2.47879	0	192.602	537.738	261379	0	0	9642.45		0	0	0
1654.29	754.048	1.19161	1.11476	1.24243	3.21861	2.8774	15.5458	13.0244	17.4755	262240	0	0	9998		1	1	1
1225.32	522.748	1.18535	1.23253	1.04054	3.08825	2.71829	15.3232	17.0817	10.9784	262279	0	0	6553.45		1	1	1
193.731	284.881	1.24244	1.30489	1.24673	2.2872	2.45466	17.4758	20.1785	17.6495	262592	12.7345	1.10498	3668.5		1	1	1
1935.46	510.364	0	1.30853	1.1611	3.28678	2.70788	0	20.3484	14.4911	263041	0	0	6250.42		1	0	1
785.946	1849.6	0.934356	2.49667	2.72013	2.89539	3.26708	8.59719	313.809	524.963	263071	26.3124	1.42016	9998		1	0	1
1371.06	318.31	0.329156	1.22392	1.03313	3.13706	2.50285	2.13381	16.7463	10.7926	263590	0	0	4261.47		1	1	1
240.026	38.3983	0.694304	1.24013	0.504622	2.38026	1.58431	4.94657	17.3832	3.19611	263842	0	0	4171.89		0	0	0
2135.31	1121.75	0.92882	1.23921	0.933266	3.32946	3.04989	8.48828	17.3466	8.57563	264120	0	0	0		1	1	1
3028.39	1270	0.857926	1.57793	0.925147	3.48121	3.1038	7.20984	37.8378	8.41679	264167	0	0	4832.26		1	1	1
1785.52	808.904	0.831965	1.39211	1.21742	3.25176	2.9079	6.79149	24.6666	16.4977	264201	0	0	6022.21		1	1	1
1203.44	422.736	0.711437	1.21462	1.18629	3.08042	2.62607	5.14561	16.3915	15.3563	265505	0	0	0		1	1	1
1309.2	328.659	0	1.23252	0.927271	3.117	2.51675	0	17.0812	8.45807	266264	0	0	4523.4		1	0	1
1583.37	595.172	0.668957	1.33838	0.897984	3.19958	2.77464	4.66613	21.7961	7.9065	266383	0	0	0		1	1	1
1156.88	569.621	0	2.24099	2.26485	3.06329	2.75559	0.654976	174.175	184.013	266412	0	0	6305.17		1	0	1
2147.27	854.775	1.05125	1.62199	0.996283	3.33189	2.93185	11.2526	41.8786	9.91477	266466	0	0	9998		1	1	1
210.733	288.82	1.27535	1.19755	1.15315	2.32373	2.46063	18.8515	15.7598	14.2283	266540	35.374	1.54868	9998		1	1	1
1257.85	304.5	0.900938	1.43726	0.382525	3.09963	2.48359	7.96046	27.369	2.41282	269173	0	0	3209.63		1	1	1
1243.56	434.199	0.880578	1.11048	0.927109	3.09467	2.63769	7.59588	12.8967	8.45492	269228	0	0	5235.51		1	1	1
1744.81	402.077	0	1.51081	0.889425	3.24175	2.60431	0	32.4196	7.7522	269291	0	0	4506.95		1	0	1
298.685	540.963	0.778769	1.6242	1.30558	2.47521	2.73317	6.00854	42.0916	20.2105	269463	3.10973	0.492723	4668.67		1	1	1
1549.62	507.176	1.17707	1.33508	1.14058	3.19022	2.70516	15.034	21.631	13.8223	269541	0	0	5442.17		1	1	1
1075.12	340.492	0.62146	1.19453	1.05909	3.03146	2.53211	4.18273	15.6507	11.4575	269736	0	0	4966.69		1	1	1
480.128	614.881	0.198175	2.54731	2.7981	2.68136	2.78879	1.57825	352.625	628.201	269773	0	0	9998		1	0	1
325.456	987.074	0	2.17281	2.47173	2.51249	2.99435	0	148.871	296.299	270096	0	0	9998		1	0	1
382.014	530.816	0.889933	2.29668	2.64282	2.58208	2.72494	7.76128	198.006	439.358	270179	0.240169	0	6836.73		1	0	1
1743.77	828.874	0.839114	0.782319	1.03998	3.24149	2.91849	6.90422	6.05786	10.9643	270642	0	0	9998		1	1	1
431.025	693.169	0.857893	2.49147	2.91272	2.6345	2.84084	7.2093	310.075	817.944	271001	26.6126	1.42509	9998		1	0	1
1635.58	469.311	0.981076	0.606768	1.00954	3.21367	2.67146	9.57361	4.0436	10.2222	271021	0	0	6364.83		1	1	1
1555.91	515.096	1.22388	1.35608	1.14583	3.19198	2.71189	16.7448	22.7027	13.9903	271083	0	0	5591.65		1	1	1
1508.6	565.681	0.93485	1.16432	0.657875	3.17857	2.75257	8.60697	14.599	4.54857	271103	0	0	7583.44		1	1	1
1982.61	487.152	0.887163	1.1778	0.900021	3.29724	2.68766	7.71193	15.0591	7.94367	271123	0	0	0		1	1	1
2108.66	1000.82	1.20599	1.15292	1.10713	3.32401	3.00036	16.0691	14.2207	12.7977	271195	0	0	7697.29		1	1	1
1091.99	825.856	1.07765	1.46853	1.15203	3.03822	2.9169	11.9578	29.4123	14.1915	272653	0	0	9998		1	1	1
1722.45	728.26	0.280034	1.65845	1.78923	3.23615	2.86229	1.90561	45.5456	61.5501	273540	1.013	0.00561093	0		1	0	1
1064.38	427.037	0.668596	1.12412	1.22821	3.0271	2.63047	4.66225	13.3083	16.9125	273594	0	0	8790.15		1	1	1
2148.87	529.572	1.12774	1.00663	0.825234	3.33221	2.72392	13.4197	10.1538	6.68704	275213	0	0	0		1	1	1
1163.31	383.539	1.09619	1.52371	1.39055	3.06569	2.58381	12.4794	33.3974	24.578	275243	0	0	7002.05		1	1	1
2247.84	1394.79	0.962343	1.39408	1.15758	3.35177	3.14451	9.16944	24.7787	14.3741	275267	0	0	9998		1	1	1
1886.11	782.968	1.02142	1.28897	1.37384	3.27557	2.89374	10.5056	19.4522	23.6505	275323	0	0	6005.72		1	1	1
405.868	1307.09	1.10852	2.64543	2.98146	2.60838	3.1163	12.8387	442.007	958.214	275343	47.8993	1.68033	9998		1	0	1
124.306	32.6981	0.878816	0.896049	1.24322	2.09449	1.51452	7.56512	7.87136	17.5072	275783	10.41	1.01745	7227.83		0	0	0
1300.85	360.705	1.20956	1.23113	0.53363	3.11423	2.55715	16.2018	17.0269	3.41688	275953	0	0	0		1	1	1
1444.01	910.416	0.83863	1.42256	1.31301	3.15957	2.95924	6.89652	26.458	20.5592	275981	0	0	9998		1	1	1
516.728	250.088	1.10213	2.10173	2.43258	2.71326	2.39809	12.6511	126.396	270.757	276055	10.4825	1.02046	3000.07		1	0	1
1209.03	450.515	1.14195	1.33661	1.06774	3.08244	2.65371	13.8661	21.7073	11.6879	276125	0	0	5797.07		1	1	1
1742.36	1303.6	0.787334	2.57977	2.86244	3.24114	3.11514	6.12822	379.987	728.521	276169	8.02981	0.904705	6817.67		1	0	1
1467.61	583.43	0.849415	1.07802	0.991201	3.16661	2.76599	7.06993	11.9678	9.79944	276895	0	0	6023.63		1	1	1
1412.13	447.321	0.840866	1.09354	0.840275	3.14987	2.65062	6.93212	12.4035	6.9227	277157	0	0	4566.91		1	1	1
279.153	102.082	0	1.81202	2.39978	2.44584	2.00895	0.717336	64.8658	251.063	278175	0	0	2992.97		1	0	1
1742.06	384.239	0.643271	1.40467	1.29738	3.24106	2.5846	4.39816	25.3903	19.8326	278463	0	0	0		1	1	1
2189.47	747.738	0.654813	0.970757	0.912641	3.34034	2.87375	4.51662	9.34883	8.17789	278500	0	0	5825.27		1	1	1
1279.78	361.869	0.357595	1.12711	1.274	3.10714	2.55855	2.27822	13.4001	18.7931	279539	0	0	5555.67		1	1	1
1159.67	372.132	0.694612	0.678016	1.22574	3.06433	2.5707	4.95008	4.76449	16.8165	279583	0	0	0		1	1	1
1415.16	456.107	0.60141	1.23183	1.28709	3.1508	2.65907	3.99402	17.0542	19.3681	279653	0	0	8061.49		1	1	1
1255.29	270.935	0.836892	0.973001	0.83756	3.09874	2.43286	6.86898	9.39726	6.87955	280006	0	0	3631.62		1	1	1
1413.27	499.547	0.854529	1.15812	0	3.15022	2.69858	7.15367	14.392	0.935639	280801	0	0	0		1	0	1
1392.01	297.711	0.815979	1.368	1.17433	3.14364	2.4738	6.54605	23.3347	14.9392	281000	0	0	4225.77		1	1	1
745.472	544.096	0	2.24261	2.46154	2.87243	2.73568	0	174.83	289.429	281026	0	0	6575.94		1	0	1
1660.14	396.901	0.398401	1.3285	0	3.22015	2.59868	2.50265	21.306	0	281267	0	0	5132.36		1	0	1
1716.23	452.4	0.816173	1.48281	1.03406	3.23458	2.65552	6.54897	30.3953	10.8158	281299	0	0	0		1	1	1
1088.46	1693.43	1.03857	1.87302	1.80634	3.03681	3.22877	10.9288	74.6482	64.0229	281324	2.32566	0.366546	4555.36		1	0	1
1180.52	339.191	0.82594	1.21619	1.0756	3.07207	2.53044	6.69792	16.4511	11.9015	281698	0	0	0		1	1	1
378.959	632.004	0	2.16883	2.46393	2.57859	2.80072	0	147.511	291.024	281727	0	0	5297.84		1	0	1
560.264	677.676	0	2.52039	2.80364	2.74839	2.83102	0	331.429	636.271	281969	5.85679	0.76766	3422.72		1	0	1
1950.14	676.916	0.767291	1.12668	0.819201	3.29007	2.83053	5.85182	13.387	6.59479	282181	0	0	9998		1	1	1
2473.67	716.756	1.00131	1.38053	0.865984	3.39334	2.85537	10.0303	24.0174	7.34487	282209	0	0	8839.05		1	1	1
1602.88	384.027	0.785113	1.49229	1.24077	3.2049	2.58436	6.09695	31.0661	17.409	282938	0	0	4610.27		1	1	1
250.218	391.456	1.01353	2.27245	2.69383	2.39832	2.59268	10.3163	187.261	494.121	282958	17.9116	1.25313	6077.26		1	0	1
552.727	708.56	0	2.58792	2.87999	2.74251	2.85038	0	387.184	758.569	282976	6.40064	0.806223	6716.24		1	0	1
1719.55	693.092	0.953247	1.72479	1.5579	3.23541	2.84079	8.97938	53.0631	36.1329	282997	0	0	9998		1	1	1
384.393	807.078	0	2.7693	2.95929	2.58478	2.90692	0	587.902	910.531	283035	25.337	1.40376	9998		1	0	1
1728.79	996.99	1.12488	1.26556	1.1559	3.23774	2.99869	13.3314	18.4316	14.3184	283053	0	0	0		1	1	1
206.276	62.9719	1.16191	1.65858	1.2854	2.31445	1.79915	14.5182	45.5594	19.293	284889	8.05257	0.905935	5138.31		0	0	0
1290.14	479.405	0	0.998534	1.02229	3.11064	2.6807	0	9.9663	10.5267	285557	0	0	8019.73		1	0	1
176.392	235.06	0.391667	1.34949	0	2.24648	2.37118	2.46415	22.3609	0	285918	0	0	3658.77		1	0	1
736.863	1272.08	0	2.61518	2.90428	2.86739	3.10451	0	412.264	802.186	286732	8.21429	0.91457	9998		1	0	1
1504.9	298.122	0.856674	1.33476	1.35924	3.17751	2.47439	7.18909	21.615	22.8686	286787	0	0	0		1	1	1
379.806	568.052	1.12989	2.27455	2.53668	2.57956	2.75439	13.4861	188.171	344.094	286807	33.656	1.52706	9998		1	0	1
2406.22	783.107	0.975985	1.07397	0.993766	3.38134	2.89382	9.46204	11.857	9.85748	286851	0	0	0		1	1	1
1068.86	1099.21	1.02207	2.61005	2.92634	3.02892	3.04108	10.5212	407.426	844.004	286900	29.7673	1.47374	6473.45		1	0	1
1106.56	320.168	0	1.42611	1.14425	3.04398	2.50538	0	26.6756	13.9397	288162	0	0	6617.58		1	0	1
1441.07	272.668	0.133079	1.41496	1.10943	3.15869	2.43563	1.35856	25.9993	12.8655	288182	0	0	4669.35		1	1	1
2479.9	756.916	0.922955	1.50031	0.561228	3.39443	2.87905	8.37442	31.6451	3.64106	288205	0	0	0		1	1	1
1369.75	464.243	1.06486	1.14285	1.10065	3.13664	2.66675	11.6109	13.8947	12.6082	288240	0	0	8874.95		1	1	1
2070.1	1142.53	1.20431	2.53415	2.82541	3.31599	3.05787	16.0068	342.096	668.982	288265	37.5137	1.57419	6446.95		1	0	1
1347.1	277.602	0.834826	1.32403	0.86772	3.1294	2.44342	6.83638	21.0876	7.37428	289034	1.29216	0.111316	4525.12		1	1	1
405.972	454.787	0	2.15023	2.48918	2.6085	2.65781	0	141.329	308.444	290795	0	0	5193.62		1	0	1
1813.58	493.11	0.90452	1.1766	1.06558	3.25854	2.69294	8.02639	15.0176	11.63	292006	0	0	3840.78		1	1	1
1448.65	466.89	0.511039	0.889059	1.21747	3.16096	2.66921	3.24369	7.74566	16.4993	292107	1.98656	0.298102	0		1	1	1
856.524	369.836	0.716488	1.16469	1.1919	2.93274	2.56801	5.20581	14.6115	15.5561	292210	0	0	4200.34		1	1	1
1605.13	453.195	1.10679	1.17683	0.914614	3.20551	2.65629	12.7875	15.0257	8.21512	292227	0	0	0		1	1	1
2999.71	1521.9	1.31147	1.29508	1.32182	3.47708	3.18239	20.4865	19.728	20.9806	292252	0	0	0		1	1	1
379.293	140.596	1.07842	2.41334	2.58638	2.57898	2.14797	11.979	259.025	385.818	292324	18.9906	1.27854	4153.01		1	0	1
778.046	861.056	1.252	2.51798	2.81192	2.89101	2.93503	17.865	329.596	648.514	292394	35.3301	1.54814	5652.16		1	0	1
922.868	323.977	1.05637	1.50962	1.42082	2.96514	2.51051	11.3859	32.3313	26.3524	293202	0	0	3983.01		1	1	1
1995.43	940.845	1.14062	1.32025	1.12464	3.30004	2.97352	13.8235	20.905	13.3241	293250	0	0	9998		1	1	1
1961.08	829.836	0.693856	1.53241	1.31846	3.2925	2.91899	4.94147	34.0727	20.8191	293985	0	0	7894.5		1	1	1
1742.16	486.45	0.842684	1.21718	1.32637	3.24109	2.68704	6.9612	16.4886	21.2019	294019	0	0	0		1	1	1
2172.36	538.955	0.879688	0.970347	1.06302	3.33693	2.73155	7.58033	9.34	11.5617	294055	0	0	5946.54		1	1	1
2200.05	665.112	0.87242	1.18764	1.41735	3.34243	2.82289	7.45452	15.4043	26.1426	294083	0	0	0		1	1	1
1642.22	384.231	1.11997	1.36639	1.2049	3.21543	2.58459	13.1818	23.248	16.0286	294149	0	0	4891.22		1	1	1
1310.84	354.623	1.29217	1.12956	1.34455	3.11755	2.54977	19.5963	13.476	22.1082	294197	0	0	4368.67		1	1	1
1271.35	574.721	0.871373	1.40638	1.42983	3.10427	2.75946	7.43658	25.4904	26.9046	295960	0	0	0		1	1	1
502.313	714.993	0.978085	2.39382	2.75787	2.70097	2.8543	9.5079	247.639	572.623	296004	11.4958	1.06054	4696.32		1	0	1
1670.47	816.63	0.954103	1.36603	1.05922	3.22284	2.91203	8.9971	23.2288	11.4609	297301	0	0	6673.23		1	1	1
1783.73	645.975	0.372475	1.64417	0.978267	3.25133	2.81022	2.35763	44.0724	9.51188	297329	0	0	0		1	1	1
1445.34	386.552	0.932995	1.44228	0.655053	3.15997	2.58721	8.57027	27.6875	4.51911	297362	0	0	4406.78		1	1	1
410.919	1034.82	0.728488	2.4382	2.74259	2.61376	3.01486	5.35166	274.281	552.83	297390	6.88621	0.83798	5439.26		1	0	1
1837.85	449.676	0.580657	0.662764	1.28114	3.26431	2.6529	3.80765	4.60007	19.1047	297431	0	0	5443.9		1	1	1
1651.41	1044.66	0.173799	1.78351	2.03346	3.21786	3.01897	1.4921	60.7445	108.009	297469	0	0	8933.99		1	0	1
590.908	727.955	0.953574	2.47025	2.7684	2.77152	2.8621	8.98616	295.291	586.677	297517	21.3354	1.3291	9753.5		1	0	1
1414.82	436.515	2.10893	2.07229	0.857999	3.1507	2.64	128.508	118.112	7.21106	297823	175.975	2.24545	7640.82		1	1	1
150.779	163.972	0.0903364	1.31816	1.41092	2.17834	2.21477	1.23122	20.8045	25.7583	298404	0	0	4751.05		1	1	1
322.341	125.207	0.567798	1.27592	1.52225	2.50832	2.09763	3.69656	18.8766	33.2848	298716	1.17516	0.0700979	4527.17		1	1	1
1488.62	551.222	0.823996	1.47637	1.2001	3.17278	2.74133	6.66801	29.9481	15.8528	298955	0	0	0		1	1	1
1368.25	259.88	0.750034	1.48818	1.35321	3.13617	2.41477	5.62386	30.7736	22.5533	299040	0	0	4076.05		1	1	1
1356.93	232.866	0.499031	0	1.13785	3.13256	2.36711	3.15523	0	13.7356	299117	0	0	3666		1	1	1
2560.31	802.563	1.20827	1.37067	1.26919	3.40829	2.90448	16.1538	23.4784	18.5861	299241	0	0	0		1	1	1
1732.09	434.598	0.910342	1.23488	1.20102	3.23857	2.63809	8.1347	17.1741	15.8862	299277	4.67015	0.669331	0		1	1	1
1183.12	615.453	1.08426	1.31359	1.56854	3.07303	2.78919	12.1412	20.5868	37.029	299311	0.69635	0	6347.61		1	1	1
2302.19	741.07	1.14273	1.51057	1.2509	3.36214	2.86986	13.8909	32.4017	17.8198	299351	0	0	9998		1	1	1
4558.33	1970.18	1.03352	1.48384	1.35625	3.65881	3.29451	10.8023	30.4678	22.7119	299371	0	0	0		1	1	1
259.482	275.758	0.965266	1.42244	1.23244	2.41411	2.44053	9.23136	26.4506	17.0782	300492	5.13549	0.710582	3575.86		1	1	1
1032.06	724.175	0.848972	1.4611	0.739885	3.0137	2.85984	7.06273	28.9138	5.49396	301159	0	0	9998		1	1	1
1074.19	444.825	1.18404	1.06087	1.26688	3.03108	2.64819	15.2772	11.5046	18.4876	301207	9.38268	0.972327	0		1	1	1
1545.41	456.944	0.68144	1.42298	0.69349	3.18904	2.65986	4.8022	26.484	4.9373	302102	0	0	3895.3		1	1	1
294.796	303.015	1.09445	2.1288	2.41802	2.46952	2.48146	12.4294	134.523	261.83	302128	15.1189	1.17952	9018.51		1	0	1
986.156	408.062	0.255718	1.3904	0.983228	2.99395	2.61073	1.80185	24.5694	9.62117	302751	0	0	5101.53		1	1	1
1560.74	356.404	0.929082	1.43043	1.36597	3.19333	2.55194	8.49341	26.9421	23.2257	302779	0	0	3564.73		1	1	1
2164.22	700.623	1.05756	1.14618	0.713868	3.3353	2.84548	11.4172	14.0016	5.1745	303116	0	0	0		1	1	1
1074.4	270.519	1.16367	1.41374	1.22372	3.03116	2.4322	14.577	25.9262	16.7387	303486	0	0	5917.84		1	1	1
1383.79	461.193	1.1336	1.15531	1.36816	3.14107	2.66388	13.602	14.2991	23.3429	303518	0.531752	0	4062.42		1	1	1
473.884	659.604	0.676172	2.48705	2.62477	2.67567	2.81928	4.74429	306.938	421.476	303547	0	0	9998		1	0	1
1005.57	408.12	0.667928	0.974024	1.28031	3.00241	2.61079	4.65509	9.41942	19.0683	303666	0	0	5655.92		1	1	1
1006.81	346.431	0.591683	1.01489	1.28516	3.00295	2.53962	3.90556	10.3488	19.2823	303695	0	0	0		1	1	1
1622.57	360.049	0.675222	1.011	0.948244	3.2102	2.55636	4.73393	10.2566	8.87654	304463	0	0	0		1	1	1
2090.02	684.493	1.14374	1.11717	1.20473	3.32015	2.83537	13.9233	13.0968	16.0225	304490	0	0	7695.59		1	1	1
740.052	1225.65	1.25502	1.56717	1.5031	2.86926	3.08837	17.9895	36.912	31.8495	304550	14.9049	1.17333	4232.08		1	1	1
1944.95	495.142	0.571667	0.911598	0.811444	3.28891	2.69473	3.72964	8.15827	6.47805	305332	0	0	0		1	1	1
113.859	806.689	0.797979	2.2444	2.5774	2.05637	2.90671	6.28029	175.55	377.919	305498	27.7151	1.44272	9998		0	0	0
136.538	854.791	0	2.30094	2.78891	2.13525	2.93186	0.568753	199.958	615.047	305507	22.8921	1.35969	9998		0	0	0
108.595	311.196	0	2.22465	2.60094	2.03581	2.49303	0.940877	167.747	398.97	305515	29.0585	1.46327	9998		0	0	0
194.567	287.75	0.889418	2.10189	2.41619	2.28907	2.45902	7.75207	126.441	260.729	306302	4.27439	0.630874	6983.69		1	0	1
1799.18	2159.41	1.41866	2.62778	2.62363	3.25507	3.33433	26.2217	424.407	420.373	306624	20.901	1.32017	5708.47		1	0	1
2072.2	808.767	0.525033	1.37941	0.564846	3.31643	2.90782	3.34991	23.9558	3.67152	306652	0	0	8109.91		1	1	1
1460.66	498.073	0.353912	1.69352	1.83523	3.16455	2.69729	2.25898	49.3762	68.428	307453	0	0	8401.46		1	0	1
1736.45	468.35	0.521376	1.18942	0.882671	3.23966	2.67057	3.32182	15.4675	7.63257	307608	1.28235	0.108006	0		1	1	1
2128.1	553.043	0.665518	1.22643	1.24123	3.32799	2.74276	4.62933	16.8435	17.4271	307661	0	0	6640.15		1	1	1
1695.05	545.454	1.21127	1.31749	0.84611	3.22918	2.73676	16.2654	20.7725	7.01633	307725	2.9974	0.476745	9123.39		1	1	1
1026.88	373.939	1.16404	1.28173	0.525818	3.01152	2.5728	14.5895	19.1305	3.35597	307837	0	0	4476.64		1	1	1
1249.83	547.898	0.899542	1.01651	1.22316	3.09685	2.7387	7.9349	10.3874	16.7171	307863	0	0	6301.79		1	1	1
520.137	686.281	1.00864	2.44285	2.77322	2.71612	2.8365	10.2009	277.235	593.219	307938	11.3731	1.05588	6238.91		1	0	1
127.899	66.0055	0.956313	1.31954	1.33786	2.10687	1.81958	9.04302	20.8709	21.7701	308010	5.53608	0.743202	3242.77		0	0	0
1445	402.734	0.739569	1.18138	1.1453	3.15987	2.60502	5.48996	15.1837	13.9734	309158	0	0	0		1	1	1
1808.72	710.06	0.643775	1.53944	0.902416	3.25737	2.85129	4.40326	34.6294	7.9876	309182	0	0	8957.87		1	1	1
170.641	212.469	0.896492	1.58124	1.58178	2.23208	2.3273	7.87937	38.1277	38.1748	309648	2.24239	0.350712	4088.68		1	1	1
1987.89	2811.34	1.49652	3.06695	3.36044	3.29839	3.44891	31.3703	1166.68	2293.17	309699	112.028	2.04933	9998		1	0	1
103.134	45.3262	1.05097	0.603376	0.608204	2.0134	1.65635	11.2452	4.01214	4.05699	310360	6.98503	0.844168	5480.1		0	0	0
1541.19	328.576	0	1.76763	2.24245	3.18786	2.51664	0	58.5633	174.764	310464	0	0	0		1	0	1
1178.81	460.933	0.367793	1.1441	0.987745	3.07144	2.66364	2.33235	13.9347	9.72177	310500	0	0	6869.33		1	1	1
323.593	578.839	0.726985	2.41797	2.42864	2.51	2.76256	5.33316	261.8	268.313	310528	3.5331	0.548156	7540.11		1	0	1
1171.42	395.645	1.06321	1.34995	1.08625	3.06871	2.59731	11.5666	22.3847	12.197	310555	0	0	6934.9		1	1	1
1565.97	410.864	0.35547	1.35299	1.14711	3.19478	2.6137	2.26709	22.5418	14.0317	311201	0	0	6254.2		1	1	1
612.984	464.215	0	2.32947	2.60098	2.78745	2.66672	0	213.535	399.004	311224	0	0	8767.83		1	0	1
2732.2	780.211	0.738411	1.269	1.05457	3.43651	2.89221	5.47534	18.5782	11.3389	311254	0	0	0		1	1	1
1222.32	415.887	0.747009	1.51048	1.06523	3.08719	2.61898	5.58481	32.3949	11.6207	311374	0	0	6524.8		1	1	1
1314.71	262.771	1.10853	1.37107	0.770559	3.11883	2.41958	12.8389	23.5003	5.89602	311638	6.41369	0.807108	0		1	1	1
1591.29	994.566	0.653692	2.40951	2.65245	3.20175	2.99763	4.50497	256.75	449.212	311685	0	0	4236.61		1	0	1
1382.86	307.954	0	1.22505	0.462988	3.14078	2.48849	0	16.7901	2.90394	312668	0	0	8339.7		1	0	1
1295.05	545.134	0.367261	1.63486	1.25306	3.11229	2.7365	2.32949	43.1377	17.9085	312696	0	0	0		1	1	1
1336.34	397.298	1.05209	1.16243	1.18686	3.12592	2.59912	11.2744	14.5356	15.3767	312756	0	0	0		1	1	1
1501.31	420.63	0	1.14265	0	3.17647	2.6239	0.905308	13.8883	0	313632	0	0	5501.34		1	0	1
921.324	407.563	0.845769	1.41962	1.20932	2.96441	2.61019	7.01083	26.2799	16.1928	313819	0	0	0		1	1	1
1116.17	333.547	0.911673	1.1711	1.19565	3.04773	2.52316	8.15968	14.8285	15.6911	313864	0	0	4613.26		1	1	1
1547.51	359.425	0.752428	1.21334	0.845899	3.18963	2.55561	5.65494	16.3431	7.01292	313912	0	0	4795.69		1	1	1
1029.93	407.455	0.820059	1.23319	1.14559	3.01281	2.61008	6.60783	17.1075	13.9828	313945	0	0	9574.18		1	1	1
1308.3	542.549	1.00009	1.25408	1.01478	3.11671	2.73444	10.002	17.9508	10.3461	314943	0	0	0		1	1	1
214.55	578.01	0.825895	2.19323	2.54661	2.33153	2.76194	6.69723	156.037	352.056	315012	5.00156	0.699106	7196.31		1	0	1
1079.07	614.138	1.0626	1.14905	1.26539	3.03305	2.78827	11.5506	14.0944	18.4244	315034	0	0	6265.25		1	1	1
1326.15	915.392	0.996824	1.51745	1.3026	3.12259	2.96161	9.92714	32.9191	20.0723	315082	0	0	9998		1	1	1
981.497	612.217	0.46538	2.19865	2.65566	2.99189	2.78691	2.91998	157.996	452.548	316516	0	0	3439.5		1	0	1
1840.13	647.016	0	1.42716	1.51289	3.26485	2.81092	0	26.7401	32.5754	316580	0	0	5657.98		1	0	1
1453.71	633.954	1.15096	1.20685	1.42144	3.16248	2.80206	14.1567	16.1009	26.3899	316605	0	0	9998		1	1	1
1520.79	601.108	0.401266	1.37739	0.907506	3.18207	2.77895	2.51922	23.8445	8.08177	317215	0	0	0		1	1	1
533.498	479.429	0	2.265	2.55969	2.72713	2.68072	0	184.077	362.823	319785	0	0	4614.17		1	0	1
739.725	1350.53	2.38254	2.73248	2.99605	2.86907	3.1305	241.291	540.106	990.943	319896	274.855	2.4391	5120.29		1	0	1
1597.33	549.318	0.721432	1.54981	1.73405	3.20339	2.73982	5.26541	35.4656	54.2058	320258	0	0	7757.1		1	0	1
1571.54	489.39	0	1.27697	1.20412	3.19632	2.68966	0.14644	18.9222	16	320286	0	0	4703.56		1	0	1
1851.38	464.827	0.994329	0.547531	0	3.26749	2.66729	9.87027	3.52802	0	320355	0	0	0		1	0	1
1440.2	444.401	0.0490155	0.782302	0.893556	3.15842	2.64778	1.11948	6.05762	7.82629	320812	0	0	0		1	1	1
1189.08	310.162	0.793438	0.913361	1.29602	3.07521	2.49159	6.21495	8.19145	19.7706	321144	0	0	0		1	1	1
112.826	13.9323	0.29094	0	0.945586	2.05241	1.14402	1.95407	0	8.82238	321215	0.769265	0	4051.86		0	0	0
1925.55	525.081	0.964024	1.38988	1.21618	3.28455	2.72023	9.205	24.5403	16.4505	321478	0	0	4595.8		1	1	1
1269.3	403.516	0.938128	1.04428	0.757584	3.10356	2.60586	8.67217	11.0732	5.72248	321503	0	0	4381.46		1	1	1
2935.39	1263.13	0.689096	1.316	1.15326	3.46767	3.10145	4.88761	20.7015	14.2319	321525	0	0	0		1	1	1
1087.45	344.739	0	1.28135	1.35639	3.03641	2.53749	0	19.1141	22.7192	322536	0	0	3053.65		1	0	1
1347.72	845.37	1.11783	1.34879	0.991458	3.1296	2.92705	13.1169	22.3248	9.80523	322593	0	0	0		1	1	1
1383.07	725.346	0.244775	1.27245	1.02559	3.14085	2.86055	1.75701	18.726	10.607	322674	0.640828	0	0		1	1	1
993.209	124.659	0.819523	1.28777	0.89412	2.99704	2.09572	6.59969	19.3987	7.83646	324081	0	0	4543		1	1	1
3174.95	904.669	0	0.562644	0.0442866	3.50174	2.95649	0	3.65295	1.10735	324111	0	0	5614.97		1	0	1
133.837	49.8504	0.432486	1.55815	1.42788	2.12658	1.69767	2.70698	36.1538	26.7841	324186	1.19464	0.0772357	7148		0	0	0
1177.53	310.053	0.581841	0.932524	1.03202	3.07097	2.49144	3.81804	8.56098	10.7652	324222	0	0	5702.95		1	1	1
1665.53	328.303	0.851666	1.13728	1.26846	3.22155	2.51628	7.10667	13.7175	18.555	324317	0	0	4502.39		1	1	1
794.635	724.961	0.292111	2.46779	2.77586	2.90017	2.86031	1.95934	293.62	596.848	324371	22.4217	1.35067	9998		1	0	1
1738.36	2366.68	1.35241	2.67269	2.78555	3.24014	3.37414	22.5118	470.645	610.314	324414	59.0235	1.77102	9998		1	0	1
1168.48	328.095	0.128348	1.31149	0.917188	3.06762	2.516	1.34384	20.4876	8.26395	324626	0	0	4518.05		1	1	1
1686.42	3470.55	0	2.80701	2.99347	3.22697	3.5404	0	641.229	985.069	324760	0	0	5879.51		1	0	1
1423.66	364.66	0	1.23264	0.885188	3.15341	2.56189	0.152985	17.0858	7.67693	324832	0	0	4190.45		1	0	1
2353	1506.12	0	2.52379	2.78716	3.37162	3.17786	0	334.036	612.575	325466	0	0	0		1	0	1
2803.6	1331.9	0.80332	1.31232	1.25929	3.44772	3.12447	6.35799	20.5267	18.1674	325861	0	0	0		1	1	1
2083.08	926.482	0	1.25658	1.02003	3.31871	2.96684	0	18.0541	10.4719	326732	0	0	6748.6		1	0	1
1047.54	369.039	0.549084	0.968304	1.2503	3.02017	2.56707	3.54066	9.29616	17.7951	326763	0	0	5290.1		1	1	1
1486.46	587.024	0	1.13043	1.07587	3.17215	2.76866	0.453481	13.5031	11.9088	326796	0	0	9998		1	0	1
1503.08	444.576	0	1.37397	1.12777	3.17698	2.64795	0	23.6574	13.4205	328798	0	0	5539.97		1	0	1
1008.86	540.841	0	0.966269	1.00943	3.00383	2.73307	0	9.25272	10.2194	328842	0	0	6703.3		1	0	1
2314.54	603.067	0	1.36609	1.00594	3.36446	2.78037	0	23.2321	10.1377	328869	0	0	4443.24		1	0	1
1265.08	534.54	0	1.8309	1.94768	3.10212	2.72798	0	67.748	88.6512	328923	0	0	4153.47		1	0	1
1117.9	225.614	0.483434	1.34173	1.2326	3.0484	2.35337	3.04392	21.9651	17.0843	329397	0	0	3534.34		1	1	1
1492.37	397.409	0.843777	1.2027	0.978919	3.17388	2.59924	6.97874	15.9476	9.52618	329511	0	0	5228.06		1	1	1
1436.74	505.699	0	1.30879	1.07239	3.15738	2.70389	0	20.3605	11.8137	329527	0	0	6163.25		1	0	1
331.198	736.54	0	2.38221	2.76789	2.52009	2.8672	0	241.108	585.983	329557	0	0	9965.21		1	0	1
1322.87	430.902	0.766691	1.22347	0.792505	3.12152	2.63438	5.84374	16.7289	6.20162	329582	0	0	0		1	1	1
2294.41	920.743	0.894124	1.2193	1.03441	3.36067	2.96414	7.83654	16.569	10.8245	329615	0	0	0		1	1	1
831.582	1819.83	1.19372	2.69867	2.91421	2.91991	3.26003	15.6213	499.654	820.753	329848	55.8858	1.7473	9998		1	0	1
1446.11	462.808	0.522143	1.50733	0.481846	3.1602	2.6654	3.32769	32.1614	3.03282	331037	0	0	0		1	1	1
1924.16	1112.89	0.973002	1.17111	1.32067	3.28424	3.04645	9.39727	14.829	20.9251	331089	0	0	9998		1	1	1
1628.14	613.63	0	1.42999	1.36197	3.21169	2.78791	0.525981	26.915	23.0131	331514	0	0	7919.56		1	0	1
1069.2	371.794	0.201748	1.5845	1.64322	3.02906	2.5703	1.59128	38.4145	43.9763	331538	0	0	4354.55		1	1	1
1164.95	305.461	0.38995	1.2643	1.26783	3.06631	2.48496	2.45443	18.3779	18.5282	331563	0	0	6542.9		1	1	1
1845.33	1385.96	0.945869	1.30455	0.918179	3.26607	3.14175	8.82813	20.163	8.28283	331593	0	0	0		1	1	1
1290.94	337.32	1.19153	1.40169	0.671811	3.1109	2.52804	15.5427	25.2167	4.6969	331798	13.6087	1.13382	5935.37		1	1	1
241.239	22.7259	0.754807	1.07463	0.878368	2.38245	1.35652	5.686	11.8749	7.55733	332308	0	0	3704.16		0	0	0
1020.94	724.533	0.78694	1.89019	2.00249	3.009	2.86006	6.12265	77.6583	100.574	332567	0	0	8207.89		1	0	1
1613.48	619.627	2.48824	2.3972	0	3.20776	2.79213	307.783	249.572	0	332596	59.0193	1.77099	7086.45		1	0	1
1682.42	779.359	1.36044	1.3662	0.973052	3.22593	2.89174	22.9318	23.238	9.39835	332618	0	0	0		1	1	1
1300.12	416.73	2.30012	2.22628	0.456454	3.11398	2.61985	199.581	168.375	2.86058	332659	12.7906	1.10689	3472.22		1	1	1
2702.24	1634.61	0	2.7062	2.93056	3.43172	3.21342	0	508.39	852.236	332675	0	0	0		1	0	1
115.044	113.752	0.757561	1.20342	0.936166	2.06087	2.05596	5.72217	15.9744	8.63307	332831	4.98846	0.697966	1012.9		0	0	0
167.391	11.9136	0.82725	1.10084	0	2.22373	1.07604	6.71816	12.6137	0	333112	0	0	5722.16		0	0	0
2010.38	377.29	0.660772	1.36869	0.957766	3.30328	2.57668	4.57902	23.3718	9.07332	333524	0	0	7040.84		1	1	1
1658.38	340.677	0	0.803562	0.974428	3.21968	2.53234	0.725745	6.36154	9.42818	333559	0	0	5844.39		1	0	1
1809.46	506.776	1.37713	1.57466	0.8677	3.25755	2.70482	23.8301	37.5539	7.37395	333584	0	0	9998		1	1	1
1312.02	304.959	0	0.622534	0.873357	3.11794	2.48424	0	4.19309	7.47062	334476	0	0	5060.11		1	0	1
1429.07	509.434	0	1.37231	0.918588	3.15505	2.70709	0	23.5675	8.29063	334555	0	0	7006.02		1	0	1
979.521	895.906	0.424414	2.26725	2.45697	2.99101	2.95226	2.65714	185.032	286.396	334592	0	0	5332.78		1	0	1
1938.21	448.239	0	1.39616	0.705136	3.2874	2.65151	0	24.8976	5.07149	335795	0	0	7443.34		1	0	1
1453.39	574.415	0	1.37633	1.29225	3.16238	2.75923	0	23.7867	19.5997	336373	0	0	5576.14		1	0	1
739.936	445.68	0.779047	1.38031	0.963901	2.86919	2.64902	6.01239	24.0053	9.20239	336406	0	0	8462.8		1	1	1
1765.49	880.606	0.940808	1.00075	1.1328	3.24687	2.94478	8.72585	10.0173	13.5769	336451	0	0	0		1	1	1
235.794	417.661	1.11063	2.20279	2.57803	2.37253	2.62082	12.9012	159.509	378.466	336504	45.8727	1.66155	9998		1	0	1
1888.81	832.932	0.583697	1.48451	1.2247	3.27619	2.92061	3.8344	30.5151	16.7765	336933	0	0	9036.12		1	1	1
1479.82	1225.98	0	2.46082	2.71537	3.17021	3.08848	0	288.951	519.238	336959	4.65393	0.66782	3358.27		1	0	1
1872.57	487.387	0	0.876805	1.04318	3.27244	2.68787	0	7.53018	11.0453	337781	0	0	4707.3		1	0	1
1538.03	379.594	0.328719	1.42943	0.653801	3.18696	2.57932	2.13167	26.8801	4.5061	337835	0	0	6888.59		1	1	1
1449.63	344.615	0.382843	1.28702	1.15013	3.16126	2.53733	2.41459	19.3652	14.1297	338514	0	0	0		1	1	1
1897.89	302.519	0.706691	1.43523	1.0957	3.27827	2.48075	5.08969	27.2413	12.4653	338559	0	0	3704.79		1	1	1
1270.39	423.669	0	2.43568	2.86431	3.10394	2.62703	0	272.699	731.663	338591	0	0	0		1	0	1
610.254	1046.48	0.835429	2.53305	2.72472	2.78551	3.01973	6.84587	341.232	530.546	339685	5.59749	0.747993	5301.14		1	0	1
1178.87	298.429	0.86035	1.23856	0.998959	3.07146	2.47484	7.2502	17.3206	9.97607	339828	0	0	0		1	1	1
1556.26	328.923	0.539789	1.4892	1.0633	3.19208	2.51709	3.46569	30.8463	11.5691	341565	0	0	0		1	1	1
1304.93	390.638	0.837956	1.25445	0.0570078	3.11559	2.59177	6.88583	17.966	1.14027	341672	0	0	4087.68		1	1	1
1784.24	475.271	0.594456	1.47449	0	3.25145	2.67694	3.93058	29.8189	0	341767	1.56508	0.194537	0		1	0	1
2433.16	829.375	1.10338	1.23149	0.817598	3.38617	2.91875	12.6876	17.0409	6.57049	341835	0	0	0		1	1	1
1042.19	427.634	1.09797	1.51455	1.27375	3.01795	2.63107	12.5307	32.7004	18.7825	341882	0	0	9998		1	1	1
2405.55	781.664	0.911192	1.15752	1.21728	3.38121	2.89302	8.15064	14.3722	16.4924	342002	0	0	9998		1	1	1
1488.35	491.321	1.16923	1.43905	1.37877	3.1727	2.69137	14.7648	27.482	23.9204	342691	0	0	6023.65		1	1	1
1588.44	504.153	0.874151	1.3271	1.22957	3.20097	2.70256	7.4843	21.2373	16.9656	342742	0	0	5708.08		1	1	1
1997.95	602.843	1.11796	1.327	1.17237	3.30058	2.7802	13.1207	21.2322	14.8721	342811	0	0	9998		1	1	1
248.871	496.305	1.19412	2.16716	2.44321	2.39597	2.69575	15.6359	146.946	277.464	342843	15.374	1.18679	5198.97		1	0	1
1538.06	408.319	0	0.572968	1.09123	3.18697	2.611	0.21803	3.74083	12.3375	343352	0	0	0		1	0	1
1335.04	509.217	0.53793	1.44945	1.35803	3.12549	2.7069	3.45088	28.1485	22.8047	343373	0	0	9998		1	1	1
1176.81	424.137	0.655704	1.49987	1.19343	3.07071	2.62751	4.52589	31.6131	15.6111	343920	0	0	0		1	1	1
119.782	206.19	0	1.21755	1.00681	2.07839	2.31427	0	16.5026	10.1581	344227	0	0	5256.02		0	0	0
931.46	426.619	0	1.84172	2.00813	2.96916	2.63004	0	69.4577	101.889	344394	0	0	0		1	0	1
1260.85	515.964	0.85005	1.30868	0.937625	3.10066	2.71262	7.08027	20.3553	8.66213	344441	0	0	9998		1	1	1
2061	822.666	0.774269	1.29919	0.860304	3.31408	2.91522	5.9466	19.9154	7.24943	344802	0	0	0		1	1	1
1745.36	1014.81	0.723156	1.1096	0	3.24188	3.00639	5.28635	12.8707	0.823598	345244	0	0	0		1	0	1
163.012	253.791	0	2.4916	2.97511	2.21222	2.40448	0	310.173	944.299	345571	10.9801	1.04061	361.956		1	0	1
1066.35	230.25	0.398138	1.08195	0.871015	3.0279	2.3622	2.50114	12.0769	7.43045	346405	0	0	4073.29		1	1	1
1246.24	643.328	0	1.28227	1.19071	3.0956	2.80843	0	19.1545	15.5133	346430	0	0	7768.74		1	0	1
1406.2	443.797	0.904758	1.50056	1.03397	3.14805	2.64718	8.03079	31.6636	10.8136	347563	0	0	5130.74		1	1	1
1736.76	529.304	0	2.03227	2.68633	3.23974	2.72371	0	107.714	485.656	347701	0	0	0		1	0	1
2013.78	470.468	0.981728	1.36625	1.09369	3.30401	2.67253	9.58801	23.2407	12.4076	347740	0	0	9998		1	1	1
1540.64	554.907	0.73194	1.29385	1.26893	3.1877	2.74422	5.39436	19.6721	18.5752	347974	0	0	5363.68		1	1	1
231.107	129.656	1.15152	1.57472	1.23754	2.36381	2.11279	14.1749	37.5591	17.2798	348126	1.9558	0.291324	3186.98		1	1	1
1929.15	513.677	0.40586	1.21923	0	3.28537	2.71069	2.54601	16.5664	0.823988	348748	0	0	0		1	0	1
1733.48	442.142	2.11453	2.00003	0.997925	3.23892	2.64556	130.177	100.007	9.95234	348792	0	0	6291.25		1	1	1
1510.71	351.71	0.978814	1.26075	1.25593	3.17918	2.54619	9.52388	18.2287	18.0273	348841	0	0	0		1	1	1
1745.4	559.583	0.997125	1.48061	1.13314	3.24189	2.74786	9.93403	30.242	13.5875	348866	0	0	0		1	1	1
1361.12	391.05	1.00898	1.26551	1.23938	3.1339	2.59223	10.2089	18.4294	17.3532	348918	1.20428	0.0807273	4723.99		1	1	1
1400.64	555.102	0.21593	1.55075	1.16247	3.14633	2.74437	1.64411	35.5423	14.5367	349100	0	0	8020.49		1	1	1
1850.77	996.434	0.916118	1.62083	1.64677	3.26735	2.99845	8.24361	41.7665	44.3377	349131	0	0	5594.11		1	1	1
1083.09	386.493	0	2.5339	3.01048	3.03467	2.58714	0	341.9	1024.43	349158	15.0801	1.17841	3505.5		1	0	1
260.263	366.939	0	1.57085	1.47584	2.41541	2.56459	0	37.2261	29.9115	350534	0	0	5505.83		1	0	1
1162.53	265.626	0.142142	1.19328	0.599095	3.0654	2.42427	1.38721	15.6056	3.97279	350720	0	0	4029.36		1	1	1
299.37	543.452	0	2.31621	2.64619	2.47621	2.73516	0	207.114	442.781	350746	0	0	6491.79		1	0	1
365.993	174.788	0	0.988964	1.15517	2.56347	2.24251	0.821954	9.7491	14.2947	351171	0	0	9998		1	0	1
1634.94	404.712	0.595764	1.31692	0.616162	3.2135	2.60715	3.94243	20.7454	4.13202	351252	0	0	0		1	1	1
459.756	536.352	0	2.37111	2.57649	2.66253	2.72945	0	235.022	377.129	351281	0	0	7045.71		1	0	1
2071.5	713.73	0.739127	1.26287	1.21362	3.31628	2.85353	5.48438	18.3175	16.3538	351300	0	0	0		1	1	1
681.993	354.111	0.616755	1.43479	1.17005	2.83378	2.54914	4.13766	27.2138	14.7926	351324	0	0	4703.1		1	1	1
2294.57	651.381	1.03123	1.40115	1.12808	3.3607	2.81383	10.7455	25.1854	13.4303	351341	0	0	9998		1	1	1
1535.09	435.1	0.920835	1.31475	0.771342	3.18613	2.63859	8.33364	20.6418	5.90666	352773	6.16739	0.790101	361.956		1	1	1
1664.43	451.299	0.219881	1.02273	0.915488	3.22127	2.65446	1.65913	10.5373	8.23168	353598	0	0	4305.4		1	1	1
2500.59	647.076	1.05769	1.30194	1.29503	3.39804	2.81096	11.4205	20.0418	19.7257	353915	0	0	0		1	1	1
952.831	180.851	1.01455	1.32429	0.8953	2.97902	2.25732	10.3408	21.1005	7.85779	354049	5.24526	0.719767	4872.93		1	1	1
1524.93	602.162	0.594405	1.23128	0.66828	3.18325	2.77971	3.93011	17.0324	4.65886	354698	0	0	5982.8		1	1	1
2496.95	766.846	0.727669	1.48248	1.27384	3.39741	2.88471	5.34157	30.3724	18.7861	354973	0	0	7807.99		1	1	1
512.328	570.342	0.0998734	2.62761	2.9709	2.70955	2.75614	1.25856	424.235	935.187	355004	8.64398	0.936714	9998		1	0	1
216.36	341.29	1.12287	2.11914	2.42047	2.33518	2.53312	13.27	131.565	263.314	355059	14.0437	1.14748	6784.08		1	0	1
865.46	332.267	0.73605	1.34995	1.265	2.93725	2.52149	5.44565	22.3849	18.4077	355073	0	0	5232.59		1	1	1
546.635	211.031	0.700542	1.03536	1.20835	2.7377	2.32435	5.01813	10.8483	16.1568	355387	0	0	5174.66		1	1	1
1834.09	647.439	1.1769	1.10403	0.787072	3.26342	2.8112	15.0281	12.7065	6.12453	355470	0	0	7137.73		1	1	1
2262.87	1186.07	0.955479	2.15908	2.40659	3.35466	3.07411	9.02565	144.237	255.027	355522	7.41898	0.870344	0		1	0	1
484.175	381.251	1.1169	1.55096	1.31397	2.685	2.58121	13.0888	35.5601	20.6048	355818	7.84592	0.894644	3723.16		1	1	1
1605.22	431.531	0.415647	1.47283	0.975407	3.20553	2.63501	2.60404	29.7047	9.44947	357180	0	0	0		1	1	1
345.405	215.099	0	2.52152	3.07747	2.53833	2.33264	0	332.293	1195.27	357741	0	0	4650.7		1	0	1
542.891	248.731	1.13734	2.14835	2.54159	2.73471	2.39573	13.7195	140.719	348.009	358657	21.4283	1.33099	3909.09		1	0	1
1645.31	333.384	0.503631	1.48015	0.830381	3.21625	2.52295	3.18882	30.2099	6.76676	358797	0	0	7423.33		1	1	1
2009.95	566.99	0.509499	1.39807	0.945948	3.30318	2.75358	3.2322	25.0076	8.82974	358936	0	0	0		1	1	1
197.126	64.1435	1.28086	1.83351	2.04238	2.29474	1.80715	19.0926	68.157	110.251	359745	18.9844	1.2784	4188.49		0	0	0
1862.91	515.672	0.917602	0.828879	0.92977	3.27019	2.71237	8.27184	6.74341	8.50688	359807	0	0	0		1	1	1
917.784	731.709	0.206606	2.43541	2.72045	2.96274	2.86434	1.60919	272.528	525.354	359837	0	0	8288.96		1	0	1
408.081	381.485	0.0650115	1.63841	1.28455	2.61075	2.58148	1.16148	43.492	19.2552	361673	0	0	3815.24		1	1	1
1267.26	498.582	0	1.21605	0.982068	3.10286	2.69774	0	16.4458	9.5955	361689	0	0	9998		1	0	1
2146	545.247	2.03577	1.89338	1.0148	3.33163	2.73659	108.585	78.2309	10.3467	361733	68.3407	1.83468	3715.15		1	1	1
1237.34	855.486	0.74946	1.45526	0.851805	3.09249	2.93221	5.61643	28.527	7.10894	361763	0	0	9998		1	1	1
2498.91	1388.23	0	2.61215	2.85604	3.39775	3.14246	0	409.401	717.862	362793	0	0	0		1	0	1
986.489	436.91	0.777631	2.39772	2.7775	2.99409	2.64039	5.99282	249.873	599.103	362818	0	0	0		1	0	1
2384.76	765.052	1.21201	1.55123	1.34384	3.37744	2.88369	16.2935	35.5824	22.0721	362855	0	0	4203.51		1	1	1
2823.28	1894.1	1.37568	1.32283	1.36395	3.45075	3.2774	23.7508	21.0296	23.118	362904	0	0	0		1	1	1
191.692	146.107	1.31734	1.36197	1.08043	2.2826	2.16467	20.7655	23.013	12.0345	363587	21.2947	1.32827	4777.56		1	1	1
1213.4	440.037	0.864341	1.30229	1.31321	3.084	2.64349	7.31714	20.0581	20.569	364393	3.83724	0.584019	0		1	1	1
1525.32	579.601	1.21771	1.16321	1.22315	3.18336	2.76313	16.5088	14.5617	16.7166	364434	0	0	9998		1	1	1
1223.34	310.188	0.933082	1.50606	0.76553	3.08755	2.49162	8.57201	32.067	5.82814	365923	0	0	4853.08		1	1	1
1212.15	360.958	0	0.964497	0.257227	3.08356	2.55746	0	9.21503	1.80812	366116	0	0	6375.8		1	0	1
1419.55	426.307	0.685994	0.90372	0.74306	3.15215	2.62972	4.85282	8.01162	5.53427	366637	2.27992	0.35792	0		1	1	1
121.226	163.761	1.30402	1.4374	0.862582	2.0836	2.21421	20.138	27.3781	7.28756	367619	15.0558	1.1777	5505.09		0	0	0
1192.66	392.017	0	1.5262	1.23238	3.07652	2.59331	0.713169	33.5891	17.0756	367648	0	0	8458.66		1	0	1
530.779	784.674	0	2.67768	2.95568	2.72491	2.89469	0	476.083	902.991	368065	0	0	9998		1	0	1
1779.6	549.291	0.763094	1.20345	0	3.25032	2.7398	5.79555	15.9752	0.788726	368525	0	0	6645.54		1	0	1
1360.07	298.129	0	0.996457	0	3.13356	2.4744	0	9.91875	0	369216	0	0	3940.72		1	0	1
1182.55	381.315	0.724951	1.42982	1.15971	3.07282	2.58128	5.30824	26.9042	14.4448	369439	0	0	0		1	1	1
1579.91	747.776	1.35467	2.74432	2.78708	3.19863	2.87377	22.6293	555.035	612.458	369456	44.1596	1.64503	7583.77		1	0	1
1601.15	382.775	0	0.99856	0.726558	3.20443	2.58294	0	9.9669	5.32792	369481	0	0	3958.85		1	0	1
1999.84	924.94	0.829441	1.19489	1.03395	3.301	2.96611	6.75214	15.6636	10.8131	369502	0	0	0		1	1	1
2283.72	737.005	0.937828	1.02362	1.15603	3.35864	2.86747	8.66619	10.559	14.3227	369574	0	0	9998		1	1	1
3733.58	1586.99	1.85783	1.87676	0.848738	3.57213	3.20057	72.0828	75.2945	7.05892	369833	0	0	9998		1	1	1
231.119	326.422	1.05026	1.55285	1.53127	2.36384	2.51378	11.2269	35.7153	33.9836	370104	7.49839	0.874968	4324.91		1	1	1
170.619	324.865	1.08385	1.37622	1.41483	2.23203	2.5117	12.1297	23.7806	25.9912	370119	8.75855	0.942432	6530.7		1	1	1
2112.32	694.235	0	1.13866	0.597634	3.32476	2.84151	0	13.7613	3.95944	371002	0	0	5841.35		1	0	1
1036.76	180.668	0	1.22966	0.717366	3.01568	2.25688	0	16.9691	5.21634	372126	0	0	5021.59		1	0	1
4137.25	2416.92	1.37402	2.37027	2.72766	3.61671	3.38326	23.6601	234.57	534.151	372175	0	0	0		1	0	1
137.401	357.595	1.32571	1.33242	1.08085	2.13799	2.55339	21.1692	21.4989	12.0462	372736	19.0006	1.27877	2880.77		0	0	0
1221.25	445.717	1.22977	1.13796	1.40076	3.08681	2.64906	16.9734	13.7392	25.1628	373076	3.49352	0.543263	8905.09		1	1	1
1481.94	442.163	1.12591	1.24138	1.2709	3.17083	2.64558	13.3633	17.4333	18.6594	373684	0	0	9998		1	1	1
1761.29	465.037	1.0288	1.26882	0.582358	3.24583	2.66749	10.6857	18.5704	3.82259	373745	0	0	6146.43		1	1	1
1018.59	775.791	0	1.99427	2.27163	3.008	2.88974	0.116504	98.689	186.909	373773	0	0	3586.72		1	0	1
1799.92	508.757	0.553059	1.2551	1.05657	3.25525	2.70651	3.57322	17.9927	11.3913	373822	0	0	9998		1	1	1
294.066	314.395	0	2.23714	2.48721	2.46845	2.49748	0.200222	172.64	307.048	374463	0	0	6907.61		1	0	1
1351.19	568.457	0.48369	1.40934	0.993612	3.13072	2.7547	3.04572	25.6649	9.85399	374504	0	0	0		1	1	1
188.45	387.755	0.337535	2.05138	2.37555	2.2752	2.58856	2.17538	112.559	237.44	374529	0	0	7447.32		1	0	1
426.01	304.481	1.08297	1.97973	1.73129	2.62942	2.48356	12.1052	95.4404	53.8626	374732	5.01369	0.700157	4842.29		1	0	1
187.131	357.409	0	2.05681	2.43548	2.27215	2.55317	0	113.976	272.569	375056	0	0	6700.49		1	0	1
1148.28	606.701	0	1.39717	1.47142	3.06005	2.78297	0	24.9559	29.609	375363	0	0	9998		1	0	1
613.085	998.157	2.21536	2.56952	2.81691	2.78752	2.9992	164.193	371.122	656.009	375419	45.2955	1.65605	6457.28		1	0	1
307.411	18.7121	1.55644	1.67412	0.804373	2.48772	1.27212	36.0115	47.2195	6.37343	375479	37.7969	1.57746	3344.62		0	0	0
957.028	338.965	0	1.20862	0.880246	2.98092	2.53015	0	16.1666	7.59008	376108	0	0	6986.44		1	0	1
1481.73	480.054	0.0603319	1.62807	0.500447	3.17077	2.68129	1.14903	42.4689	3.16554	376273	0	0	0		1	1	1
2111.67	1035.88	0.483451	1.71333	1.3486	3.32463	3.01531	3.04405	51.6804	22.3151	376295	0	0	5748.04		1	1	1
1415.88	773.578	0	2.18375	2.41474	3.15103	2.8885	0	152.668	259.862	376315	0	0	3238.26		1	0	1
2426.94	911.13	0	1.50333	0.978306	3.38506	2.95958	0	31.8662	9.51275	376339	0	0	9998		1	0	1
2285.13	828.892	1.09269	2.08733	2.28492	3.35891	2.9185	12.3792	122.273	192.715	376468	0	0	6360.62		1	0	1
1537.22	476.307	0	1.11162	1.22338	3.18674	2.67789	0	12.9307	16.7255	378176	0	0	6519.06		1	0	1
1547.88	435.385	0.722401	1.36213	0.870298	3.18974	2.63887	5.27716	23.0215	7.41819	378202	0	0	9140.71		1	1	1
371.822	712.625	1.37485	2.29489	2.50727	2.57033	2.85286	23.7055	197.191	321.564	378224	43.3166	1.63665	9998		1	0	1
1880.68	432.764	0.171593	1.3835	0.979009	3.27431	2.63625	1.48454	24.1827	9.52817	378246	0	0	4301.43		1	1	1
511.42	902.634	0.921263	2.31267	2.50028	2.70878	2.95551	8.34187	205.431	316.433	378267	13.628	1.13443	6287.99		1	0	1
1682.66	341.298	0.900325	1.29133	1.01397	3.226	2.53313	7.94923	19.5581	10.3268	378282	0	0	4583.3		1	1	1
1552.2	595.006	0.864348	1.50954	1.04821	3.19095	2.77452	7.31725	32.3252	11.174	378304	0	0	0		1	1	1
1784.24	503.545	0.7421	1.44557	1.24707	3.25145	2.70204	5.52205	27.8978	17.6631	378345	0	0	5901.36		1	1	1
1153.31	464.928	1.15902	0.567144	0.937406	3.06195	2.66739	14.4218	3.691	8.65777	378366	0	0	9998		1	1	1
1642.3	538.618	0.709731	1.03894	1.01764	3.21545	2.73128	5.12544	10.9379	10.4145	378875	0	0	7296.84		1	1	1
2283.41	604.676	1.1329	1.47123	0.507176	3.35858	2.78152	13.5801	29.596	3.21496	378927	0	0	9998		1	1	1
631.103	957.6	1.1253	2.50177	2.7581	2.8001	2.98118	13.3445	317.516	572.927	378990	67.3557	1.82837	9998		1	0	1
578.079	357.926	0	2.24168	2.4279	2.76199	2.55379	0	174.455	267.858	381617	0	0	3481.12		1	0	1
2735.22	1847.69	0.927076	1.55843	1.00345	3.43699	3.26663	8.45426	36.1772	10.0798	381665	0	0	0		1	1	1
1617.81	459.388	1.09783	1.40031	1.19376	3.20893	2.66218	12.5266	25.1368	15.6227	381692	0	0	8074.64		1	1	1
1696.77	1676.77	1.06938	2.81408	3.08577	3.22962	3.22447	11.7323	651.745	1218.34	381726	0	0	0		1	0	1
1352.6	312.23	1.1342	1.33016	1.00529	3.13117	2.49447	13.6207	21.3876	10.1226	382140	0	0	4921.22		1	1	1
425.399	767.628	0.927152	1.73313	1.34136	2.6288	2.88515	8.45575	54.0912	21.9461	382259	0	0	7722.79		1	1	1
1396.51	426.516	0	1.37779	1.121	3.14504	2.62993	0	23.8666	13.2129	383157	0	0	7366.73		1	0	1
1289.45	328.944	0.585241	1.21058	1.06531	3.1104	2.51712	3.84805	16.2399	11.6228	385133	0	0	5371.2		1	1	1
629.512	215.327	0.757165	1.65718	1.71158	2.799	2.3331	5.71696	45.4127	51.4732	385175	0	0	5133.73		1	1	1
673.201	264.471	0.642044	0.716774	0.910519	2.82814	2.42238	4.38575	5.20924	8.13803	385332	0	0	6078.23		1	1	1
932.937	350.758	0.468929	0.879695	0.0589584	2.96985	2.54501	2.94394	7.58044	1.1454	385399	0	0	0		1	1	1
1881.08	517.91	0.746351	1.29249	1.20718	3.27441	2.71425	5.57636	19.6104	16.1133	385423	2.28501	0.358887	0		1	1	1
1547.33	483.247	0.8626	1.09593	1.12619	3.18958	2.68417	7.28786	12.4717	13.3717	385482	0	0	7746.17		1	1	1
574.793	845.341	0.00321096	2.49599	2.81049	2.75951	2.92703	1.00742	313.325	646.384	385695	10.9973	1.04129	6784.68		1	0	1
265.382	641.533	0.783859	2.29021	2.59646	2.42387	2.80722	6.07937	195.081	394.875	385730	15.4135	1.1879	4267.59		1	0	1
2199.64	570.771	0.694542	1.34798	0.840531	3.34235	2.75646	4.94928	22.2832	6.92678	386168	0	0	0		1	1	1
1590.86	725.333	0.635414	1.26596	0.691627	3.20163	2.86054	4.31931	18.4486	4.91617	386222	0	0	0		1	1	1
970.068	161.955	0.991113	1.28376	1.17163	2.9868	2.20939	9.79745	19.2201	14.8468	386318	0	0	4472.98		1	1	1
1755.6	328.124	0	1.30346	0.559448	3.24442	2.51604	0.570091	20.112	3.62617	387669	0	0	3555.9		1	0	1
1667.68	398.356	0.737146	1.50288	1.37694	3.22211	2.60027	5.45942	31.8334	23.8201	387694	0	0	0		1	1	1
1115.29	436.395	0.587588	1.16299	0.794248	3.04739	2.63988	3.8689	14.5543	6.22656	387712	0	0	6106.28		1	1	1
433.322	444.766	1.10155	2.20918	2.51615	2.63681	2.64813	12.6344	161.877	328.209	387740	30.2234	1.48034	9998		1	0	1
1589.26	419.62	0.792803	1.3503	0.508294	3.2012	2.62286	6.20587	22.4026	3.22325	387820	0	0	5369.28		1	1	1
1105.86	960.714	1.08438	2.25682	2.51722	3.0437	2.98259	12.1446	180.642	329.017	387847	5.38036	0.730812	7518.15		1	0	1
237.976	10.6199	0.76236	1.00822	0.724115	2.37653	1.02612	5.78576	10.1911	5.29803	388022	0.735506	0	3463.61		0	0	0
1969.26	510.302	0.678249	1.39989	1.17069	3.2943	2.70783	4.76704	25.1122	14.8145	388778	0	0	0		1	1	1
1774	410.808	0.784716	1.42049	1.11141	3.24895	2.61364	6.09138	26.3324	12.9245	388809	0	0	0		1	1	1
1279.64	2126.33	0.656109	2.51662	2.78123	3.10709	3.32763	4.53011	328.563	604.265	388829	10.179	1.0077	0		1	0	1
353.3	703.14	1.69722	2.39997	2.56526	2.54814	2.84704	49.7985	251.171	367.503	388860	64.6932	1.81086	8438.8		1	0	1
1694.66	479.356	1.19615	1.13808	1.49443	3.22908	2.68066	15.7091	13.7429	31.2198	388885	0	0	9998		1	1	1
2907.68	1515.98	1.09655	1.59077	1.32463	3.46355	3.18069	12.4895	38.9736	21.1171	388910	0	0	9998		1	1	1
445.7	183.375	0.999757	1.91064	2.32492	2.64904	2.26334	9.99441	81.4038	211.31	389865	11.4666	1.05943	2522.15		1	0	1
438.114	76.8131	0.783684	2.0944	2.73397	2.64159	1.88544	6.07693	124.279	541.965	390387	5.10764	0.70822	3253.84		1	0	1
988.415	304.105	0.442709	1.28502	1.37093	2.99494	2.48302	2.77146	19.2761	23.4923	390508	0	0	4295.26		1	1	1
1480.48	589.034	1.2443	1.33997	1.19681	3.1704	2.77014	17.551	21.8763	15.7329	390549	0	0	9998		1	1	1
2329.72	520.436	1.02317	1.30171	0.948781	3.3673	2.71637	10.548	20.0314	8.88753	390574	0	0	0		1	1	1
328.796	555.977	0.99852	2.1984	2.43841	2.51693	2.74506	9.96597	157.907	274.414	390887	40.2896	1.60519	9998		1	0	1
1835.6	532.285	0.606279	1.52694	1.26094	3.26378	2.72614	4.03905	33.6466	18.2364	391318	0	0	6774.58		1	1	1
2055.09	898.471	0.463187	2.23658	2.44951	3.31283	2.9535	2.90528	172.416	281.521	391340	0	0	6754.96		1	0	1
1207.03	1223.16	1.3261	2.43812	2.73598	3.08172	3.08748	21.1885	274.234	544.481	391386	25.8634	1.41268	3305.74		1	0	1
249.38	74.5296	1.33367	1.44969	1.38006	2.39686	1.87233	21.5613	28.1638	23.9918	391406	21.427	1.33096	4219.52		0	0	0
435.79	1620.45	1.07195	1.84659	1.803	2.63928	3.20964	11.8018	70.2411	63.5327	391579	15.945	1.20262	6871.35		1	0	1
1437.76	646.044	0.853969	1.36503	1.16278	3.15769	2.81026	7.14446	23.1754	14.5472	391963	0	0	9998		1	1	1
2757.58	945.978	1.1524	0.737337	1.23123	3.44053	2.97588	14.2036	5.46182	17.0304	391989	0	0	9959.07		1	1	1
1076.23	278.508	0.329399	1.28833	1.22713	3.0319	2.44484	2.135	19.4238	16.8706	395202	0	0	4369.13		1	1	1
1332.41	396.845	0.797569	1.08275	0.942801	3.12464	2.59862	6.27435	12.0989	8.766	395397	0	0	7475.26		1	1	1
2224.73	522.698	0.699281	1.21859	1.20336	3.34728	2.71825	5.00359	16.5421	15.9719	395469	0	0	0		1	1	1
1550.92	467.585	0.949243	0.715277	0.975065	3.19059	2.66986	8.89699	5.19131	9.44202	395499	0	0	0		1	1	1
1826.58	493.833	0.773617	0.890674	1.22605	3.26164	2.69358	5.93768	7.77453	16.8287	396193	0	0	0		1	1	1
1751.41	620.296	1.27775	1.55797	1.37183	3.24339	2.7926	18.9559	36.1384	23.5413	396235	0	0	7696.23		1	1	1
1767.58	834.092	0.776431	2.32513	2.70955	3.24738	2.92121	5.97628	211.411	512.334	396263	3.70643	0.568956	4711.59		1	0	1
813.742	308.087	1.20661	1.34469	1.04249	2.91049	2.48867	16.0921	22.1153	11.0278	396287	8.68469	0.938754	7077.73		1	1	1
2557.33	779.789	0.910478	1.04427	1.37066	3.40779	2.89198	8.13725	11.0732	23.4781	396307	0	0	6558.82		1	1	1
1589.33	388.722	1.01812	1.20846	1.12606	3.20121	2.58964	10.4261	16.1608	13.3677	396771	0	0	3895.74		1	1	1
252.373	524.851	0	2.49394	2.88415	2.40204	2.72004	0	311.843	765.86	396791	8.14729	0.911013	9998		1	0	1
111.475	400.505	0.679376	2.3233	2.47415	2.04718	2.60261	4.77943	210.524	297.953	396799	12.1526	1.08467	4918.53		0	0	0
1066.34	613.286	1.14349	1.23752	0.216423	3.0279	2.78766	13.9151	17.2792	1.64597	397683	0	0	9691.72		1	1	1
1758.22	698.736	0.00470365	1.37559	1.2419	3.24507	2.84431	1.01089	23.7461	17.4542	398541	0	0	9998		1	0	1
293.998	198.115	1.23747	1.51679	1.50695	2.46834	2.29692	17.277	32.8693	32.1332	398925	6.94229	0.841503	2849.99		1	1	1
1756.41	641.321	1.22176	1.54438	0.778177	3.24463	2.80708	16.6631	35.0255	6.00036	399028	0	0	7869.97		1	1	1
1578.65	400.846	0.954429	1.18572	0.913529	3.19829	2.60298	9.00387	15.3363	8.19462	400393	0	0	0		1	1	1
1620.68	477.294	0.834219	0.927061	1.06684	3.2097	2.67879	6.82683	8.45398	11.6638	400421	0	0	6559.61		1	1	1
666.144	633.129	0.977038	1.60458	1.41908	2.82357	2.80149	9.48501	40.2332	26.2469	400653	5.65533	0.752458	3472.98		1	1	1
200.573	310.999	0.732697	2.09832	2.38435	2.30227	2.49276	5.40377	125.406	242.297	401550	2.21442	0.345261	7449.36		1	0	1
944.813	388.995	0.741345	1.13755	1.12247	2.97535	2.58994	5.51246	13.7263	13.2577	401568	0	0	6665.87		1	1	1
545.47	896.308	0	2.38104	2.73944	2.73677	2.95246	0.142822	240.458	548.839	401639	6.89703	0.838662	361.956		1	0	1
1508.3	483.788	0.70093	1.39429	1.15454	3.17849	2.68465	5.02262	24.7909	14.2739	401697	0	0	9998		1	1	1
1917.35	497.53	0.810274	1.12886	1.28104	3.2827	2.69682	6.46062	13.4544	19.1001	401722	0	0	7180.28		1	1	1
1358.89	588.093	0.894802	1.20865	1.21729	3.13319	2.76945	7.84877	16.1677	16.4927	401743	0	0	6110.06		1	1	1
2540.27	1464.66	0.660979	2.65816	2.75138	3.40488	3.16574	4.58119	455.157	564.135	401786	0	0	0		1	0	1
936.476	186.191	1.47965	1.29828	0.946477	2.9715	2.26996	30.1753	19.8736	8.8405	402819	0	0	0		1	1	1
166.114	232.669	0	0.523451	1.32104	2.22041	2.36674	0	3.33773	20.943	403101	0	0	4133.57		1	0	1
1401.69	499.111	0.604058	0.929113	0.986233	3.14665	2.6982	4.01845	8.49402	9.68798	403386	0	0	0		1	1	1
1674.58	642.538	0	2.0412	2.65307	3.22391	2.8079	0	109.951	449.849	403448	0	0	9998		1	0	1
104.515	83.8294	1.07141	1.44833	0.716528	2.01918	1.9234	11.7872	28.0754	5.20628	404248	0	0	6286.55		0	0	0
1184.34	573.026	0.676984	1.37206	1.32769	3.07348	2.75817	4.75317	23.5537	21.266	404294	0	0	9998		1	1	1
182.598	420.098	0	2.41587	2.88657	2.2615	2.62335	0	260.538	770.14	404341	4.65574	0.667988	9998		1	0	1
206.943	184.169	0	1.55564	1.04032	2.31585	2.26522	0	35.9449	10.9729	404857	0	0	4194.37		1	0	1
1375.29	267.306	0	1.31069	0.742073	3.1384	2.42701	0	20.4498	5.5217	405471	0	0	4399.92		1	0	1
1571.46	410.431	0.824931	1.35628	1.12046	3.1963	2.61324	6.68238	22.7134	13.1966	405508	0	0	8022.49		1	1	1
643.703	951.046	0.808261	2.36316	2.56106	2.80869	2.9782	6.43073	230.762	363.965	405552	9.87428	0.994506	5675.14		1	0	1
1060.42	283.526	0.754973	0.969373	0.917489	3.02548	2.45259	5.68818	9.31908	8.26968	406719	0	0	6269.29		1	1	1
1327.86	420.82	1.35893	1.39603	1.18813	3.12315	2.6241	22.8524	24.8901	15.4216	406766	0	0	6295.31		1	1	1
213.908	288.878	0	2.28491	2.67475	2.33023	2.46071	0	192.712	472.88	406819	0	0	4752.01		1	0	1
1178.76	294.271	0	1.26254	1.22873	3.07142	2.46875	0.33476	18.3038	16.9329	408034	0	0	4083.08		1	0	1
1588.19	569.907	0	1.32786	1.03679	3.2009	2.7558	0.368472	21.2747	10.8841	408063	0	0	4065.45		1	0	1
1767.9	528.209	0	1.04612	1.21304	3.24746	2.72281	0	11.1204	16.3321	409001	0	0	5508.17		1	0	1
2000.92	1125.29	0	2.52534	2.83778	3.30123	3.05127	0	335.227	688.311	409046	0	0	8062.56		1	0	1
372.785	809.994	0	2.43572	2.78423	2.57146	2.90848	0	272.721	608.457	409086	4.77397	0.678879	9998		1	0	1
1162.69	1050.18	1.27079	2.56594	2.78286	3.06546	3.02127	18.6548	368.078	606.539	409167	37.0718	1.56904	7788.51		1	0	1
104.566	110.224	0	0	1.24119	2.01939	2.04228	0	0	17.4256	409614	0	0	9998		0	0	0
141.427	119.7	0	0.893309	0.707784	2.15053	2.0781	0	7.82185	5.10251	409618	0	0	6309.3		0	0	0
1563.56	485.172	1.06475	1.32749	0.897136	3.19411	2.6859	11.6079	21.2566	7.89107	409711	0	0	7641.66		1	1	1
1199.28	416.754	0.979883	1.52436	1.23495	3.07892	2.61988	9.54736	33.4476	17.1772	411192	0	0	9998		1	1	1
134.47	51.7707	0	1.08886	0.896375	2.12863	1.71408	0	12.2705	7.87725	411223	0	0	7532.13		0	0	0
3467.2	1296.52	1.30866	1.28887	1.29568	3.53998	3.11278	20.3543	19.4478	19.7551	411385	0	0	0		1	1	1
1778.59	375.009	1.27087	1.3799	1.04869	3.25008	2.57404	18.6582	23.9826	11.1864	411446	0	0	5188.48		1	1	1
160.963	359.469	1.08403	2.12467	2.52781	2.20673	2.55566	12.1347	133.252	337.14	411874	19.6947	1.29435	8548.15		1	0	1
943.796	264.731	1.09166	1.31077	1.63678	2.97488	2.4228	12.3497	20.4538	43.3287	411914	0	0	5014.77		1	1	1
1212.87	368.906	0.909821	1.18881	1.31216	3.08382	2.56692	8.12496	15.4459	20.5194	413370	0	0	0		1	1	1
134.414	366.914	0	2.01165	2.33943	2.12845	2.56456	0	102.72	218.49	413395	0	0	9685.48		0	0	0
221.411	867.67	0	1.58432	1.50085	2.3452	2.93835	0	38.3988	31.6845	413975	0	0	7497.35		1	0	1
1438.91	293.673	2.15604	2.08436	0.849038	3.15803	2.46786	143.231	121.44	7.06379	414563	38.1336	1.58131	3598.18		1	1	1
1134.82	414.648	0.812364	1.69697	1.65133	3.05493	2.61768	6.49178	49.7699	44.8049	415219	0	0	4189.49		1	1	1
744.168	490.611	0	1.97741	2.14442	2.87167	2.69074	0	94.9306	139.45	415244	0	0	5450.75		1	0	1
890.554	303.283	0	1.14022	0.967696	2.94966	2.48185	0	13.811	9.28316	415270	0	0	6184.39		1	0	1
1323.7	221.828	1.05551	1.26647	1.13478	3.12179	2.34602	11.3633	18.47	13.639	415343	6.87538	0.837297	0		1	1	1
1602.8	458.177	0.351068	1.33487	1.19179	3.20488	2.66103	2.24424	21.6207	15.5521	415388	0	0	5183.69		1	1	1
846.271	490.871	1.02552	1.913	2.17405	2.92751	2.69097	10.6053	81.8461	149.298	415433	0	0	6620.35		1	0	1
1764.78	480.683	0.173503	1.38865	0.92519	3.24669	2.68186	1.49109	24.4711	8.41763	415616	0	0	7234.56		1	1	1
1950.24	605.977	1.06156	1.09325	1.00137	3.29009	2.78246	11.5228	12.395	10.0317	415642	0	0	7284.6		1	1	1
1035.58	312.045	0.924785	1.37051	1.16325	3.01518	2.49422	8.40979	23.47	14.5629	415794	0	0	4227.96		1	1	1
1139.66	386.522	0.713709	1.02274	1.07334	3.05677	2.58717	5.1726	10.5376	11.8396	415821	1.90667	0.280276	0		1	1	1
3806.52	1707.01	0.815079	1.61177	1.00772	3.58053	3.23224	6.5325	40.9045	10.1794	416783	0	0	0		1	1	1
1823.26	528.917	1.15811	1.11265	1.36224	3.26085	2.72339	14.3916	12.9614	23.0269	416835	3.46711	0.539968	5101.84		1	1	1
1494.46	426.205	1.17026	1.25764	1.31076	3.17448	2.62962	14.8001	18.0983	20.4531	416858	0	0	0		1	1	1
1250.91	414.187	0.934267	1.28111	1.33537	3.09722	2.6172	8.59542	19.1033	21.6456	417078	0	0	4715.59		1	1	1
1733.85	508.374	0.954032	0.974793	1.11071	3.23901	2.70618	8.99563	9.43611	12.9035	417100	1.61935	0.209342	7602.74		1	1	1
228.747	451.315	1.04396	2.15825	2.43136	2.35936	2.65448	11.0652	143.962	269.998	417126	9.52255	0.978753	0		1	0	1
113.526	228.634	0	2.41684	2.94214	2.05509	2.35914	0	261.118	875.259	417152	25.0682	1.39912	9998		0	0	0
1019.4	388.374	0.951252	1.35577	1.13738	3.00835	2.58925	8.93823	22.6865	13.7207	417670	0	0	7727.36		1	1	1
1161.31	370.898	1.62732	1.68524	0.0617008	3.06495	2.56925	42.3957	48.444	1.15266	417741	13.1541	1.11906	3774.18		1	1	1
998.956	430.158	0.79285	1.3283	1.35688	2.99955	2.63363	6.20655	21.2962	22.7445	417774	0	0	4203.07		1	1	1
2064.88	729.576	1.04564	1.10526	1.13147	3.3149	2.86307	11.108	12.7426	13.5355	417805	0	0	7854.43		1	1	1
1702.48	624.531	0.437947	2.05086	2.42817	3.23108	2.79555	2.74124	112.425	268.023	417847	0	0	6172.92		1	0	1
1398.29	371.31	1.14238	1.51189	1.3182	3.1456	2.56974	13.8796	32.5003	20.8064	417871	0	0	5353.33		1	1	1
2357.49	3646.87	1.37929	2.7027	2.86	3.37245	3.56192	23.949	504.316	724.429	417887	36.9393	1.56749	8349.48		0	0	0
710.335	916.098	0.301496	2.46251	2.70694	2.85146	2.96194	2.00215	290.075	509.259	419963	1.93472	0.286618	7882.26		1	0	1
1694.33	477.107	0	1.13647	1.46292	3.229	2.67862	0.595411	13.6922	29.0348	419987	0	0	3685.48		1	0	1
1876.58	563.759	0	1.42697	0.682535	3.27337	2.75109	0	26.7285	4.81432	420021	0	0	5302.47		1	0	1
1766.79	605.552	1.09554	1.5142	0.774646	3.24719	2.78215	12.4606	32.6738	5.95176	420054	10.0838	1.00362	1663.83		1	1	1
277.42	337.033	0.24638	2.1788	2.42859	2.44314	2.52767	1.76352	150.938	268.283	420410	0.0951404	0	7496.29		1	0	1
1131.92	322.595	0.984758	1.23476	1.18078	3.05382	2.50866	9.65512	17.1698	15.1628	420433	0	0	5960.47		1	1	1
848.992	251.072	0.932431	1.44242	1.16101	2.9289	2.3998	8.55916	27.696	14.4882	420460	0	0	4483.79		1	1	1
1451.37	706.297	0.483185	2.20925	2.49763	3.16178	2.84899	3.04218	161.9	314.504	420485	2.9508	0.469939	4308.67		1	0	1
2072.58	582.966	0.986555	1.42321	0.854086	3.31651	2.76564	9.69516	26.4978	7.14637	420516	0	0	6963.18		1	1	1
318.589	780.614	0.897227	2.44886	2.78046	2.50323	2.89244	7.89272	281.099	603.199	420539	17.1251	1.23363	6254.34		1	0	1
1246.04	471.975	0.862011	1.39677	1.36201	3.09553	2.67392	7.27798	24.9329	23.0151	420563	0	0	5633.18		1	1	1
1398.32	1004.63	0.553768	2.53134	2.81801	3.14561	3.00201	3.57905	339.892	657.667	420618	0	0	9998		1	0	1
1219.48	486.981	0	0.576527	0.903991	3.08618	2.68751	0	3.77162	8.01662	421520	0	0	4315.74		1	0	1
1153.12	457.384	1.02276	1.44127	1.27868	3.06187	2.66028	10.5381	27.6228	18.9967	421550	5.77629	0.761649	0		1	1	1
1498.07	458.486	1.34902	1.52624	1.14855	3.17553	2.66133	22.3366	33.5923	14.0783	421585	0	0	6552.29		1	1	1
472.562	833.628	0.204344	2.45784	2.79901	2.67446	2.92097	1.60083	286.974	629.52	421607	3.93242	0.59466	8106.62		1	0	1
1812.06	474.59	0.948786	0.891566	0.891284	3.25817	2.67632	8.88763	7.7905	7.78545	422245	0	0	5890.73		1	1	1
1437.33	474.566	0.96871	1.32842	1.31464	3.15756	2.6763	9.30487	21.302	20.6369	422284	0	0	5970.08		1	1	1
1975.42	569.724	0.598574	1.27304	1.12068	3.29566	2.75566	3.96802	18.7517	13.2032	422325	0	0	0		1	1	1
1300.08	326.351	1.23159	1.33452	1.14114	3.11397	2.51368	17.0448	21.6035	13.84	422472	0	0	4996.01		1	1	1
1011.17	352.918	0.671293	1.17696	1.78496	3.00482	2.54767	4.6913	15.0301	60.948	423359	2.00704	0.302556	0		1	0	1
1532.68	483.1	0.802485	1.11969	0.774861	3.18545	2.68404	6.34578	13.1732	5.95472	423728	0	0	5340.75		1	1	1
1320.37	398.801	1.09397	1.30695	1.22482	3.1207	2.60076	12.4157	20.2745	16.7811	423754	7.61369	0.881595	0		1	1	1
127.076	35.5939	0.437838	1.06991	0.96095	2.10406	1.55138	2.74055	11.7465	9.14008	423853	0.184466	0	7484.75		0	0	0
862.042	553.938	0.638764	1.5307	1.1931	2.93553	2.74346	4.35275	33.9392	15.599	424387	0	0	9998		1	1	1
765.94	935.683	0	2.63466	2.87344	2.88419	2.97113	0	431.182	747.207	424414	5.13324	0.710391	0		1	0	1
131.054	48.9875	0.819733	1.48887	1.1206	2.11745	1.69008	6.60287	30.8227	13.2009	424454	6.18735	0.791505	3440.68		0	0	0
2001.27	521.011	1.14274	1.2544	0.992145	3.30131	2.71685	13.8911	17.9637	9.82075	424551	0	0	0		1	1	1
1465.52	489.478	0.895284	1.38268	1.43897	3.16599	2.68973	7.85748	24.137	27.477	424688	0	0	5897.87		1	1	1
1042.83	389.973	0.0456461	2.38297	2.77828	3.01821	2.59103	1.11083	241.527	600.175	424731	6.49956	0.812884	3358.46		1	0	1
103.938	127.028	0.986458	0	1.26577	2.01677	2.1039	9.693	0	18.4402	424756	0	0	5425.38		0	0	0
1175.84	429.644	1.17545	0.979676	0.874722	3.07035	2.63311	14.9779	9.54279	7.49415	425244	8.11251	0.909155	0		1	1	1
1434.91	439.415	0.582469	1.20356	0.971727	3.15682	2.64288	3.82357	15.9795	9.36972	425264	0	0	7137.09		1	1	1
2922.79	932.261	0.630876	1.04075	1.30353	3.4658	2.96954	4.27441	10.9836	20.1155	425300	0	0	6491.8		1	1	1
1436.34	1791.39	0	2.95488	3.21332	3.15726	3.25319	0	901.315	1634.26	425320	8.17522	0.912499	9998		1	0	1
240.364	694.289	0.896893	2.42104	2.76452	2.38087	2.84154	7.88666	263.656	581.462	426192	15.5677	1.19222	2314.77		1	0	1
1919.49	1007.05	0	0.949587	0	3.28319	3.00305	0	8.90404	0	426420	0	0	8541.13		1	0	1
1574.29	1301.99	0	2.54317	2.92199	3.19708	3.11461	0	349.28	835.577	426935	0	0	0		1	0	1
987.577	421.384	0.890681	1.09098	1.05135	2.99457	2.62468	7.77465	12.3306	11.255	428527	0	0	5996.76		1	1	1
2029.39	611.793	0.751518	0.587352	1.21366	3.30737	2.7866	5.6431	3.8668	16.3552	428553	0	0	9998		1	1	1
363.377	432.028	0.674985	1.64962	0.999589	2.56036	2.63551	4.73135	44.6288	9.99054	428964	0	0	3431.58		1	1	1
147.12	38.6433	0.72089	0.956693	0	2.16767	1.58707	5.25884	9.05093	0	429216	0.237038	0	4513.32		0	0	0
1405.21	463.013	0	1.3174	1.19976	3.14774	2.66559	0.298376	20.7685	15.84	429602	0	0	0		1	0	1
484.901	620.195	0.90486	2.36978	2.56257	2.68565	2.79253	8.03267	234.304	365.235	430145	9.39988	0.973122	0		1	0	1
715.05	466.659	0.501881	1.78427	2.03384	2.85434	2.669	3.17601	60.8513	108.104	430170	0	0	0		1	0	1
1557.82	368.82	0.642114	1.15468	1.23815	3.19252	2.56681	4.38646	14.2784	17.304	430204	0	0	8263.07		1	1	1
1456.04	448.35	0.757659	1.49269	1.21228	3.16317	2.65162	5.72347	31.095	16.3035	430867	0	0	0		1	1	1
1674.73	604.396	1.03772	1.39859	0.739686	3.22394	2.78132	10.9074	25.0377	5.49143	430913	0	0	6431.54		1	1	1
1550.97	508.99	0.839795	1.52555	1.09673	3.1906	2.70671	6.91505	33.539	12.4947	431003	0	0	7115.26		1	1	1
1225.99	363.664	0.843302	1.07053	1.15015	3.08849	2.5607	6.97111	11.7632	14.1304	431183	0	0	4297.76		1	1	1
237.453	452.395	0	2.2482	2.51934	2.37558	2.65552	0	177.094	330.628	431997	0	0	7279.84		1	0	1
197.786	410.931	0	2.23662	2.59331	2.2962	2.61377	0	172.435	392.024	432020	4.281	0.631545	9998		1	0	1
156.068	410.931	0.948982	2.23662	2.5928	2.19331	2.61377	8.89165	172.435	391.566	432033	3.76091	0.575293	9998		1	0	1
2259.33	780.24	1.29012	1.14806	1.08323	3.35398	2.89223	19.5038	14.0624	12.1125	432063	0	0	0		1	1	1
402.787	839.632	1.03245	2.46201	2.74658	2.60507	2.92409	10.7758	289.744	557.931	432096	84.8671	1.92874	9998		1	0	1
1135.66	276.794	0.763437	1.09523	1.03383	3.05525	2.44216	5.80013	12.4516	10.8101	433282	0	0	0		1	1	1
349.907	527.382	0	2.12538	2.41488	2.54395	2.72213	0.232791	133.468	259.946	433330	0	0	3979.95		1	0	1
2972.16	1386.69	1.12385	1.23596	1.14597	3.47307	3.14198	13.3	17.217	13.9949	433351	0	0	0		1	1	1
1332.58	501.49	1.07989	1.24648	1.21475	3.12469	2.70026	12.0196	17.6394	16.3963	433412	0	0	4598.9		1	1	1
1376.31	731.817	0.900553	1.18441	1.19682	3.13872	2.8644	7.95341	15.29	15.7332	433454	0	0	9282.07		1	1	1
891.433	770.611	0	2.64501	3.05749	2.95009	2.88684	0	441.584	1141.53	433488	19.0692	1.28033	8104.7		1	0	1
382.112	616.92	0.357876	2.36819	2.73776	2.58219	2.79023	2.27969	233.446	546.712	434024	7.14127	0.853776	7016.3		1	0	1
124.174	316.201	0	1.57298	1.2997	2.09403	2.49996	0	37.4098	19.9387	434369	0	0	4563.8		0	0	0
1338.39	271.49	0	1.3745	1.36349	3.12658	2.43375	0	23.6863	23.0936	434932	0	0	4304.29		1	0	1
278.038	675.585	0	2.12553	2.47697	2.4441	2.82968	0	133.516	299.896	434972	0	0	9899.04		1	0	1
130.767	135.194	0.546894	0.541099	0.996831	2.1165	2.13096	3.52285	3.47615	9.92731	435103	0	0	4102.88		0	0	0
122.121	211.551	0.548081	1.4623	1.57217	2.08679	2.32542	3.53249	28.9933	37.3396	435875	0	0	5482.57		0	0	0
1613.92	400.395	0	1.47254	1.03939	3.20788	2.60249	0	29.6849	10.9494	436141	0	0	4157.91		1	0	1
1217.94	244.341	0	1.34061	1.22956	3.08563	2.388	0	21.9086	16.9651	436210	0	0	2992.6		1	0	1
930.868	398.748	0.828099	1.35498	1.08656	2.96889	2.6007	6.7313	22.6455	12.2056	436464	0	0	8470.83		1	1	1
383.072	230.429	0.342943	1.48457	1.16046	2.58328	2.36254	2.20264	30.5187	14.4696	436481	0	0	4250.85		1	1	1
758.909	817.655	0.781901	1.35726	1.21545	2.88019	2.91257	6.05203	22.7647	16.4228	436506	0	0	9091.13		1	1	1
161.068	30.4291	0.587107	1.40378	1.14772	2.20701	1.48329	3.86462	25.3386	14.0514	437200	0	0	5635.99		0	0	0
1231.91	279.092	0.773902	1.06206	0.952312	3.09058	2.44575	5.94159	11.5361	8.96007	437396	0	0	0		1	1	1
1323.89	416.087	0.650329	1.44844	0.898504	3.12185	2.61918	4.47022	28.0826	7.91596	437491	0	0	0		1	1	1
1318.78	491.852	0	0.972085	1.49397	3.12017	2.69183	0	9.37745	31.187	437977	0	0	7059.56		1	0	1
596.574	793.726	0	2.62624	2.9562	2.77566	2.89967	0	422.897	904.074	438878	0	0	9998		1	0	1
1535.4	481.036	0	1.30667	1.15385	3.18622	2.68218	0	20.2612	14.2512	438918	0	0	8704.43		1	0	1
136.941	154.625	0	1.42538	1.25068	2.13653	2.18928	0	26.6306	17.8109	439698	0	0	5246.91		1	0	1
2918.35	1035.56	0.963292	1.50074	1.15492	3.46514	3.01518	9.18949	31.6769	14.2863	439932	0	0	0		1	1	1
272.03	528.669	0.361037	2.33144	2.61206	2.43462	2.72318	2.29634	214.505	409.313	440408	7.56832	0.878999	8160.33		1	0	1
353.699	134.93	0.871272	1.78501	1.57327	2.54863	2.13011	7.43484	60.9553	37.4341	441156	3.46535	0.539747	3352.26		1	1	1
132.176	68.3332	1.0413	1.5079	0.659101	2.12115	1.83463	10.9977	32.203	4.56143	441415	2.10779	0.323826	2880.21		0	0	0
1284.42	304.948	0.495026	1.24846	1.06308	3.10871	2.48423	3.12627	17.7198	11.5632	441637	0	0	4475.87		1	1	1
300.812	149.651	1.01709	1.53769	0.874793	2.4783	2.17508	10.4014	34.4894	7.49537	441815	0	0	2697.5		1	1	1
1750.09	357.009	0	1.33653	0.92724	3.24306	2.55268	0	21.7033	8.45746	441836	0	0	3664.12		1	0	1
2127.39	977.228	0.879985	0.999785	0.919407	3.32785	2.99	7.58551	9.99505	8.3063	441860	0	0	9998		1	1	1
1187.6	441.734	1.02734	1.09184	1.46548	3.07467	2.64516	10.6498	12.3549	29.2065	442279	0	0	4940.24		1	1	1
161.061	342.007	0	2.26014	2.89029	2.20699	2.53403	0	182.031	776.768	442565	7.85867	0.895349	0		1	0	1
1432.14	392.838	0.870177	1.28475	1.2238	3.15599	2.59421	7.41612	19.2643	16.7416	442676	0	0	0		1	1	1
1438.63	315.747	0	1.43412	1.10892	3.15795	2.49934	0	27.1718	12.8506	443014	0	0	4485.01		1	0	1
966.997	245.204	1.09526	1.40942	1.04681	2.98543	2.38953	12.4526	25.6698	11.1381	443241	0	0	3702.69		1	1	1
1386.53	377.94	0.639876	1.24968	1.18306	3.14193	2.57742	4.36392	17.7697	15.2427	443281	0	0	6708.41		1	1	1
2116.69	545.267	0.577674	0.187024	1.13867	3.32566	2.73661	3.78158	1.53824	13.7616	443306	0	0	5407.27		1	1	1
243.905	514.573	1.13685	2.24751	2.61184	2.38722	2.71145	13.7042	176.812	409.108	443367	35.0681	1.54491	9998		1	0	1
1043.37	409.607	0.70586	1.23399	0.701641	3.01844	2.61237	5.07996	17.1392	5.03084	443691	0	0	4364.17		1	1	1
275.934	69.5112	0	1.6739	2.37287	2.44081	1.84205	0.920856	47.1952	235.975	443898	0	0	3974.07		0	0	0
1206.99	317.301	0.809271	1.13115	0.298838	3.0817	2.50147	6.44571	13.5253	1.98993	444147	0	0	4410.21		1	1	1
970.755	380.918	0.73476	1.18214	0.575515	2.98711	2.58083	5.4295	15.2103	3.76283	444176	0	0	9998		1	1	1
1235.7	337.442	0	1.21043	0.828358	3.09191	2.5282	0	16.2342	6.73531	444256	0	0	5760.21		1	0	1
241.776	619.449	0.922628	1.45076	1.43743	2.38341	2.79201	8.36812	28.2329	27.3799	444319	1.31463	0.118802	9998		1	1	1
1804.3	367.52	0.720698	1.4336	1.06774	3.25631	2.56528	5.25652	27.1395	11.6881	444451	0	0	6848.52		1	1	1
1810.5	624.396	0.298882	1.43848	1.31249	3.2578	2.79546	1.99013	27.4459	20.5346	444580	0	0	8773.39		1	1	1
859.729	803.298	0.950608	1.38449	1.04296	2.93436	2.90488	8.925	24.2375	11.0398	445153	0	0	9998		1	1	1
524.51	436.941	1.04058	1.14276	0.929826	2.71975	2.64042	10.9796	13.8917	8.50798	445685	0	0	7815.93		1	1	1
1118.87	363.558	0.956994	1.41469	1.36947	3.04878	2.56057	9.0572	25.9833	23.4138	445712	0	0	4164		1	1	1
1554.6	479.257	0.969811	1.15798	1.09074	3.19162	2.68057	9.32847	14.3873	12.3238	445737	0	0	6425.68		1	1	1
368.301	831.961	1.06398	2.26747	2.49887	2.5662	2.9201	11.5873	185.129	315.407	445758	58.1017	1.76419	9998		1	0	1
1163.76	387.919	0.498155	1.41175	0.882001	3.06586	2.58874	3.14887	25.8075	7.6208	446058	0	0	4609.82		1	1	1
733.899	516.23	0.894343	1.49934	1.5624	2.86564	2.71284	7.84049	31.5751	36.5093	446792	0	0	3324.8		1	1	1
595.526	775.126	1.00019	1.60849	1.72787	2.7749	2.88937	10.0043	40.5969	53.4409	446928	0	0	8631.75		1	0	1
3414.65	1509.37	1.14574	1.18164	0.836958	3.53335	3.17879	13.9876	15.1928	6.87002	446950	0	0	0		1	1	1
259.014	100.936	1.20557	1.64214	1.54144	2.41332	2.00404	16.0534	43.8672	34.7892	446975	22.292	1.34815	5427.26		1	1	1
301.658	749.255	1.52127	2.47112	2.80384	2.47951	2.87463	33.2102	295.881	636.556	447466	105.189	2.02197	9998		1	0	1
996.352	365.227	0.661702	1.36628	0.987791	2.99841	2.56256	4.58883	23.2421	9.72279	448619	0	0	5576.58		1	1	1
1087.07	427.175	0.508211	1.52574	0.818651	3.03626	2.63061	3.22263	33.5533	6.58644	448769	0	0	7643.75		1	1	1
1381.17	444.238	0.7051	1.43985	0.819495	3.14025	2.64762	5.07107	27.5329	6.59925	448860	0	0	0		1	1	1
833.018	457.45	0.756181	1.21607	0.14781	2.92065	2.66034	5.70401	16.4463	1.40543	448904	0	0	9998		1	1	1
1825.46	561.914	0.86618	1.26425	1.08309	3.26137	2.74967	7.34818	18.3759	12.1086	448920	0	0	9998		1	1	1
1710.87	528.181	0.89652	1.047	0.766906	3.23322	2.72278	7.8799	11.143	5.84664	449763	0	0	4677.17		1	1	1
1273.49	369.414	0	1.11726	0.795879	3.105	2.56751	0.769866	13.0997	6.24999	449804	0	0	5892.5		1	0	1
167.49	10.9357	0.767779	1.33203	0	2.22399	1.03885	5.8584	21.4798	0	450148	0	0	3917.42		0	0	0
1321.72	517.717	0.859236	1.35498	0.476722	3.12114	2.71409	7.23163	22.6452	2.99724	450468	0	0	9998		1	1	1
1590.64	596.129	0.154813	1.28925	1.03551	3.20157	2.77534	1.42828	19.465	10.852	451300	0	0	0		1	1	1
1729.77	491.179	0.753011	1.1739	1.0205	3.23799	2.69124	5.66254	14.9246	10.4834	451363	0	0	7086.05		1	1	1
1282.47	425.737	1.09011	1.23385	0	3.10805	2.62914	12.3059	17.1335	0.595247	451612	0	0	6072.33		1	0	1
1902.2	586.793	1.24832	1.2969	1.29174	3.27926	2.76849	17.7141	19.8108	19.5768	451677	0	0	9998		1	1	1
1614.15	842.612	0.7409	2.35986	2.6913	3.20794	2.92563	5.50681	229.012	491.251	451731	22.8956	1.35975	9998		1	0	1
1799.51	519.63	0	1.45718	0.962004	3.25515	2.71569	0.342211	28.6539	9.16229	452445	0	0	5267.87		1	0	1
941.302	460.838	0	2.61892	3.19842	2.97373	2.66355	0	415.83	1579.12	453225	2.71988	0.434549	3825.68		1	0	1
1800.28	602.159	0	1.44574	0.862264	3.25534	2.77971	0.223446	27.9087	7.28222	453269	0	0	7367.28		1	0	1
1649.74	387.781	0.803226	1.15747	0.631648	3.21742	2.58859	6.35662	14.3705	4.28202	453447	0	0	5088.08		1	1	1
165.859	366.722	0.986256	1.47828	1.38849	2.21974	2.56434	9.68849	30.0804	24.462	453732	16.0717	1.20606	8824.17		1	1	1
1788.04	703.915	0.837442	1.58711	1.13964	3.25238	2.84752	6.87769	38.6465	13.7925	453961	0	0	9998		1	1	1
258.984	599.578	1.19627	2.2953	2.5583	2.41327	2.77785	15.7133	197.377	361.658	454004	28.9487	1.46163	9998		1	0	1
1995.87	1628.34	0	2.42474	2.67902	3.30013	3.21175	0.723255	265.911	477.551	454042	0	0	5280.6		1	0	1
1493.24	417.68	0	1.46769	1.25501	3.17413	2.62084	0	29.3558	17.9891	455518	0	0	5646.23		1	0	1
655.119	737.39	0	2.65577	3.02258	2.81632	2.8677	0	452.658	1053.38	455553	0	0	0		1	0	1
2630.53	1164.19	0.715547	1.34317	0.954815	3.42004	3.06602	5.19454	22.0379	9.01188	455588	0	0	0		1	1	1
2033.44	748.556	0.549587	2.03385	2.31999	3.30823	2.87422	3.54476	108.105	208.925	455610	0	0	7427.64		1	0	1
2739.03	989.789	1.1888	1.11675	1.42303	3.4376	2.99554	15.4453	13.0842	26.4867	455634	0	0	9998		1	1	1
802.085	363.938	1.02051	1.24636	1.01928	2.90422	2.56103	10.4836	17.6343	10.454	456956	0	0	5877.06		1	1	1
1560.21	294.081	1.02144	1.08962	0.937268	3.19318	2.46847	10.506	12.292	8.65502	456987	0	0	3990.12		1	1	1
575.896	1098.5	0.70182	2.42017	2.75203	2.76034	3.0408	5.03292	263.129	564.981	457606	3.35555	0.525764	4192.19		1	0	1
2039.12	649.976	2.61579	2.54441	0	3.30944	2.8129	412.847	350.278	0	457886	390.274	2.59137	2727.01		1	0	1
730.529	314.79	0.890675	1.31742	1.20177	2.86364	2.49802	7.77454	20.7693	15.9135	457942	0	0	6883.49		1	1	1
1167.81	227.734	0.917394	1.4792	1.14295	3.06737	2.35743	8.26788	30.1441	13.8979	458157	0	0	4366.12		1	1	1
1967.22	423.639	0.861194	1.16308	1.40109	3.29385	2.627	7.26431	14.5571	25.1821	458739	3.87795	0.588603	0		1	1	1
373.469	672.043	0.858306	1.3881	1.24324	2.57225	2.8274	7.21616	24.4398	17.5082	458964	0.679098	0	6855.79		1	1	1
1584.38	336.806	0	1.26411	0.90473	3.19986	2.52738	0.690263	18.3701	8.03027	459602	0	0	4073.53		1	0	1
1319.33	506.856	0.899869	0.948655	1.17408	3.12035	2.70488	7.94089	8.88495	14.9306	459624	0	0	7113.59		1	1	1
918.953	363.663	1.06279	1.35035	1.53983	2.96329	2.5607	11.5554	22.4053	34.6602	459750	0	0	0		1	1	1
1567.35	634.842	0.831922	1.1067	1.29526	3.19517	2.80267	6.79081	12.7851	19.7359	459778	0	0	6831.38		1	1	1
451.141	357.941	0.993805	2.23111	2.44627	2.65431	2.55381	9.85837	170.26	279.425	459966	15.4711	1.18952	5163.83		1	0	1
1609.34	599.927	0.556801	0.947805	1.30464	3.20665	2.7781	3.60413	8.86758	20.1667	460044	0	0	9998		1	1	1
1878.14	642.151	0.869939	1.53529	1.21041	3.27373	2.80764	7.41206	34.2995	16.2335	460293	0	0	9998		1	1	1
2071.1	682.778	0.712753	1.50891	1.31952	3.3162	2.83428	5.16123	32.2783	20.8698	461388	0	0	0		1	1	1
330.448	681.512	0	2.3624	2.65146	2.5191	2.83347	0	230.356	448.183	461410	6.34296	0.802292	2965.71		1	0	1
447.863	756.344	0.941238	2.3891	2.67213	2.65115	2.87872	8.73449	244.965	470.039	461440	18.4847	1.26681	6542.18		1	0	1
124.095	167.576	1.058	1.36075	1.19231	2.09376	2.22421	11.4288	22.9481	15.5706	461767	9.32679	0.969732	6852.17		0	0	0
1109.86	310.48	0.290092	1.0347	1.06058	3.04527	2.49203	1.95026	10.8319	11.4968	462329	0	0	0		1	1	1
1490.18	316.379	1.07243	1.26152	1.37308	3.17324	2.50021	11.8148	18.2609	23.6092	462362	0	0	0		1	1	1
197.378	386.458	0.799223	2.11252	2.43483	2.2953	2.5871	6.2983	129.574	272.167	462399	8.3887	0.923695	6568.73		1	0	1
1199.48	629.106	0	1.45476	1.11859	3.07899	2.79872	0.876732	28.4943	13.1399	463853	0	0	7227.59		1	0	1
275.646	503.706	0.948098	2.25617	2.51711	2.44035	2.70218	8.87356	180.374	328.933	463897	2.29993	0.361714	6052.41		1	0	1
1596.63	662.281	0.749345	1.72599	1.79514	3.2032	2.82104	5.61494	53.2099	62.394	464030	0	0	9998		1	0	1
2001.18	2074.14	0.940686	2.69655	2.85678	3.30129	3.31684	8.7234	497.22	719.091	464928	1.67972	0.225238	9947.1		1	0	1
1419.56	312.78	0.760058	0.988195	1.06556	3.15215	2.49524	5.75517	9.73185	11.6296	465295	0	0	4222.01		1	1	1
1860.31	629.551	0.846618	1.07903	1.56872	3.26959	2.79903	7.02454	11.9957	37.0442	465312	0	0	0		1	1	1
496.946	743.829	1.10282	2.3312	2.67285	2.69631	2.87147	12.6714	214.39	470.811	465354	101.789	2.0077	9998		1	0	1
293.382	907.088	1.32015	2.38915	2.65524	2.46743	2.95765	20.8999	244.992	452.109	465426	31.9527	1.50451	9998		1	0	1
595.548	577.769	0	2.5532	2.71814	2.77492	2.76175	0	357.439	522.569	466486	0	0	4707.98		1	0	1
1017.19	409.378	0.63875	1.37634	1.22443	3.0074	2.61212	4.35262	23.787	16.7659	466596	0	0	0		1	1	1
2179.12	631.462	0.578023	1.33546	0.509566	3.33828	2.80035	3.78463	21.6502	3.2327	466620	0	0	8374.53		1	1	1
756.003	354.373	0	1.33479	0.69564	2.87852	2.54946	0.856729	21.6167	4.96181	466885	0	0	0		1	0	1
1826.22	601.025	0.467975	1.50592	0.74789	3.26155	2.77889	2.93748	32.0568	5.59616	467288	0	0	0		1	1	1
2154.15	670.745	0.876065	1.2209	1.31176	3.33328	2.82656	7.51735	16.6301	20.5001	467335	0	0	6360.9		1	1	1
1742.58	1111.5	0.932501	1.3609	1.26693	3.24119	3.04591	8.56054	22.9561	18.4895	467362	0	0	6565.04		1	1	1
1390.53	548.277	1.08249	1.14255	1.22113	3.14318	2.739	12.0917	13.885	16.6391	467869	0	0	0		1	1	1
101.162	84.5689	1.00055	1.68724	1.53144	2.00502	1.92721	10.0126	48.6682	33.9969	467885	15.0562	1.17772	5569.47		0	0	0
3196.15	911.204	0	1.42744	0.946643	3.50463	2.95962	0	26.7573	8.84388	467900	0	0	5313.1		1	0	1
1015.89	339.769	1.16924	1.46246	0.883676	3.00685	2.53118	14.7653	29.004	7.65026	467933	11.9147	1.07608	1663.83		1	1	1
2064.94	804.202	1.0712	2.32715	2.60241	3.31491	2.90537	11.7815	212.399	400.319	467974	0	0	0		1	0	1
3130.4	1214.31	0.639192	2.31348	2.71809	3.4956	3.08433	4.35704	205.814	522.505	467996	0	0	5815.05		1	0	1
952.494	2524.33	1.32663	2.68689	2.82603	2.97886	3.40215	21.2144	486.279	669.926	468033	74.7297	1.87349	9998		1	0	1
142.765	94.8596	0.9853	1.44159	1.37439	2.15462	1.97708	9.66718	27.6434	23.6802	468623	5.50045	0.740399	6681.08		0	0	0
146.106	38.8659	0.860853	1.11529	0.469515	2.16467	1.58957	7.25861	13.0404	2.94791	468640	0	0	5745.35		0	0	0
2918.18	1300.88	0.902537	1.45027	1.20158	3.46511	3.11424	7.98982	28.2011	15.9068	468668	0	0	8312.26		1	1	1
762.602	510.148	0.914304	2.19777	2.55384	2.8823	2.7077	8.20925	157.676	357.961	469076	4.68315	0.670538	5361.28		1	0	1
2249.74	3618.43	1.15142	3.0927	3.32676	3.35213	3.55852	14.1715	1237.95	2122.05	469181	81.1364	1.90922	9998		0	0	0
155.735	165.124	2.33258	2.28099	1.31142	2.19239	2.21781	215.072	190.983	20.4844	469476	195.036	2.29012	3561.11		1	1	1
1729.09	464.726	0.735948	1.02789	0.94824	3.23782	2.6672	5.44438	10.6634	8.87646	469577	0	0	0		1	1	1
128.752	66.2316	0.943315	1.21731	0.907646	2.10976	1.82106	8.77636	16.4935	8.08436	470334	0	0	4703.23		0	0	0
1526.01	391.428	0.860446	1.48104	1.09492	3.18356	2.59265	7.2518	30.2719	12.4427	471162	3.28276	0.516239	0		1	1	1
1593	406.474	0	1.38749	0.872535	3.20221	2.60903	0	24.4057	7.45649	471466	0	0	4586.57		1	0	1
1660.66	493.642	0.809427	1.36465	1.13453	3.22028	2.69341	6.44802	23.1554	13.6312	471502	0	0	5075.65		1	1	1
1680.06	496.202	0	1.36656	0.868503	3.22533	2.69566	0.580584	23.2572	7.38759	471562	0	0	7647.06		1	0	1
987.691	403.369	0.279764	1.28822	1.01811	2.99462	2.6057	1.90442	19.4185	10.4257	471663	0	0	9758.42		1	1	1
1339.13	365.996	1.04155	1.04677	1.15031	3.12682	2.56348	11.0039	11.137	14.1354	471681	0	0	5210.98		1	1	1
1540.37	345.224	0.716949	1.39909	1.22955	3.18763	2.5381	5.21133	25.0663	16.9649	471705	0	0	0		1	1	1
2224.21	563.926	1.24947	1.2426	1.37703	3.34718	2.75122	17.7609	17.4822	23.8246	471730	0	0	0		1	1	1
1366.51	663.028	0.659334	1.2814	1.06241	3.13561	2.82153	4.56388	19.1162	11.5455	472230	0	0	9998		1	1	1
1282.77	480.063	1.22158	1.25647	1.23434	3.10815	2.6813	16.6562	18.0498	17.1531	472280	0	0	9064.32		1	1	1
1613.6	306.195	0.665118	1.20275	1.27739	3.2078	2.486	4.62507	15.9496	18.9406	472489	2.0533	0.312453	0		1	1	1
1729.48	580.588	0.846111	0.543427	1.46662	3.23792	2.76387	7.01634	3.49484	29.2831	472523	0	0	0		1	1	1
1107.64	359.173	0.265063	1.28377	0.837219	3.0444	2.5553	1.84104	19.2208	6.87416	472808	0	0	4815.16		1	1	1
1294.35	356.001	0.955489	1.29867	1.25824	3.11205	2.55145	9.02587	19.8918	18.1235	472849	0	0	0		1	1	1
406.336	504.836	0	2.11032	2.41556	2.60889	2.70315	0	128.92	260.354	473859	0	0	9998		1	0	1
1319.21	371.051	0.644708	1.30277	0.97398	3.12031	2.56943	4.41274	20.0803	9.41847	473895	0	0	0		1	1	1
1098.08	328.406	0.697475	1.49012	1.12334	3.04063	2.51641	4.98282	30.9115	13.2844	474532	0	0	5156.85		1	1	1
1523.17	397.272	0.841951	0.97864	0.877469	3.18275	2.59909	6.94947	9.52007	7.54169	475081	0	0	4811.04		1	1	1
1374.1	480.403	0.844246	1.12738	0.826774	3.13802	2.68161	6.98629	13.4084	6.7108	475122	0	0	0		1	1	1
2562.23	892.957	0	1.18126	1.20581	3.40862	2.95083	0.405888	15.1797	16.0623	475160	0	0	0		1	0	1
2639.7	782.589	1.19426	1.84799	1.94324	3.42155	2.89353	15.6408	70.4684	87.7488	475186	0	0	9998		1	0	1
1006.39	519.02	1.07849	1.03223	0.929912	3.00277	2.71518	11.9809	10.7704	8.50965	475935	0	0	5258.2		1	1	1
176.985	420.901	1.00707	2.18564	2.4269	2.24794	2.62418	10.1641	153.334	267.238	476072	11.1856	1.04866	1012.9		1	0	1
1837.56	474.101	0.502196	0.972527	0.971242	3.26424	2.67587	3.17831	9.387	9.35928	476240	0	0	6852.63		1	1	1
1370.08	332.802	1.13486	1.53671	0.53518	3.13675	2.52219	13.6415	34.4122	3.4291	476537	3.66196	0.563714	4113.2		1	1	1
1067.85	160.178	0.533952	1.29901	0.87821	3.02851	2.2046	3.41941	19.9073	7.55458	477711	0	0	2959.93		1	1	1
1765.6	420.265	0.985207	1.12833	1.01576	3.24689	2.62352	9.66511	13.4378	10.3696	477754	0	0	5925.63		1	1	1
1564.61	454.497	0.840321	1.27394	0	3.19441	2.65753	6.92342	18.7906	0	477798	0	0	9998		1	0	1
277.804	27.0249	1.39137	1.41578	0.817143	2.44374	1.43176	24.6246	26.0481	6.56362	478202	26.7193	1.42683	4013.92		0	0	0
2054.5	3335.8	1.10399	1.43968	1.24291	3.31271	3.5232	12.7056	27.5222	17.4949	478915	0	0	9998		1	1	1
2299.58	573.058	1.09768	1.53527	1.18996	3.36165	2.7582	12.5221	34.2985	15.4866	478997	3.13655	0.496452	4183.08		1	1	1
1387.87	485.272	1.2526	1.04145	1.3773	3.14235	2.68599	17.8895	11.0013	23.8395	479325	0	0	9998		1	1	1
1505.74	363.49	1.2622	1.13765	1.38478	3.17775	2.56049	18.2896	13.7293	24.2539	479354	3.65615	0.563024	4588.44		1	1	1
259.211	439.033	0.693254	1.42038	1.46599	2.41365	2.6425	4.93462	26.3259	29.2411	480720	0	0	6123.71		1	1	1
941.148	532.277	0.112173	0.189979	1.27133	2.97366	2.72614	1.29471	1.54874	18.678	480969	0	0	0		1	1	1
1418.21	451.927	0.626576	0	1.21903	3.15174	2.65507	4.2323	0	16.559	481006	0	0	5500.17		1	1	1
1704.77	573.771	0.604433	1.19505	1.33712	3.23166	2.75874	4.02191	15.6692	21.7328	481030	0	0	5437.39		1	1	1
1552.66	460.037	1.02319	1.56661	1.15138	3.19108	2.66279	10.5486	36.865	14.1703	481060	0	0	8195.99		1	1	1
1963.54	546.583	1.17888	0	0.976164	3.29304	2.73766	15.0967	0	9.46594	481081	0	0	6232.89		1	1	1
1798.3	612.69	1.16401	1.45669	1.24085	3.25486	2.78724	14.5886	28.6213	17.4122	481102	0	0	9998		1	1	1
170.625	71.4402	0.783692	1.30828	1.38363	2.23204	1.85394	6.07704	20.3369	24.1896	482704	0	0	4106.8		0	0	0
1572.56	381.283	0	1.02006	0.0889319	3.19661	2.58125	0	10.4726	1.22725	482884	0	0	6754.96		1	0	1
2031.63	683.443	0.0942328	1.28923	1.22212	3.30784	2.8347	1.24232	19.464	16.677	483725	0	0	4624.1		1	1	1
958.711	287.877	0.66439	1.08703	1.18405	2.98169	2.45921	4.61732	12.219	15.2774	484148	4.09157	0.61189	1663.83		1	1	1
1226.87	300.852	0.498836	1.2454	1.28924	3.0888	2.47835	3.15381	17.5955	19.4641	484187	0	0	4740.9		1	1	1
1062.35	551.313	0.972769	1.14782	0.83303	3.02627	2.7414	9.39225	14.0545	6.80816	484219	0	0	0		1	1	1
2319.83	733.108	0.902393	1.06747	0.923024	3.36546	2.86517	7.98718	11.6809	8.37576	484634	0	0	0		1	1	1
2373.69	1091.22	1.11157	1.35848	1.29054	3.37542	3.03791	12.9291	22.8289	19.5228	485480	0	0	9998		1	1	1
1410.48	571.275	1.00973	1.37298	1.14827	3.14937	2.75684	10.2266	23.6037	14.0693	485720	0	0	7045.19		1	1	1
1012.71	347.398	0.448507	1.16648	1.21509	3.00549	2.54083	2.80871	14.6718	16.4092	485788	0	0	0		1	1	1
1021.2	444.572	1.02422	0.954742	1.30877	3.00911	2.64794	10.5736	9.01036	20.3594	485814	0	0	0		1	1	1
688.521	781.491	1.30879	2.34907	2.57343	2.83792	2.89292	20.3608	223.393	374.485	485844	34.8244	1.54188	7801.81		1	0	1
483.635	777.783	1.46326	2.3953	2.706	2.68452	2.89086	29.0576	248.487	508.161	485861	59.2648	1.7728	9998		1	0	1
532.014	826.039	1.23708	2.43895	2.74702	2.72592	2.917	17.2615	274.759	558.49	485898	32.8995	1.51719	9998		1	0	1
119.391	392.265	0.601187	2.20538	2.41963	2.07697	2.59358	3.99197	160.465	262.801	485912	119.244	2.07644	9998		0	0	0
1319.67	356.078	0.748782	1.34446	1.244	3.12046	2.55154	5.60767	22.1033	17.539	487445	0	0	5482.04		1	1	1
1608.94	433.493	0	1.20587	0.732131	3.20654	2.63698	0.811157	16.0646	5.39673	487520	0	0	6840.56		1	0	1
650.472	1103.68	0.979026	2.44148	2.76476	2.81323	3.04284	9.52853	276.365	581.784	487562	44.0128	1.64358	9998		1	0	1
1422.08	205.3	1.03273	1.52182	1.1415	3.15293	2.31239	10.7827	33.2524	13.8516	487588	0	0	4276.39		1	1	1
1414.74	470.012	0.892336	1.37065	0.941692	3.15068	2.67211	7.80433	23.4773	8.74363	487619	0	0	6595.81		1	1	1
881.013	901.798	2.23636	2.62113	2.7518	2.94498	2.95511	172.33	417.957	564.679	487641	187.557	2.27313	9998		1	0	1
1813.71	820.295	0	2.51431	2.85546	3.25857	2.91397	0	326.821	716.9	487992	0	0	0		1	0	1
102.54	58.8009	0.510246	1.44785	1.0866	2.01089	1.76938	3.23777	28.0446	12.2067	488831	0	0	0		0	0	0
200.85	1000.94	0	2.50752	2.84957	2.30287	3.00041	0	321.751	707.247	488858	0	0	9998		0	0	0
579.915	132.747	0	2.07569	2.69213	2.76336	2.12302	0	119.038	492.181	488903	0.504983	0	3153.97		1	0	1
705.222	983.868	0	1.92632	2.20675	2.84833	2.99294	0	84.3963	160.972	488963	0	0	5111.06		1	0	1
344.259	752.287	1.00692	2.43722	2.74822	2.53689	2.87638	10.1607	273.663	560.045	489012	27.0991	1.43296	9998		1	0	1
603.985	888.083	0	2.81655	3.33606	2.78103	2.94845	0	655.467	2168	489038	0	0	4400.97		1	0	1
1165.8	359.306	0.747868	1.2586	1.04206	3.06663	2.55546	5.59588	18.1385	11.0168	490160	0	0	4385.45		1	1	1
684.018	255.98	0.45969	1.92282	1.97258	2.83507	2.40821	2.88197	83.7176	93.8823	491352	0	0	0		1	0	1
331.983	713.274	1.04453	2.44578	2.60071	2.52112	2.85326	11.0798	279.111	398.759	491376	6.31597	0.80044	9067.84		1	0	1
942.794	399.273	0.70346	1.35705	1.41439	2.97442	2.60127	5.05196	22.7534	25.9651	491393	0	0	9663.43		1	1	1
1936.58	504.536	0.713888	1.10445	0.987064	3.28704	2.70289	5.17473	12.7191	9.70652	491438	0	0	0		1	1	1
220.834	333.876	1.16358	2.07828	2.36548	2.34407	2.52358	14.5739	119.751	231.997	491468	16.5067	1.21766	5950.16		1	0	1
1499.92	386.422	0.361974	0.920508	0.720249	3.17607	2.58706	2.3013	8.32737	5.25108	492141	0	0	3972.42		1	1	1
1791.88	704.59	0.655209	1.39099	1.15038	3.25331	2.84794	4.52073	24.6033	14.1377	492171	0	0	6006.26		1	1	1
1239.98	334.737	0.973814	1.079	1.17732	3.09342	2.5247	9.41487	11.9949	15.0426	492296	0	0	6900.32		1	1	1
1755.99	868.939	0.93461	1.37916	1.23326	3.24452	2.93899	8.60221	23.942	17.1103	492324	0	0	7986.29		1	1	1
1284.9	377.733	1.10156	1.24601	1.24964	3.10887	2.57719	12.6345	17.62	17.768	492372	1.22996	0.0898919	4863.26		1	1	1
1697.46	496.353	1.30827	1.67039	1.19624	3.2298	2.69579	20.3361	46.816	15.7123	492534	50.3094	1.70165	9998		1	1	1
748.793	285.952	0.792672	1.31672	0.971403	2.87436	2.45629	6.204	20.7357	9.36275	493065	0	0	7477.32		1	1	1
1387.69	247.16	1.12934	1.06145	0.535708	3.14229	2.39298	13.4691	11.52	3.43327	493115	0	0	4898.88		1	1	1
909.908	460.922	0.944494	2.40876	2.71997	2.959	2.66363	8.80023	256.307	524.772	493282	31.2501	1.49485	9998		1	0	1
2686.38	898.322	0.986656	1.59432	1.28302	3.42917	2.95343	9.69741	39.2933	19.1876	493328	0	0	5363.06		1	1	1
337.589	480.357	0	2.33655	2.68262	2.52839	2.68156	0.515029	217.043	481.53	493382	0	0	6928.84		1	0	1
1153.81	627.316	1.0561	0.869923	1.21047	3.06214	2.79749	11.3789	7.41179	16.2357	493600	0	0	9998		1	1	1
1439.91	497.155	1.17228	1.46642	1.20614	3.15834	2.69649	14.8688	29.2695	16.0746	493648	0.0671514	0	7757.95		1	1	1
636.842	727.242	2.53415	2.52448	1.98001	2.80403	2.86168	342.097	334.565	95.5023	493676	356.291	2.5518	3559		1	0	1
747.786	446.833	0.491525	1.1466	1.17722	2.87378	2.65015	3.10116	14.0153	15.0391	494965	0	0	8771.92		1	1	1
220.723	107.116	1.06843	0.985722	0	2.34385	2.02986	11.7066	9.67659	0.999042	495061	0.847771	0	3189.9		1	0	1
403.21	436.469	0.89101	1.69477	0.922599	2.60553	2.63995	7.78054	49.5187	8.36757	495748	2.55632	0.407614	3814.46		1	1	1
1093.63	302.074	0.554653	1.40353	1.35973	3.03887	2.48011	3.58635	25.324	22.8946	495806	0	0	6538.57		1	1	1
1369.18	328.361	1.06012	1.1328	1.2701	3.13646	2.51635	11.4848	13.5768	18.625	495827	0	0	4354.72		1	1	1
1551.43	336.257	0.47524	1.40279	1.35485	3.19073	2.52667	2.98704	25.281	22.6385	495848	0	0	9009.45		1	1	1
175.513	6.41856	1.00511	0	1.07491	2.24431	0.807438	10.1183	0	11.8825	495890	0.37098	0	4243.77		0	0	0
232.185	106.737	0.806831	1.62032	1.57322	2.36583	2.02832	6.4096	41.7181	37.4302	496700	1.96636	0.293662	2784.56		1	1	1
227.667	96.9061	0.963077	1.44444	1.49888	2.3573	1.98635	9.18495	27.8254	31.5414	496721	3.92881	0.594261	4626.57		1	1	1
1464.64	339.783	0.876838	1.47734	1.03798	3.16573	2.5312	7.53075	30.0149	10.9139	496811	0	0	0		1	1	1
3187.73	5012.12	0	3.20225	3.37029	3.50348	3.70002	0	1593.13	2345.78	496894	87.726	1.94313	9998		0	0	0
194.74	197.778	0.986928	1.09302	1.15147	2.28945	2.29618	9.70349	12.3885	14.1734	497492	6.06393	0.782754	0		1	1	1
203.693	596.657	0.601398	2.16564	2.45835	2.30898	2.77572	3.99391	146.434	287.312	497818	7.65578	0.88399	6671.19		1	0	1
1260.35	189.042	0.636247	1.3919	0.980048	3.10049	2.27656	4.3276	24.6549	9.55099	497968	0	0	3054.2		1	1	1
1772.47	802.115	2.36386	2.29311	1.23041	3.24858	2.90424	231.134	196.386	16.9986	498006	85.1418	1.93014	8466.77		1	1	1
336.918	802.835	1.06452	1.76218	1.53297	2.52752	2.90463	11.6015	57.833	34.1169	498520	0	0	3766.35		1	1	1
208.475	345.735	0.317094	2.14381	2.48088	2.31905	2.53874	2.07536	139.254	302.607	498792	3.94894	0.59648	6427.18		1	0	1
1118.11	371.983	0	1.34468	1.20413	3.04848	2.57052	0	22.1145	16.0002	498817	0	0	7314.19		1	0	1
1624.83	534.309	0.934974	1.20859	1.23293	3.21081	2.72779	8.60942	16.1656	17.0975	498905	0	0	0		1	1	1
1348.53	434.844	1.04705	1.26157	0.58529	3.12986	2.63833	11.1443	18.2631	3.84849	499273	0	0	9998		1	1	1
1703.51	822.262	1.15289	1.33744	1.23537	3.23134	2.91501	14.2196	21.7492	17.1937	499834	0	0	0		1	1	1
789.329	563.321	1.1936	2.25176	2.45862	2.89726	2.75076	15.6172	178.552	287.487	499867	30.5102	1.48445	9998		1	0	1
141.193	288.685	1.02331	1.47066	1.53302	2.14981	2.46042	10.5513	29.557	34.1211	500434	3.84626	0.585039	5108.08		1	1	1
256.517	82.4296	1.13966	1.50917	1.39724	2.40912	1.91608	13.793	32.2973	24.9598	501415	13.2672	1.12278	4167.34		1	1	1
125.081	159.514	0.493049	0	0.961586	2.09719	2.2028	3.11207	0	9.15348	501468	0	0	4535.22		0	0	0
1242.25	1130.6	0	2.75268	3.1191	3.09421	3.05331	0	565.817	1315.53	501981	11.5576	1.06287	361.956		1	0	1
1862.73	1963.57	1.65674	2.83195	2.78886	3.27015	3.29305	45.3669	679.124	614.973	502403	60.3645	1.78078	6583.39		1	0	1
1432.59	533.568	0.443501	0.633418	0.760993	3.15612	2.72719	2.77652	4.2995	5.76758	502451	0	0	6460.48		1	1	1
1034.92	406.534	1.05862	1.43132	1.30184	3.01491	2.6091	11.4451	26.9972	20.0371	502593	0	0	9998		1	1	1
1186.34	387.319	0.58616	1.38873	0.954032	3.07421	2.58807	3.8562	24.4754	8.99563	502633	0	0	6339.64		1	1	1
730.101	808.27	0	2.61734	2.8667	2.86338	2.90756	0	414.327	735.703	502653	11.1106	1.04574	7057.1		1	0	1
1334.9	281.254	0.276764	1.42041	1.2219	3.12545	2.4491	1.89132	26.3276	16.6686	502678	0	0	4967.02		1	1	1
1097.85	271.364	0.331833	1.38192	1.19812	3.04054	2.43355	2.14701	24.0946	15.7804	502723	0	0	5720.9		1	1	1
214.891	204.192	0.828533	1.1502	1.41263	2.33222	2.31004	6.73803	14.1317	25.86	503346	0	0	4613.97		1	1	1
827.186	1959.78	0.823425	2.75392	3.07231	2.9176	3.29221	6.65924	567.435	1181.15	503475	12.5839	1.09981	9191.05		1	0	1
1180.55	352.211	0.799677	1.06548	0.980727	3.07209	2.5468	6.30488	11.6273	9.56593	503973	0	0	7180.25		1	1	1
394.496	21.0725	1.039	0.767055	1.2633	2.59604	1.32372	10.9395	5.84864	18.3359	504139	0	0	3705.86		0	0	0
1265.41	194.759	0	1.10498	1.11272	3.10223	2.2895	0.729377	12.7343	12.9634	505022	0	0	3862.92		1	0	1
1507.21	406.395	0.248144	1.25965	1.3009	3.17817	2.60895	1.7707	18.1825	19.9939	505050	0	0	6166.67		1	1	1
1560.85	503.174	1.21204	1.13732	0.525787	3.19336	2.70172	16.2946	13.7191	3.35573	505077	0	0	7460.28		1	1	1
1128.2	436.518	0.710296	1.32474	1.38072	3.05239	2.64	5.13211	21.1223	24.0282	505330	0	0	9587.45		1	1	1
1174.85	637.498	0.843921	1.15133	0.731375	3.06998	2.80448	6.98106	14.1687	5.38735	505359	0	0	7504		1	1	1
585.333	804.288	0.838317	2.43151	2.62131	2.7674	2.90541	6.89155	270.089	418.127	505407	1.63016	0.212231	9998		1	0	1
1152	318.055	0.244531	1.43645	1.15752	3.06145	2.5025	1.75603	27.3181	14.3722	506908	0	0	5487.27		1	1	1
1223.75	358.812	0.878378	1.31373	1.04562	3.08769	2.55487	7.5575	20.5935	11.1077	506927	0	0	4159.58		1	1	1
1792.72	650.24	0.590273	1.25226	0.975153	3.25351	2.81307	3.8929	17.8754	9.44393	506953	0	0	7101.17		1	1	1
268.756	490.41	0.195543	2.28688	2.64933	2.42936	2.69056	1.56871	193.589	446	506980	10.1681	1.00724	9998		1	0	1
158.688	470.619	0	2.2992	2.71181	2.20054	2.67267	0	199.161	515.005	506988	18.4983	1.26713	9998		1	0	1
1689.29	518.225	0.520064	0.68644	1.09653	3.22771	2.71452	3.3118	4.8578	12.4892	507044	0	0	4887.7		1	1	1
1417.38	686.643	0.879657	1.26445	0.298779	3.15149	2.83673	7.57979	18.3846	1.98966	507067	0	0	9998		1	1	1
908.538	280.227	0	2.371	2.9093	2.95834	2.44751	0	234.964	811.528	507936	14.8161	1.17073	7522.29		1	0	1
2025.2	754.276	0.993256	1.65683	0.645329	3.30647	2.87753	9.84591	45.3769	4.41905	508156	0	0	0		1	1	1
1054.63	1127.02	0	2.36097	2.70739	3.0231	3.05193	0	229.6	509.793	508179	0	0	6272.32		1	0	1
2231.32	401.416	0.294529	1.17281	1.04861	3.34856	2.60359	1.97028	14.8872	11.1843	508201	0	0	3391.22		1	1	1
2015.98	624.815	0.867108	1.22846	0.943003	3.30449	2.79575	7.36391	16.9225	8.77007	508242	0	0	9998		1	1	1
2166.36	934.22	1.21002	2.49151	2.79758	3.33573	2.97045	16.2189	310.105	627.454	508299	25.9149	1.41355	9998		1	0	1
621.691	251.015	0.0964068	2.0021	2.43303	2.79357	2.3997	1.24855	100.485	271.036	509751	0	0	2906.4		1	0	1
1661.17	378.255	0.867513	1.23586	0.861371	3.22042	2.57778	7.37077	17.213	7.26726	509838	0	0	5529.02		1	1	1
305.307	508.112	0.799219	2.29101	2.46226	2.48474	2.70596	6.29824	195.438	289.911	509864	4.55599	0.658583	6152.79		1	0	1
1702.36	499.381	0	1.24207	0.944099	3.23105	2.69843	0.374806	17.4609	8.79223	509894	0	0	5825.98		1	0	1
1832.68	368.001	0.628666	1.43592	1.02548	3.26309	2.56585	4.25271	27.2846	10.6042	509932	0	0	5159.09		1	1	1
237.679	531.186	0.802446	2.2181	2.49174	2.37599	2.72525	6.34521	165.233	310.271	509966	11.1866	1.0487	7730.01		1	0	1
1641.82	745.378	0.0360943	1.36442	1.02176	3.21532	2.87238	1.08666	23.1428	10.5139	510063	0	0	0		1	1	1
640.17	529.441	1.18064	2.45174	2.82825	2.8063	2.72382	15.158	282.968	673.371	510081	20.4023	1.30968	5353.33		1	0	1
1903.11	686.865	0.849257	1.41317	1.18595	3.27946	2.83687	7.06735	25.8925	15.3445	510688	0	0	7385.73		1	1	1
1361.28	637.636	0.351004	1.35244	0.672996	3.13395	2.80457	2.2439	22.5134	4.70973	510922	0	0	5187.6		1	1	1
1799.94	544.765	0.771262	1.11902	0.870353	3.25526	2.73621	5.90557	13.1528	7.41912	510954	0	0	7598.14		1	1	1
356.834	537.693	1.326	1.6032	1.35322	2.55247	2.73053	21.1837	40.105	22.5537	511542	16.53	1.21827	3024.28		1	1	1
1452.04	513.045	0	1.3891	0.888401	3.16198	2.71016	0.889896	24.4963	7.73395	512135	0	0	5121.69		1	0	1
1219.04	487.186	0	2.00076	2.15926	3.08602	2.6877	0.553437	100.174	144.298	512194	0	0	0		1	0	1
1118.71	280.082	0.963171	1.402	1.14894	3.04872	2.44729	9.18695	25.2348	14.0908	512254	0	0	4651.67		1	1	1
1177.08	454.672	1.07209	1.35683	1.23167	3.07081	2.6577	11.8057	22.7421	17.048	512517	0	0	0		1	1	1
452.077	581.445	0.82802	1.47738	1.79492	2.65521	2.76451	6.73007	30.018	62.3625	512547	0	0	7857.62		1	0	1
1493.14	417.203	0.795161	1.12749	1.15371	3.1741	2.62035	6.23966	13.412	14.2465	512600	0	0	5691.62		1	1	1
271.191	343.322	2.76984	2.76063	2.38792	2.43328	2.5357	588.621	576.275	244.297	512643	577.084	2.76124	3158.2		1	0	1
1974.39	452.935	0.486506	1.32137	1.13905	3.29543	2.65604	3.06553	20.9588	13.7737	512898	0	0	0		1	1	1
151.352	24.8172	0.767257	1.53733	1.54869	2.17999	1.39475	5.85137	34.4614	35.3748	512936	0.122201	0	3400.23		0	0	0
844.251	321.026	0.836122	1.30888	1.00385	2.92647	2.50654	6.85681	20.365	10.0891	513525	0	0	5124.01		1	1	1
1405.56	344.567	1.71117	1.67838	1.04915	3.14785	2.53727	51.4239	47.6844	11.1982	514208	0	0	6517.8		1	1	1
1364.02	310.461	1.30921	0.944076	0.527986	3.13482	2.49201	20.3804	8.79176	3.37276	514396	0	0	0		1	1	1
954.435	318.409	0.989172	1.39565	1.17266	2.97975	2.50298	9.75377	24.8683	14.8821	515014	0	0	8430.5		1	1	1
440.175	905.825	0.194758	2.53462	2.77478	2.64363	2.95704	1.56588	342.469	595.354	515575	9.90486	0.995848	1012.9		1	0	1
1879.69	599.263	0.957807	1.45054	1.08287	3.27409	2.77762	9.07416	28.2188	12.1024	516691	0	0	9998		1	1	1
1327.7	791.936	0.855905	1.27153	1.22289	3.1231	2.89869	7.17637	18.6868	16.7067	517136	0	0	0		1	1	1
921.307	261.114	0.908955	0.752668	0.928913	2.9644	2.41683	8.10876	5.65806	8.49011	517191	0	0	5008.45		1	1	1
1471.6	449.757	0.720324	0.90465	0.707711	3.16779	2.65298	5.252	8.02879	5.10166	518168	0	0	4245.88		1	1	1
1666.16	439.029	0.74721	1.46793	0.949895	3.22172	2.64249	5.5874	29.3717	8.91036	518291	0	0	0		1	1	1
2075.45	814.106	0.812319	1.2346	1.33658	3.31711	2.91068	6.49112	17.1633	21.7058	518475	4.4345	0.646844	0		1	1	1
4485.4	2647.86	0.60586	2.6022	2.83948	3.6518	3.42289	4.03515	400.124	691.004	518529	0.131397	0	9998		1	0	1
225.808	786.183	0.841761	2.25215	2.58947	2.35374	2.89552	6.94641	178.711	388.567	520396	20.2236	1.30586	9998		1	0	1
1673.9	716.432	0	2.55328	2.87044	3.22373	2.85517	0.473179	357.504	742.061	520711	0	0	0		1	0	1
946	1151.33	0	2.74025	2.92608	2.97589	3.0612	0	549.857	843.492	521473	0	0	9998		1	0	1
115.772	65.1741	0.790575	0.869745	1.2065	2.0636	1.81407	6.17412	7.40876	16.0878	522351	4.61189	0.663879	3082.14		0	0	0
758.41	530.712	0	1.73277	1.98367	2.8799	2.72486	0	54.0468	96.3099	522395	0	0	7152.8		1	0	1
1789.48	675.789	0.900526	1.29726	1.2301	3.25273	2.82981	7.95292	19.8272	16.9864	523232	0	0	9998		1	1	1
874.623	320.668	0.810009	0.68212	0.399102	2.94182	2.50606	6.45668	4.80973	2.5067	523525	0	0	6654.07		1	1	1
1522.95	370.168	0.801027	1.48366	1.29339	3.18269	2.5684	6.3245	30.4552	19.6511	524848	0	0	4446.4		1	1	1
1416.96	464.283	0	1.46299	0.414091	3.15136	2.66678	0.983918	29.0394	2.59472	524876	0	0	8491.89		1	0	1
1447.15	404.162	0.46552	1.22252	1.06837	3.16051	2.60656	2.92092	16.6926	11.7049	526757	0	0	5110.13		1	1	1
641.44	672.944	0.405869	2.47831	2.77007	2.80716	2.82798	2.54606	300.822	588.936	527044	4.58992	0.661805	8075.07		1	0	1
2128.49	1259.56	1.19139	1.82171	1.2078	3.32807	3.10022	15.5378	66.33	16.1363	527072	0	0	9998		1	1	1
341.577	310.963	1.17771	2.1068	2.43407	2.53349	2.49271	15.056	127.88	271.689	527162	19.8878	1.29859	7095.93		1	0	1
1807.68	554.02	0	1.12282	1.15037	3.25712	2.74353	0	13.2686	14.1374	528446	0	0	9998		1	0	1
1634.82	309.472	1.01556	1.34103	0.922555	3.21347	2.49062	10.3649	21.9298	8.36671	528649	0	0	4285.93		1	1	1
1274.39	364.211	0	1.23049	0.940808	3.1053	2.56135	0	17.0015	8.72585	528928	0	0	6325.36		1	0	1
1124.16	513.507	0	0.339432	1.07664	3.05083	2.71055	0	2.1849	11.9299	530282	0	0	8981.91		1	0	1
2697.51	845.354	0.851295	1.75381	2.30852	3.43096	2.92704	7.1006	56.7298	203.479	531071	0	0	9998		1	0	1
1188.13	269.556	0.815455	1.30089	0	3.07486	2.43065	6.53815	19.9937	0	532626	0	0	0		1	0	1
818.382	352.423	1.98201	1.96355	1.15627	2.91296	2.54706	95.9422	91.9498	14.3308	532658	95.7295	1.98105	3322.09		1	1	1
1302.26	384.575	0.465244	1.46846	0.696913	3.1147	2.58498	2.91907	29.408	4.97638	532679	0	0	3862.22		1	1	1
2318.15	1128.43	0.83041	1.10735	1.04015	3.36514	3.05247	6.76721	12.8042	10.9686	532699	0	0	6188.73		1	1	1
2310.28	897.244	1.33937	1.49473	1.11234	3.36366	2.95291	21.8459	31.2415	12.9522	532754	20.079	1.30274	2314.77		1	1	1
103.153	150.522	1.52404	1.50104	1.15554	2.01348	2.1776	33.4227	31.699	14.3068	533339	45.5118	1.65812	8325.47		0	0	0
100.567	55.259	0.950166	1.37053	1.31339	2.00245	1.7424	8.91591	23.471	20.5774	533369	15.6616	1.19484	6230.89		0	0	0
452.405	1052.2	1.17125	1.72706	1.63919	2.65553	3.0221	14.8339	53.3412	43.5705	534177	4.75364	0.677027	3115.49		1	1	1
1073.51	412.286	0.631831	1.44574	0	3.03081	2.6152	4.28382	27.9089	0.338025	534567	0	0	7948.9		1	0	1
2967.39	953.49	1.05527	1.46419	0.865354	3.47237	2.97932	11.3572	29.1198	7.33422	534598	0	0	0		1	1	1
420.606	901.4	1.1667	1.42719	1.23408	2.62388	2.95492	14.6791	26.7419	17.1427	535264	10.374	1.01594	361.956		1	1	1
591.89	1634.44	1.05987	2.39845	2.69519	2.77224	3.21337	11.478	250.294	495.662	535592	45.4327	1.65737	9998		1	0	1
482.537	618.367	0.60174	2.36627	2.60331	2.68353	2.79125	3.99705	232.416	401.153	535987	7.4613	0.872814	361.956		1	0	1
569.373	168.148	2.04481	2.34552	2.64542	2.7554	2.22569	110.87	221.575	441.996	536361	102.581	2.01107	3269.75		1	0	1
155.645	371.74	0.930148	1.60729	1.52462	2.19213	2.57024	8.51428	40.485	33.4676	537133	0	0	6733.43		1	1	1
193.336	216.001	0.501315	1.95348	1.73129	2.28631	2.33446	3.17187	89.843	53.863	537343	0	0	4005.39		1	0	1
1141.39	311.349	0.421481	1.11292	0.730495	3.05743	2.49325	2.63925	12.9694	5.37645	537383	0	0	6011.75		1	1	1
1826.35	524.43	1.10657	1.0208	1.01366	3.26158	2.71969	12.7812	10.4906	10.3196	537408	0	0	0		1	1	1
1817.14	1270.12	0.877651	1.53324	1.26773	3.25939	3.10385	7.54486	34.1378	18.5239	537441	0	0	0		1	1	1
2407.23	960.152	0.98505	1.61964	1.80375	3.38152	2.98234	9.66162	41.6525	63.6425	537522	0	0	5777.3		1	0	1
2231.1	3275.32	0	3.16664	3.59957	3.34852	3.51525	0	1467.71	3977.1	537578	179.881	2.25498	9998		1	0	1
1244.6	262.383	1.12198	1.30994	1.4452	3.09503	2.41894	13.2428	20.4143	27.874	537616	0	0	0		1	1	1
1556.69	413.335	0.695999	0.655263	0.753595	3.1922	2.6163	4.96591	4.52129	5.67016	537870	0	0	6209.3		1	1	1
759.025	418.085	0.993911	1.4304	1.09292	2.88026	2.62126	9.86078	26.94	12.3858	538138	0	0	9998		1	1	1
2230.71	775.17	1.94557	2.07794	1.4171	3.34844	2.8894	88.2198	119.656	26.1276	538594	113.656	2.05559	5781.22		1	1	1
2600.17	1242.51	1.19702	1.25114	1.07306	3.415	3.0943	15.7404	17.8296	11.8319	538836	0	0	9998		1	1	1
1183.67	598.938	1.68573	2.64735	3.18216	3.07323	2.77738	48.499	443.971	1521.09	539912	88.2555	1.94574	4263.25		1	0	1
1637.06	610.078	0.509293	1.24344	0.67791	3.21406	2.78539	3.23067	17.5164	4.76332	540790	0	0	6772.78		1	1	1
1328.82	297.034	0.658266	1.09334	1.15239	3.12347	2.47281	4.55267	12.3976	14.2032	541238	0	0	4329.76		1	1	1
1735.42	587.171	0.860118	1.35658	0.96695	3.2394	2.76876	7.24632	22.7288	9.26722	541300	0	0	9998		1	1	1
1878.33	532.847	0.582815	1.55452	1.28688	3.27377	2.7266	3.82662	35.8529	19.3587	542603	0	0	0		1	1	1
330.531	245.546	0.968893	1.42752	1.48714	2.51921	2.39013	9.30878	26.7619	30.6998	542643	1.00749	0.00324266	9998		1	1	1
1372.72	312.738	0	1.49841	1.22745	3.13758	2.49518	0	31.5069	16.8829	543210	0	0	3268.93		1	0	1
915.474	341.438	0.878885	1.37367	1.24904	2.96165	2.53331	7.56633	23.6413	17.7436	543600	0	0	4646.01		1	1	1
1359.64	431.841	1.02461	0.996698	1.11334	3.13342	2.63532	10.583	9.92426	12.9819	543627	0	0	0		1	1	1
1196.29	434.034	0.698407	1.25224	0.919144	3.07784	2.63752	4.99352	17.8748	8.30125	543652	0	0	9998		1	1	1
1470.65	417.592	1.04572	1.24781	1.1722	3.16751	2.62075	11.1102	17.6935	14.8663	543703	0	0	9998		1	1	1
2168.39	745.887	1.15387	1.504	1.13808	3.33614	2.87267	14.2518	31.9157	13.7431	543861	0	0	0		1	1	1
2240.42	457.707	0.982089	1.00419	0.916701	3.35033	2.66059	9.59598	10.0969	8.25469	544382	0	0	6498.6		1	1	1
1400.74	2183.62	0.312292	2.80288	3.0971	3.14636	3.33918	2.05254	635.161	1250.56	544889	29.2951	1.4668	8305.72		1	0	1
881.91	370.292	0.633986	0.244368	0.783171	2.94542	2.56854	4.30512	1.75537	6.06975	545096	0	0	5569.9		1	1	1
1479.13	314.999	0	1.13143	1.28485	3.17001	2.49831	0.655465	13.5342	19.2684	545633	0	0	5284.76		1	0	1
929.081	288.654	1.03513	1.45423	0.938833	2.96805	2.46038	10.8424	28.4596	8.68625	545652	6.93789	0.841228	6498.84		1	1	1
4182.86	1606.81	1.01978	1.34735	0	3.62147	3.20596	10.4659	22.2512	0	545685	0	0	0		1	0	1
1570.6	511.706	0.610157	1.49824	1.40293	3.19607	2.70902	4.07528	31.4948	25.289	546076	0	0	9261.89		1	1	1
1113.83	353.795	1.05036	1.24986	0.959634	3.04682	2.54875	11.2294	17.7769	9.11242	546247	0	0	4680.54		1	1	1
507.516	636.089	0.426098	2.44403	2.66752	2.70545	2.80352	2.66746	277.988	465.074	547220	5.89003	0.770118	0		1	0	1
1538.93	492.198	0	1.24615	1.02306	3.18722	2.69214	0	17.6257	10.5454	547247	0	0	5998.8		1	0	1
112.362	249.708	0	2.25304	2.63254	2.05062	2.39743	0	179.079	429.078	547275	9.57574	0.981172	9998		0	0	0
118.779	374.071	0.527077	2.27563	2.63336	2.07474	2.57295	3.36571	188.639	429.888	547283	8.63272	0.936148	9998		0	0	0
772.274	431.221	1.04558	2.35283	2.71436	2.88777	2.6347	11.1065	225.337	518.031	547303	12.1927	1.0861	3784.42		1	0	1
1762.83	542.218	0	1.40967	0.847736	3.24621	2.73417	0	25.6845	7.04265	549750	0	0	5673.67		1	0	1
671.611	856.363	0	2.47751	2.81461	2.82712	2.93266	0	300.268	652.548	549777	8.09431	0.90818	2314.77		1	0	1
994.273	750.162	0.505897	2.35211	2.53532	2.99751	2.87515	3.20551	224.964	343.024	549824	0	0	9998		1	0	1
1191.6	584.346	1.01983	1.33521	0.651001	3.07613	2.76667	10.4673	21.6375	4.47714	550026	0	0	8786.99		1	1	1
1132.19	660.334	0.896135	1.40032	0.468599	3.05392	2.81976	7.8729	25.1371	2.9417	550051	3.26568	0.513974	0		1	1	1
1166.19	281.61	0.764754	1.4575	1.19236	3.06677	2.44965	5.81774	28.675	15.5725	551057	0	0	3551.28		1	1	1
1938.19	474.815	0.896264	1.47103	0.684802	3.2874	2.67652	7.87524	29.5821	4.83951	551118	0	0	0		1	1	1
2125.91	666.03	0.906065	1.35876	0.61314	3.32755	2.82349	8.05499	22.8432	4.10336	551148	0	0	5855.71		1	1	1
1388.99	483.657	0.940736	1.25861	0.560121	3.1427	2.68454	8.72441	18.1387	3.63179	551824	0	0	7342.01		1	1	1
1079.86	328.356	0.617007	1.34159	1.03299	3.03337	2.51634	4.14006	21.958	10.7893	553101	0	0	4588.27		1	1	1
2004.15	616.606	0.503518	1.55318	0.99507	3.30193	2.79001	3.188	35.742	9.88711	553400	0	0	9998		1	1	1
109.887	135.734	0.937948	2.04907	1.73805	2.04095	2.13269	8.66857	111.963	54.7081	553421	32.3086	1.50932	9998		0	0	0
1580.87	634.231	1.0019	0.753244	0.91445	3.1989	2.80225	10.0438	5.66557	8.21203	553894	0	0	0		1	1	1
644.31	514.115	0	2.39705	2.76312	2.80909	2.71106	0	249.489	579.593	553990	0	0	4921.98		1	0	1
1187.53	419.226	0.413151	1.01415	1.14503	3.07465	2.62245	2.58911	10.3311	13.9646	554166	0	0	9998		1	1	1
205.742	48.4626	1.11106	1.55139	1.43335	2.31332	1.68541	12.9141	35.5948	27.1236	554666	1.5137	0.180039	3545.46		0	0	0
620.528	228.548	0.701153	1.2004	1.07185	2.79276	2.35898	5.02519	15.8635	11.7992	554785	0	0	5559.02		1	1	1
493.08	548.864	0	2.35217	2.69972	2.69292	2.73946	0	224.994	500.86	554806	0	0	9667.72		1	0	1
242.824	344.263	1.10002	1.3829	1.36517	2.38529	2.53689	12.59	24.1491	23.1831	554914	7.2505	0.860368	4971.16		1	1	1
121.117	188.466	0	1.60288	1.25489	2.08321	2.27523	0	40.0757	17.9842	555674	0	0	5204.95		0	0	0
1110.72	2093.96	0.881211	2.78917	3.07081	3.0456	3.32097	7.60696	615.416	1177.09	555855	5.30976	0.725075	9998		1	0	1
1841.47	693.525	0.540511	1.28962	0.979944	3.26517	2.84106	3.47145	19.4814	9.54869	555965	0	0	7236.66		1	1	1
1400.89	467.601	0.932816	1.40288	0.997378	3.1464	2.66988	8.56674	25.2859	9.93981	556018	0	0	6693.02		1	1	1
887.403	545.559	0.605239	1.71001	1.69519	2.94812	2.73684	4.02939	51.2877	49.5668	556041	0	0	4004.87		1	1	1
1170.81	340.869	0.638277	1.34372	1.01013	3.06849	2.53259	4.34787	22.0658	10.236	556742	0	0	4614.06		1	1	1
601.881	199.674	0.909529	2.13222	2.49238	2.77951	2.30032	8.11949	135.589	310.727	557022	2.50305	0.39847	3111.32		1	0	1
1245.24	452.633	0.58554	1.32567	0.325352	3.09525	2.65575	3.8507	21.1676	2.1152	557226	0	0	5581.78		1	1	1
2336.4	709.852	0.728555	0.814078	1.1267	3.36855	2.85117	5.35248	6.51746	13.3876	557776	0	0	0		1	1	1
2367.01	587.493	0	1.40403	1.03925	3.3742	2.769	0.558069	25.3531	10.9458	558256	0	0	7904.26		1	0	1
3142.62	1533.34	1.11899	1.23469	1.38903	3.49729	3.18564	13.1519	17.1668	24.4923	558516	0	0	9148.24		1	1	1
1630.33	491.059	1.03004	1.16014	1.23738	3.21227	2.69113	10.7162	14.4592	17.2736	559285	0	0	6352.08		1	1	1
1489.18	495.997	0.898819	1.40787	1.39739	3.17295	2.69548	7.92171	25.5781	24.9686	559313	0	0	0		1	1	1
1690.94	437.392	1.09154	1.10589	1.17809	3.22813	2.64087	12.3464	12.761	15.069	559336	0	0	7495.5		1	1	1
403.383	987.324	0.838543	2.60868	2.84076	2.60572	2.99446	6.89514	406.143	693.036	559377	22.4698	1.3516	7250.36		1	0	1
755.933	756.359	0	2.4855	2.7003	2.87848	2.87873	0.995388	305.845	501.534	559788	8.75989	0.942499	5449.62		1	0	1
2344.23	1091.4	0.57161	1.15864	1.01516	3.37	3.03798	3.72915	14.4091	10.3552	560751	0	0	0		1	1	1
1519.08	514.238	1.00868	1.32662	1.27444	3.18158	2.71116	10.2019	21.214	18.8124	560794	0	0	9998		1	1	1
1475.24	386.088	1.19565	1.23012	1.19035	3.16886	2.58669	15.6909	16.987	15.5006	560829	0	0	5265.85		1	1	1
1684.95	676.27	1.00238	2.4039	2.57897	3.22659	2.83012	10.0551	253.456	379.285	560853	28.3884	1.45314	9998		1	0	1
1531.6	1170.98	1.07285	2.42965	2.74126	3.18514	3.06855	11.8264	268.936	551.139	560880	0	0	0		1	0	1
515.495	600.727	0	2.34093	2.75757	2.71222	2.77868	0	219.246	572.229	561803	1.83702	0.264113	6039.9		1	0	1
1518.07	681.902	0	1.35545	1.08108	3.18129	2.83372	0	22.6697	12.0525	561889	0	0	9998		1	0	1
2221.3	1862.22	0.853161	2.48887	2.8101	3.34661	3.27003	7.13118	308.226	645.804	561992	0	0	9998		1	0	1
1236.63	463.69	1.12041	1.16745	1.07451	3.09224	2.66623	13.1951	14.7045	11.8717	562536	5.27808	0.722476	4443.74		1	1	1
1732.61	487.777	0.600473	0.934631	0.876897	3.2387	2.68822	3.98541	8.60262	7.53177	562927	0	0	0		1	1	1
257.773	396.652	0.450638	2.16303	2.44552	2.41124	2.59841	2.82253	145.557	278.945	562952	4.10857	0.61369	7285.85		1	0	1
141.119	101.417	0.867465	1.38393	1.39659	2.14958	2.00611	7.36996	24.2062	24.9225	563209	0	0	6065.87		0	0	0
1396.21	385.635	1.36056	1.40725	1.05858	3.14495	2.58618	22.9383	25.5414	11.444	563307	0	0	4497.77		1	1	1
203.948	698.353	0.534917	2.30435	2.48702	2.30952	2.84407	3.42702	201.537	306.917	563330	0	0	9533.46		1	0	1
1453.57	460.237	0	0.768791	0.628092	3.16244	2.66298	0	5.87207	4.2471	563827	0	0	5663.11		1	0	1
243.575	428.02	0.75631	1.69264	1.53422	2.38663	2.63146	5.70572	49.2766	34.2149	564477	0	0	4041.33		1	1	1
1252.2	281.716	0	0.983403	1.12688	3.09767	2.44981	0	9.62504	13.393	565439	0	0	3967.91		1	0	1
1709.42	828.439	0	1.43135	0.915892	3.23285	2.91826	0	26.9993	8.23934	566710	0	0	9466.25		1	0	1
136.992	40.1103	0.667494	1.32692	1.03508	2.13669	1.60326	4.65044	21.2283	10.8414	566793	0	0	8745.33		0	0	0
1390.77	680.643	0	1.25645	0.041635	3.14326	2.83292	0	18.0487	1.10061	567664	0	0	5255.22		1	0	1
216.427	313.323	0.696057	2.08926	2.41377	2.33531	2.49599	4.96658	122.817	259.282	567687	0	0	8214.79		1	0	1
1252.6	500.687	0.399428	0.661655	1.09694	3.09781	2.69957	2.50858	4.58833	12.5007	567773	0	0	0		1	1	1
1487.48	587.029	0	1.04772	0.733647	3.17245	2.76866	0	11.1613	5.41561	567805	0	0	9998		1	0	1
2754.37	882.553	1.06271	1.29801	1.0328	3.44002	2.94574	11.5535	19.8614	10.7846	567849	0	0	9998		1	1	1
1401.05	382.908	0	1.23684	0.647441	3.14645	2.58309	0	17.2521	4.44059	571283	0	0	6655.87		1	0	1
274.985	151.398	0.929097	1.58789	1.5047	2.43931	2.18012	8.4937	38.7163	31.967	573294	6.22355	0.794038	4091.39		1	1	1
2838.81	1516.93	2.32086	2.58853	2.45395	3.45314	3.18096	209.345	387.73	284.411	573677	252.782	2.40275	4891.96		1	0	1
2922.55	3144.62	2.55148	3.99991	3.99893	3.46576	3.49757	356.021	9998	9975.49	574926	649.512	2.81259	5106.87		1	0	1
2463.87	1270.44	1.34899	1.54873	1.82409	3.39162	3.10395	22.3353	35.378	66.6942	574981	0	0	9998		1	0	1
2785.54	1792.12	0.767087	2.68559	2.94679	3.44491	3.25337	5.84907	484.829	884.678	575062	15.7356	1.19688	361.956		1	0	1
1253.85	281.916	1.33797	1.14416	1.11471	3.09824	2.45012	21.7755	13.9368	13.0229	575128	43.3528	1.63702	9998		1	1	1
1338.4	413.955	1.34462	1.04098	0.668076	3.12659	2.61695	22.1116	10.9895	4.65668	575364	1.67805	0.224805	5227.59		1	1	1
1468.35	469.877	1.17639	1.24894	1.11355	3.16683	2.67198	15.0105	17.7396	12.9883	575530	0	0	8636.92		1	1	1
199.713	128.3	1.28491	1.48211	1.30602	2.30041	2.10823	19.2711	30.3463	20.2313	576100	14.59	1.16406	5100.51		1	1	1
2235.63	728.705	1.0342	1.15563	0.693509	3.3494	2.86255	10.8194	14.3098	4.93753	577282	0	0	9130.76		1	1	1
667.885	761.987	1.09655	2.41143	2.74434	2.8247	2.88195	12.4897	257.887	555.06	577329	22.9125	1.36007	4265.74		1	0	1
1750.11	475.597	0.917782	1.5417	1.22653	3.24307	2.67724	8.27528	34.8095	16.8473	577363	0	0	6847.49		1	1	1
541.676	857.727	1.0379	2.2928	2.4948	2.73374	2.93335	10.912	196.248	312.463	577386	12.3565	1.09189	4192.93		1	0	1
1706.95	557.963	0.844498	1.45545	0.956043	3.23222	2.74661	6.99033	28.54	9.03739	577554	0	0	7967.84		1	1	1
1646.2	772.584	0.98611	1.57319	1.43601	3.21648	2.88795	9.68522	37.4277	27.2902	577583	0	0	9998		1	1	1
1985.96	3728.57	1.28367	3.13435	3.42078	3.29797	3.57154	19.2162	1362.55	2634.99	577639	145.161	2.16185	9998		0	0	0
1266	342.522	0.517522	1.33888	1.02745	3.10243	2.53469	3.29247	21.8211	10.6525	578762	0.826016	0	0		1	1	1
165.322	76.7523	1.06325	1.7671	1.38536	2.21833	1.88509	11.5677	58.4924	24.2862	579121	2.37901	0.376395	3652.72		0	0	0
1549.57	425.485	0.732189	1.28564	1.2235	3.19021	2.62888	5.39745	19.3038	16.7301	579580	0	0	6967.28		1	1	1
806.238	380.149	0.512832	1.43538	1.03172	2.90646	2.57995	3.25711	27.251	10.7576	580270	0	0	0		1	1	1
1064.95	204.104	0.530439	0.78296	1.00192	3.02733	2.30985	3.39187	6.0668	10.0444	580715	0	0	5753.48		1	1	1
1516.32	857.907	0.882846	1.39631	1.47772	3.18079	2.93344	7.63565	24.9062	30.0416	580745	0	0	0		1	1	1
1879.61	460.702	1.01859	1.21249	1.09037	3.27407	2.66342	10.4373	16.3114	12.3132	580789	0	0	6857.22		1	1	1
1968.9	411.694	0.741994	1.14155	0.867299	3.29422	2.61457	5.5207	13.8531	7.36714	580817	0	0	5697.27		1	1	1
1628.74	466.703	0.578392	1.4973	1.34103	3.21185	2.66904	3.78784	31.4269	21.9298	581225	0	0	5702.18		1	1	1
947.571	307.627	0.955446	1.27617	1.38362	2.97661	2.48802	9.02497	18.8872	24.189	581255	0	0	6586.31		1	1	1
1037.96	914.944	1.36626	2.09243	2.21357	3.01618	2.96139	23.2412	123.716	163.519	581285	7.13192	0.853207	9998		1	0	1
180.495	362.147	1.02181	2.08464	2.4504	2.25647	2.55888	10.515	121.519	282.101	581348	24.9898	1.39776	9998		1	0	1
1870.24	455.715	0	1.24925	0.81537	3.2719	2.65869	0	17.7523	6.53687	582909	0	0	5214.66		1	0	1
205.868	608.262	1.04064	2.22329	2.41145	2.31359	2.78409	10.9808	167.221	257.898	582959	6.70702	0.82653	7140.95		1	0	1
136.797	188.405	0	2.2402	2.7006	2.13608	2.27509	0	173.858	501.878	583447	0	0	9998		1	0	1
427.433	257.565	0	2.31575	2.76829	2.63087	2.41089	0	206.895	586.533	583457	2.29643	0.361053	4465.55		1	0	1
578.676	782.004	0	2.53513	2.82315	2.76244	2.89321	0	342.871	665.505	583673	1.05782	0.0244111	9590.61		1	0	1
3257.23	1161.83	0.595674	1.80675	2.04578	3.51285	3.06514	3.94162	64.0847	111.117	584812	0	0	4262.22		1	0	1
223.259	359.457	0.895	2.23152	2.53045	2.34881	2.55565	7.85236	170.419	339.192	585059	63.7319	1.80436	9998		1	0	1
522.122	815.997	1.09863	2.21502	2.54963	2.71777	2.91169	12.5497	164.068	354.515	585436	16.9367	1.22883	5932.94		1	0	1
987.271	446.743	0.215099	1.52325	1.30842	2.99444	2.65006	1.64096	33.362	20.3435	586301	0	0	4239.26		1	1	1
199.112	737.809	0	2.35238	2.69452	2.2991	2.86794	0	225.101	494.899	586322	8.30635	0.91941	2965.71		1	0	1
1547	490.333	0.572139	1.25084	0.602613	3.18949	2.69049	3.7337	17.8174	4.0051	586930	0	0	6980.76		1	1	1
2487.01	1147.1	0	2.12089	2.41833	3.39568	3.0596	0	132.095	262.017	586951	0	0	4486.52		1	0	1
178.938	170.515	0.815611	1.39332	1.03452	2.2527	2.23176	6.54051	24.7355	10.8273	587089	2.94647	0.469302	0		1	1	1
749.51	480.763	0.477086	1.34534	1.24673	2.87478	2.68193	2.99976	22.1485	17.6496	588234	0	0	7800.29		1	1	1
1677.44	507.705	0.746433	1.32718	1.08707	3.22465	2.70561	5.57742	21.2414	12.2199	588594	0	0	7951.68		1	1	1
404.165	396.862	0	1.7741	1.92801	2.60656	2.59864	0	59.4433	84.7243	588892	0	0	7695.81		1	0	1
1310.76	446.908	0.733367	1.02829	0.934991	3.11752	2.65022	5.41211	10.673	8.60975	590359	0	0	4500.22		1	1	1
1497.55	468.787	1.22351	1.43923	1.08363	3.17538	2.67098	16.7304	27.4936	12.1236	590407	0	0	0		1	1	1
1316.67	393.074	0.712061	1.46244	1.29097	3.11948	2.59447	5.15301	29.0031	19.5422	590764	0	0	9998		1	1	1
197.435	485.004	0.720957	1.57337	1.08752	2.29542	2.68575	5.25965	37.443	12.2325	592083	0	0	4645.06		1	1	1
1265.73	370.328	0.0984154	1.21253	1.09515	3.10234	2.56859	1.25434	16.3128	12.4494	592371	0	0	9131.75		1	1	1
1516.68	437.201	0.798636	1.48059	1.07247	3.18089	2.64068	6.28979	30.2405	11.816	592421	0	0	5571.44		1	1	1
1953.76	2408.97	1.11287	2.92724	3.24078	3.29087	3.38183	12.968	845.741	1740.91	592905	72.2883	1.85907	9998		1	0	1
464.569	755.129	0.836169	2.39267	2.68115	2.66705	2.87802	6.85755	246.986	479.895	592997	26.8893	1.42958	9998		1	0	1
644.839	852.026	0.491943	2.53595	2.82568	2.80945	2.93045	3.10415	343.519	669.393	593449	6.86112	0.836395	9753.54		1	0	1
2115.39	536.538	0.86265	1.32932	0.761816	3.32539	2.7296	7.28869	21.3463	5.77851	594263	0	0	0		1	1	1
1649.06	447.019	0.99667	1.21544	1.43994	3.21724	2.65033	9.92361	16.4224	27.5383	594303	0	0	9998		1	1	1
156.39	48.6134	0	1.22378	1.38949	2.19421	1.68676	0	16.741	24.5185	595594	0	0	3891.14		0	0	0
1383.9	365.584	0.398459	1.16473	1.34174	3.14111	2.56299	2.50299	14.6126	21.9657	596143	0	0	5015.72		1	1	1
227.572	38.0474	0.303971	1.65656	1.30849	2.35712	1.58033	2.01359	45.3482	20.3465	596295	0	0	6501.5		0	0	0
887.343	237.584	0.601502	1.07438	1.33298	2.94809	2.37582	3.99486	11.8682	21.5267	596814	0	0	4098.67		1	1	1
900.755	206.086	0.890053	1.26925	1.39034	2.95461	2.31405	7.76341	18.5887	24.5665	596994	0	0	6270.3		1	1	1
2188.46	699.889	0.570038	1.21548	0.34814	3.34014	2.84503	3.71567	16.424	2.22915	597029	0	0	0		1	1	1
2242.34	474.046	0.891821	1.04335	1.27203	3.3507	2.67582	7.79509	11.0498	18.7081	597072	0	0	5560.63		1	1	1
1805.73	601.094	0.964648	0.920816	1.24593	3.25665	2.77894	9.21824	8.33327	17.6169	597104	0	0	8310.73		1	1	1
1314.11	364.855	1.18115	1.25088	1.31582	3.11863	2.56212	15.1756	17.8187	20.6929	597122	0	0	9998		1	1	1
1143.7	1276.87	0	2.76422	3.23297	3.05831	3.10615	0	581.059	1709.91	597162	26.0444	1.41571	6134.91		1	0	1
796.927	1362.58	0	2.56572	2.77592	2.90142	3.13436	0	367.889	596.928	598737	0	0	7977.53		1	0	1
383.692	463.785	0.561005	1.40177	1.7514	2.58398	2.66632	3.63919	25.2214	56.4163	598811	0	0	8372.38		1	0	1
2213.2	887.357	0.590398	1.50401	1.04006	3.34502	2.9481	3.89402	31.9163	10.9663	598866	0	0	9998		1	1	1
510.474	623.625	1.18953	2.15993	2.43877	2.70797	2.79492	15.4713	144.519	274.641	598888	22.9794	1.36134	4823.83		1	0	1
1674.6	506.733	0.686657	1.50388	1.42899	3.22391	2.70478	4.86023	31.9065	26.8528	599499	0	0	0		1	1	1
903.115	585.83	0.464826	1.48342	1.42541	2.95574	2.76777	2.91626	30.4382	26.6326	600346	0	0	6839.47		1	1	1
2852.61	626.452	0.799883	1.34228	0.885577	3.45524	2.79689	6.30787	21.9927	7.68382	600428	0	0	3540.56		1	1	1
2038.36	620.301	0.96015	1.05508	0.994577	3.30928	2.7926	9.12326	11.3523	9.8759	600589	0	0	6384.81		1	1	1
1073.95	370.845	1.0615	1.11282	0.858713	3.03099	2.56919	11.5212	12.9664	7.22293	600612	0	0	9998		1	1	1
2193.6	1000.99	1.07069	2.33316	2.55713	3.34116	3.00043	11.7675	215.355	360.689	600673	0	0	9998		1	0	1
1179.23	266.183	0.768721	1.36469	1.41064	3.0716	2.42518	5.87112	23.1574	25.742	601687	0	0	4675.21		1	1	1
349.519	432.109	0.680498	2.09111	2.44235	2.54347	2.63559	4.79179	123.343	276.918	601716	5.05671	0.703868	4597.47		1	0	1
1400.98	338.886	1.05855	1.34778	1.235	3.14643	2.53005	11.4433	22.2729	17.1791	601740	0	0	4123.94		1	1	1
378.749	805.989	0.781713	2.40448	2.63763	2.57835	2.90633	6.04941	253.794	434.139	601765	12.3386	1.09126	2965.71		1	0	1
1273.51	378.828	0.821713	1.21523	0.65257	3.105	2.57844	6.63305	16.4144	4.49335	602670	0	0	0		1	1	1
143.868	123.03	0.87877	1.11098	1.36118	2.15796	2.09001	7.56432	12.9117	22.9711	602701	0	0	3241.95		0	0	0
1524.26	488.265	1.02485	0.958872	1.0443	3.18306	2.68866	10.5889	9.09645	11.074	602719	0	0	0		1	1	1
1677.91	494.464	0.0808447	0.880177	0.961118	3.22477	2.69413	1.20461	7.58887	9.14363	602781	0	0	0		1	1	1
1443.88	577.44	0.866901	1.20237	1.18008	3.15953	2.76151	7.36039	15.9355	15.1383	602807	0	0	6531.96		1	1	1
574.83	693.532	0.992132	2.36044	2.6795	2.75954	2.84107	9.82046	229.318	478.084	602838	9.75307	0.989141	5172.41		1	0	1
986.013	3800.65	1.07422	2.05366	1.89946	2.99388	3.57986	11.8636	113.151	79.3336	603729	4.08231	0.610906	3959.28		0	0	0
2322	852.805	0.124216	1.47217	0.814801	3.36586	2.93085	1.33112	29.6598	6.52832	603756	0	0	0		1	1	1
1285.48	486.156	0.45321	1.42923	1.06132	3.10906	2.68678	2.83929	26.8676	11.5164	603808	0	0	9998		1	1	1
396.131	465.249	0.794347	1.53674	1.42478	2.59784	2.66769	6.22798	34.4145	26.5938	603842	2.10189	0.322611	8636.69		1	1	1
[truncated: 3,001 more rows]
