# Supplementary material for: Collective radioresistance of T47D breast carcinoma cells is mediated by a Syncytin-1 homologous protein
Source: PLoS One. 2019 Jan 30;14(1):e0206713. doi: 10.1371/journal.pone.0206713 (PMC6353071; doi:10.1371/journal.pone.0206713)
Supplement: S2 File — The compressed file contains the listmode flow cytometry data shown in Fig 4C. Data files are in CSV format with self-explanatory labels. (ZIP) [file pone.0206713.s002.zip › surface plus anti-HERV.csv]

FSC-HLin	SSC-HLin	GRN-HLog	YEL-HLog	RED-HLog	FSC-HLog	SSC-HLog	GRN-HLin	YEL-HLin	RED-HLin	TIME	GRN-A	GRN-ALog	GRN-W		P01.R1	P01.R1.R2	P01.R1.R3
1336.88	341.192	0.970512	1.32326	1.27324	3.12609	2.533	9.34355	21.0506	18.7605	153	0	0	7686.25		1	1	1
1603.51	458.057	1.15332	1.34371	0.668805	3.20507	2.66092	14.2338	22.0652	4.6645	177	0	0	4269.38		1	1	1
1682.64	557.698	0.901722	1.45225	0.973058	3.22599	2.7464	7.97483	28.3303	9.39849	198	0	0	9623.3		1	1	1
1622.27	930.487	1.11451	1.2825	0.62696	3.21012	2.96871	13.017	19.1647	4.23604	241	0	0	0		1	1	1
2058.35	784.247	0.930224	1.24063	1.17122	3.31352	2.89445	8.51577	17.4033	14.8329	289	0	0	9571.07		1	1	1
204.99	468.228	1.11781	1.86179	1.62727	2.31173	2.67046	13.1162	72.7422	42.3906	644	6.3585	0.803355	9998		1	1	1
1621.72	395.407	1.27181	1.38794	0.771156	3.20997	2.59704	18.6987	24.4307	5.90413	2157	0	0	5251.33		1	1	1
1569.97	406.552	0.913877	1.08662	1.01811	3.19589	2.60912	8.20119	12.2074	10.4257	2185	0	0	4985.41		1	1	1
1823.73	350.303	0.706542	1.3657	1.05946	3.26096	2.54444	5.08794	23.2114	11.4674	2919	0	0	3961.46		1	1	1
1628.74	531.901	1.12755	1.16417	0.730301	3.21185	2.72583	13.4137	14.5937	5.37404	2945	0	0	0		1	1	1
258.12	485.898	1.79647	2.32701	2.5581	2.41182	2.68654	62.5849	212.331	361.491	2977	78.0651	1.89246	8180.84		1	0	1
1839.65	561.386	1.11713	1.34851	1.09168	3.26474	2.74926	13.0958	22.3106	12.3504	3008	0	0	8379.1		1	1	1
1916.11	584.308	1.13339	1.22727	1.12604	3.28242	2.76664	13.5955	16.8759	13.3673	3059	0	0	7058.21		1	1	1
2097.13	537.127	1.01994	0.68085	0.80336	3.32162	2.73008	10.4699	4.79567	6.35858	3099	0	0	4169.65		1	1	1
2110.59	836.838	0.907558	1.34809	0.966513	3.3244	2.92264	8.08273	22.2889	9.25791	3286	0	0	9998		1	1	1
1994.19	724.452	1.36342	1.10739	1.52159	3.29977	2.86001	23.0896	12.8052	33.2347	3318	0	0	5383.3		1	1	1
1325.4	485.755	0.844183	1.21924	1.15537	3.12235	2.68642	6.98527	16.5669	14.3013	4473	0	0	9257.66		1	1	1
939.918	460.448	1.27304	1.59661	1.7693	2.97309	2.66318	18.7517	39.5014	58.7891	4498	0	0	0		1	0	1
1412.3	424.48	1.15832	1.40819	0.847338	3.14993	2.62786	14.3987	25.5968	7.0362	4762	0	0	4576.44		1	1	1
455.758	332.604	0	2.49476	2.83012	2.65873	2.52193	0.973404	312.432	676.266	4798	10.1693	1.00729	9608.3		1	0	1
103.253	140.98	0.947591	1.66954	1.42919	2.0139	2.14916	8.86322	46.7242	26.865	5076	0	0	5046.64		0	0	0
1367.21	340.163	1.10537	1.4919	0.881926	3.13583	2.53169	12.7459	31.0385	7.61949	6556	0	0	4252.59		1	1	1
381.681	374.067	2.1281	2.3661	2.52363	2.5817	2.57295	134.308	232.328	333.911	6607	160.53	2.20556	6407.97		1	0	1
1505.11	393.296	0.890287	1.45187	1.30401	3.17757	2.59472	7.76761	28.3051	20.1375	6933	0	0	0		1	1	1
1385.39	759.058	0.168886	1.3876	1.21683	3.14157	2.88028	1.47532	24.4118	16.4751	7100	0	0	8146.78		1	1	1
1503.13	430.754	1.37321	1.39567	0.505551	3.177	2.63423	23.616	24.8695	3.20295	7117	0	0	0		1	1	1
1607.16	522.218	0	1.1747	0.702415	3.20606	2.71785	0.235443	14.9521	5.03981	7133	0	0	6277.36		1	0	1
1594.83	483.383	1.18971	1.46761	0.945384	3.20271	2.68429	15.4777	29.3504	8.81829	7163	0	0	0		1	1	1
1448.9	449.315	1.27768	1.23529	1.19243	3.16104	2.65255	18.9529	17.1907	15.5752	7205	0	0	4731.24		1	1	1
1645.51	588.674	1.22571	1.38066	1.4527	3.2163	2.76987	16.8153	24.0248	28.3595	7227	0	0	0		1	1	1
314.452	650.177	1.47388	2.4356	2.67283	2.49755	2.81303	29.7767	272.646	470.788	7252	41.4984	1.61803	9091.89		1	0	1
4403.48	1162.94	1.32966	1.36527	1.32922	3.6438	3.06556	21.3627	23.1882	21.3412	7296	0	0	0		1	1	1
1649.05	591.692	1.23984	1.09203	1.20596	3.21723	2.7721	17.3718	12.3604	16.068	7622	0	0	0		1	1	1
2921.44	1181.79	1.20115	1.13374	1.38609	3.4656	3.07254	15.8911	13.6064	24.3269	7646	0	0	5785.74		1	1	1
1912.75	743.008	0.93801	1.19748	0.784796	3.28166	2.87099	8.66982	15.7574	6.0925	8507	0	0	8456.6		1	1	1
436.777	325.649	0.134678	2.4774	2.99749	2.64026	2.51275	1.36357	300.192	994.228	8920	11.1052	1.04552	9998		1	0	1
1615.97	450.815	1.1964	1.34269	1.39663	3.20843	2.654	15.7181	22.0137	24.9247	9307	0	0	4231.82		1	1	1
511.912	905.903	1.46382	2.61436	2.87661	2.7092	2.95708	29.0949	411.492	752.676	9337	49.9242	1.69831	9998		1	0	1
1653.55	395.821	0.741627	1.41933	1.00299	3.21842	2.5975	5.51603	26.2621	10.0691	9874	0	0	7183.43		1	1	1
1012.84	353.804	0.767499	0.541308	0.0103305	3.00554	2.54876	5.85463	3.47783	1.02407	9896	0	0	0		1	1	1
1037.16	377.541	0.682253	1.13606	1.06334	3.01584	2.57696	4.8112	13.6791	11.5701	10250	0	0	5731.69		1	1	1
135.487	81.6543	1.34324	0.992767	0	2.1319	1.91198	22.0416	9.83482	0	10374	3.90454	0.59157	4538.72		0	0	0
1058.34	264.99	1.16082	1.1657	1.22733	3.02462	2.42323	14.4817	14.6453	16.8783	10570	0	0	0		1	1	1
1890.3	618.016	1.29781	1.38081	1.37928	3.27653	2.791	19.8522	24.033	23.9486	10586	0	0	0		1	1	1
1387.62	589.961	0.981064	0.846716	1.17359	3.14227	2.77082	9.57334	7.02613	14.9137	10613	0	0	6770.24		1	1	1
1536.15	844.854	1.91856	2.46671	2.79305	3.18643	2.92678	82.9005	292.896	620.946	10640	44.9393	1.65263	9909.37		1	0	1
187.98	259.39	0.613014	1.50605	1.2041	2.27411	2.41395	4.10217	32.0663	15.9994	11235	0	0	3907.99		1	1	1
1661.74	596.12	0	0.985896	0.781055	3.22056	2.77533	0	9.68046	6.04025	11676	0	0	9424.33		1	0	1
865.903	302.86	0.20392	1.38583	0.888666	2.93747	2.48124	1.59926	24.3128	7.73867	12013	0	0	7185.07		1	1	1
1318.78	402.285	1.12063	1.24102	0.690669	3.12017	2.60453	13.2016	17.4189	4.90534	12058	0	0	0		1	1	1
1104.74	353.702	0	1.16358	1.45407	3.04326	2.54864	0	14.5742	28.4492	12267	0	0	3316.1		1	0	1
706.688	437	1.00593	2.53269	2.39229	2.84923	2.64048	10.1376	340.95	246.769	12302	10.205	1.00881	4534.43		1	0	1
3871.85	1908.8	0.627047	1.5521	0.940264	3.58792	3.28076	4.23689	35.6534	8.71493	12333	0	0	0		1	1	1
2164.53	600.111	1.22234	1.24513	0.936175	3.33536	2.77823	16.6855	17.5846	8.63327	12926	0	0	9616.79		1	1	1
474.34	1855.53	1.38929	2.14962	2.04002	2.67609	3.26847	24.5068	141.131	109.653	13145	44.7985	1.65126	9998		1	0	1
267.787	630.214	1.75221	2.32988	2.68061	2.42779	2.79949	56.5216	213.736	479.305	13519	64.1842	1.80743	3984.55		1	0	1
462.074	785.689	1.17423	2.12784	2.06161	2.66471	2.89525	14.936	134.226	115.241	13688	0	0	3967.84		1	0	1
1818.92	546.129	0	1.18386	1.31287	3.25981	2.7373	0	15.2708	20.5529	13753	0	0	4718.65		1	0	1
1536.42	982.919	1.94792	2.33559	2.4936	3.18651	2.99252	88.699	216.566	311.601	13787	43.5515	1.639	9225.2		1	0	1
132.116	103.08	0.468387	1.14231	1.45649	2.12096	2.01317	2.94027	13.8775	28.6079	14777	0.315752	0	3646.93		0	0	0
299.45	509.425	1.93309	2.28071	2.45879	2.47632	2.70708	85.7215	190.858	287.601	15716	112.619	2.05161	9341.02		1	0	1
1905.61	469.631	1.113	1.22635	0.788436	3.28003	2.67176	12.9716	16.8402	6.14379	15837	0	0	5584.88		1	1	1
1841.29	460.9	0.93548	1.31173	1.22574	3.26512	2.66361	8.61946	20.4991	16.8168	16188	0	0	6744.87		1	1	1
1694.5	557.652	0.841552	1.2812	1.42382	3.22904	2.74636	6.94308	19.1072	26.535	16342	0	0	6922.82		1	1	1
2200.15	504.172	1.20722	0.804967	1.101	3.34245	2.70258	16.1145	6.38215	12.6183	16364	0	0	6063.83		1	1	1
2106.21	1114.91	1.82822	2.50729	2.76089	3.3235	3.04724	67.331	321.583	576.624	16389	63.1592	1.80044	4611.93		1	0	1
1359.44	492.028	1.08252	1.46811	1.21236	3.13336	2.69199	12.0927	29.3842	16.3066	16477	5.19876	0.715899	0		1	1	1
1562.7	392.824	1.16908	1.43833	1.03623	3.19388	2.5942	14.7599	27.4365	10.8701	16497	0	0	5519.05		1	1	1
1627.34	1467.91	1.24764	1.31676	1.21252	3.21148	3.1667	17.6865	20.7377	16.3124	16529	0	0	0		1	1	1
108.303	197.659	0.885462	1.47008	1.15404	2.03464	2.29592	7.68178	29.5174	14.2575	16622	0	0	4544.33		0	0	0
217.475	23.242	0.910566	0.885532	0.836453	2.33741	1.36627	8.13891	7.68302	6.86204	17154	0.495912	0	4153.01		0	0	0
252.372	34.8516	0.816207	0.949889	0.931241	2.40204	1.54222	6.54948	8.91022	8.53573	17765	0	0	5668.27		0	0	0
443.853	457.848	0.776537	2.07468	2.28403	2.64724	2.66072	5.97773	118.762	192.321	18344	0	0	6808.43		1	0	1
2118.35	767.767	0.768054	1.42877	1.10476	3.326	2.88523	5.86212	26.8394	12.7279	18406	0	0	0		1	1	1
1270.16	872.962	1.27484	2.62029	2.85722	3.10386	2.941	18.8294	417.144	719.808	18454	24.5528	1.3901	3528.18		1	0	1
2007.99	1208.51	1.24971	2.70615	2.95011	3.30276	3.08225	17.7711	508.341	891.486	18476	16.3039	1.21229	5353.4		1	0	1
258.394	136.61	1.20255	1.06272	1.21197	2.41228	2.13548	15.9423	11.5536	16.292	19969	1.11226	0.0462068	4133.34		1	1	1
1199.71	333.18	0.960285	1.17104	0.925985	3.07908	2.52268	9.12609	14.8266	8.43306	20079	0	0	5818.08		1	1	1
1292.52	314.763	1.39313	0.985898	0.442166	3.11144	2.49798	24.7244	9.6805	2.768	20109	0	0	4199.75		1	1	1
1558.12	495.802	1.14585	0.909314	0	3.1926	2.69531	13.9909	8.11547	0.855221	20140	0	0	7938.05		1	0	1
1004.15	465.061	1.16169	1.24989	1.38712	3.0018	2.66751	14.5106	17.7781	24.3847	20161	10.8479	1.03535	361.956		1	1	1
1475.69	522.001	1.04644	1.13201	1.22993	3.16899	2.71767	11.1287	13.5523	16.9797	20203	0	0	8714.05		1	1	1
1688.76	458.142	0.914606	1.33577	1.13161	3.22757	2.661	8.21496	21.6654	13.5396	20444	0	0	6676.29		1	1	1
1262.76	357.104	1.39278	1.51945	1.28237	3.10132	2.5528	24.7048	33.0715	19.1587	20462	12.0857	1.08227	0		1	1	1
1041.67	302.133	1.32238	0.781316	1.34448	3.01773	2.4802	21.0077	6.04388	22.1044	20480	11.8336	1.07312	4542.84		1	1	1
1496.52	394.366	1.04074	1.06866	1.30431	3.17508	2.5959	10.9836	11.7126	20.1514	20496	0	0	5574.69		1	1	1
1966.22	611.105	1.42353	2.51505	2.82945	3.29363	2.78612	26.5175	327.382	675.22	20515	15.0167	1.17658	6705		1	0	1
1519.07	490.433	1.18453	1.69009	1.98348	3.18158	2.69058	15.2942	48.9877	96.2673	21889	0	0	6736.6		1	0	1
1515.35	685.841	1.16077	1.47687	0.896309	3.18051	2.83622	14.4799	29.9827	7.87605	21913	0	0	6270.13		1	1	1
1696.29	544.43	0.608929	1.30791	0.954924	3.2295	2.73594	4.06377	20.3193	9.01412	22816	0	0	7700.2		1	1	1
612.002	1468.81	2.04491	2.34589	2.5899	2.78675	3.16696	110.895	221.761	388.952	22850	149.311	2.17409	5999.4		1	0	1
3494.49	1093.47	1.00598	1.36581	1.15858	3.54338	3.03881	10.1387	23.2172	14.4072	23059	0	0	8076.63		1	1	1
1740.3	619.263	1.10801	1.18053	1.00169	3.24062	2.79187	12.8235	15.1542	10.0389	23091	0	0	6473.33		1	1	1
1787.03	414.821	1.26825	1.01341	0.912856	3.25213	2.61786	18.5459	10.3136	8.18194	23121	0.498388	0	7090.99		1	1	1
1895.03	545.832	1.16623	1.11351	1.30111	3.27762	2.73706	14.6632	12.987	20.0036	23142	0	0	9372.12		1	1	1
1105.57	364.497	1.14854	1.35488	1.05153	3.04359	2.56169	14.078	22.6403	11.2598	23832	0	0	5496.4		1	1	1
1906.31	437.39	1.32085	1.44779	0.896438	3.28019	2.64087	20.9339	28.0407	7.8784	23954	0	0	0		1	1	1
1048.64	1010.28	2.3641	2.66999	2.87895	3.02063	3.00444	231.259	467.73	756.738	23984	342.952	2.53523	8117.94		1	0	1
2235.95	492.428	1.00751	1.30212	1.15895	3.34946	2.69234	10.1745	20.0502	14.4194	25062	0	0	0		1	1	1
1111.5	311.755	0.877456	1.24219	0.846733	3.04591	2.49381	7.54148	17.4657	7.02641	25244	0	0	5996.76		1	1	1
1427.07	425.237	1.18218	1.39821	1.17724	3.15445	2.62863	15.2118	25.0155	15.0396	25289	0	0	9188.9		1	1	1
1880.37	676.331	0.898217	1.38336	1.02816	3.27424	2.83016	7.91073	24.1749	10.6699	25472	7.35812	0.866767	1663.83		1	1	1
1540.95	428.938	0.947777	1.09461	0.677151	3.18779	2.63239	8.86701	12.4339	4.75501	25513	0	0	4289.78		1	1	1
2780.93	963.769	1.24809	1.10353	1.25282	3.44419	2.98397	17.705	12.6919	17.8985	25534	0	0	0		1	1	1
1642.05	517.333	1.13546	1.00874	0.673271	3.21539	2.71377	13.6603	10.2032	4.71272	25869	0	0	7813.7		1	1	1
1819.39	607.821	1.19353	1.33903	1.3436	3.25993	2.78378	15.6145	21.829	22.0596	25923	0	0	4871.85		1	1	1
826.571	1147.88	1.16418	2.68511	2.94345	2.91728	3.0599	14.5941	484.296	877.901	25945	43.6955	1.64044	9998		1	0	1
1302.33	1003.57	1.46207	2.18441	2.46246	3.11472	3.00155	28.9784	152.901	290.04	25982	29.7739	1.47384	5684.31		1	0	1
584.424	1010.1	2.20435	2.73026	2.99063	2.76673	3.00437	160.084	537.358	978.645	26002	235.576	2.37213	6657.96		1	0	1
161.7	72.7818	0.973316	1.42023	1.16967	2.20871	1.86202	9.40408	26.3166	14.7798	27221	0	0	4059.96		0	0	0
1211.66	521.172	1.53894	2.28425	2.69168	3.08338	2.71698	34.5891	192.42	491.673	27485	0	0	0		1	0	1
800.176	467.307	1.51066	1.704	1.65867	2.90319	2.6696	32.4086	50.5827	45.5692	27524	23.8513	1.37751	5929.74		1	1	1
1399.66	422.975	0.996121	1.21034	0.723707	3.14602	2.62631	9.91109	16.2309	5.29306	27690	0	0	0		1	1	1
1206.23	423.474	1.02987	0.957216	0.953501	3.08143	2.62683	10.7121	9.06183	8.98465	28074	0	0	0		1	1	1
325.906	14.4666	0.971518	1.1719	1.09011	2.51309	1.16037	9.36523	14.8561	12.3057	28300	7.31823	0.864406	3405.53		0	0	0
1200.53	453.699	0.62315	1.15789	0.939218	3.07937	2.65677	4.19904	14.3844	8.69397	28381	0	0	7244.76		1	1	1
2073.36	787.295	1.30817	1.48454	1.41709	3.31667	2.89614	20.3314	30.5166	26.1268	28683	0	0	0		1	1	1
1660.19	372.539	0.951331	1.07326	0.951343	3.22016	2.57117	8.93986	11.8374	8.94011	29583	0	0	4415.86		1	1	1
1653.02	588.318	1.34123	1.3104	0.579487	3.21828	2.76961	21.9398	20.4364	3.7974	29608	0	0	9998		1	1	1
1785.74	527.987	1.23945	1.32909	1.22372	3.25182	2.72262	17.3559	21.335	16.7387	29670	0	0	8733.61		1	1	1
2571.91	844.267	0.896342	1.27591	0.791252	3.41026	2.92648	7.87666	18.8761	6.18375	29719	0	0	7675.33		1	1	1
451.446	758.523	1.77129	2.45974	2.68581	2.65461	2.87997	59.0596	288.229	485.075	30682	56.9113	1.7552	5752.29		1	0	1
3059.99	1151.76	1.38101	1.42497	1.13936	3.48572	3.06136	24.0444	26.6055	13.7834	30727	0	0	0		1	1	1
648.019	352.301	1.35634	1.37219	1.46105	2.81159	2.54691	22.7165	23.5607	28.9102	31084	13.1977	1.1205	7359.64		1	1	1
1361.85	658.016	1.48661	2.51618	2.72914	3.13413	2.81824	30.6624	328.227	535.965	31115	0	0	0		1	0	1
2803.74	949.857	1.21876	1.30407	1.33876	3.44774	2.97766	16.5484	20.1403	21.8152	31168	0	0	8364.59		1	1	1
538.827	645.348	1.25418	1.08947	1.18732	2.73145	2.80979	17.955	12.2877	15.3929	32338	0.310537	0	4140.47		1	1	1
1254.07	297.906	1.32724	1.29671	0.664054	3.09832	2.47408	21.2443	19.802	4.61375	32732	0	0	0		1	1	1
368.939	104.511	1.25459	1.78112	1.67339	2.56695	2.01916	17.9718	60.4119	47.1404	34848	11.7139	1.0687	2896.62		1	1	1
1422.3	582.119	1.12127	1.18075	1.32167	3.15299	2.76501	13.2213	15.1618	20.9734	34929	0	0	5080.31		1	1	1
2572.6	773.536	0.98996	1.25738	0.126214	3.41037	2.88848	9.77148	18.0878	1.33725	35071	0	0	3818.11		1	1	1
2909.33	2223.73	1.5378	2.36744	2.47096	3.46379	3.34708	34.4989	233.045	295.776	35104	0	0	9998		1	0	1
1488.96	482.876	1.13125	1.31316	1.17509	3.17288	2.68384	13.5284	20.5667	14.9655	35565	0	0	9998		1	1	1
1399.18	393.097	1.17028	1.15688	0	3.14587	2.5945	14.8005	14.3508	0.154417	35642	0	0	6495.57		1	0	1
2365.53	848.417	1.01412	1.29967	1.19612	3.37393	2.92861	10.3305	19.9374	15.7079	35701	0	0	8886.14		1	1	1
1173.85	447.519	0.4902	0.990557	0.953104	3.06961	2.65081	3.09172	9.78491	8.97643	36446	0	0	5078.82		1	1	1
4625.77	3876.52	1.27494	1.44311	1.23306	3.66518	3.58844	18.8339	27.7405	17.1026	36853	0	0	0		0	0	0
859.785	400.189	1.16349	1.10868	1.04073	2.93439	2.60227	14.571	12.8434	10.9832	37246	5.12192	0.709432	8197.22		1	1	1
2335.49	1456.51	1.25009	1.5833	1.65357	3.36838	3.16331	17.7867	38.3087	45.0369	37285	0	0	7185.18		1	1	1
3640.06	1703.93	1.20358	1.588	1.18404	3.56111	3.23145	15.98	38.7261	15.2772	37320	0	0	9998		1	1	1
800.162	318.161	1.25881	1.41748	1.11557	2.90318	2.50265	18.1472	26.1505	13.0487	38630	0	0	0		1	1	1
611.551	639.907	1.16425	2.43443	2.61644	2.78643	2.80612	14.5966	271.911	413.463	38659	5.55697	0.744838	5154.97		1	0	1
1359.14	546.569	0.51492	0.894447	1.1567	3.13326	2.73764	3.27281	7.84237	14.3451	38813	0	0	9648.27		1	1	1
1590.85	484.606	1.16	1.19887	0.974659	3.20163	2.68539	14.4543	15.8079	9.4332	38835	5.75574	0.760101	5826.35		1	1	1
2092.02	1244.97	1.45813	1.45684	1.51001	3.32057	3.09516	28.7162	28.6313	32.3602	38897	0	0	0		1	1	1
1367.63	1103.09	2.36191	2.73539	2.97164	3.13597	3.04261	230.095	543.74	936.786	38920	267.094	2.42666	9998		1	0	1
1268.58	749.948	0.725628	1.14422	0.883014	3.10332	2.87503	5.31653	13.9385	7.6386	40109	0	0	4641.02		1	1	1
240.772	30.1794	0.738927	0.933858	0.984521	2.38161	1.47971	5.48184	8.58733	9.64985	40643	0	0	3520.81		0	0	0
1965.98	918.125	1.08155	1.46155	1.07745	3.29358	2.9629	12.0657	28.9436	11.9523	40665	0	0	7383.46		1	1	1
2749.61	719.914	0.642038	1.22209	1.29354	3.43927	2.85728	4.38569	16.676	19.6583	40844	0	0	0		1	1	1
1959.2	760.003	0	1.10555	1.0757	3.29208	2.88082	0	12.7512	11.9042	42017	0	0	9998		1	0	1
250.924	759.492	1.92952	2.34325	2.49695	2.39954	2.88052	85.0201	220.42	314.016	42077	121.828	2.08575	7410.83		1	0	1
726.847	920.777	0.734303	2.64984	2.88804	2.86144	2.96415	5.42379	446.516	772.745	42669	13.1789	1.11988	8024.83		1	0	1
244.792	65.2572	2.71704	2.40547	2.15095	2.3888	1.81463	521.246	254.375	141.564	42802	511.756	2.70906	3211.3		0	0	0
1008.88	247.458	1.42546	1.20807	1.02199	3.00384	2.3935	26.6353	16.1462	10.5193	42829	0	0	3383.26		1	1	1
1521.33	486.819	1.09291	1.12669	0.909613	3.18222	2.68737	12.3853	13.3873	8.12106	43018	0	0	0		1	1	1
1880.73	803.429	0.701845	2.0258	2.68095	3.27433	2.90495	5.03321	106.122	479.673	43041	0	0	4976.63		1	0	1
2249.6	756.914	1.05783	1.4453	0.969072	3.3521	2.87905	11.4243	27.8806	9.31262	43066	0	0	9998		1	1	1
728.144	560.106	1.71717	2.456	2.74911	2.86222	2.74827	52.1393	285.757	561.192	45283	62.6247	1.79675	4792.6		1	0	1
673.933	216.978	1.3239	2.21211	2.4916	2.82862	2.33642	21.0815	162.969	310.171	45318	14.4331	1.15936	3675.62		1	0	1
1880.52	528.97	1.22069	1.18395	0.997618	3.27428	2.72343	16.6221	15.274	9.94531	45348	0	0	6304.9		1	1	1
869.088	368.204	1.15279	1.14735	1.0027	2.93906	2.56609	14.2165	14.0395	10.0624	45657	0	0	6681.06		1	1	1
1553.21	616.527	0.997286	0.792576	0.959607	3.19123	2.78995	9.93771	6.20263	9.11185	45681	0	0	0		1	1	1
1298.05	533.471	1.09239	1.28718	0.902049	3.11329	2.72711	12.3706	19.3721	7.98084	45892	0	0	8148.79		1	1	1
2761.27	1002.48	1.13752	1.17506	0.476174	3.44111	3.00108	13.7251	14.9644	2.99346	45916	0	0	0		1	1	1
139.427	77.2592	0.948152	0.55352	0.0709343	2.14435	1.88795	8.87467	3.57701	1.17743	47362	7.17188	0.855633	4386.52		0	0	0
1305.56	579.869	0.950466	1.33304	1.15193	3.1158	2.76333	8.92207	21.5296	14.1884	47967	0	0	6204.53		1	1	1
1561.1	421.376	0.722487	1.23995	1.11427	3.19343	2.62467	5.27821	17.3761	13.0098	49282	0	0	5086.2		1	1	1
2324.64	618.4	0.969574	1.25232	1.19049	3.36636	2.79127	9.32338	17.8781	15.5057	49332	0	0	3882.53		1	1	1
1552.57	462.34	1.05829	1.16174	1.2082	3.19105	2.66496	11.4365	14.5125	16.1511	49387	0	0	8485.21		1	1	1
1340.7	333.92	1.27343	1.26926	0.883899	3.12733	2.52364	18.7687	18.5893	7.65419	49620	14.1776	1.1516	361.956		1	1	1
2196.93	381.153	1.18737	1.16839	0.934723	3.34182	2.5811	15.3948	14.7364	8.60445	49890	0	0	6064.88		1	1	1
1750.26	499.504	0.921553	1.42373	1.36766	3.2431	2.69854	8.34743	26.5296	23.3161	49932	0	0	0		1	1	1
135.19	224.136	0	2.46642	2.83164	2.13094	2.35051	0	292.699	678.645	49950	78.2992	1.89376	9998		1	0	1
1839.06	487.894	1.24463	1.52042	1.09064	3.26459	2.68833	17.5643	33.1452	12.3208	50132	0	0	5836.53		1	1	1
1806.81	477.086	0.217289	1.35019	1.14695	3.25691	2.6786	1.64926	22.3968	14.0266	50154	0	0	5438.19		1	1	1
1470.54	507.771	1.0634	1.4516	1.20532	3.16748	2.70567	11.5719	28.288	16.0443	50175	0	0	6856.5		1	1	1
496.503	584.274	2.0119	2.45337	2.68655	2.69592	2.76662	102.778	284.033	485.898	50196	120.709	2.08174	9998		1	0	1
267.144	128.928	0.857304	1.79236	1.65515	2.42675	2.11035	7.19953	61.9953	45.201	50491	5.60352	0.748461	5817.2		1	1	1
135.985	104.195	0.94284	1.10228	0.547518	2.13349	2.01785	8.76678	12.6556	3.52791	51530	0	0	3656.86		0	0	0
840.905	387.145	0.258773	1.30906	0.642523	2.92475	2.58787	1.81457	20.373	4.39059	51695	0	0	6165.29		1	1	1
244.557	76.1047	0.943517	1.23886	0.94026	2.38838	1.88141	8.78045	17.3325	8.71485	52275	0.158312	0	3528.04		0	0	0
604.22	941.512	2.15543	2.62696	2.83021	2.7812	2.97383	143.03	423.602	676.413	52521	208.608	2.31933	9666.61		1	0	1
1881.72	464.823	0.947169	0.854785	1.3299	3.27456	2.66729	8.8546	7.15789	21.3746	52840	0	0	2797.78		1	1	1
1695.36	504.143	0.89155	1.4191	1.23833	3.22926	2.70255	7.79023	26.2482	17.3113	52859	0	0	0		1	1	1
1460.59	815.128	0.796371	1.40316	1.40509	3.16453	2.91123	6.25706	25.302	25.4149	52909	0	0	9998		1	1	1
1302.13	1405.84	2.07428	2.45291	2.74561	3.11466	3.14794	118.654	283.736	556.683	53152	120.663	2.08157	2935.74		1	0	1
137.359	36.6591	1.0438	1.03176	0.606843	2.13786	1.56418	11.061	10.7587	4.04429	53200	0	0	4541.03		0	0	0
296.553	850.725	0.938849	1.42448	1.55637	2.4721	2.92979	8.68659	26.5752	36.0059	53363	1.69854	0.230077	5911.65		1	1	1
1575.72	1096.3	0.888284	1.53568	1.43717	3.19748	3.03993	7.73186	34.3308	27.3634	53552	0	0	8493.92		1	1	1
546.262	1885.82	1.31102	2.20634	2.17448	2.7374	3.2755	20.4653	160.82	149.446	54272	15.1078	1.1792	7688.71		1	0	1
1807.27	476.938	1.05023	1.37595	0.903607	3.25702	2.67846	11.226	23.7657	8.00953	54379	0	0	4572.52		1	1	1
2718.3	1276.34	0.726529	1.69856	1.43928	3.4343	3.10597	5.32757	49.9531	27.4965	54414	0	0	6095.78		1	1	1
1351.65	301.771	1.2474	1.15849	0.766212	3.13086	2.47968	17.6767	14.4041	5.8373	54789	4.31936	0.63542	3981.36		1	1	1
204.416	147.422	0.854231	1.40915	1.26219	2.31051	2.16856	7.14876	25.654	18.2892	55625	3.17502	0.501747	4799.22		1	1	1
1375.93	240.938	0.935139	1.22528	0.770315	3.1386	2.3819	8.6127	16.7988	5.8927	55876	0	0	0		1	1	1
216.131	50.7208	1.20915	1.36584	1.44078	2.33472	1.70519	16.1863	23.2187	27.5917	56056	10.5085	1.02154	4653.48		0	0	0
266.976	754.385	1.93459	2.48416	2.74295	2.42647	2.87759	86.0176	304.9	553.285	56401	166.223	2.22069	9998		1	0	1
1462.64	413.208	1.14245	1.46337	1.19853	3.16514	2.61617	13.8818	29.0652	15.7954	56449	0	0	6118.92		1	1	1
1477.45	233.053	0.988345	1.27664	1.02039	3.16951	2.36745	9.73521	18.9078	10.4807	56482	0	0	2801.2		1	1	1
1966.8	503.621	1.12994	1.51896	1.31958	3.29376	2.7021	13.4878	33.0337	20.8729	56509	0	0	6349.37		1	1	1
727.453	1105.81	1.09402	2.64353	2.86709	2.8618	3.04368	12.417	440.076	736.361	56531	27.2407	1.43522	8684.43		1	0	1
1780.83	628.269	1.01859	1.30992	1.02667	3.25062	2.79815	10.4374	20.4139	10.6334	57184	0	0	0		1	1	1
187.071	297.165	1.19177	1.43776	0.879862	2.27201	2.473	15.5513	27.4009	7.58337	57702	11.8504	1.07373	5402.08		1	1	1
1821.37	805.048	1.11526	1.32846	0.792131	3.2604	2.90582	13.0395	21.3038	6.19628	57799	0	0	0		1	1	1
1695.86	395.374	1.43633	1.19584	0.908627	3.22939	2.59701	27.3104	15.6978	8.10264	57942	0	0	0		1	1	1
2282.03	724.281	1.11224	1.43559	1.0729	3.35832	2.85991	12.9493	27.2638	11.8278	58885	0	0	0		1	1	1
2114.27	1206.32	2.05166	2.37452	2.56584	3.32516	3.08146	112.631	236.875	367.991	58913	113.864	2.05639	3148.8		1	0	1
3484.71	1450.06	1.28154	1.41048	1.39204	3.54217	3.16139	19.1221	25.7321	24.6628	58938	0	0	6226.02		1	1	1
254.812	46.9104	1.38001	1.82325	2.55908	2.40622	1.67127	23.9889	66.5651	362.313	59088	25.355	1.40406	4738.66		0	0	0
1096.9	381.117	1.09195	0.964165	0.31536	3.04017	2.58106	12.3581	9.208	2.06709	60627	0	0	4224.64		1	1	1
1278.86	410.71	1.03228	1.41332	1.25935	3.10682	2.61354	10.7717	25.9011	18.17	60677	0	0	5005.78		1	1	1
1167.84	316.06	0.793624	1.59154	1.40443	3.06738	2.49977	6.21762	39.0429	25.3764	60697	0	0	4851.35		1	1	1
2330.98	4011.03	1.3677	2.90912	3.06824	3.36754	3.60326	23.3186	811.192	1170.15	60713	39.2012	1.5933	5581.5		0	0	0
527.116	973.877	2.15606	2.6494	2.95656	2.72191	2.9885	143.237	446.067	904.823	60752	237.207	2.37513	9218.66		1	0	1
5221.08	1758.64	1.27618	1.4951	1.2514	3.71776	3.24518	18.8876	31.2677	17.84	60794	0	0	0		1	1	1
1422.69	305.881	0.760085	1.25384	1.09688	3.15311	2.48555	5.75552	17.9408	12.499	61713	0	0	3110.76		1	1	1
1127.72	389.021	1.1458	1.20665	0.890839	3.0522	2.58997	13.9893	16.0935	7.77748	61747	0	0	4010.9		1	1	1
432.933	449.89	1.91738	2.335	2.46804	2.63642	2.65311	82.6754	216.273	293.793	61989	141.634	2.15117	7871.09		1	0	1
1839.5	476.613	1.18709	1.25918	1.21024	3.2647	2.67817	15.3846	18.1625	16.2272	62013	0	0	5671.6		1	1	1
2407.62	932.879	1.18063	1.3286	1.05387	3.38159	2.96983	15.1575	21.3107	11.3206	62032	0	0	0		1	1	1
706.79	357.792	0	2.76014	3.28662	2.84929	2.55363	0	575.625	1934.73	62787	14.8513	1.17176	9998		1	0	1
143.637	87.0259	1.18239	0.995154	0.79555	2.15727	1.93965	15.2191	9.88904	6.24525	63637	7.66496	0.88451	3779.19		0	0	0
1132.85	611.255	0.324924	1.18631	0.273995	3.05417	2.78622	2.11312	15.3571	1.8793	64009	0	0	9722.79		1	1	1
1360.55	291.69	1.67299	1.56657	0.995721	3.13371	2.46492	47.0968	36.861	9.90195	65017	0	0	0		1	1	1
1584.38	456.186	0.489866	1.16373	1.00277	3.19986	2.65914	3.08934	14.579	10.0639	65041	0	0	8919.11		1	1	1
1481.33	352.808	0.177167	0.776808	0	3.17065	2.54754	1.50372	5.98147	0	65662	0	0	3016.94		1	0	1
1967.2	590.933	0.46164	1.11528	0	3.29385	2.77154	2.89494	13.0401	0.332322	65699	0.616483	0	0		1	0	1
1841.11	451.481	1.01155	1.32342	0.547607	3.26508	2.65464	10.2695	21.0582	3.52863	65737	0	0	5821.34		1	1	1
1569.54	702.917	0.813201	1.30481	0.396835	3.19577	2.8469	6.50431	20.1748	2.49365	65756	0	0	9998		1	1	1
3236.53	1526.62	1.31677	1.53888	1.27468	3.51008	3.18373	20.738	34.584	18.8224	66278	0	0	0		1	1	1
1363.35	827.423	1.38041	1.2361	1.33051	3.13461	2.91773	24.0112	17.2227	21.4048	67792	0	0	9857.51		1	1	1
368.951	423.186	1.30428	1.77601	1.6834	2.56697	2.62653	20.1502	59.705	48.2386	67822	4.4318	0.646581	8011.61		1	1	1
817.859	424.335	0.861605	0.697391	0.468872	2.91268	2.62771	7.27118	4.98185	2.94356	68288	0	0	8345.27		1	1	1
262.536	663.125	1.9105	2.29548	2.50857	2.41919	2.8216	81.3758	197.459	322.53	68336	128.183	2.10783	9998		1	0	1
2033.93	484.841	1.15776	1.45913	1.18125	3.30834	2.6856	14.3801	28.7825	15.1793	68368	0	0	4884.18		1	1	1
1699.04	715.408	1.24656	1.17783	1.18879	3.2302	2.85455	17.6425	15.0601	15.445	68422	0	0	9998		1	1	1
1763.54	550.96	1.40337	1.30142	0.846162	3.24639	2.74112	25.3145	20.0179	7.01716	68469	0	0	0		1	1	1
358.469	165.059	0.960745	1.21987	1.20325	2.55445	2.21764	9.13577	16.5911	15.9678	69041	0	0	2937.86		1	1	1
1804.57	718.073	1.06101	1.19216	0.777806	3.25637	2.85617	11.5081	15.5654	5.99524	69115	0	0	9998		1	1	1
324.771	118.746	1.33995	1.40419	1.32874	2.51158	2.07462	21.8749	25.3625	21.3178	70008	6.30549	0.799719	4264.57		1	1	1
264.268	326.299	1.98947	2.49223	2.94791	2.42205	2.51362	97.6056	310.618	886.974	70093	192.228	2.28382	9998		1	0	1
136.104	307.589	1.95776	2.49834	2.9552	2.13387	2.48797	90.732	315.019	901.979	70101	201.365	2.30398	9950.33		1	0	1
1788.62	1109.35	1.08875	1.2784	1.05583	3.25252	3.04507	12.2672	18.9846	11.3718	70787	0	0	5239.15		1	1	1
1301.82	266.934	0.840932	1.44112	0.177518	3.11455	2.4264	6.93317	27.6132	1.50494	71242	0	0	4308.65		1	1	1
1126.15	886.472	1.11687	2.56817	2.57655	3.0516	2.94767	13.0878	369.974	377.177	71298	16.4057	1.215	8845.46		1	0	1
1369.48	349.967	1.26532	1.25096	0.170139	3.13655	2.54403	18.4212	17.8223	1.47958	71334	0	0	5221.23		1	1	1
1680.46	778.112	1.02305	1.30473	1.05387	3.22543	2.89104	10.5452	20.1713	11.3205	71357	0	0	9998		1	1	1
329.998	62.1148	1.08061	1.21626	0.738536	2.51851	1.7932	12.0396	16.4535	5.47692	71808	1.39819	0.145568	3372.5		0	0	0
2315.71	587.728	0.875078	1.29663	0.712555	3.36468	2.76918	7.50029	19.7982	5.15888	72649	0	0	5295.33		1	1	1
2537.02	1368.88	0.634165	1.49858	1.00699	3.40432	3.13636	4.3069	31.5195	10.1623	72693	0	0	9998		1	1	1
2604.24	746.331	0.916569	1.29134	0.862154	3.41568	2.87293	8.25218	19.5588	7.28039	72744	0	0	4666.78		1	1	1
1645.7	1027.9	1.35601	2.42895	2.57193	3.21635	3.01195	22.699	268.503	373.189	72775	0	0	9998		1	0	1
1667.14	924.922	1.50075	2.40453	2.66457	3.22197	2.96611	31.6774	253.825	461.923	72800	0	0	9998		1	0	1
1895.63	451.617	1.00235	0.927952	1.11253	3.27775	2.65477	10.0543	8.47134	12.9578	73207	0	0	3851.41		1	1	1
929.388	234.435	1.06399	1.2761	1.07479	2.9682	2.37002	11.5876	18.8845	11.8792	73340	0	0	4959.2		1	1	1
416.022	254.902	0.929097	2.13306	2.54575	2.61912	2.40637	8.4937	135.85	351.355	73746	0.875933	0	6059.28		1	0	1
131.822	69.501	0.17551	1.29142	1.02597	2.11999	1.84199	1.498	19.5622	10.6162	74128	0	0	4521.54		0	0	0
565.132	430.22	1.25645	1.54939	1.59996	2.75215	2.63369	18.0488	35.4314	39.8073	74228	0	0	5500.97		1	1	1
1351.11	557.361	0.920725	1.37455	1.08322	3.13069	2.74614	8.33154	23.6891	12.1121	74274	0	0	9998		1	1	1
194.017	103.717	1.26376	1.80391	1.53736	2.28784	2.01585	18.3553	63.6662	34.4632	74349	8.24611	0.916249	6999.58		1	1	1
1422.4	410.853	1.09457	1.31609	1.02398	3.15302	2.61369	12.4328	20.7058	10.5676	75006	8.42452	0.925545	361.956		1	1	1
1575.24	1177.16	1.8136	2.49775	2.69072	3.19735	3.07084	65.1026	314.591	490.595	75056	39.1817	1.59308	9998		1	0	1
1783.63	562.151	1.0192	1.15424	1.087	3.25131	2.74985	10.452	14.264	12.218	75216	4.37534	0.641012	0		1	1	1
2832.3	821.584	0	1.25842	1.23138	3.45214	2.91465	0.0810612	18.1311	17.0366	75246	0	0	0		1	0	1
282.643	161.44	0.724304	2.32887	2.93336	2.45124	2.20801	5.30035	213.239	857.751	75293	16.0503	1.20548	4135.12		1	0	1
141.416	6.46116	0	1.17188	0.851488	2.1505	0.810311	0	14.8553	7.10376	75894	0	0	4239.48		0	0	0
1656.35	538.389	1.30823	1.36051	1.06835	3.21915	2.7311	20.3343	22.9355	11.7043	76137	0	0	6061.79		1	1	1
2485.96	912.2	0.505494	1.37088	1.41066	3.39549	2.96009	3.20254	23.4901	25.7429	76164	0	0	7300.03		1	1	1
799.252	465.576	1.93919	2.52816	2.84349	2.90268	2.66799	86.9337	337.413	697.415	76189	132.059	2.12077	5947.7		1	0	1
700.182	770.026	1.37753	2.49919	2.84468	2.84521	2.88651	23.8525	315.642	699.321	76204	30.0836	1.47833	2414.71		1	0	1
1855.5	854.801	1.72537	2.65661	2.88073	3.26846	2.93187	53.1341	453.534	759.855	76235	0	0	0		1	0	1
3740.27	2502.05	1.56936	1.66185	0.77099	3.5729	3.3983	37.0985	45.9039	5.90187	76268	0	0	0		1	1	1
3720.95	1090.58	1.42913	1.37677	0.894593	3.57065	3.03766	26.8617	23.8104	7.845	76338	0	0	0		1	1	1
3279.37	733.212	1.23442	1.29008	1.11966	3.51579	2.86523	17.1561	19.5019	13.1721	76599	0	0	6048.14		1	1	1
148.482	31.0366	1.53895	1.35116	1.31864	2.17167	1.49187	34.5902	22.4472	20.8278	76731	42.4024	1.62739	4918.53		0	0	0
1450.46	422.672	0.915956	1.36687	0.896905	3.1615	2.626	8.24055	23.2738	7.88687	79086	0	0	5591.61		1	1	1
1488.41	642.232	1.91261	2.26216	2.53306	3.17272	2.80769	81.7739	182.877	341.237	79105	0	0	0		1	0	1
1140.08	1180.41	1.43711	2.78085	3.0099	3.05693	3.07203	27.3597	603.747	1023.05	79165	65.1466	1.81389	9998		1	0	1
117.001	61.1004	1.53914	1.47724	0	2.06819	1.78604	34.6054	30.0084	0.699583	79304	8.85156	0.94702	3657.73		0	0	0
1361.53	2247.16	2.44985	2.88988	3.18559	3.13403	3.35163	281.743	776.031	1533.18	79605	412.685	2.61562	8215.43		1	0	1
1658.38	554.755	0	1.30372	1.15664	3.21969	2.7441	0	20.1243	14.3432	80317	0	0	3865.98		1	0	1
586.919	655.732	1.27011	2.48679	2.67976	2.76858	2.81673	18.6257	306.755	478.361	80341	25.0835	1.39939	6293.3		1	0	1
1505.55	420.035	0.326957	0.941887	1.16576	3.1777	2.62329	2.12303	8.74756	14.6474	80385	0	0	5776.5		1	1	1
986.194	480.549	0.811865	2.27094	2.55569	2.99396	2.68174	6.48433	186.613	359.495	80406	0	0	7300.24		1	0	1
1934.38	642.654	0.86977	1.44855	0.799625	3.28654	2.80798	7.40917	28.09	6.30412	80500	0	0	9998		1	1	1
217.843	218.497	1.36561	1.54562	1.11084	2.33814	2.33945	23.2065	35.1256	12.9074	81223	24.8835	1.39591	2965.71		1	1	1
1425.25	495.193	1.0189	1.21827	0.882015	3.15389	2.69477	10.4449	16.5298	7.62106	81613	0	0	0		1	1	1
511.318	806.183	0.948781	1.48421	0.99994	2.70869	2.90643	8.88753	30.4937	9.99863	81645	0	0	6319.28		1	1	1
638.18	756.498	1.46027	2.33287	2.56049	2.80494	2.87881	28.858	215.214	363.489	81656	26.5076	1.42337	1012.9		1	0	1
1638.1	559.323	2.08032	2.47495	2.79436	3.21434	2.74766	120.314	298.503	622.823	81695	116.113	2.06488	5039.7		1	0	1
458.524	705.201	1.72665	2.51818	2.75603	2.66136	2.84831	53.2905	329.746	570.203	81816	71.0774	1.85173	4596.29		1	0	1
203.024	946.562	1.21928	1.36777	1.4915	2.30755	2.97615	16.5685	23.322	31.0098	81839	6.98635	0.84425	6516.8		0	0	0
1476.79	532.009	0	1.37831	0.934325	3.16932	2.72592	0	23.8952	8.59657	81852	0	0	8149.8		1	0	1
4081.13	1463.97	1.10102	1.36134	1.27367	3.61078	3.16553	12.6188	22.9793	18.7789	81874	0	0	9790.26		1	1	1
1365.32	931.101	0	2.77284	3.17877	3.13523	2.969	0	592.706	1509.27	81933	11.5095	1.06106	6527.24		1	0	1
1436.53	609.977	0.844248	1.26193	1.20265	3.15731	2.78531	6.98631	18.2779	15.9458	82589	3.47774	0.541297	0		1	1	1
2680.38	1333.03	1.20873	1.33382	1.13663	3.4282	3.12484	16.1707	21.5684	13.6972	82690	0	0	0		1	1	1
499.05	801.642	2.26828	2.64143	2.94903	2.69814	2.90398	185.473	437.957	889.27	82900	277.676	2.44354	7127.04		1	0	1
1180.42	328.741	0	1.13204	1.05409	3.07204	2.51685	0	13.5532	11.3263	84110	0	0	4703.94		1	0	1
1163.41	247.532	1.00996	1.57668	0.887456	3.06573	2.39363	10.232	37.7296	7.71714	84310	0	0	4044.61		1	1	1
267.14	717.565	2.00504	2.42758	2.57999	2.42674	2.85586	101.166	267.661	380.178	84357	154.108	2.18783	9763.85		1	0	1
416.012	211.453	0.488712	0.974955	1.03629	2.61911	2.32521	3.08115	9.43962	10.8716	85206	0	0	3699.95		1	1	1
1669.4	710.968	0	1.39423	0.595616	3.22256	2.85185	0	24.7871	3.94109	85247	0	0	9998		1	0	1
1572.89	594.102	0.876329	1.38741	0.637314	3.1967	2.77386	7.52192	24.401	4.33824	85985	0	0	5361.06		1	1	1
762.263	435.019	0	1.15149	0	2.88211	2.63851	0	14.1738	0	86518	0	0	6201.31		1	0	1
998.848	1068.02	2.05072	2.59706	2.79242	2.9995	3.02858	112.387	395.424	620.034	86543	125.622	2.09907	4068.12		1	0	1
402.091	445.794	0	2.60867	2.94275	2.60432	2.64913	0	406.136	876.488	87707	0	0	9300.46		1	0	1
1209.94	384.077	0.456158	1.14779	0.633265	3.08276	2.58442	2.85863	14.0537	4.29799	87733	0	0	4930		1	1	1
843.314	363.953	0.0229944	1.49654	0.610656	2.92599	2.56105	1.05437	31.3719	4.07997	87764	0	0	5733.94		1	0	1
1818.76	457.207	0	1.13065	0.041249	3.25978	2.66011	0.402039	13.5098	1.09964	87782	0	0	5492.88		1	0	1
4868.62	1942.16	0.443435	1.35894	0.670901	3.68741	3.28828	2.7761	22.853	4.68706	87832	0	0	0		1	1	1
1044.63	342.89	1.18349	0.998398	1.15211	3.01896	2.53515	15.2577	9.96319	14.194	88165	1.72216	0.236073	6385.5		1	1	1
1600.33	1107.33	2.07632	2.67691	3.04653	3.20421	3.04428	119.211	475.233	1113.08	88206	168.039	2.22541	6842.49		1	0	1
1874.6	576.397	1.37444	1.52836	0.687119	3.27291	2.76072	23.6832	33.7569	4.8654	88686	0	0	0		1	1	1
153.605	173.001	1.3435	1.0662	0	2.18641	2.23805	22.0545	11.6466	0	88955	11.3251	1.05404	5652.12		1	0	1
970.308	329.101	0.898785	1.35276	1.04407	2.98691	2.51733	7.92108	22.53	11.0681	89315	0	0	5606.28		1	1	1
1035.55	334.586	0.989792	0.55872	1.00246	3.01517	2.52451	9.76769	3.62009	10.0568	89670	0	0	7320.78		1	1	1
1235.92	374.499	0.84006	1.16808	1.20645	3.09199	2.57345	6.91927	14.7257	16.0861	89747	0	0	0		1	1	1
1052.42	215.762	0.487515	1.57801	0.736661	3.02219	2.33398	3.07267	37.8452	5.45332	89771	0	0	3438.88		1	1	1
781.705	656.89	0.965423	2.40949	2.61801	2.89304	2.81749	9.23469	256.738	414.961	89839	5.07696	0.705604	5835.13		1	0	1
1410.8	439.246	0.588224	1.27884	1.39446	3.14946	2.64271	3.87458	19.0039	24.8002	89860	0	0	5097.2		1	1	1
215.686	553.762	1.49522	2.33207	2.5268	2.33382	2.74332	31.2766	214.816	336.356	89873	57.5869	1.76032	9998		1	0	1
1144.76	493.403	0.622247	1.33018	1.0913	3.05871	2.6932	4.19032	21.3886	12.3395	89894	0	0	9011.5		1	1	1
1552.58	468.771	1.25863	1.36049	1.05339	3.19105	2.67096	18.1396	22.9343	11.3081	89918	0	0	8268.61		1	1	1
2553.97	789.88	1.12771	1.39845	1.13873	3.40722	2.89756	13.4187	25.0293	13.7636	89941	0	0	0		1	1	1
4695.84	1913.51	2.43132	2.53518	2.59916	3.67171	3.28183	269.971	342.908	397.335	89980	0	0	4442.01		1	0	1
1054.72	131.552	0.821385	1.35993	1.07702	3.02314	2.1191	6.62803	22.905	11.9403	91166	6.7547	0.829606	4147.88		1	1	1
1338.07	327.199	1.03937	1.20363	1.07045	3.12648	2.51481	10.9488	15.9818	11.7612	91314	4.66159	0.668534	0		1	1	1
1811.98	355.093	1.22129	1.17651	0.852798	3.25815	2.55034	16.6453	15.0146	7.12521	91451	0	0	5373.18		1	1	1
2126.21	984.96	1.34714	2.42506	2.60943	3.32761	2.99342	22.24	266.112	406.849	91790	19.1378	1.28189	0		1	0	1
1615.05	374.944	0.95125	1.26625	1.36904	3.20819	2.57397	8.93821	18.4608	23.3903	92415	0	0	0		1	1	1
466.094	436.904	1.29245	2.19202	2.41142	2.66847	2.64039	19.609	155.603	257.879	92854	22.1013	1.34442	5289.4		1	0	1
1264.55	471.869	1.14162	1.1714	1.05521	3.10193	2.67382	13.8554	14.8387	11.3556	92973	0	0	0		1	1	1
475.345	371.37	1.58441	2.29656	2.41109	2.67701	2.56981	38.4066	197.954	257.683	93437	28.6965	1.45783	6305.86		1	0	1
1601.71	420.546	1.01573	1.37713	1.06191	3.20458	2.62381	10.3689	23.8304	11.5323	93471	0	0	7093.54		1	1	1
1844.31	565.62	1.16275	1.4464	0.883575	3.26584	2.75252	14.5464	27.9511	7.64848	93498	0	0	9998		1	1	1
1321.8	290.706	1.22391	1.34131	0.824483	3.12117	2.46345	16.7459	21.9439	6.67549	93568	0	0	5385.06		1	1	1
1687.54	396.924	0.965584	1.44015	1.2708	3.22725	2.59871	9.23813	27.5515	18.6553	93593	0	0	7538.26		1	1	1
1637.49	747.297	0.523713	1.45952	0	3.21418	2.87349	3.33975	28.8087	0.417014	93858	0	0	0		1	0	1
1902.17	658.03	0.534592	1.40607	1.34125	3.27925	2.81825	3.42446	25.4722	21.9407	93878	0	0	9998		1	1	1
1433.13	434.496	1.36169	1.36841	1.12245	3.15629	2.63799	22.998	23.3565	13.2571	93903	11.9335	1.07677	7183.03		1	1	1
3437.82	818.981	1.14884	1.35437	1.32704	3.53628	2.91327	14.0878	22.6138	21.2343	93922	0	0	0		1	1	1
1944.08	1099.56	2.00918	2.47664	2.76961	3.28871	3.04122	102.136	299.669	588.317	93988	0	0	0		1	0	1
3129.52	1600.67	1.14815	1.62698	1.06743	3.49548	3.2043	14.0654	42.3619	11.6797	94009	0	0	4694.92		1	1	1
1423.03	414.75	0.974591	1.37802	1.36667	3.15321	2.61779	9.43171	23.8791	23.2631	94102	0	0	5050.05		1	1	1
248.617	398.19	0.97413	1.52861	1.00482	2.39553	2.60009	9.42171	33.7762	10.1117	94971	0.62759	0	4431.8		1	1	1
1283.86	428.454	1.14818	1.52694	0.935463	3.10852	2.6319	14.0664	33.6467	8.61911	95202	0	0	4740.84		1	1	1
524.232	727.044	1.46091	2.50243	2.80103	2.71952	2.86156	28.9008	318.003	632.452	95235	62.1392	1.79337	8676.25		1	0	1
460.775	195.273	1.4531	1.98138	2.15594	2.66349	2.29064	28.3859	95.8035	143.2	95589	25.5472	1.40734	3099.96		1	0	1
1478.65	382.055	0	1.2794	1.15367	3.16987	2.58213	0	19.0284	14.2451	95738	0	0	4875.35		1	0	1
129.034	470.999	1.8442	2.26313	2.43409	2.1107	2.67302	69.8562	183.285	271.703	95767	141.355	2.15031	9998		0	0	0
1411.82	416.483	0.949186	1.26458	0.83254	3.14978	2.6196	8.89582	18.3899	6.80048	96357	0	0	9998		1	1	1
1222.16	357.801	1.17451	1.09265	0.880508	3.08713	2.55364	14.9454	12.378	7.59466	96699	0	0	0		1	1	1
1144.08	398.049	1.15697	1.40522	1.31677	3.05846	2.59994	14.3539	25.4226	20.7383	96879	0	0	0		1	1	1
1967.83	516.295	1.16407	0	1.02006	3.29399	2.7129	14.5906	0.951628	10.4727	96921	0	0	4897.56		1	1	1
1517.41	509.088	1.31117	1.5717	1.27324	3.1811	2.70679	20.4727	37.2994	18.7603	96940	5.72373	0.757679	9998		1	1	1
1670.64	989.92	2.10189	2.46382	2.61623	3.22288	2.9956	126.441	290.952	413.271	96978	175.707	2.24479	6721.84		1	0	1
327.693	302.241	1.2408	1.46789	1.43122	2.51547	2.48035	17.4102	29.3688	26.991	97652	5.41162	0.733327	5631.72		1	1	1
1456.32	217.994	1.24772	1.16359	1.15315	3.16326	2.33845	17.6898	14.5742	14.2282	98634	0	0	0		1	1	1
1842.01	363.735	1.14891	1.29451	0.384132	3.26529	2.56078	14.0901	19.7021	2.42177	98671	0	0	5291.6		1	1	1
1273.96	504.667	1.30473	1.4482	1.01594	3.10516	2.70301	20.1711	28.067	10.3738	98719	0	0	6481.15		1	1	1
1282.36	512.181	1.14496	1.16798	0.610676	3.10801	2.70942	13.9625	14.7223	4.08015	99640	0	0	9998		1	1	1
817.518	528.54	1.20793	1.37505	1.33168	2.9125	2.72308	16.1411	23.7167	21.4624	99757	0	0	8844.26		1	1	1
896.716	878.962	2.18334	2.59295	2.82972	2.95266	2.94397	152.526	391.701	675.654	99812	259.612	2.41432	9000.36		1	0	1
1222.95	253.528	1.24067	1.34388	0.887115	3.08741	2.40403	17.4048	22.0738	7.71108	99838	0.306881	0	3972.83		1	1	1
1455.31	571.265	1.32183	1.52388	1.04156	3.16296	2.75684	20.981	33.4102	11.0042	99866	0	0	9998		1	1	1
1305.84	1514.58	2.29129	2.82378	3.0461	3.11589	3.18029	195.566	666.477	1112	100263	234.535	2.37021	3603.09		1	0	1
557.459	580.986	1.17804	2.35498	2.55741	2.74621	2.76417	15.0676	226.454	360.921	100529	11.8101	1.07225	5034.48		1	0	1
2153.11	689.298	1.2524	1.34934	0.426046	3.33307	2.83841	17.8812	22.3531	2.66714	100577	0	0	0		1	1	1
1168.95	565.102	1.09348	1.30612	1.26028	3.0678	2.75213	12.4016	20.2359	18.2089	100622	0	0	0		1	1	1
1307.15	479.533	0	0.953084	1.10173	3.11633	2.68082	0	8.97603	12.6394	100672	0	0	9998		1	0	1
1774.83	548.425	1.17814	1.42413	1.07445	3.24916	2.73912	15.071	26.554	11.8699	100980	0	0	4847.07		1	1	1
163.838	366.297	1.75439	2.22823	2.5684	2.21442	2.56383	56.8052	169.134	370.166	101019	83.7196	1.92283	9998		1	0	1
122.56	76.5134	1.03099	1.31921	1.21012	2.08835	1.88374	10.7396	20.8549	16.2227	101140	0	0	6041.94		0	0	0
954.306	360.4	1.23524	1.50739	0.813178	2.97969	2.55679	17.1887	32.1658	6.50397	101609	0	0	6238.99		1	1	1
1418.89	469.254	0.920853	0.755171	1.25802	3.15195	2.67141	8.33398	5.69076	18.1141	101631	0	0	9998		1	1	1
1814.6	811.907	0.837229	1.20057	1.15786	3.25878	2.90951	6.87431	15.8696	14.3833	101690	0	0	9998		1	1	1
774.163	413.561	0.570774	2.40008	2.62114	2.88883	2.61654	3.72198	251.236	417.962	102218	4.32519	0.636005	0		1	0	1
1158.3	336.593	1.29671	1.17278	1.10447	3.06382	2.52711	19.8019	14.8859	12.7196	102244	0	0	9343.47		1	1	1
1220.36	471.875	1.34367	1.29621	0.0117307	3.08649	2.67383	22.0634	19.7793	1.02738	102299	0	0	9998		1	1	1
989.001	480.87	0.984655	1.02576	1.0803	2.9952	2.68203	9.65284	10.611	12.0309	103273	0	0	0		1	1	1
2878.61	1091.05	0.999293	1.46673	0.741868	3.45918	3.03784	9.98374	29.291	5.51909	103297	0	0	9315.31		1	1	1
1900.08	883.698	1.03987	1.36421	0.943603	3.27877	2.9463	10.9615	23.1319	8.78219	104724	0	0	0		1	1	1
1272.41	511.895	0.899541	1.31854	1.25294	3.10463	2.70918	7.93489	20.8229	17.9038	105297	0	0	5895.81		1	1	1
763.035	306.436	1.13784	1.2964	1.22963	2.88254	2.48634	13.7354	19.788	16.968	105328	0	0	9603.51		1	1	1
1771.06	408.024	0.77985	1.46043	1.10586	3.24823	2.61069	6.02351	28.8691	12.7604	105912	0	0	5002.32		1	1	1
1543.97	455.72	1.04848	1.23596	0.769002	3.18864	2.6587	11.181	17.2171	5.87493	106386	0	0	8059.07		1	1	1
810.759	738.859	1.25772	2.56875	2.71715	2.90889	2.86856	18.1019	370.468	521.375	106484	20.1232	1.3037	5277.92		1	0	1
662.324	1095.57	1.89028	2.67677	2.87755	2.82107	3.03964	77.6756	475.08	754.306	106697	139.419	2.14432	9727.48		1	0	1
292.246	720.264	1.86011	2.36586	2.52245	2.46575	2.85749	72.4622	232.2	333.002	106790	92.3502	1.96544	7365.53		1	0	1
1573.2	441.36	1.11253	1.25863	1.19384	3.19678	2.64479	12.9577	18.1398	15.6257	106833	0	0	0		1	1	1
1227.1	274.848	0.641461	0.876282	0.730929	3.08888	2.43909	4.37987	7.52111	5.38182	106859	0	0	4059.39		1	1	1
683.396	591.899	0.996957	2.53802	2.82682	2.83467	2.77225	9.93017	345.157	671.156	106995	12.342	1.09139	0		1	0	1
907.735	326.001	1.4627	1.26826	1.78047	2.95796	2.51322	29.0199	18.5466	60.3209	107009	21.663	1.33572	361.956		1	0	1
2070.05	1621.99	2.15633	2.58346	2.77456	3.31598	3.21005	143.327	383.233	595.06	107042	0	0	0		1	0	1
102.937	75.1171	1.29253	0.906996	0.734587	2.01257	1.87574	19.6121	8.07227	5.42734	108655	11.4135	1.05742	5657.74		0	0	0
1318.41	432.312	1.07495	1.33928	1.13652	3.12005	2.6358	11.8837	21.8412	13.6935	109048	6.02535	0.779982	0		1	1	1
1626.5	435.754	0.982935	1.353	1.20484	3.21125	2.63924	9.61467	22.5422	16.0265	109144	0	0	7523.31		1	1	1
1544.01	459.909	0.755214	1.15682	1.11386	3.18865	2.66267	5.69133	14.3491	12.9974	109168	0	0	6299.9		1	1	1
1619.69	394.114	1.24836	1.27283	0.759264	3.20943	2.59562	17.7156	18.7427	5.74466	109201	0	0	0		1	1	1
2025.04	485.094	1.24958	1.14196	1.30127	3.30643	2.68583	17.7658	13.8662	20.0109	109219	0	0	0		1	1	1
1679.43	1164.99	2.13846	2.55192	2.81441	3.22516	3.06632	137.55	356.389	652.25	109247	180.408	2.25626	6194.2		1	0	1
1581.37	417.989	0.204711	1.39504	0.194011	3.19903	2.62117	1.60218	24.8336	1.56319	110114	0.382164	0	0		1	1	1
1161.92	388.347	1.19756	1.27285	0.948641	3.06517	2.58922	15.7601	18.7434	8.88467	110147	0	0	5491.13		1	1	1
343.409	633.068	1.82982	2.39377	2.52465	2.53581	2.80145	67.5808	247.61	334.696	110303	99.8765	1.99946	7297.34		1	0	1
1744.16	403.531	1.30657	1.13969	0.539684	3.24159	2.60588	20.257	13.7941	3.46484	110328	0	0	5043.28		1	1	1
1341.08	458.726	1.16241	1.31711	1.14143	3.12746	2.66155	14.5349	20.7545	13.8492	110364	0	0	9998		1	1	1
1639.15	920.718	0.884645	0.999358	1.01007	3.21462	2.96413	7.66734	9.98523	10.2347	110402	0	0	5565.97		1	1	1
2600.41	729.119	1.16855	1.33618	0.878458	3.41504	2.8628	14.7416	21.6859	7.55889	110433	0	0	0		1	1	1
2437.63	861.698	0.793066	1.42429	1.01739	3.38697	2.93536	6.20964	26.5637	10.4086	110457	0	0	6346.32		1	1	1
217.823	176.563	0.842928	1.39094	1.34495	2.3381	2.2469	6.96511	24.6005	22.1285	111105	7.63419	0.882763	3787.47		1	1	1
1061.68	479.945	1.04281	1.02994	0.968507	3.02599	2.68119	11.036	10.7137	9.30052	111572	5.83252	0.765857	0		1	1	1
1607.13	501.494	0.731584	1.17525	1.14784	3.20605	2.70027	5.38994	14.971	14.0552	111595	0	0	9998		1	1	1
1988.85	1185.9	1.19366	0.81199	1.35597	3.2986	3.07405	15.6192	6.4862	22.6972	111627	0	0	9998		1	1	1
2014.6	670.147	1.48916	1.31959	1.28962	3.30419	2.82617	30.8432	20.8733	19.4814	112013	0	0	0		1	1	1
924.474	1953.07	2.53733	2.80856	2.95661	2.96589	3.29072	344.611	643.51	904.912	112034	412.2	2.61511	5099.51		1	0	1
148.855	100.467	1.01514	1.23556	1.56428	2.17276	2.00202	10.3547	17.2012	36.6672	112193	11.3812	1.05619	6093.58		0	0	0
2098.23	758.986	1.17137	1.37072	1.38947	3.32185	2.88023	14.838	23.481	24.5173	112763	0	0	0		1	1	1
844.997	150.769	0.823358	0.992318	0	2.92685	2.17831	6.65821	9.82468	0	113129	0	0	3721.64		1	0	1
183.871	58.3542	1.17772	1.25076	1.22217	2.26451	1.76607	15.0563	17.8138	16.679	113533	15.7044	1.19602	3867.22		0	0	0
104.097	299.584	1.59632	1.97094	2.29438	2.01744	2.47652	39.4747	93.5277	196.961	113561	414.767	2.6178	9998		0	0	0
3058.11	2367.02	2.02333	2.45852	2.51226	3.48545	3.3742	105.519	287.424	325.286	113572	114.646	2.05936	9998		1	0	1
1377.28	383.997	0.112735	1.34213	0.711112	3.13902	2.58433	1.29639	21.985	5.14176	113744	0	0	0		1	1	1
1906.32	593.19	0.654307	1.32786	1.31988	3.2802	2.77319	4.51136	21.2744	20.887	113800	0	0	8453.77		1	1	1
1868.86	517.367	0.830737	1.36628	1.05997	3.27158	2.7138	6.77232	23.2422	11.4808	113929	0	0	0		1	1	1
168.33	640.506	1.93693	2.38947	2.68599	2.22616	2.80652	86.4829	245.174	485.283	113966	133.374	2.12507	8044.36		0	0	0
442.779	536.533	1.70847	2.40372	2.51337	2.64619	2.7296	51.1053	253.351	326.112	114639	50.7247	1.70522	4287.14		1	0	1
806.558	429.499	0	1.13815	1.21437	2.90664	2.63296	0.591317	13.745	16.3822	114673	0	0	9998		1	0	1
1108.66	284.395	1.25963	1.29744	0.184198	3.0448	2.45392	18.1817	19.8353	1.52826	115876	0	0	5183.26		1	1	1
1493.52	344.931	0.519764	1.2071	1.31363	3.17421	2.53773	3.30951	16.1102	20.589	115906	0	0	5577		1	1	1
1952.95	1052.56	0.753263	1.46636	0.918695	3.29069	3.02225	5.66582	29.2655	8.29269	116712	0	0	6765.56		1	1	1
295.417	440.137	0	1.80528	2.14721	2.47044	2.64359	0.695919	63.8673	140.35	116759	0	0	7890.11		1	0	1
667.294	362.733	1.01038	1.44617	1.48028	2.82432	2.55959	10.2419	27.9366	30.219	116776	3.71458	0.56991	9998		1	1	1
1483.28	426.183	0.684826	1.19459	0.895831	3.17122	2.6296	4.83979	15.6527	7.8674	117116	0	0	0		1	1	1
1956.29	467.962	0	1.45409	0.766912	3.29143	2.67021	0	28.4507	5.84672	117478	0	0	5226.95		1	0	1
1683.89	497.291	0.725469	1.37461	1.22413	3.22631	2.69661	5.31458	23.6924	16.7545	117509	0	0	5758.99		1	1	1
341.645	472.334	1.56764	2.37376	2.5547	2.53358	2.67425	36.9524	236.461	358.674	117571	50.8822	1.70657	7981.46		1	0	1
774	390.857	0.976459	1.38625	1.27022	2.88874	2.59202	9.47237	24.3362	18.6304	118074	0	0	5736.24		1	1	1
1074.55	383.764	0.7954	1.53413	0.965633	3.03123	2.58406	6.24309	34.2084	9.23918	118127	2.13065	0.328513	0		1	1	1
1079.36	373.42	1.15398	1.27961	1.04763	3.03317	2.5722	14.2555	19.0376	11.159	118437	0	0	5835.15		1	1	1
1537.26	473.943	1.15138	1.02385	1.11663	3.18675	2.67573	14.1702	10.5645	13.0806	118600	0	0	6102.58		1	1	1
1069.37	463.096	0.663722	1.16794	0.808102	3.02913	2.66567	4.61023	14.7212	6.42838	119365	0	0	5764.12		1	1	1
1570.29	723.382	0.593549	1.5866	0	3.19598	2.85937	3.92237	38.6008	0	119389	0	0	9998		1	0	1
1304.53	390.291	0	0.941139	0.7094	3.11546	2.59139	0.0793701	8.73251	5.12154	120000	0	0	5856.01		1	0	1
1355.81	410.464	1.03496	1.20088	1.19509	3.1322	2.61327	10.8384	15.8809	15.6708	120228	0	0	0		1	1	1
1394.31	456.994	0.878121	1.1589	0.762109	3.14436	2.65991	7.55302	14.418	5.78241	120258	0	0	9998		1	1	1
1334.58	357.529	1.03335	1.52748	1.07714	3.12534	2.55331	10.7981	33.6885	11.9436	120451	0	0	6092.29		1	1	1
4371.58	2923.28	2.02072	2.24395	2.39659	3.64064	3.46587	104.888	175.369	249.221	120510	0	0	9998		0	0	0
1245.28	503.634	1.33605	1.38516	1.00394	3.09527	2.70212	21.6795	24.2752	10.0912	121017	18.3692	1.26409	5869.32		1	1	1
2240.85	654.991	1.24363	1.3954	1.33968	3.35041	2.81624	17.5241	24.8545	21.8615	121038	0	0	7666.19		1	1	1
2155.26	1942.25	2.47576	2.88554	2.86491	3.3335	3.2883	299.058	768.325	732.675	121071	323.276	2.50957	8300.96		1	0	1
2339.61	1974.37	2.48006	2.84754	3.14464	3.36914	3.29543	302.037	703.947	1395.2	121478	469.808	2.67192	9041.14		1	0	1
1160.73	385.087	0.966454	1.33967	0.792059	3.06473	2.58556	9.25666	21.8611	6.19525	123411	0	0	7553.62		1	1	1
379.108	473.284	0	2.50629	2.81426	2.57876	2.67512	0	320.841	652.025	123640	0	0	7104.7		1	0	1
1565.18	442.145	0.648372	1.35787	0.66354	3.19456	2.64556	4.45013	22.7964	4.60829	123693	0	0	0		1	1	1
134.54	144.471	0	0.89805	0.539758	2.12885	2.15978	0	7.90769	3.46544	124799	0	0	5678.78		0	0	0
1120.31	366.281	0.374296	1.26064	0.297033	3.04934	2.56381	2.36753	18.2236	1.98168	124828	0	0	4472.95		1	1	1
974.559	452.434	0.390022	1.12672	1.2738	2.98881	2.65556	2.45484	13.3881	18.7847	125140	0	0	8980.17		1	1	1
1339.49	298.751	0.996107	1.29089	1.33588	3.12694	2.47531	9.91077	19.5385	21.6709	125288	0	0	4465.55		1	1	1
1332.87	392.206	1.24845	1.24618	0.482004	3.12479	2.59351	17.7195	17.6272	3.03392	125881	0	0	7229.87		1	1	1
1552.6	394.472	0.657151	1.44725	1.30378	3.19106	2.59602	4.54099	28.0057	20.127	125919	0	0	5785.27		1	1	1
1752.21	471.441	0.482904	1.35167	1.38093	3.24359	2.67343	3.04022	22.4737	24.0395	125943	0	0	6992.37		1	1	1
1098.84	241.963	1.08859	1.16815	1.16076	3.04094	2.38375	12.2628	14.7281	14.4798	127158	0	0	0		1	1	1
781.005	647.254	1.05121	1.849	2.02659	2.89265	2.81107	11.2514	70.6323	106.314	127202	0	0	9487.98		1	0	1
659.465	463.709	0.821697	2.33238	2.62539	2.81919	2.66625	6.63281	214.971	422.073	127244	0	0	4933.93		1	0	1
820.686	438.088	0.597919	1.27128	0.844347	2.91418	2.64156	3.96204	18.6758	6.98791	127323	0	0	8293.44		1	1	1
1115.49	426.01	1.0995	1.45076	1.06042	3.04747	2.62942	12.5748	28.2334	11.4926	128175	0	0	6292.03		1	1	1
3469.95	1287.34	1.31083	1.43137	0.747715	3.54032	3.10969	20.4566	27.0003	5.59391	128197	0	0	9998		1	1	1
786.628	637.328	1.41659	2.47573	2.66178	2.89577	2.80436	26.0967	299.039	458.968	128348	52.5897	1.7209	9998		1	0	1
2269.9	881.249	1.18059	1.07862	1.30142	3.35601	2.9451	15.1562	11.9846	20.0182	128398	0	0	9998		1	1	1
1263.85	367.85	1.00057	1.38691	1.1666	3.1017	2.56567	10.0131	24.3732	14.6757	128727	0.941396	0	6883.77		1	1	1
1130.05	368.735	1.20263	1.43026	0.75977	3.0531	2.56671	15.9452	26.9312	5.75135	128755	0	0	9998		1	1	1
1423.53	357.131	1.30124	1.31629	1.63174	3.15337	2.55283	20.0098	20.7152	42.8294	128782	0	0	4216.04		1	1	1
1577.07	634.554	1.22376	2.42759	2.73608	3.19785	2.80247	16.7402	267.665	544.608	128801	2.51659	0.400813	4265.92		1	0	1
1460.99	1016.94	1.54198	2.22251	2.4606	3.16465	3.0073	34.832	166.922	288.801	128831	19.0306	1.27945	9570.78		1	0	1
1258.35	431.866	1.23102	1.41886	1.01218	3.0998	2.63535	17.0225	26.2339	10.2845	129345	0	0	0		1	1	1
1990.3	612.633	0.732933	1.37044	0.960332	3.29892	2.7872	5.40671	23.4659	9.12709	130319	0	0	7076.4		1	1	1
1798.27	655.595	0.0262075	1.30054	1.65112	3.25485	2.81664	1.0622	19.9773	44.7834	130345	0	0	4113.78		1	0	1
1210.2	382.408	0.961346	1.26918	1.05746	3.08286	2.58253	9.14843	18.5857	11.4146	130380	0	0	4365.83		1	1	1
1597.19	501.765	0.941144	1.35744	1.20071	3.20336	2.7005	8.7326	22.7738	15.8749	130401	0	0	5447.15		1	1	1
1729.7	687.104	1.3702	1.10735	1.00526	3.23797	2.83702	23.4529	12.8041	10.1219	130426	15.5807	1.19259	0		1	1	1
2131.11	541.484	1.20419	1.22036	0.989695	3.32861	2.73359	16.0027	16.6098	9.7655	130477	0	0	9215.46		1	1	1
901.413	424.268	0.579877	1.53696	1.10121	2.95492	2.62764	3.80082	34.4321	12.6245	130772	0	0	5383.33		1	1	1
1243.96	360.699	1.35422	1.42282	1.2695	3.09481	2.55714	22.6058	26.4739	18.5996	130811	0	0	0		1	1	1
1157.95	671.677	0.94916	2.20568	2.50945	3.06369	2.82716	8.89529	160.574	323.181	130845	0	0	0		1	0	1
1482.78	457.394	1.09807	1.16497	1.28886	3.17108	2.66029	12.5335	14.6208	19.4472	131541	0	0	6809.62		1	1	1
799.59	526.542	1.17658	2.33498	1.97361	2.90287	2.72143	15.017	216.26	94.1048	131795	20.4959	1.31167	6220.41		1	0	1
1143.79	311.164	1.20664	1.37237	0.19512	3.05835	2.49299	16.0932	23.5706	1.56719	132033	0	0	4131.25		1	1	1
2084.05	667.029	0.733296	1.36558	1.30003	3.31891	2.82415	5.41123	23.2047	19.9541	132073	0	0	0		1	1	1
1382.48	478.623	0.980772	1.44752	0.459731	3.14066	2.67999	9.56693	28.0233	2.88224	132102	0	0	6490.89		1	1	1
1075.54	485.346	0.998725	1.48833	1.1841	3.03162	2.68605	9.97068	30.784	15.2793	132130	0	0	9928.2		1	1	1
1295.49	388.83	1.13404	0.569856	0.24134	3.11243	2.58976	13.6158	3.71412	1.74317	132225	0	0	4511.66		1	1	1
1007.13	386.22	1.39599	1.10765	1.24064	3.00309	2.58683	24.888	12.8129	17.4035	132263	15.4555	1.18908	0		1	1	1
1531.47	334.187	0.999979	1.26736	0.79399	3.18511	2.52399	9.99952	18.508	6.22286	132295	0	0	0		1	1	1
1437.38	1137.9	2.37294	2.70693	2.96314	3.15757	3.0561	236.016	509.247	918.631	132334	0	0	0		1	0	1
1549.22	531.862	0.983983	0.756868	0.818015	3.19011	2.7258	9.63791	5.71304	6.57681	133014	0	0	0		1	1	1
226.103	518.203	0.475129	1.271	1.33817	2.35431	2.7145	2.98627	18.6636	21.7858	133102	0	0	3811.03		1	1	1
204.469	540.806	1.95462	2.28245	2.50216	2.31063	2.73304	90.0778	191.626	317.803	134045	127.08	2.10408	7592.16		1	0	1
1414.05	473.567	0	1.26484	0.932025	3.15047	2.67538	0	18.4008	8.55116	134106	0	0	5276.08		1	0	1
2257.87	885.433	1.16001	1.32223	0.598344	3.3537	2.94716	14.4546	21.0005	3.96592	134227	0	0	9998		1	1	1
1301.86	464.182	1.25227	1.49297	1.4006	3.11456	2.66669	17.8759	31.1153	25.1536	134290	4.45592	0.648937	7307.13		1	1	1
1949.13	448.683	1.2982	1.36751	1.27528	3.28984	2.65194	19.87	23.3083	18.8485	134325	0	0	0		1	1	1
1484.77	223.374	1.30851	1.4137	1.64443	3.17166	2.34903	20.3473	25.9238	44.0993	134342	12.7504	1.10552	0		1	1	1
1036.89	1433.08	2.18618	2.64421	2.87305	3.01573	3.15627	153.525	440.772	746.534	134372	170.961	2.2329	4623.83		1	0	1
1848.41	465.545	0.986907	1.26909	1.2198	3.2668	2.66796	9.70303	18.5817	16.5881	136556	0	0	0		1	1	1
456.203	703.431	1.24909	2.40758	2.62317	2.65916	2.84722	17.7456	255.609	419.928	136582	6.85401	0.835945	5606.55		1	0	1
1709.92	637.094	0	1.31873	1.1297	3.23298	2.8042	0	20.8318	13.4802	136725	0	0	7426.55		1	0	1
1295.48	277.875	0	1.39085	1.2711	3.11243	2.44385	0	24.5951	18.6679	137207	0	0	4474.63		1	0	1
2536.03	602.971	1.14578	1.12887	0	3.40415	2.7803	13.9889	13.4547	0	137231	0	0	0		1	0	1
416.435	562.891	1.49504	2.34825	2.60608	2.61955	2.75042	31.2637	222.97	403.717	137319	33.5327	1.52547	8709.24		1	0	1
157.963	73.8565	1.04068	1.35837	1.17938	2.19856	1.86839	10.982	22.823	15.1141	137336	2.39667	0.379609	3626.57		0	0	0
2379.41	1405.08	0.808731	2.23509	2.47659	3.37647	3.1477	6.4377	171.828	299.633	137362	0	0	5695.08		1	0	1
323.139	470.338	1.43963	2.36166	2.54473	2.50939	2.67241	27.519	229.964	350.535	137533	15.8667	1.20049	8565.66		1	0	1
2522.13	956.621	0.916729	1.21366	1.23928	3.40177	2.98074	8.25523	16.3555	17.3492	137577	0	0	0		1	1	1
339.102	28.5167	1.24837	0.975381	1.09151	2.53033	1.4551	17.716	9.44888	12.3456	137935	2.81639	0.449693	3395.72		0	0	0
2218.5	451.94	1.30374	1.51234	1.51102	3.34606	2.65508	20.1254	32.534	32.4352	139247	0	0	0		1	1	1
1752.67	2443.98	2.68492	2.97411	3.03003	3.2437	3.3881	484.085	942.128	1071.6	139278	570.379	2.75616	5013.53		1	0	1
1158.17	321.869	1.10788	0.897626	0	3.06377	2.50768	12.8198	7.89998	0.653296	139373	0	0	6694.5		1	0	1
1660.47	491.448	0	1.18567	1.00676	3.22023	2.69148	0.938007	15.3346	10.1569	140629	0	0	7509.2		1	0	1
1444.83	426.337	1.11812	1.40149	0.988071	3.15982	2.62975	13.1256	25.2053	9.72906	140699	0	0	0		1	1	1
197.865	15.6222	1.10178	1.03197	0.070392	2.29637	1.19374	12.641	10.764	1.17596	140811	0	0	3366.23		0	0	0
221.181	161.592	1.2835	1.31767	1.38111	2.34475	2.20842	19.209	20.7812	24.0496	140835	8.29014	0.918562	3377.5		1	1	1
1034.74	486.918	1.13868	1.41583	1.19852	3.01483	2.68746	13.762	26.0514	15.7951	141266	0	0	0		1	1	1
1735.16	546.685	0.929517	1.39328	1.02971	3.23934	2.73774	8.50192	24.7334	10.7082	141292	0	0	9998		1	1	1
1327.86	393.892	0.870379	1.43105	1.34127	3.12315	2.59538	7.41958	26.9808	21.9419	141331	0	0	5826.91		1	1	1
200.322	356.927	1.75833	2.18802	2.4466	2.30173	2.55258	57.323	154.178	279.641	141366	61.3252	1.78764	6676.33		1	0	1
344.865	649.205	1.39846	2.52453	2.81071	2.53765	2.81238	25.03	334.606	646.705	141381	114.503	2.05882	9998		1	0	1
2463.38	858.205	1.24727	1.3588	0.93812	3.39153	2.93359	17.6714	22.8452	8.67201	142120	0	0	0		1	1	1
1320.45	572.224	1.3413	1.38097	1.20793	3.12072	2.75757	21.9431	24.0418	16.141	142368	0	0	0		1	1	1
387.004	514.478	0.874504	2.35331	2.58299	2.58772	2.71137	7.49039	225.582	382.819	142404	6.84361	0.835285	7147.46		1	0	1
1068.4	292.035	1.26486	1.07376	1.28785	3.02873	2.46543	18.4019	11.8512	19.4022	142461	0	0	5024.52		1	1	1
2504.08	939.576	1.18182	1.45656	1.24161	3.39865	2.97293	15.1992	28.6128	17.4426	142483	0	0	9998		1	1	1
192.532	266.669	1.07436	1.19533	1.17001	2.2845	2.42597	11.8676	15.6793	14.7913	142715	9.36889	0.971688	3587.83		1	1	1
309.276	139.061	1.34043	0.945309	1.08086	2.49035	2.14321	21.8995	8.81676	12.0464	143212	19.2633	1.28473	3509.13		1	1	1
1257.54	462.202	1.34136	1.15311	1.00301	3.09952	2.66483	21.9461	14.2269	10.0695	143261	0	0	0		1	1	1
1353.59	342.246	1.44669	1.26072	1.1334	3.13149	2.53434	27.9699	18.2272	13.5955	143324	9.84239	0.9931	5713.36		1	1	1
199.462	455.732	1.85797	2.35628	2.55881	2.29986	2.65871	72.1063	227.131	362.084	143344	138.509	2.14148	9998		1	0	1
1204.99	652.617	2.18691	2.36138	2.47021	3.08098	2.81466	153.784	229.818	295.265	143371	158.709	2.2006	4435.6		1	0	1
202.782	284.323	1.13855	1.24072	1.20866	2.30703	2.45381	13.7579	17.407	16.1682	143575	6.71101	0.826788	4809.63		1	1	1
1104.17	718.021	0.501471	1.14834	0.346296	3.04304	2.85614	3.173	14.0714	2.21971	144602	1.08063	0.033679	0		1	1	1
1409.82	807.996	0.939835	1.65409	1.77385	3.14916	2.90741	8.70632	45.0911	59.4088	144650	0	0	8493.05		1	0	1
1358.71	412.599	1.16304	1.18502	1.35101	3.13313	2.61553	14.5559	15.3117	22.4392	144742	0	0	9998		1	1	1
569.338	897.047	0.0872802	2.43496	2.58908	2.75537	2.95282	1.22259	272.242	388.225	145285	0	0	9998		1	0	1
1183.16	296.756	1.10251	1.37309	1.04957	3.07304	2.4724	12.6622	23.6097	11.2091	145522	8.78239	0.943613	0		1	1	1
527.285	877.363	2.27724	2.51897	2.75486	2.72205	2.94318	189.338	330.346	568.673	145551	268.749	2.42935	7099.64		1	0	1
358.668	534.739	1.35263	2.16932	2.58016	2.55469	2.72814	22.5233	147.679	380.327	146166	42.1239	1.62453	9998		1	0	1
1253.77	375.321	0.969419	1.15809	1.41839	3.09822	2.5744	9.32006	14.3909	26.2053	146848	4.62575	0.665182	0		1	1	1
1324.97	374.056	0.910895	1.15825	1.26507	3.12221	2.57294	8.14508	14.3963	18.4108	147020	0	0	5318.25		1	1	1
102.116	159.368	0.805118	1.43149	1.20314	2.0091	2.2024	6.38437	27.0081	15.964	147337	0	0	6541.25		0	0	0
219.842	16.249	1.10042	1.08434	0.960505	2.34211	1.21083	12.6014	12.1434	9.13072	147624	0.265334	0	3134.42		0	0	0
1420.58	416.093	0.713581	1.28823	1.21711	3.15246	2.61919	5.17108	19.4191	16.4859	147692	1.4909	0.173449	0		1	1	1
1174.47	267.194	0.841543	1.10743	0.827426	3.06984	2.42683	6.94293	12.8064	6.72088	147716	0	0	4290.36		1	1	1
1912.77	1133.66	0.831766	1.44334	0.868235	3.28166	3.05448	6.78838	27.7551	7.38304	147737	0	0	9794.87		1	1	1
1828.85	422.167	1.30968	1.20735	0.826794	3.26218	2.62548	20.4025	16.1193	6.71111	148374	0	0	0		1	1	1
1657.9	447.794	1.15041	1.30779	0.93758	3.21956	2.65108	14.1388	20.314	8.66123	148485	0	0	0		1	1	1
1660.75	461.952	1.05027	1.37132	0.555831	3.2203	2.6646	11.2272	23.5138	3.59609	148701	0	0	0		1	1	1
1285.07	354.015	1.03403	1.58941	0.718113	3.10893	2.54902	10.8151	38.8519	5.22533	150095	0	0	9749.46		1	1	1
1373.83	344.322	1.29963	1.33511	0.985071	3.13793	2.53696	19.9356	21.6325	9.66208	150513	0	0	3826.1		1	1	1
888.231	503.376	0.252949	1.24197	1.46084	2.94853	2.70189	1.79039	17.457	28.8961	150561	0	0	7718.98		1	1	1
865.686	316.292	0.924738	1.23083	1.12138	2.93736	2.50009	8.40887	17.0149	13.2245	151191	0	0	0		1	1	1
348.925	394.017	1.89234	2.21391	2.49259	2.54273	2.59551	78.0446	163.648	310.879	151639	96.1981	1.98317	4619.62		1	0	1
998.966	343.089	1.17111	1.35681	1.26974	2.99955	2.53541	14.8289	22.7413	18.6099	152363	0	0	4955.99		1	1	1
1413.98	313.854	1.34866	1.17377	0.813006	3.15044	2.49673	22.3182	14.9201	6.50138	152414	0	0	0		1	1	1
1638.13	513.061	1.28544	1.58018	1.43114	3.21435	2.71017	19.2947	38.0349	26.9863	152454	0	0	7039.55		1	1	1
498.945	589.432	1.36976	2.37247	2.574	2.69805	2.77043	23.4295	235.76	374.974	152496	19.8274	1.29727	6367.31		1	0	1
2218.9	430.216	0.994621	1.33996	1.08839	3.34614	2.63369	9.8769	21.8758	12.2573	152524	0	0	3376.39		1	1	1
1227.28	461.851	0.582359	1.30994	1.29245	3.08894	2.6645	3.8226	20.4147	19.6087	152553	0	0	8328.78		1	1	1
480.248	721.394	1.26271	2.47317	2.79092	2.68147	2.85817	18.311	297.282	617.903	152571	29.9256	1.47604	6762.53		1	0	1
1989.81	689.862	1.35482	1.61344	1.80856	3.29881	2.83876	22.6372	41.0619	64.3524	152588	0	0	0		1	0	1
1548.67	707.702	1.29077	1.12754	1.21431	3.18996	2.84985	19.5332	13.4134	16.3798	152620	0	0	6244.71		1	1	1
953.467	936.872	1.40672	2.54865	2.77774	2.97931	2.97168	25.5106	353.712	599.426	152647	37.9615	1.57934	9998		1	0	1
855.458	1437.42	2.41623	2.62945	2.81035	2.9322	3.15758	260.756	426.042	646.178	153371	433.33	2.63682	9998		1	0	1
194.685	372.844	1.33918	1.40735	1.43424	2.28933	2.57153	21.8362	25.5477	27.1797	153401	7.82391	0.893424	3534.37		1	1	1
890.21	591.844	1.2962	1.25821	0.837697	2.94949	2.77221	19.779	18.122	6.88172	154217	0	0	9998		1	1	1
463.543	598.62	0.0790916	2.37643	2.71066	2.66609	2.77715	1.19975	237.922	513.647	154883	2.56124	0.408451	4976.61		1	0	1
300.64	497.26	1.40112	2.3084	2.61376	2.47805	2.69658	25.1839	203.422	410.924	154896	48.2727	1.6837	9998		1	0	1
116.388	349.788	1.47052	2.27599	2.53587	2.06591	2.5438	29.5478	188.795	343.454	154904	46.523	1.66767	7034.56		0	0	0
250.837	285.556	1.18735	2.45301	2.88922	2.39939	2.45569	15.3938	283.799	774.853	155735	29.7163	1.473	9998		1	0	1
114.199	268.664	1.25713	2.35281	2.75651	2.05766	2.42921	18.0773	225.327	570.837	155743	17.8215	1.25094	0		0	0	0
1012.24	158.666	0.858158	2.35532	2.76415	3.00528	2.20048	7.2137	226.632	580.964	156225	17.199	1.2355	3612.07		1	0	1
1186.26	442.005	1.01352	1.34003	1.17211	3.07418	2.64543	10.3163	21.8789	14.863	156951	4.60064	0.662818	0		1	1	1
1460.94	533.633	0.879252	1.22745	1.14237	3.16463	2.72724	7.57273	16.8832	13.8793	157115	0	0	0		1	1	1
2172.01	824.146	0.487855	1.29856	1.74112	3.33686	2.916	3.07507	19.8865	55.0958	157146	0	0	0		1	0	1
135.293	14.4743	0.69204	0.774745	0.397425	2.13128	1.1606	4.92085	5.95313	2.49703	157285	0	0	4335.4		0	0	0
159.887	433.609	2.01558	2.28336	2.43707	2.20381	2.6371	103.652	192.028	273.571	157595	148.338	2.17125	9998		1	0	1
107.171	432.663	2.02113	2.23871	2.30003	2.03008	2.63615	104.985	173.263	199.541	157602	126.273	2.10131	5699.93		0	0	0
1413.05	283.312	1.44963	1.31044	1.25031	3.15016	2.45226	28.16	20.4382	17.7954	157683	4.21994	0.625307	4805.12		1	1	1
1967.39	1018.22	0.102024	1.29553	1.28396	3.29389	3.00784	1.26481	19.7481	19.229	158577	0	0	9797.43		1	1	1
2050.71	648.08	1.16875	1.34141	1.36018	3.3119	2.81163	14.7487	21.9485	22.9184	158807	0	0	8878.54		1	1	1
2353.8	1433.87	0.904733	1.47212	1.19566	3.37177	3.15651	8.03033	29.6566	15.6912	158828	0	0	5888.53		1	1	1
837.884	368.668	0.706894	1.03416	1.21555	2.92318	2.56664	5.09207	10.8182	16.4268	159186	0	0	4643.7		1	1	1
398.373	669.49	1.8248	2.26882	2.4161	2.60029	2.82574	66.8033	185.705	260.675	159362	85.0283	1.92956	6942.4		1	0	1
1021.62	341.218	1.24031	1.45492	1.24063	3.00929	2.53303	17.3903	28.5047	17.4031	159459	0	0	5016.06		1	1	1
455.383	535.369	1.01877	0.9856	1.3508	2.65838	2.72865	10.4416	9.67387	22.4283	159490	0	0	6947.32		1	1	1
4078.76	2815.68	1.55977	1.54873	1.49209	3.61053	3.44958	36.2884	35.378	31.0518	159533	0	0	0		1	1	1
626.065	227.605	1.23137	1.33778	1.14471	2.79662	2.35718	17.036	21.7662	13.9542	160566	8.3884	0.923679	4642.9		1	1	1
1779.79	514.745	1.11679	1.24784	1.34091	3.25037	2.71159	13.0855	17.6945	21.9238	160587	0	0	5964.14		1	1	1
1560.72	562.58	1.15881	1.23064	0.936108	3.19332	2.75018	14.4149	17.0073	8.63192	160607	0	0	8531.74		1	1	1
3177.64	1518.69	1.36377	1.40957	1.10881	3.5021	3.18147	23.1083	25.6786	12.8471	160636	0	0	0		1	1	1
221.515	44.9426	1.58349	1.77082	2.41045	2.3454	1.65266	38.3256	58.9951	257.306	160734	28.5987	1.45635	4578.59		0	0	0
1123.07	916.292	2.47788	2.80521	2.97758	3.05041	2.96203	300.524	638.575	949.68	161250	285.299	2.4553	9998		1	0	1
1469.66	437.688	0.584336	0.906617	1.117	3.16722	2.64117	3.84004	8.06524	13.0918	161738	0	0	6966.78		1	1	1
1863.21	447.435	1.01922	1.14631	0.695318	3.27026	2.65073	10.4524	14.0058	4.95813	162143	0	0	6014.57		1	1	1
1301.24	577.964	1.2363	1.46446	1.06432	3.11436	2.7619	17.2304	29.1382	11.5962	162168	0	0	0		1	1	1
1284.27	201.139	0.639786	1.08944	0.907331	3.10865	2.3035	4.36301	12.2869	8.0785	162730	0	0	0		1	1	1
2769.16	888.803	0.808785	1.31315	0.258219	3.44235	2.94881	6.4385	20.566	1.81225	162752	0	0	0		1	1	1
926.169	304.444	1.02737	1.3613	1.08724	2.96669	2.48351	10.6505	22.9772	12.2248	163473	0	0	4890.84		1	1	1
3024.36	1074.63	0	1.20216	0.016911	3.48063	3.03126	0	15.9278	1.03971	163509	0	0	8897.54		1	0	1
1249.96	468.267	0.995669	1.26936	1.22652	3.0969	2.67049	9.90077	18.5934	16.8468	164968	3.89765	0.590803	0		1	1	1
1337.21	473.821	0.802337	0.986943	0	3.1262	2.67561	6.34361	9.70382	0.533945	165373	0	0	4761.71		1	0	1
486.601	743.2	1.4718	2.3406	2.65205	2.68717	2.87111	29.6344	219.081	448.801	165398	40.8393	1.61108	8602.99		1	0	1
1869.48	409.101	0.173968	1.2679	1.1148	3.27172	2.61183	1.49268	18.5309	13.0258	165419	0	0	9998		1	1	1
2054.19	905.861	0.90026	1.42526	0.98663	3.31264	2.95706	7.94804	26.6232	9.69685	166021	0	0	9998		1	1	1
1325.52	783.177	0.923246	1.24134	1.31531	3.12238	2.89386	8.38004	17.4318	20.6685	166042	0	0	9311.25		1	1	1
2234.29	1837.21	1.835	2.27698	2.48288	3.34914	3.26416	68.3916	189.225	304.002	166067	129.683	2.11288	9998		1	0	1
1694.98	427.652	1.07321	0.919747	0.911408	3.22916	2.63109	11.8362	8.31279	8.1547	169927	0	0	3638.2		1	1	1
703.664	282.749	1.31627	0.826722	1.43838	2.84737	2.4514	20.7145	6.70999	27.4395	169964	0	0	0		1	1	1
274.293	964.829	0.787464	2.13993	2.4331	2.43821	2.98445	6.13005	138.016	271.081	169995	0	0	7096.08		1	0	1
298.375	53.711	0	1.13904	1.2342	2.47476	1.73006	0	13.7732	17.1476	170528	0	0	3462.65		0	0	0
1073.6	249.601	1.1679	1.26556	1.23903	3.03084	2.39725	14.7199	18.4316	17.3392	170832	0	0	0		1	1	1
1282.6	301.663	1.05013	1.32897	1.16596	3.10809	2.47952	11.2235	21.3292	14.654	170864	0	0	0		1	1	1
4951.35	2541.86	0.323106	2.09134	2.25366	3.69472	3.40515	2.10429	123.406	179.333	170895	0	0	9387.3		0	0	0
1266.45	353.721	1.20067	1.52963	1.13871	3.10259	2.54866	15.8735	33.8552	13.763	170938	9.35023	0.970822	0		1	1	1
1614.16	445.32	1.87371	2.22586	2.4437	3.20795	2.64867	74.7669	168.215	277.777	170957	0	0	0		1	0	1
564.556	1178.62	1.76504	2.63581	2.66187	2.75171	3.07137	58.2161	432.329	459.064	170994	98.4998	1.99344	9998		1	0	1
107.705	226.748	1.31852	1.10725	0.230645	2.03224	2.35554	20.8218	12.8011	1.70077	171009	24.217	1.38412	5673.96		0	0	0
2538.29	1034.82	1.19457	1.3369	1.25799	3.40454	3.01487	15.6519	21.7222	18.1128	171026	0	0	5103.03		1	1	1
1414.38	501.035	1.29632	1.38452	1.21265	3.15057	2.69987	19.7844	24.2395	16.3172	171227	0	0	9998		1	1	1
174.774	23.0788	0.862907	1.08586	1.00222	2.24248	1.36321	7.29301	12.1859	10.0512	171370	4.83773	0.684642	5024.22		0	0	0
2719.55	602.466	1.21774	1.31455	0.823432	3.4345	2.77993	16.5098	20.6326	6.65935	172543	0	0	0		1	1	1
1626.55	690.446	0.917527	1.22247	0.9427	3.21127	2.83913	8.2704	16.6907	8.76396	173293	0	0	9998		1	1	1
3630.4	2638.18	1.28176	1.44514	0.954369	3.55996	3.4213	19.1321	27.8702	9.00261	173368	0	0	3640.25		1	1	1
145.885	283.058	0.62119	2.28058	2.65319	2.16401	2.45188	4.18014	190.8	449.98	174251	47.0312	1.67239	9998		1	0	1
285.85	288.583	1.33215	2.33761	2.71583	2.45614	2.46027	21.4857	217.577	519.79	174259	25.4397	1.40551	9998		1	0	1
827.207	425.415	0.900366	1.59724	1.31487	2.91761	2.62881	7.94997	39.5587	20.6477	174459	0	0	8313.14		1	1	1
2046.56	484.972	1.2492	0.96296	0.856526	3.31102	2.68572	17.7502	9.18249	7.18665	174487	0	0	9204.29		1	1	1
1621.68	356.3	0.729938	1.5056	1.08825	3.20996	2.55182	5.36955	32.0333	12.2533	174601	0	0	3871.74		1	1	1
199.102	77.285	1.30935	1.49055	1.09744	2.29908	1.8881	20.3869	30.9419	12.5152	174761	0.910351	0	3836.24		0	0	0
106.031	222.527	1.17232	2.02691	2.49248	2.02543	2.34738	14.8705	106.392	310.801	175344	31.6487	1.50036	9998		0	0	0
1505.98	353.808	1.0167	1.10611	0.752802	3.17782	2.54877	10.3921	12.7676	5.65982	176240	0	0	7520.63		1	1	1
142.476	263.376	0.926994	1.38311	1.13493	2.15374	2.42058	8.45267	24.161	13.6437	176408	1.12511	0.0511934	6427.55		1	1	1
1184.05	440.749	0.95367	1.23231	0.838848	3.07337	2.64419	8.98815	17.0728	6.89998	176537	0	0	6400.34		1	1	1
987.809	440.415	0	1.36633	1.25225	2.99467	2.64386	0	23.2448	17.875	176646	0	0	5010.15		1	0	1
1881.07	1270.75	2.1336	2.49424	2.66852	3.27441	3.10406	136.021	312.061	466.142	176677	183.336	2.26325	9673.95		1	0	1
2778.45	874.303	0.464381	1.34816	0.86161	3.4438	2.94166	2.91327	22.2924	7.27126	177580	0	0	0		1	1	1
117.279	55.3684	1.02239	0.925983	1.15737	2.06922	1.74326	10.529	8.43301	14.3671	177744	2.04805	0.31134	5373.56		0	0	0
1399.94	554.069	1.22081	1.28341	0	3.14611	2.74356	16.6269	19.2047	0	178144	0	0	0		1	0	1
1529.18	712.419	1.21462	1.48736	1.15167	3.18446	2.85274	16.3917	30.7159	14.1797	178174	0	0	9998		1	1	1
1865.47	418.944	1.04683	1.54867	1.15511	3.27079	2.62216	11.1386	35.3725	14.2926	179795	0	0	0		1	1	1
1535.15	350.989	0	1.27597	1.15172	3.18615	2.54529	0.25909	18.8785	14.1813	179845	0	0	5278.2		1	0	1
1634.54	409.166	1.13845	1.24541	0.645334	3.21339	2.6119	13.7547	17.5957	4.4191	179873	0	0	3502.67		1	1	1
119.836	185.887	0.843398	1.07455	1.05564	2.07859	2.26925	6.97266	11.8728	11.3668	179899	0	0	4232.78		0	0	0
3340.78	1355.44	1.13086	1.30291	0.993978	3.52385	3.13208	13.5165	20.087	9.8623	180048	0	0	6589.27		1	1	1
1279.51	1882.21	2.30775	2.78223	3.02709	3.10704	3.27467	203.121	605.66	1064.37	180400	277.716	2.4436	7719.23		1	0	1
211.517	175.848	1.27385	1.4131	1.1568	2.32535	2.24514	18.7866	25.8878	14.3483	180631	12.5004	1.09692	3542.13		1	1	1
1181.3	498.259	1.12626	1.40514	1.19626	3.07236	2.69746	13.374	25.4177	15.7131	180687	0	0	7062.3		1	1	1
124.755	239.081	0.65187	2.22555	2.57762	2.09606	2.37854	4.48611	168.092	378.115	181142	65.3405	1.81518	9998		0	0	0
136.747	316.82	1.5023	2.31926	2.58994	2.13592	2.50081	31.7909	208.576	388.988	181149	59.6102	1.77532	9998		1	0	1
858.406	1376.95	2.36321	2.68106	2.93874	2.93369	3.13892	230.786	479.801	868.439	181899	409.387	2.61213	9998		1	0	1
429.077	574.836	2.11478	2.51945	2.78752	2.63253	2.75954	130.252	330.711	613.086	182252	232.837	2.36705	9234.29		1	0	1
1008.61	298.662	0.56092	1.45362	1.10264	3.00372	2.47518	3.63848	28.4196	12.6661	182292	0	0	4656.02		1	1	1
1292.9	376.088	1.0282	1.08099	1.45841	3.11156	2.57529	10.6709	12.0502	28.7346	182757	0	0	5682.56		1	1	1
1623.97	576.977	0.824457	0.731588	0.746993	3.21058	2.76116	6.67509	5.38999	5.58461	182789	0	0	9144.43		1	1	1
3279.28	1584.82	0.875444	1.59507	1.24378	3.51578	3.19998	7.50662	39.3613	17.53	182860	0	0	8899.89		1	1	1
1571.17	379.173	1.08163	1.07865	1.33822	3.19622	2.57884	12.0679	11.9853	21.7881	182950	0	0	6985.26		1	1	1
1309.93	492.936	1.02429	1.13484	1.26623	3.11725	2.69279	10.5753	13.6407	18.4597	183382	0	0	4445.96		1	1	1
1244.68	525.534	0.679608	1.47091	1.21935	3.09506	2.7206	4.78198	29.5743	16.5712	183422	0	0	7374.01		1	1	1
186.04	721.831	1.98357	2.48565	2.69441	2.26961	2.85844	96.2867	305.948	494.783	183452	140.748	2.14844	7222.17		1	0	1
243.152	1662.03	1.12276	2.14008	1.86784	2.38588	3.22064	13.2665	138.064	73.7635	183964	2.59955	0.414899	3619.03		0	0	0
1354.19	602.693	1.1915	1.425	1.18585	3.13168	2.7801	15.5418	26.6075	15.3407	184118	0	0	7963.53		1	1	1
1412.36	801.335	1.97598	2.41698	2.72606	3.14995	2.90381	94.6193	261.203	532.176	184148	59.3121	1.77314	6160.56		1	0	1
170.861	34.8555	2.22123	1.91748	1.12009	2.23264	1.54227	166.431	82.695	13.1853	185076	193.729	2.28719	4911.52		0	0	0
669.061	464.37	1.74892	2.39274	2.74176	2.82547	2.66686	56.0947	247.022	551.772	185207	61.37	1.78796	3914.72		1	0	1
651.125	718.689	0.396503	1.32374	1.19416	2.81366	2.85654	2.49174	21.0738	15.6372	185266	0	0	9998		1	1	1
1511.51	461.074	0.881661	1.42214	1.02483	3.17941	2.66377	7.61485	26.4329	10.5885	186144	0	0	5096.82		1	1	1
991.427	406.105	1.35925	1.33931	0.708451	2.99626	2.60864	22.8694	21.8429	5.11036	186265	0	0	7187.73		1	1	1
255.507	387.695	1.04104	1.9118	2.11423	2.4074	2.58849	10.9912	81.6211	130.086	186284	12.8959	1.11045	4459.98		1	0	1
1758.31	542.276	1.21314	1.49015	1.3679	3.24509	2.73422	16.3359	30.9136	23.3293	186380	1.85735	0.268895	5684.91		1	1	1
2963.62	3051.71	1.97869	2.87677	3.10571	3.47182	3.48454	95.2121	752.948	1275.57	186410	171.359	2.23391	9998		1	0	1
486.585	270.432	1.34153	2.36339	2.64129	2.68716	2.43206	21.955	230.879	437.812	186867	22.7308	1.35661	3017.64		1	0	1
1454.97	352.696	1.18031	1.05039	0.678144	3.16285	2.5474	15.1463	11.2302	4.76589	187193	0	0	5151.23		1	1	1
3414.5	3523.08	2.89421	2.89147	2.93463	3.53333	3.54692	783.8	778.874	860.251	187372	954.64	2.97984	9998		0	0	0
1071.76	299.415	1.19217	1.26552	1.36338	3.0301	2.47627	15.5657	18.4297	23.0876	187435	7.56396	0.878749	0		1	1	1
1080.41	585.52	0.622636	2.48659	2.88906	3.03359	2.76754	4.19407	306.616	774.561	187579	7.0731	0.849609	9998		1	0	1
1567.14	422.612	0	1.20643	1.30254	3.19511	2.62594	0	16.0852	20.0696	188745	0	0	4916.7		1	0	1
1582.97	520.422	1.21389	1.57155	0.436123	3.19947	2.71636	16.3638	37.2865	2.72975	188785	0	0	0		1	1	1
1483.32	473.359	0.800071	1.26178	1.02008	3.17124	2.67519	6.31061	18.2716	10.4732	188854	0	0	9998		1	1	1
505.94	139.909	1.08577	1.15769	1.45452	2.7041	2.14584	12.1835	14.3778	28.4784	188875	0	0	4279.48		1	1	1
1323.57	548.426	1.37963	1.06541	1.16626	3.12175	2.73912	23.9679	11.6256	14.6644	189048	0	0	9372.22		1	1	1
102.176	49.7658	0.887086	1.27501	0.730944	2.00935	1.69693	7.71056	18.8369	5.38201	189337	21.7935	1.33833	9998		0	0	0
1460.27	660.459	1.26558	1.29825	0.756546	3.16443	2.81985	18.4323	19.8726	5.70881	190460	0	0	8756.25		1	1	1
4641.26	1827.2	1.28044	1.23953	1.05847	3.66664	3.26179	19.0737	17.3592	11.4411	190487	0	0	0		1	1	1
824.651	865.861	0.769826	2.52042	2.7712	2.91627	2.93745	5.88608	331.452	590.466	191892	2.67856	0.427902	6426.15		1	0	1
142.949	102.361	1.27068	1.0198	1.13734	2.15518	2.01013	18.6502	10.4665	13.7195	191914	11.6719	1.06714	3548.44		0	0	0
2210.19	534.43	1.23363	0.961733	0.778635	3.34443	2.72789	17.125	9.15658	6.00669	192054	0	0	4645		1	1	1
159.475	112.924	1.49134	1.07202	1.08988	2.20269	2.05279	30.9983	11.8039	12.2993	192074	18.4764	1.26662	3973.06		1	1	1
1746.73	740.444	1.36032	1.56097	1.19367	3.24223	2.86949	22.9255	36.3893	15.6195	192375	0	0	9998		1	1	1
1681.98	366.077	1.11709	1.47293	1.29187	3.22582	2.56357	13.0946	29.7122	19.5826	192429	0	0	4586.92		1	1	1
943.252	1771.1	2.11726	2.86301	3.0465	2.97463	3.24824	130.997	729.472	1113.02	192454	187.548	2.27311	5245.37		1	0	1
1172.86	339.975	0.679838	1.11483	1.20797	3.06925	2.53145	4.78451	13.0265	16.1424	192718	0	0	6561.12		1	1	1
769.876	886.954	1.4739	2.53012	2.77021	2.88642	2.9479	29.778	338.935	589.129	192765	5.042	0.702603	9998		1	0	1
902.679	262.772	0.926901	1.1161	1.13487	2.95553	2.41958	8.45087	13.0648	13.6418	192811	0.281949	0	4780.27		1	1	1
1959.34	618.237	0	1.23874	1.01751	3.29211	2.79115	0	17.3277	10.4114	192828	0	0	8889.94		1	0	1
177.156	11.5895	1.19979	1.20333	0.24538	2.24836	1.06407	15.8411	15.9709	1.75946	192867	9.38069	0.972235	3111.88		0	0	0
938.156	1330.84	1.26054	1.71959	1.67721	2.97228	3.12413	18.2198	52.4307	47.5569	192894	15.7281	1.19668	3258.34		1	1	1
1411.54	398.42	1.2961	1.3424	0.753453	3.14969	2.60034	19.7741	21.9987	5.6683	193124	0	0	0		1	1	1
1805.71	447.638	1.20409	0.994621	0.45518	3.25665	2.65093	15.9989	9.87691	2.8522	193161	0	0	6391.88		1	1	1
1366.91	585.246	0.940624	1.46645	1.30309	3.13574	2.76734	8.72215	29.272	20.0953	193181	3.22035	0.507903	0		1	1	1
923.86	759.249	1.33652	2.5145	2.8212	2.96561	2.88038	21.703	326.967	662.527	193201	39.9591	1.60162	4918.53		1	0	1
1213.89	462.382	0.84428	1.24093	1.19201	3.08418	2.665	6.98683	17.4153	15.5599	193392	0	0	9998		1	1	1
335.984	244.634	1.46003	2.07186	2.39014	2.52632	2.38852	28.8421	117.995	245.551	193893	18.8622	1.27559	4697.86		1	0	1
2699.46	896.754	0.835681	1.53159	1.27022	3.43128	2.95267	6.84985	34.0091	18.6302	194020	0	0	0		1	1	1
2500.18	1012	0	0.986018	1.24792	3.39797	3.00518	0	9.68318	17.698	194320	0	0	8583.33		1	0	1
3740.17	1005.27	1.37939	1.18414	0.352279	3.57289	3.00228	23.9548	15.2808	2.2505	194378	0	0	0		1	1	1
241.051	599.478	1.97284	2.24808	2.42529	2.38211	2.77777	93.938	177.045	266.252	195085	145.122	2.16173	8381.69		1	0	1
1991.37	671.787	1.19927	1.4398	0.920243	3.29915	2.82723	15.8222	27.5293	8.3223	195235	0	0	7200.97		1	1	1
1474.54	764.477	1.45321	1.43323	1.11526	3.16866	2.88336	28.3932	27.1165	13.0394	195292	0	0	9998		1	1	1
2159.84	823.758	1.15912	1.37429	1.21256	3.33442	2.9158	14.4253	23.675	16.3139	195312	0	0	9998		1	1	1
728.922	145.782	1.0527	1.31988	0.836091	2.86268	2.1637	11.2903	20.8871	6.85631	196007	0	0	5270.53		1	1	1
1824.81	683.134	2.28522	2.39563	2.55333	3.26122	2.83451	192.851	248.675	357.549	196310	101.646	2.00709	7305.59		1	0	1
241.386	80.6866	1.1765	1.79308	2.35209	2.38271	1.9068	15.0141	62.0985	224.952	196494	10.9303	1.03863	5420.5		0	0	0
370.749	53.6795	0.584348	1.88627	2.37444	2.56908	1.72981	3.84015	76.961	236.833	196956	0	0	3228.35		0	0	0
262.465	272.167	1.31554	1.12469	1.25787	2.41907	2.43483	20.6793	13.3256	18.108	197205	1.17577	0.0703235	4377.56		1	1	1
2411.52	2040.05	1.02965	1.37498	1.04836	3.38229	3.30964	10.7064	23.7125	11.1779	197448	0	0	0		1	1	1
2062.07	802.351	1.27386	1.37222	1.34762	3.3143	2.90436	18.7872	23.5622	22.2651	197490	0	0	0		1	1	1
449.282	400.226	2.03282	2.25039	2.39052	2.65252	2.60231	107.851	177.989	245.765	197544	137.741	2.13906	5234.54		1	0	1
1695	528.039	1.10683	1.19671	1.27657	3.22917	2.72267	12.7887	15.7295	18.9048	198585	0	0	0		1	1	1
127.679	70.04	0.725192	1.27861	1.20198	2.10612	1.84535	5.31119	18.9937	15.9212	198716	0	0	3559.09		0	0	0
1556.97	572.363	1.0691	1.28538	0.301624	3.19228	2.75767	11.7246	19.2922	2.00274	199540	0	0	0		1	1	1
1722.71	551.855	0.833516	1.44433	1.01014	3.23621	2.74182	6.81578	27.8183	10.2363	199574	0	0	0		1	1	1
1140.64	400.471	1.21917	1.28019	0.428	3.05715	2.60257	16.5641	19.0627	2.67917	199596	0	0	9998		1	1	1
271.379	647.089	2.05772	2.42221	2.707	2.43358	2.81096	114.215	264.368	509.329	199629	199.628	2.30022	8045.56		1	0	1
2262.7	1199.46	1.04448	1.67308	1.41918	3.35463	3.07898	11.0784	47.1063	26.2529	199657	0	0	0		1	1	1
3813.22	1769.12	1.06762	2.62739	2.85971	3.58129	3.24776	11.6849	424.028	723.954	199689	0	0	0		1	0	1
1746.59	1478.23	0.3329	2.76617	3.07059	3.24219	3.16974	2.15229	583.677	1176.5	200325	0	0	4405.71		1	0	1
1162.93	221.741	1.03062	1.32799	0.88467	3.06555	2.34585	10.7306	21.281	7.66779	200698	0	0	3972.49		1	1	1
1279.08	387.361	0.848983	1.26862	1.0123	3.1069	2.58812	7.0629	18.5618	10.2873	200950	2.37759	0.376137	0		1	1	1
2407.89	841.67	1.03517	1.42408	0.789327	3.38164	2.92514	10.8435	26.5511	6.15641	200976	0	0	6424.75		1	1	1
1608.92	580.267	0.591991	1.22916	0.363498	3.20653	2.76363	3.90833	16.9497	2.30939	201582	0	0	0		1	1	1
945.481	279.061	0.99119	1.22442	0.937798	2.97565	2.4457	9.7992	16.7656	8.66559	201624	0	0	0		1	1	1
1469.21	1589.57	1.96256	2.35765	2.66874	3.16709	3.20128	91.7394	227.848	466.378	201646	148.675	2.17224	9998		1	0	1
1031.83	229.402	1.37836	1.33926	1.0731	3.01361	2.3606	23.8982	21.8403	11.8332	202878	0	0	4089.66		1	1	1
421.614	708.753	1.93113	2.4891	2.75355	2.62492	2.85049	85.3353	308.392	566.963	202913	111.401	2.04689	7608.39		1	0	1
1607.29	537.627	0	1.24692	1.27777	3.20609	2.73048	0.328288	17.657	18.957	202940	0	0	9998		1	0	1
1621.37	448.926	0.950798	1.11752	0.902003	3.20988	2.65217	8.92889	13.1074	7.98001	203020	0	0	4553.65		1	1	1
719.958	201.88	1.5431	2.14237	2.41702	2.85731	2.30509	34.9219	138.793	261.227	203866	31.6523	1.50041	3272.2		1	0	1
1022.88	370.591	1.19209	1.43883	0.95393	3.00983	2.5689	15.5629	27.4681	8.99353	203897	0	0	4758.77		1	1	1
521.361	633.231	0	2.57344	2.61429	2.71714	2.80156	0.350787	374.492	411.428	203913	0	0	9403.61		1	0	1
479.459	558.286	1.19864	2.33684	2.55825	2.68075	2.74686	15.7994	217.192	361.617	203932	3.00765	0.478228	6901.32		1	0	1
1772.2	540.396	0	1.54089	1.09578	3.24851	2.73271	0.554539	34.745	12.4674	204094	0	0	6074.63		1	0	1
2024.08	498.078	0.282171	1.13078	1.19333	3.30623	2.6973	1.91501	13.514	15.6073	204192	0	0	8184.19		1	1	1
1111.42	625.412	0.909067	1.18732	0.627302	3.04588	2.79617	8.11087	15.3929	4.23938	204792	0	0	9998		1	1	1
1989.32	638.202	1.28845	0.994382	0.757975	3.2987	2.80496	19.4291	9.87148	5.72763	204862	0	0	6477.15		1	1	1
1503.99	429.986	0.750427	0.896349	0.727237	3.17725	2.63345	5.62895	7.87679	5.33626	205148	0	0	0		1	1	1
2191.23	572.36	1.12376	1.47346	1.09242	3.34069	2.75767	13.2973	29.7484	12.3713	205184	0	0	7303.07		1	1	1
1718.62	962.284	1.93897	2.44836	2.65524	3.23518	2.9833	86.8895	280.777	452.103	205212	0	0	0		1	0	1
1878.21	519.617	1.16067	1.40083	1.09592	3.27374	2.71568	14.4766	25.1668	12.4716	205250	0	0	0		1	1	1
6313.11	3953.01	1.3328	2.06868	2.16144	3.80024	3.59693	21.5178	117.134	145.025	205313	0	0	0		0	0	0
406.246	1043.6	1.34262	2.01915	1.81078	2.60879	3.01853	22.01	104.509	64.6813	206449	31.7832	1.5022	7662.97		1	0	1
2972.78	1415.75	1.09205	1.19904	1.04596	3.47316	3.15099	12.3609	15.8141	11.1164	206725	0	0	7470.85		1	1	1
1366	482.795	1.00964	1.16785	0.986973	3.13545	2.68376	10.2244	14.7181	9.70449	207066	0	0	5429.23		1	1	1
1592.31	601.398	1.03973	1.34131	1.17569	3.20203	2.77916	10.958	21.9438	14.986	207080	0	0	9030.86		1	1	1
1465.99	1232.5	2.12213	2.40744	2.60207	3.16613	3.09079	132.474	255.53	400.009	207106	138.078	2.14012	4796.14		1	0	1
140.067	701.79	0	2.58665	2.95296	2.14634	2.84621	0	386.058	897.341	207120	479.716	2.68098	9998		0	0	0
247.467	792.398	0	2.6306	3.04134	2.39352	2.89894	0	427.174	1099.88	207128	4.65044	0.667494	0		1	0	1
146.524	36.9377	1.147	1.30845	0.80671	2.16591	1.56747	14.0281	20.3447	6.40782	207932	3.86778	0.587462	5944.85		0	0	0
1793.06	334.558	0.260022	1.32333	1.11988	3.2536	2.52447	1.81979	21.0538	13.179	208190	0	0	4992.17		1	1	1
1725.28	547.617	0.980772	1.55166	1.06496	3.23686	2.73848	9.56692	35.6171	11.6133	208976	0	0	7048.16		1	1	1
1528.83	392.913	0.87252	1.03832	0.886703	3.18436	2.5943	7.45623	10.9223	7.70377	209105	0	0	0		1	1	1
331.86	697.042	1.94815	2.28443	2.45994	2.52096	2.84326	88.7466	192.498	288.366	209172	130.196	2.1146	9473.54		1	0	1
1783.67	684.389	1.1063	1.21259	1.0312	3.25131	2.8353	12.7732	16.315	10.7449	210939	0	0	0		1	1	1
2858.57	1616.45	1.13021	1.42244	1.44209	3.45615	3.20856	13.4963	26.4507	27.6753	210961	0	0	9998		1	1	1
1544.49	980.869	1.87971	2.4364	2.74545	3.18879	2.99161	75.8071	273.149	556.485	211130	117.964	2.07175	6677.96		1	0	1
3084.44	1009.94	1.20886	1.18048	1.31858	3.48918	3.0043	16.1756	15.1524	20.825	211228	0	0	7311.52		1	1	1
1989.89	1045.12	1.50227	1.29625	1.49844	3.29883	3.01916	31.7882	19.781	31.5096	211270	0	0	9998		1	1	1
203.355	304.439	1.39406	2.47193	2.84423	2.30826	2.4835	24.7778	296.438	698.605	211303	357.346	2.55309	9998		1	0	1
275.811	518.298	1.75092	2.46347	2.91234	2.44061	2.71458	56.3537	290.716	817.225	211318	199.383	2.29969	9998		1	0	1
2625.5	1904.19	2.02511	2.56965	2.65774	3.41921	3.27971	105.951	371.238	454.716	211342	94.1043	1.97361	9998		1	0	1
2212.23	1063.56	2.18808	2.60879	2.92394	3.34483	3.02676	154.2	406.251	839.343	211385	216.126	2.33471	6981.5		1	0	1
1100.17	1048.18	1.14804	2.60971	2.85499	3.04146	3.02044	14.0617	407.111	716.127	212780	22.1974	1.3463	5567.93		1	0	1
915.397	353.453	1.28345	1.36123	1.07353	2.96161	2.54833	19.2066	22.9737	11.845	212820	0	0	5976.77		1	1	1
713.679	331.929	1.13616	2.38442	2.48616	2.8535	2.52104	13.6824	242.336	306.312	213448	4.56909	0.659829	4179.98		1	0	1
1452.57	362.681	1.05445	1.39824	0.833783	3.16214	2.55953	11.3357	25.0174	6.81997	213702	0	0	7000.33		1	1	1
1970.11	744.32	1.32683	1.32185	1.04929	3.29449	2.87176	21.224	20.982	11.2019	213766	0	0	9998		1	1	1
1522.53	635.239	1.21736	1.19661	1.32443	3.18257	2.80294	16.4953	15.7257	21.1073	213810	0	0	9998		1	1	1
1802.77	1305.7	2.23332	2.56834	2.71808	3.25594	3.11584	171.128	370.118	522.496	213852	227.284	2.35657	5473.87		1	0	1
1190.87	367.011	1.26576	1.27209	1.25684	3.07586	2.56468	18.4398	18.7105	18.0653	214540	3.0056	0.477931	6246.74		1	1	1
1177.7	388.516	0.588858	1.01925	1.27794	3.07103	2.58941	3.88023	10.4533	18.9646	215356	0	0	0		1	1	1
2026.93	544.811	0.972274	1.42117	0.837985	3.30684	2.73625	9.38154	26.3739	6.88629	215380	0	0	9998		1	1	1
978.8	685.346	1.47837	2.18993	2.47273	2.99069	2.83591	30.0866	154.857	296.982	215423	37.8511	1.57808	9998		1	0	1
1486.31	1583.54	2.24136	2.77212	3.00208	3.17211	3.19963	174.325	591.724	1004.81	215461	284.66	2.45433	9998		1	0	1
2515.12	1294.29	1.10692	2.47527	2.99361	3.40056	3.11203	12.7915	298.725	985.389	215498	0	0	0		1	0	1
149.934	122.292	0.782596	1.8836	2.50877	2.1759	2.0874	6.06172	76.4896	322.676	216218	10.0771	1.00334	5460.76		0	0	0
1167.95	402.884	1.20039	1.25938	1.22419	3.06743	2.60518	15.8632	18.171	16.7568	216356	0	0	0		1	1	1
1285.95	401.712	0.657202	1.33213	0.687935	3.10922	2.60391	4.54152	21.4849	4.87456	217279	0	0	4397.21		1	1	1
1755.22	389.806	0.998063	1.09596	1.06683	3.24433	2.59085	9.95549	12.4728	11.6634	217315	0	0	0		1	1	1
1538.7	320.375	1.05984	1.25429	1.43591	3.18715	2.50566	11.4774	17.9594	27.2841	217729	0	0	4346.63		1	1	1
1857.39	747.212	0.435502	1.32435	0.517119	3.2689	2.87344	2.72585	21.1032	3.28942	217801	0	0	9998		1	1	1
1493.68	410.701	0.694639	1.28869	0.659002	3.17426	2.61353	4.95038	19.4397	4.56039	217831	0	0	5483.53		1	1	1
1999.21	939.343	0.732332	0.976376	1.01944	3.30086	2.97282	5.39923	9.47056	10.4579	217852	0	0	0		1	1	1
1392.89	461.905	1.27305	1.29206	1.29333	3.14392	2.66455	18.7521	19.5913	19.6485	217884	2.28568	0.359016	5146.63		1	1	1
1813.97	591.29	1.06551	1.52929	1.26268	3.25863	2.7718	11.628	33.829	18.3098	217908	0	0	9998		1	1	1
721.475	960.788	1.83318	2.71069	3.1277	2.85822	2.98263	68.1054	513.673	1341.84	217961	128.801	2.10992	7018.61		1	0	1
1433.82	411.705	1.15626	1.20784	1.30523	3.1565	2.61459	14.3305	16.1376	20.1946	218206	0	0	5478.07		1	1	1
2697.47	809.414	1.04264	1.13941	0	3.43096	2.90817	11.0317	13.7852	0.224894	218478	0	0	7002.94		1	0	1
1977.3	651.092	1.25193	1.26764	0.898883	3.29607	2.81364	17.8622	18.52	7.92287	219001	0	0	0		1	1	1
1361.06	410.024	1.26615	1.19948	1.40593	3.13388	2.61281	18.4567	15.83	25.464	219025	0.880621	0	4518.86		1	1	1
1717.37	812.311	1.04749	1.2886	1.42108	3.23486	2.90972	11.1556	19.4357	26.368	219060	0	0	7332.74		1	1	1
750.522	877.137	2.42428	2.72735	3.06884	2.87536	2.94307	265.634	533.766	1171.76	219080	417.866	2.62104	8029.42		1	0	1
145.064	106.55	0.474696	1.17163	0.639341	2.16156	2.02755	2.98329	14.8468	4.35854	220556	0.159176	0	3016.69		0	0	0
1123.95	346.634	1.29146	1.42725	0	3.05075	2.53987	19.5639	26.7454	0.766463	221151	0	0	3951.49		1	0	1
1835.78	716.322	0.917242	1.18713	1.32374	3.26382	2.85511	8.26499	15.386	21.0736	221493	0	0	0		1	1	1
1111.34	430.702	1.07706	1.26029	1.1392	3.04585	2.63418	11.9416	18.2091	13.7784	221838	0	0	0		1	1	1
1091.62	659.953	0.703074	1.11732	1.16712	3.03807	2.81951	5.04747	13.1015	14.6933	221896	0	0	5955.08		1	1	1
907.288	1136.38	1.99328	2.70398	2.93755	2.95775	3.05552	98.4647	505.802	866.072	221918	0	0	0		1	0	1
2202.22	892.899	0.811457	1.61836	1.72698	3.34286	2.9508	6.47824	41.5301	53.3305	221958	0	0	0		1	0	1
214.129	13.2991	1.21601	0.72809	1.18736	2.33068	1.12382	16.4443	5.34675	15.3943	222599	1.18613	0.0741337	3367.97		0	0	0
892.15	362.63	0.685856	1.21443	1.04633	2.95044	2.55946	4.85127	16.3843	11.1258	223862	0	0	9015.31		1	1	1
234.396	217.864	1.21429	1.31667	0.935274	2.36995	2.33819	16.379	20.7332	8.61538	224053	0	0	3040.09		1	1	1
1326.02	290.922	1.08226	1.29652	1.04294	3.12255	2.46378	12.0854	19.7936	11.0392	224279	4.77098	0.678608	0		1	1	1
1459.2	524.642	1.04485	1.45842	0.922875	3.16412	2.71986	11.088	28.7354	8.37288	224301	0	0	0		1	1	1
1394.24	350.803	0.556412	1.14025	1.35253	3.14434	2.54506	3.60091	13.8118	22.518	224380	0	0	5720.87		1	1	1
1161.15	316.643	1.09221	1.09846	0.774136	3.06489	2.50057	12.3654	12.5447	5.94479	224410	6.66843	0.824024	0		1	1	1
946.44	568.508	1.40879	2.28818	2.6199	2.97609	2.75474	25.6327	194.17	416.777	224456	16.0541	1.20559	9357.93		1	0	1
135.302	1419.72	0	1.80221	1.6422	2.13131	3.1522	0	63.4183	43.8736	225223	0	0	2801.16		0	0	0
1007.41	445.631	1.18343	0.975648	1.18435	3.00321	2.64898	15.2556	9.45471	15.288	225472	0.0986985	0	6303		1	1	1
1436.18	466.254	1.35052	1.3456	0	3.15721	2.66862	22.4141	22.1617	0	225710	0	0	9998		1	0	1
1577.85	1011.82	1.15337	1.22374	0.956145	3.19807	3.0051	14.2353	16.7393	9.03951	225829	7.32321	0.864702	0		1	1	1
1036.63	218.743	1.27912	0.625189	1.16481	3.01562	2.33993	19.0162	4.2188	14.6153	227320	0	0	4046.61		1	1	1
1023.67	365.915	1.0115	0.753038	1.31186	3.01016	2.56338	10.2683	5.66289	20.5049	227749	0	0	6280.96		1	1	1
509.891	120.107	1.11564	1.0762	0.760074	2.70748	2.07957	13.0508	11.9178	5.75538	227999	9.4167	0.973899	9607.61		1	1	1
1479.81	451.024	1.06485	1.41744	1.07748	3.17021	2.6542	11.6105	26.1483	11.9531	228021	0	0	4796.45		1	1	1
807.981	299.662	1.01177	1.45365	0.999869	2.9074	2.47663	10.2747	28.4218	9.99698	228043	0	0	9278.21		1	1	1
400.177	649.071	1.92599	2.45278	2.77526	2.60225	2.81229	84.3308	283.648	596.016	228442	151.715	2.18103	9536.54		1	0	1
3534.08	1489.03	0.866377	1.49157	0	3.54828	3.1729	7.35152	31.0152	0	228883	0	0	0		1	0	1
250.457	446.555	1.778	2.35416	2.72193	2.39873	2.64987	59.9788	226.025	527.146	229222	154.582	2.18916	9998		1	0	1
1405.62	390.343	0.855231	1.39642	1.22734	3.14787	2.59145	7.16525	24.9129	16.8787	229264	0	0	6183.84		1	1	1
147.583	468.427	2.04325	2.30588	2.47573	2.16904	2.67064	110.471	202.248	299.042	229435	163.466	2.21343	9009.75		0	0	0
404.37	649.077	2.04432	2.3221	2.45661	2.60678	2.8123	110.743	209.942	286.16	229858	130.56	2.11581	4872.25		1	0	1
1628.48	613.085	1.21642	1.26022	0.827534	3.21178	2.78752	16.4595	18.2061	6.72255	229890	0	0	0		1	1	1
771.137	711.133	1.2417	1.3058	1.10816	2.88713	2.85195	17.446	20.2208	12.828	229935	0	0	9998		1	1	1
1179.04	792.629	0.38064	1.41995	0.366014	3.07153	2.89907	2.40237	26.2998	2.32281	230482	0	0	9998		1	1	1
1648.16	696.538	1.18416	1.20949	1.02151	3.217	2.84295	15.2814	16.1992	10.5077	230790	0	0	0		1	1	1
1756.88	915.508	1.27583	0.759431	0	3.24474	2.96166	18.8724	5.74686	0	230817	0	0	8433.55		1	0	1
104.323	140.139	0	0	1.03147	2.01838	2.14656	0	0	10.7516	232328	0	0	6826.55		0	0	0
1060.71	316.291	1.35286	1.39721	0.65519	3.0256	2.50009	22.5354	24.9582	4.52054	232381	0	0	4648.75		1	1	1
1406.24	552.68	0.795343	1.27821	0.725856	3.14806	2.74247	6.24227	18.9762	5.31932	232590	0	0	0		1	1	1
1919.13	607.222	1.17505	1.40757	0.608179	3.28311	2.78335	14.964	25.5604	4.05676	232610	0	0	5322.58		1	1	1
1163.1	356.865	1.06418	1.22057	1.05352	3.06562	2.5525	11.5927	16.6175	11.3115	232633	0	0	5611.39		1	1	1
4044.11	967.198	1.38549	1.61781	0.751781	3.60682	2.98552	24.2937	41.4773	5.64652	232658	0	0	0		1	1	1
424.642	753.451	2.01927	2.51842	2.77479	2.62802	2.87706	104.536	329.927	595.379	234151	135.523	2.13201	5963.45		1	0	1
1862.2	469.296	1.28669	1.08703	0.982807	3.27003	2.67145	19.3505	12.2187	9.61185	234187	15.143	1.18021	361.956		1	1	1
682.056	416.023	1.15279	1.16962	1.32801	2.83382	2.61912	14.2163	14.7781	21.2818	234214	0	0	9330.41		1	1	1
1804.28	561.611	1.32996	1.4303	1.24573	3.2563	2.74944	21.3778	26.9339	17.6088	234357	0	0	8302.48		1	1	1
1214.17	440.971	1.24193	1.11031	1.27887	3.08428	2.64441	17.4556	12.8917	19.0052	234410	0	0	5162.27		1	1	1
1328.4	474.124	1.31981	1.34374	1.17492	3.12333	2.67589	20.8837	22.0669	14.9596	234433	0	0	0		1	1	1
651.605	742.229	2.00026	2.40062	2.67377	2.81398	2.87054	100.061	251.548	471.815	234458	110.409	2.04301	3363.49		1	0	1
415.438	744.03	1.35095	2.44426	2.09649	2.61851	2.87159	22.4363	278.136	124.88	234655	13.3158	1.12437	3547.11		1	0	1
1126.79	394.346	1.35522	1.36104	1.10523	3.05184	2.59588	22.6577	22.9635	12.7419	235089	0	0	5221.06		1	1	1
1590.59	816.712	1.16712	1.4319	0.953603	3.20156	2.91207	14.6934	27.0332	8.98676	235119	0	0	9998		1	1	1
1556.68	571.479	1.11601	1.38048	1.36118	3.1922	2.757	13.062	24.0148	22.9712	236047	0	0	0		1	1	1
1808.79	860.772	1.26931	1.26459	0.361468	3.25739	2.93489	18.5914	18.3903	2.29862	236105	0	0	9304.88		1	1	1
468.288	342.146	0.88337	2.31277	2.73923	2.67051	2.53421	7.64487	205.478	548.563	236385	2.07513	0.317046	6135.71		1	0	1
603.423	865.281	1.2083	2.61677	2.86252	2.78062	2.93716	16.1547	413.783	728.646	236406	35.7972	1.55385	9918.81		1	0	1
1824.72	453.35	1.03343	1.31318	1.03817	3.2612	2.65643	10.8002	20.5675	10.9186	237386	0	0	0		1	1	1
1177.43	505.47	0.949007	1.41082	1.20193	3.07094	2.7037	8.89215	25.7525	15.9195	238176	0	0	9998		1	1	1
511.667	993.97	1.91823	2.54882	2.77258	2.70899	2.99737	82.8388	353.849	592.346	238203	121.432	2.08433	6396.43		1	0	1
1613.62	458.797	1.28946	1.32631	0.972587	3.2078	2.66162	19.4743	21.1986	9.38829	238225	0	0	0		1	1	1
2376.08	697.051	0.998425	1.40462	1.46394	3.37586	2.84326	9.96379	25.3873	29.1029	238251	0	0	9998		1	1	1
1829.06	939.218	1.99708	2.31887	2.47177	3.26223	2.97277	99.3302	208.386	296.329	238276	111.545	2.04745	4604.95		1	0	1
1389.57	929.532	1.20105	1.28321	1.24327	3.14288	2.96826	15.8875	19.1962	17.5094	238296	0	0	9998		1	1	1
1519.53	348.405	1.16987	1.48072	1.44445	3.18171	2.54208	14.7866	30.2495	27.8259	239404	0	0	4111.24		1	1	1
319.175	193.016	1.0954	1.47368	0.0829834	2.50403	2.28559	12.4566	29.7632	1.21055	240717	0	0	9457.11		1	1	1
1086.88	482.571	0.839371	1.32851	0.914391	3.03618	2.68356	6.90829	21.3066	8.2109	240750	4.30377	0.63385	5336.86		1	1	1
1396.1	550.873	1.06641	1.12407	0.862009	3.14492	2.74105	11.6522	13.3067	7.27794	240778	0	0	5785.16		1	1	1
1388.03	603.968	0	1.40239	1.15503	3.1424	2.78101	0.148897	25.2574	14.2898	240823	0	0	9998		1	0	1
1339.11	396.581	1.14231	1.24654	1.22251	3.12682	2.59833	13.8774	17.6417	16.6921	240877	0	0	7303.29		1	1	1
206.079	250.222	1.07762	1.74111	1.44214	2.31403	2.39833	11.957	55.0945	27.6786	241495	3.12399	0.494709	3220.69		1	1	1
120.436	5283.14	1.49301	2.44849	2.11389	2.08076	3.72289	31.1181	280.858	129.985	241690	27.6081	1.44104	9998		0	0	0
1476.35	291.025	1.28931	1.03792	1.08646	3.16919	2.46393	19.4676	10.9124	12.2028	241732	0	0	5703.82		1	1	1
1578.94	477.172	0.987345	1.33819	1.02551	3.19837	2.67867	9.71282	21.7868	10.605	241756	0	0	0		1	1	1
181.133	60.457	1.18939	1.35702	1.25752	2.258	1.78145	15.4665	22.7523	18.0933	241937	0	0	4731.65		0	0	0
1399.56	447.812	0.0772735	1.34015	1.08338	3.14599	2.6511	1.19474	21.8854	12.1165	242959	0	0	0		1	1	1
3386.96	679.691	1.32976	1.37364	1.37573	3.52981	2.83231	21.3679	23.6398	23.7535	243237	0	0	0		1	1	1
343.556	504.918	1.95794	2.29282	2.4715	2.536	2.70322	90.7694	196.254	296.144	243287	92.9507	1.96825	5238.64		1	0	1
1362.01	615.45	1.34926	1.26255	0.905124	3.13418	2.78919	22.3493	18.3041	8.03755	243315	15.0842	1.17852	0		1	1	1
740.709	210.739	1.13344	0.993943	1.09933	2.86965	2.32375	13.597	9.86149	12.5699	244785	0	0	3898.84		1	1	1
1410.11	423.739	0.812539	1.33842	1.29931	3.14925	2.6271	6.4944	21.7983	19.9207	245079	2.30947	0.363512	0		1	1	1
469.915	2221.37	1.9968	2.38095	2.69132	2.67202	3.34662	99.2654	240.407	491.267	245633	128.609	2.10927	6476.41		0	0	0
1053.02	487.287	1.22752	1.46705	1.53344	3.02244	2.68778	16.8857	29.3121	34.1541	245659	0	0	6460.44		1	1	1
1309.11	339.056	0	1.35152	1.23125	3.11698	2.53027	0	22.4657	17.0314	246910	0	0	4645.95		1	0	1
1233.97	275.491	0.534906	1.33041	1.16461	3.0913	2.44011	3.42693	21.4001	14.6086	247969	0	0	6985.05		1	1	1
2157.24	598.649	0.867949	1.1813	1.24713	3.3339	2.77717	7.37818	15.1811	17.6656	248564	0	0	5536.57		1	1	1
1599.85	399.213	0.860986	1.24128	0.450653	3.20408	2.6012	7.26083	17.4292	2.82262	248614	0	0	6303.61		1	1	1
1494.73	292.447	1.27393	1.26237	1.00268	3.17456	2.46605	18.7901	18.2964	10.062	248631	0	0	4299.52		1	1	1
1218.85	478.163	0.856706	1.33288	1.25667	3.08595	2.67958	7.18962	21.5217	18.0582	248665	0	0	7466.95		1	1	1
2044.5	671.91	1.42469	1.45486	1.16885	3.31059	2.82731	26.5881	28.5007	14.7521	248707	0	0	0		1	1	1
1558.28	620.085	0.736752	1.29642	0.887239	3.19265	2.79245	5.45446	19.7888	7.71328	249447	0	0	9998		1	1	1
2259.69	492.765	1.06365	0.347274	1.43882	3.35405	2.69264	11.5783	2.22471	27.4675	250933	6.89669	0.838641	0		1	1	1
128.426	22.925	1.20484	1.10902	1.36847	2.10865	1.36031	16.0267	12.8536	23.3597	251627	1.15272	0.0617252	4084.89		0	0	0
1066.05	324.267	1.18655	1.28406	1.06544	3.02778	2.5109	15.3656	19.2335	11.6263	251903	8.12509	0.909828	0		1	1	1
1354.5	291.742	0.508388	1.36952	1.43693	3.13178	2.465	3.22395	23.4164	27.3484	251933	0	0	4925.88		1	1	1
942.851	1604.79	2.2392	2.7891	3.04205	2.97444	3.20542	173.462	615.313	1101.68	251960	251.903	2.40123	6229.71		1	0	1
1778.94	395.731	1.03	1.23309	0.76969	3.25016	2.5974	10.7151	17.1037	5.88424	252312	0	0	0		1	1	1
857.539	315.933	1.18165	1.34906	0.659497	2.93325	2.49959	15.1932	22.3386	4.56559	252347	0	0	4853.3		1	1	1
782.493	599.626	1.23275	1.19456	1.60399	2.89348	2.77788	17.0903	15.6516	40.1785	252386	0	0	9998		1	1	1
1648.1	501.023	1.07829	1.13881	0.918875	3.21698	2.69986	11.9754	13.7661	8.29611	252900	0	0	0		1	1	1
1605.25	491.836	0.780523	1.32201	0.989496	3.20554	2.69182	6.03286	20.9898	9.76105	252936	0	0	0		1	1	1
3249.08	1401.67	1.16012	1.21715	0.875055	3.51176	3.14664	14.4583	16.4873	7.4999	252961	0	0	0		1	1	1
1808.1	501.354	1.23216	1.48409	1.37581	3.25722	2.70015	17.0671	30.4853	23.7582	253042	5.08492	0.706284	3376.45		1	1	1
1788.91	736.211	1.29078	1.21005	1.29911	3.25259	2.867	19.5337	16.2198	19.9116	253118	0	0	0		1	1	1
2842.51	693.515	0	1.35352	1.43463	3.4537	2.84106	0	22.5692	27.204	253744	0	0	0		1	0	1
2121.98	909.071	0.999642	0.807216	1.25572	3.32674	2.9586	9.99175	6.41529	18.0186	253797	0	0	5802.06		1	1	1
2234.13	655.345	1.0431	1.50464	1.80101	3.34911	2.81647	11.0434	31.9624	63.2425	253846	0	0	4472.64		1	0	1
865.337	1093.01	1.40492	2.76673	2.91834	2.93719	3.03863	25.4051	584.423	828.585	253875	71.1581	1.85222	9998		1	0	1
1935.03	917.317	1.60563	2.29312	2.80606	3.28669	2.96252	40.3302	196.392	639.828	253899	92.0721	1.96413	9998		1	0	1
1357.77	366.078	0.895767	1.00192	1.31463	3.13283	2.56357	7.86623	10.0443	20.6363	254604	0	0	4849.31		1	1	1
2679.39	871.225	1.24031	0.290748	1.14919	3.42804	2.94013	17.3903	1.95321	14.099	254635	0	0	4807.09		1	1	1
1918.87	902.69	0.92205	1.06821	0.984124	3.28305	2.95554	8.35699	11.7006	9.64105	254696	0	0	9612.41		1	1	1
754.783	815.805	1.39381	2.63293	2.86744	2.87782	2.91159	24.7633	429.464	736.962	255104	30.7387	1.48769	8581.95		1	0	1
2072.84	781.875	1.07894	1.42843	0.926797	3.31657	2.89314	11.9934	26.8182	8.44884	255126	0	0	0		1	1	1
406.777	782.112	2.14753	2.50853	2.61735	2.60936	2.89327	140.454	322.5	414.335	255170	183.991	2.2648	6909.14		1	0	1
266.268	452.788	0.657337	2.46729	2.77964	2.42532	2.6559	4.54294	293.288	602.063	256135	0	0	9998		1	0	1
1119.91	533.178	1.1926	1.39326	0.754847	3.04918	2.72687	15.5811	24.7322	5.68653	256200	0	0	0		1	1	1
710.393	433.693	1.67606	2.46634	2.67062	2.8515	2.63718	47.4311	292.646	468.409	256231	52.927	1.72368	5216.2		1	0	1
1316.98	335.399	0.845651	1.00614	1.19932	3.11958	2.52556	7.00892	10.1423	15.8242	256294	0	0	4451.7		1	1	1
1524.6	349.875	0.8616	1.17595	0.889756	3.18316	2.54391	7.27109	14.9952	7.75811	256392	0	0	3015.11		1	1	1
2050.54	587.854	0.991994	1.50399	1.10961	3.31187	2.76927	9.81734	31.9148	12.8708	256904	0	0	6270.94		1	1	1
880.938	275.048	1.33425	1.33038	0	2.94495	2.43941	21.5897	21.3986	0	257607	0	0	4798.18		1	0	1
788.043	358.766	0	1.57346	1.67936	2.89655	2.55481	0	37.4506	47.7921	257728	0	0	4980.37		1	0	1
1293.27	377.997	1.40934	1.31842	0.427843	3.11169	2.57749	25.6648	20.8171	2.6782	257752	0.146037	0	4917.71		1	1	1
1599.36	522.7	1.48241	1.45579	0.72236	3.20395	2.71825	30.3677	28.5621	5.27667	257773	0	0	9998		1	1	1
1388.63	493.755	1.17105	1.34154	1.05557	3.14259	2.69351	14.8269	21.9553	11.365	257847	11.3045	1.05325	361.956		1	1	1
1136.35	408.505	1.24634	1.35617	1.31989	3.05551	2.6112	17.6334	22.7076	20.8877	257885	9.5664	0.980749	0		1	1	1
1762.49	440.473	0.944159	1.1951	1.10718	3.24613	2.64392	8.79344	15.6713	12.7991	258951	0	0	7475.4		1	1	1
1162.02	272.581	0.301314	1.11673	0.942956	3.06522	2.4355	2.00131	13.0836	8.76912	259210	0	0	0		1	1	1
531.722	852.042	1.95726	2.55864	2.79116	2.72568	2.93046	90.628	361.945	618.24	259337	125.957	2.10022	7501.52		1	0	1
1614.23	880.206	2.11155	2.60272	2.8474	3.20797	2.94458	129.287	400.612	703.717	259361	59.4726	1.77432	5414.08		1	0	1
938.273	357.063	1.16427	1.42572	0.956806	2.97233	2.55274	14.5971	26.6513	9.05328	259965	0	0	6128.71		1	1	1
2825.46	1015.63	1.04988	1.39908	0.500082	3.45109	3.00674	11.2171	25.0657	3.16287	260955	0	0	0		1	1	1
228.083	280.004	1.39327	1.21398	1.40914	2.35809	2.44716	24.7325	16.3674	25.6532	261224	20.1313	1.30387	2803.42		1	1	1
1495.63	367.386	0.887377	1.42655	1.08435	3.17482	2.56512	7.71572	26.7025	12.1436	261976	0	0	6357.6		1	1	1
735.708	650.173	0.822052	2.60369	2.86858	2.86671	2.81303	6.63823	401.505	738.89	262033	17.0047	1.23057	6666		1	0	1
1665.18	754.763	1.14508	1.13177	0.805072	3.22146	2.87781	13.9662	13.5446	6.38369	262989	0	0	6119.35		1	1	1
1204.27	379.093	0.870891	1.24991	0.909261	3.08072	2.57875	7.42833	17.779	8.11449	263040	0	0	0		1	1	1
1227.08	1476.26	1.16171	1.34221	1.21175	3.08887	3.16916	14.5115	21.9892	16.2837	263240	0	0	9998		1	1	1
1345.18	535.773	0.970261	1.12656	0.980283	3.12878	2.72898	9.33815	13.3832	9.55615	263277	0	0	4574.95		1	1	1
2184.75	553.488	1.09716	0.991896	1.08406	3.3394	2.74311	12.5071	9.81514	12.1357	263306	0	0	5168.5		1	1	1
168.058	45.0921	1.31471	0.703786	1.26407	2.22546	1.6541	20.64	5.05576	18.3684	263548	2.62509	0.419143	4040.79		0	0	0
1834.83	460.374	0.0872739	1.30105	1.18275	3.2636	2.66311	1.22257	20.0011	15.2317	264013	0	0	4658.8		1	1	1
2114.02	614.011	1.2757	1.36212	1.05583	3.32511	2.78818	18.8667	23.0208	11.3717	264033	0	0	4422.4		1	1	1
1618.51	497.494	1.38272	1.12462	0.49632	3.20912	2.69679	24.1388	13.3236	3.13559	264055	0	0	7916.98		1	1	1
1764.57	620.167	1.22153	1.21038	1.01981	3.24664	2.79251	16.6545	16.2322	10.4667	264073	0	0	9998		1	1	1
1811.58	1111.85	1.93763	2.55207	2.81956	3.25806	3.04604	86.6222	356.505	660.031	264276	42.4047	1.62741	8003.12		1	0	1
332.732	584.767	1.18088	2.52934	2.70584	2.52209	2.76698	15.1664	338.329	507.968	264399	30.8196	1.48883	9833.76		1	0	1
152.589	197.617	1.43149	1.11093	1.25139	2.18352	2.29583	27.0081	12.9101	17.8399	264776	14.0369	1.14727	6414.22		1	1	1
516.221	982.77	1.36226	2.52233	2.727	2.71284	2.99245	23.0281	332.912	533.337	265012	88.2699	1.94581	9998		1	0	1
485.112	388.383	1.14118	1.34119	1.42552	2.68584	2.58926	13.8413	21.9376	26.6391	265847	4.4792	0.651201	9998		1	1	1
1640.84	403.841	0.910097	1.04697	0.396922	3.21507	2.60621	8.13011	11.1423	2.49415	265872	0	0	0		1	1	1
1543.16	600.688	1.18525	1.41637	0.849542	3.18841	2.77865	15.3197	26.0839	7.072	265897	0	0	5786.91		1	1	1
435.962	891.966	1.82447	2.4068	2.71353	2.63945	2.95035	66.7526	255.151	517.042	265920	104.98	2.0211	9019.73		1	0	1
1584.84	321.321	0.885972	1.20182	1.08097	3.19999	2.50694	7.6908	15.9156	12.0495	265951	0	0	4301.94		1	1	1
1411.39	389.521	1.03192	1.35236	0.6571	3.14965	2.59053	10.7626	22.5094	4.54046	266724	0	0	5729.07		1	1	1
387.704	508.873	1.08996	2.35051	2.59168	2.5885	2.70661	12.3016	224.133	390.557	266783	10.799	1.03338	5119.73		1	0	1
322.089	68.7729	1.03636	1.37208	1.11031	2.50798	1.83742	10.8733	23.5547	12.8916	266896	0	0	5106.36		0	0	0
203.503	677.576	1.20672	2.35184	2.28471	2.30857	2.83096	16.096	224.824	192.622	267114	30.0481	1.47782	8173.23		1	0	1
1463.67	482.161	1.24632	1.43023	1.19993	3.16544	2.68319	17.6327	26.9294	15.8464	268728	0	0	9998		1	1	1
326.121	627.019	1.94443	2.3955	2.74382	2.51338	2.79728	87.9884	248.601	554.393	268810	130.879	2.11687	8730.42		1	0	1
1364.67	424.015	1.38777	1.47678	1.02598	3.13503	2.62738	24.4213	29.9763	10.6165	268880	0	0	8740.82		1	1	1
3821.9	1808.31	1.03674	1.44711	1.1897	3.58228	3.25727	10.8828	27.9972	15.4774	268941	0	0	0		1	1	1
1463.42	1145.47	2.31971	2.83407	3.07948	3.16537	3.05898	208.792	682.444	1200.83	269052	383.211	2.58344	9998		1	0	1
2066.83	533.693	1.4348	1.29167	1.19263	3.31531	2.72729	27.2143	19.5734	15.5823	269531	2.97092	0.472892	5882.46		1	1	1
1251.89	2035.2	2.37981	2.7671	2.98639	3.09757	3.30861	239.78	584.926	969.157	270370	294.343	2.46885	4266.14		1	0	1
604.216	188.105	1.05107	1.21324	1.24169	2.78119	2.2744	11.2478	16.3396	17.4459	270858	0	0	0		1	1	1
265.051	30.4033	1.24152	1.19919	1.01634	2.42333	1.48292	17.4389	15.8193	10.3834	270891	7.33078	0.86515	3639.36		0	0	0
1104.42	503.57	1.20438	1.12725	0.64555	3.04313	2.70206	16.0097	13.4044	4.4213	271689	0	0	9998		1	1	1
1658.41	546.032	0.723104	1.33946	0.973702	3.21969	2.73722	5.28571	21.8503	9.41245	271718	0	0	0		1	1	1
2860.82	921.374	0.271647	1.51421	1.20961	3.45649	2.96444	1.86916	32.6749	16.2037	271739	0	0	5309.96		1	1	1
1192.8	315.329	1.17089	1.51085	0.553078	3.07657	2.49876	14.8213	32.4229	3.57337	272292	0	0	4564.09		1	1	1
3716.87	1862.14	1.87262	2.26129	2.43179	3.57018	3.27001	74.5802	182.513	270.267	272325	89.3008	1.95086	4420.68		1	0	1
834.288	917.215	1.45134	2.39237	2.68254	2.92132	2.96247	28.2709	246.814	481.437	272376	61.642	1.78988	9998		1	0	1
497.91	1007.48	2.08929	2.79954	3.1436	2.69715	3.00324	122.825	630.294	1391.89	273691	193.156	2.28591	7645.88		1	0	1
1297.46	411.701	0.59507	1.33127	1.20457	3.11309	2.61458	3.93613	21.4423	16.0166	274408	0	0	7217.68		1	1	1
1522.64	306.615	0.9691	1.18895	1.10241	3.1826	2.48659	9.31322	15.4508	12.6592	274618	0	0	5771.26		1	1	1
2009.82	602.92	0	1.46163	0	3.30316	2.78026	0	28.949	0	274921	0	0	5078.96		1	0	1
730.414	433.826	1.01346	1.75134	2.03243	2.86357	2.63732	10.3148	56.4074	107.754	275834	0	0	0		1	0	1
597.756	539.125	0.644686	1.18485	0.935932	2.77652	2.73169	4.41251	15.3057	8.62844	275939	0	0	6543.95		1	1	1
1680.45	795.45	1.34533	1.36996	0	3.22543	2.90061	22.1478	23.4399	0	275976	2.48197	0.394796	9998		1	0	1
3267.49	996.843	1.17682	0.931384	1.29626	3.51421	2.99863	15.0252	8.53854	19.7815	276027	0	0	0		1	1	1
1633	398.855	1.22747	1.2139	0.689805	3.21299	2.60082	16.8839	16.3643	4.89559	276049	6.63573	0.821889	9454.73		1	1	1
1534.82	493.066	1.44899	1.21941	1.20468	3.18606	2.6929	28.1186	16.5732	16.0206	276111	0	0	6742.01		1	1	1
1036.99	489.332	1.18585	1.32953	1.29654	3.01577	2.6896	15.341	21.3563	19.7941	276487	0	0	9473.76		1	1	1
1155.58	316.719	1.31025	1.21472	1.02627	3.0628	2.50067	20.4293	16.3954	10.6235	277484	0	0	0		1	1	1
197.383	398.757	1.52297	2.21818	2.51378	2.29531	2.60071	33.3402	165.266	326.423	277523	42.3843	1.6272	9853.5		1	0	1
1302.4	280.344	0.523335	1.27508	1.16092	3.11474	2.44769	3.33683	18.8401	14.4852	277548	0	0	5543.36		1	1	1
1642.76	378.398	0.996123	1.26802	0.956099	3.21557	2.57795	9.91114	18.5362	9.03856	277600	0	0	7313.53		1	1	1
2871.55	711.778	1.16892	1.137	0.878869	3.45812	2.85234	14.7545	13.7088	7.56605	277953	0	0	0		1	1	1
1249.26	455.028	1.22293	1.27345	1.23294	3.09665	2.65804	16.7082	18.7692	17.098	278004	0	0	0		1	1	1
2134.07	1093.22	0.91159	1.52831	1.1969	3.32921	3.03871	8.15811	33.7532	15.7362	278861	0	0	8889.35		1	1	1
950.89	438.657	1.04866	1.72422	1.8626	2.97813	2.64213	11.1856	52.9928	72.8794	278911	0	0	4220.69		1	0	1
1231.42	690.838	1.21181	1.22731	1.09691	3.09041	2.83938	16.286	16.8776	12.5	278947	0	0	9998		1	1	1
1575.37	618.118	0.962208	1.05759	1.27582	3.19738	2.79107	9.16659	11.418	18.8722	280204	0	0	5493.46		1	1	1
1394.17	429.45	1.29426	1.45855	1.10575	3.14432	2.63291	19.6905	28.7444	12.7571	280232	0	0	4548.7		1	1	1
536.572	582.569	1.54971	2.46087	2.63633	2.72963	2.76535	35.4573	288.982	432.846	280285	56.4685	1.75181	8824.17		1	0	1
1515.64	436.337	0.997197	1.29811	1.03385	3.18059	2.63982	9.93566	19.8659	10.8106	280638	6.42994	0.808207	5438.64		1	1	1
740.155	259.136	1.06277	1.40429	1.34125	2.86932	2.41353	11.5551	25.3684	21.9406	280998	0	0	6458.47		1	1	1
670.906	468.092	0.670456	1.46646	1.58	2.82666	2.67033	4.68226	29.2728	38.0192	281417	0	0	4875.96		1	1	1
130.289	340.476	2.17551	2.31416	2.43948	2.11491	2.53209	149.801	206.141	275.095	281477	164.962	2.21738	4862.06		0	0	0
607.508	655.901	1.40566	2.29474	2.54969	2.78355	2.81684	25.4481	197.126	354.561	282867	30.1128	1.47875	6982.34		1	0	1
2008.3	439.524	0.904124	1.31269	1.04339	3.30283	2.64298	8.01906	20.5441	11.0507	282912	0	0	6466.52		1	1	1
858.477	903.104	1.81286	2.54523	2.60749	2.93373	2.95574	64.9915	350.941	405.037	282938	105.654	2.02389	9454.39		1	0	1
486.994	1085.06	1.30415	1.60914	1.39952	2.68752	3.03545	20.144	40.6577	25.0912	282956	15.483	1.18985	1012.9		1	1	1
1555.26	471.476	0.891755	1.76123	2.21398	3.1918	2.67346	7.79391	57.707	163.674	282992	0	0	4542.94		1	0	1
1678.95	254.752	0.398485	1.16397	1.35125	3.22504	2.40612	2.50314	14.5872	22.4516	283016	0	0	0		1	1	1
1894.88	399.344	0	2.02888	2.5957	3.27758	2.60135	0.711549	106.876	394.187	283059	0.820536	0	4429.89		1	0	1
1501.78	392.637	1.13636	1.2212	1.47414	3.17661	2.59399	13.6886	16.6416	29.795	283416	0	0	3972.81		1	1	1
2032.37	863.268	1.13437	1.44956	1.19543	3.308	2.93615	13.6261	28.1552	15.6832	283445	0	0	0		1	1	1
243.641	462.988	2.03299	2.38021	2.53291	2.38675	2.66557	107.891	239.999	341.123	283475	143.016	2.15538	8063.58		1	0	1
2055.72	476.478	0.522788	1.3824	1.35091	3.31296	2.67804	3.33264	24.1214	22.434	283498	0	0	5902.75		1	1	1
349.869	854.665	2.09894	2.50012	2.73332	2.54391	2.9318	125.586	316.318	541.155	283539	148.107	2.17057	5290.16		1	0	1
1907.19	621.247	0.950834	1.45419	1.03126	3.28039	2.79326	8.92965	28.4571	10.7464	283694	0	0	4804.75		1	1	1
1038.44	677.43	1.99896	2.37035	2.50442	3.01638	2.83086	99.7619	234.614	319.465	283723	115.227	2.06156	4913.02		1	0	1
1926.91	868.909	1.41618	1.28041	1.05238	3.28486	2.93897	26.0726	19.0725	11.2819	283773	0	0	0		1	1	1
463.392	735.539	2.31601	2.51578	2.74928	2.66595	2.86661	207.019	327.928	561.411	283819	396.589	2.59834	9998		1	0	1
2028.88	624.88	1.23991	1.38556	1.09409	3.30726	2.7958	17.3743	24.2976	12.4191	283859	0	0	6237.46		1	1	1
3067.1	1147.35	0.811069	1.17757	0.21233	3.48673	3.0597	6.47245	15.0512	1.63053	283882	0	0	4048.34		1	1	1
1209.13	465.409	0.763006	1.02958	1.01401	3.08247	2.66783	5.79436	10.7049	10.3278	284857	1.36548	0.135285	0		1	1	1
187.555	652.299	2.26243	2.45387	2.70829	2.27313	2.81445	182.992	284.364	510.842	284906	232.347	2.36614	5310.68		1	0	1
138.231	49.6996	1.17697	0.985344	1.08505	2.14061	1.69635	15.0302	9.66817	12.1632	284949	12.2487	1.08809	5305.25		0	0	0
231.354	534.746	2.04381	2.37643	2.72759	2.36428	2.72815	110.613	237.92	534.06	285066	174.065	2.24071	8531.81		1	0	1
1730.23	438.01	0.835079	1.19569	1.19652	3.2381	2.64148	6.84035	15.6925	15.7224	286627	0	0	4953.37		1	1	1
1555.81	700.732	1.41894	1.50068	0.852781	3.19196	2.84555	26.2383	31.6726	7.12494	286682	0	0	9998		1	1	1
1425.17	429.788	0.85352	1.21362	1.02494	3.15387	2.63325	7.13707	16.3538	10.5911	286821	0	0	6338.71		1	1	1
477.406	1748.88	1.46498	2.42872	2.3298	2.67889	3.24276	29.1731	268.362	213.7	286957	18.4397	1.26575	6605.01		1	0	1
1656.49	508.946	1.38181	1.23099	1.34588	3.21919	2.70667	24.0884	17.0213	22.1758	286987	0	0	9998		1	1	1
918.241	377.484	1.31848	1.46467	1.35074	2.96296	2.5769	20.8198	29.1523	22.4255	287043	9.14965	0.961404	9998		1	1	1
1968.97	736.88	0.816187	1.47881	1.117	3.29424	2.8674	6.54918	30.1171	13.0918	288109	0	0	0		1	1	1
1627.89	613.336	1.32133	2.48772	2.89195	3.21162	2.7877	20.9572	307.413	779.742	288170	0	0	0		1	0	1
465.769	500.82	1.48064	1.49768	1.3891	2.66817	2.69968	30.2439	31.454	24.4965	288306	9.18574	0.963114	3140.99		1	1	1
2216.76	670.216	1.25061	1.44416	0.753831	3.34572	2.82622	17.8078	27.8076	5.67324	288504	0	0	9998		1	1	1
1377.27	336.444	0.865456	0.986093	1.26111	3.13902	2.52691	7.33594	9.68486	18.2435	289596	0	0	4095.82		1	1	1
1457.42	301.867	0.829397	1.28755	0	3.16358	2.47982	6.75146	19.3888	0	289670	0	0	0		1	0	1
1241.49	574.719	0.905201	1.38625	1.19939	3.09394	2.75946	8.03898	24.3359	15.8268	289741	0	0	9998		1	1	1
1454.54	563.075	0.611454	1.16413	1.36727	3.16273	2.75057	4.08747	14.5924	23.2954	290553	0	0	4878.3		1	1	1
1639.06	666.754	0.984129	1.11721	1.23321	3.21459	2.82397	9.64116	13.098	17.1085	290584	0	0	0		1	1	1
481.029	610.954	0.824427	1.44969	1.38619	2.68217	2.78601	6.67463	28.1637	24.3329	290716	0	0	3368.61		1	1	1
199.689	380.591	1.99986	2.22845	2.4558	2.30035	2.58046	99.9681	169.219	285.627	291536	132.531	2.12232	7053.58		1	0	1
2148.54	589.66	1.19791	1.23762	1.34235	3.33214	2.7706	15.7729	17.2831	21.9964	291556	0	0	0		1	1	1
1582.11	855.417	1.10155	2.46372	3.01109	3.19924	2.93218	12.6343	290.881	1025.87	291591	6.80727	0.832973	9998		1	0	1
3048.75	1057.99	1.00069	1.18142	0.924351	3.48412	3.02448	10.0158	15.1853	8.40139	291632	0	0	8537.57		1	1	1
187.108	239.75	1.14477	1.39552	1.06073	2.27209	2.37976	13.9562	24.861	11.5008	291986	4.00714	0.602834	3501.08		1	1	1
1715.96	767.804	1.18752	1.29717	1.08905	3.23451	2.88525	15.4	19.8232	12.2759	293533	0	0	0		1	1	1
1023.67	808.066	0.192863	1.41205	1.27248	3.01016	2.90745	1.55906	25.8253	18.7274	293573	0	0	7307.93		1	1	1
1133.88	419.605	1.28692	1.15576	0.986899	3.05457	2.62284	19.3605	14.314	9.70283	293586	10.7428	1.03112	5977.75		1	1	1
1760.6	560.048	0.928225	1.04004	1.0493	3.24566	2.74823	8.47667	10.9658	11.2021	293605	0	0	0		1	1	1
1426.94	497.59	0.908064	1.36664	1.02305	3.15441	2.69687	8.09216	23.2615	10.5451	293627	0	0	9998		1	1	1
1249.03	612.265	1.50485	2.30626	2.63632	3.09657	2.78694	31.9782	202.425	432.832	293659	9.98002	0.999131	5631.33		1	0	1
663.974	259.778	0.948728	2.053	2.47368	2.82215	2.4146	8.88644	112.981	297.634	293967	3.95199	0.596816	2682.79		1	0	1
1940.68	583.921	0.936995	1.31646	1.07201	3.28795	2.76635	8.64957	20.7236	11.8035	294476	0	0	0		1	1	1
383.724	721.899	2.06745	2.44415	2.64408	2.58402	2.85848	116.801	278.066	440.634	294517	162.43	2.21067	7662.2		1	0	1
1444.81	633.026	0.928917	1.09354	1.15437	3.15981	2.80142	8.49018	12.4034	14.2682	295244	2.60888	0.416453	0		1	1	1
207.325	87.756	2.45698	2.12469	1.57219	2.31665	1.94328	286.402	133.257	37.3415	295485	381.429	2.58141	6777.63		0	0	0
1269.24	363.61	0.901913	1.13335	1.22248	3.10354	2.56064	7.97834	13.5941	16.6909	295588	0	0	5899.58		1	1	1
683.856	554.69	0.885763	1.5188	0.930691	2.83496	2.74405	7.6871	33.0219	8.52493	296168	0	0	0		1	1	1
198.563	116.813	0.803168	1.34996	1.22586	2.2979	2.06749	6.35577	22.3852	16.8214	296437	3.32042	0.521194	4879.81		1	1	1
121.824	7.02629	1.18892	1.02428	1.16077	2.08573	0.846726	15.4495	10.575	14.48	296510	7.22151	0.858628	3258.91		0	0	0
1113.3	287.422	1.08514	1.25831	1.28302	3.04661	2.45852	12.1659	18.1262	19.1877	296597	0	0	4285.28		1	1	1
1491.72	442.578	0.511119	1.35762	0.756751	3.17369	2.64599	3.24428	22.7835	5.71151	296640	0.717801	0	0		1	1	1
1657.59	474.276	0.718939	1.18305	1.05383	3.21948	2.67603	5.23527	15.2422	11.3196	296663	0	0	9998		1	1	1
1141.68	342.805	0.986354	0.336877	0.776615	3.05754	2.53505	9.69068	2.17209	5.97881	297762	0	0	4127.79		1	1	1
994.984	342.994	1.03601	1.35487	1.03577	2.99782	2.53529	10.8645	22.6396	10.8584	297807	0	0	5501.94		1	1	1
1576.89	736.805	0.809716	1.254	1.18678	3.1978	2.86735	6.45233	17.9473	15.3737	297833	0	0	0		1	1	1
2064.29	789.653	0.673157	2.00049	2.26012	3.31477	2.89744	4.71148	100.112	182.018	297890	0	0	5228.42		1	0	1
1297.21	263.428	0.985229	1.49267	0.804592	3.11301	2.42066	9.66561	31.0932	6.37664	298146	0	0	4354.15		1	1	1
1766.99	1877.31	1.46818	2.58773	2.83364	3.24723	3.27354	29.3887	387.014	681.779	298216	33.8086	1.52903	3981.52		1	0	1
628.507	98.6577	1.29836	2.08668	2.5763	2.79831	1.99413	19.8774	122.091	376.96	298278	23.1816	1.36514	3992.37		1	0	1
188.726	191.252	1.23612	1.70532	1.40319	2.27583	2.28161	17.2235	50.7364	25.3042	298327	20.3477	1.30851	8349.77		1	1	1
1053.21	384.729	1.11967	1.28965	1.05467	3.02251	2.58515	13.1726	19.4827	11.3416	298395	0	0	6858.12		1	1	1
2549.46	1673.52	0.610674	1.56989	1.09446	3.40645	3.22363	4.08013	37.1443	12.4298	298431	0	0	0		1	1	1
993.657	1221	2.43517	2.71136	2.94675	2.99724	3.08672	272.379	514.471	884.599	298496	353.652	2.54858	5377.75		1	0	1
1553.32	533.677	1.35653	1.24876	1.32924	3.19126	2.72728	22.7264	17.732	21.3423	298530	10.1542	1.00665	9998		1	1	1
471.788	268.363	1.3821	1.27565	1.14494	2.67375	2.42872	24.1045	18.8646	13.9619	298576	10.4567	1.01939	4191.99		1	1	1
455.884	808.44	1.94136	2.49174	2.74056	2.65885	2.90765	87.3692	310.267	550.246	299513	123.178	2.09053	8018.44		1	0	1
2234.23	628.866	0.59571	1.43929	1.25455	3.34913	2.79856	3.94194	27.4972	17.9702	299565	0	0	5189.2		1	1	1
112.117	8.09822	0.853677	1.18232	1.15701	2.04967	0.90839	7.13966	15.2166	14.3552	300708	0	0	4004.94		0	0	0
1887.67	700.823	1.04107	1.19994	0.669097	3.27593	2.84561	10.9919	15.8468	4.66764	300803	0	0	9998		1	1	1
303.855	596.687	1.46552	2.18573	2.44411	2.48267	2.77575	29.209	153.365	278.045	300857	68.3142	1.83451	9998		1	0	1
1263.5	385.384	1.5861	1.35463	1.25131	3.10158	2.58589	38.5571	22.6274	17.8366	300885	0	0	4735.42		1	1	1
2188.28	830.206	0.936504	1.16914	1.00044	3.3401	2.91919	8.6398	14.7617	10.0101	300918	0	0	9998		1	1	1
1396.54	324.452	1.00637	1.19125	1.35424	3.14505	2.51115	10.1477	15.5327	22.607	300984	3.4933	0.543235	4238.31		1	1	1
1918.33	809.947	0.789854	1.23569	1.29637	3.28292	2.90846	6.16387	17.2064	19.7866	301429	0	0	5770.77		1	1	1
2866.7	986.683	1.12492	1.47207	1.33086	3.45738	2.99418	13.3326	29.6531	21.4219	301470	0	0	5954.74		1	1	1
3301.48	2590.56	1.57312	1.6137	1.56215	3.51871	3.41339	37.4215	41.0863	36.4881	301515	0	0	9998		1	1	1
1141.8	1659.99	2.25861	2.81741	3.09599	3.05759	3.22011	181.388	656.772	1247.35	301576	377.692	2.57714	9998		1	0	1
1956.68	1382.49	2.23698	2.61049	2.8024	3.29152	3.14066	172.575	407.841	634.449	302026	220.093	2.34261	9998		1	0	1
2313.95	2399.88	2.29434	2.92251	3.19397	3.36435	3.38019	196.943	836.593	1563.03	303243	205.923	2.3137	8790.01		1	0	1
1120.71	356.297	0.961298	1.05779	1.01722	3.04949	2.55181	9.14742	11.4232	10.4045	303386	0	0	6484.93		1	1	1
1538.2	330.938	0.431022	1.39796	1.27531	3.18701	2.51975	2.69787	25.001	18.8498	304010	0	0	0		1	1	1
1484.08	539.757	1.15643	1.54128	0.910145	3.17146	2.7322	14.336	34.7758	8.13101	304041	0	0	9998		1	1	1
358.521	2426.43	1.24665	1.77335	2.09091	2.55451	3.38497	17.6462	59.3401	123.286	304323	0	0	5654.49		0	0	0
226.422	122.129	0.920478	1.48072	1.30819	2.35492	2.08682	8.32681	30.2496	20.3326	304984	1.80704	0.256967	3688.2		1	1	1
1375.82	465.467	1.13358	1.26047	1.38714	3.13856	2.66789	13.6012	18.2168	24.3861	304994	5.95542	0.774913	0		1	1	1
2142.55	543.751	1.29712	1.07473	1.29902	3.33093	2.7354	19.8209	11.8777	19.9077	305194	0	0	8179.57		1	1	1
1111.89	338.693	1.13156	1.15939	1.03895	3.04606	2.52981	13.538	14.4341	10.9384	305249	6.61544	0.820559	0		1	1	1
2027.46	1326.44	1.37729	1.68161	1.56101	3.30695	3.12269	23.839	48.0413	36.3921	305276	0	0	9998		1	1	1
1005.58	240.693	0	1.20479	0.942836	3.00241	2.38146	0	16.0249	8.76671	306184	0	0	4363.54		1	0	1
424.167	821.79	1.37713	1.57796	1.57986	2.62754	2.91476	23.8306	37.8409	38.0067	306670	0	0	9998		1	1	1
1298.45	312.149	1.20856	0.989279	0	3.11342	2.49436	16.1646	9.75617	0.518561	307189	0	0	4757.95		1	0	1
1407.97	381.126	0.878974	1.23489	0.689313	3.14859	2.58107	7.56788	17.1748	4.89004	307207	0	0	5118.54		1	1	1
529.261	748.988	0.393038	2.35762	2.62975	2.72367	2.87448	2.47194	227.834	426.33	307245	4.49498	0.652728	0		1	0	1
1121.55	641.221	1.09182	1.24658	1.2313	3.04982	2.80701	12.3543	17.6432	17.0334	307277	0	0	0		1	1	1
831.552	1111.47	2.23554	2.63639	2.98977	2.91989	3.0459	172.004	432.903	976.714	307325	210.964	2.32421	4938.2		1	0	1
1453.39	458.326	0.906736	1.45715	0.763325	3.16238	2.66117	8.06744	28.6515	5.79863	308454	0	0	8148.61		1	1	1
1272.88	285.144	0.667531	0.58341	1.12255	3.10479	2.45506	4.65084	3.83187	13.2601	309165	0	0	4334.49		1	1	1
1356.56	519.406	0.767068	1.36486	1.0677	3.13244	2.71551	5.84882	23.1666	11.6868	309204	1.90396	0.279658	0		1	1	1
1650.01	390.955	1.24966	1.27269	0.903421	3.21749	2.59213	17.769	18.7365	8.0061	309448	0	0	6988.96		1	1	1
1199.86	325.419	0.336997	1.49279	0.434107	3.07913	2.51244	2.17269	31.1024	2.71711	310597	0	0	6927.63		1	1	1
1019.56	341.742	0.192288	1.23516	1.02733	3.00841	2.5337	1.557	17.1855	10.6496	310853	0	0	5658.58		1	1	1
1189.56	343.841	1.10161	1.23049	0.887648	3.07539	2.53636	12.6359	17.0016	7.72054	310901	0	0	4840.03		1	1	1
1623.81	469.207	1.16086	1.36404	1.26123	3.21054	2.67136	14.4832	23.1225	18.2485	310951	0	0	9998		1	1	1
2124.16	743.005	1.16145	1.24243	1.33027	3.32719	2.87099	14.5027	17.4753	21.3931	310982	0	0	0		1	1	1
1411.29	2053.3	1.29129	2.81289	2.9115	3.14962	3.31245	19.5566	649.958	815.65	311014	20.5411	1.31262	9998		1	0	1
1099.5	278.985	1.45021	1.34037	1.15664	3.0412	2.44558	28.1974	21.8965	14.3429	311041	16.5834	1.21967	0		1	1	1
2737.17	1987.32	2.22098	2.56795	2.83818	3.4373	3.29827	166.335	369.786	688.931	311749	208.369	2.31883	4539.26		1	0	1
1990.92	650.027	0.992113	1.17038	0.0536235	3.29905	2.81293	9.82003	14.8039	1.13142	312624	0	0	6112.48		1	1	1
2665.54	677.168	1.42995	1.36915	1.02108	3.42579	2.8307	26.9124	23.3967	10.4973	313284	0	0	0		1	1	1
2630.49	996.687	0.392418	2.5922	2.95511	3.42004	2.99856	2.46841	391.021	901.79	314534	0	0	0		1	0	1
2646.64	674.352	1.28536	1.22961	1.16511	3.4227	2.82889	19.2915	16.9671	14.6256	316488	0	0	6292.65		1	1	1
1336.08	408.587	1.09776	1.61738	1.27936	3.12583	2.61128	12.5244	41.4361	19.0264	316920	0	0	9998		1	1	1
2418.99	657.308	0.836331	1.15113	0.0750755	3.38363	2.81777	6.8601	14.1622	1.18871	316954	0	0	6339.08		1	1	1
126.357	75.2729	1.16992	0.912208	1.5753	2.1016	1.87664	14.7882	8.16973	37.6095	317181	5.19406	0.715507	7818.19		0	0	0
1016.43	347.792	1.15536	1.26222	1.07478	3.00708	2.54132	14.3008	18.2902	11.8791	317901	0	0	0		1	1	1
1358.01	424.469	0.559071	1.51982	1.31536	3.1329	2.62785	3.62302	33.0992	20.671	318110	0	0	4522.33		1	1	1
1409.38	1276.58	1.34012	1.53771	1.25599	3.14903	3.10605	21.8837	34.4914	18.0296	318134	0	0	9543.03		1	1	1
1326.45	524.347	1.11315	1.1809	0.293099	3.12269	2.71962	12.9763	15.167	1.96381	318993	0	0	9998		1	1	1
277.563	669.762	1.90433	2.3056	2.45735	2.44336	2.82592	80.2295	202.114	286.647	319279	128.944	2.1104	9998		1	0	1
1608.55	479.404	0.363016	1.23176	0.908969	3.20643	2.6807	2.30683	17.0512	8.10904	319801	0	0	0		1	1	1
1041.64	352.024	0.909098	1.30008	1.27033	3.01772	2.54657	8.11144	19.9561	18.635	320463	0	0	4572.9		1	1	1
1152.26	488.551	1.17516	1.41654	0.798385	3.06155	2.68891	14.968	26.0939	6.28616	320518	0	0	9998		1	1	1
1158.84	264.181	0.650819	1.24221	1.17862	3.06402	2.4219	4.47527	17.4667	15.0877	321957	0	0	3815.84		1	1	1
1164.79	296.848	0	1.38102	0.96629	3.06625	2.47253	0	24.0449	9.25316	321991	0	0	4269.5		1	0	1
1377.26	405.963	0.818404	1.44141	1.17858	3.13902	2.60849	6.5827	27.632	15.0862	322290	0	0	9594.63		1	1	1
1305.78	598.466	1.1428	1.4089	0.879635	3.11587	2.77704	13.8932	25.6387	7.57941	322317	0	0	9998		1	1	1
1658.94	421.501	0.596299	1.32168	1.23387	3.21983	2.6248	3.94729	20.974	17.1345	322348	0	0	0		1	1	1
217.225	206.302	1.1093	1.19435	1.23292	2.33691	2.3145	12.8618	15.644	17.0971	322748	6.53373	0.815161	6325.01		1	1	1
2039.98	757.07	1.30744	1.47911	1.28148	3.30962	2.87914	20.2976	30.1375	19.1197	322795	0	0	0		1	1	1
266.978	894.253	1.09417	2.54099	2.83478	2.42648	2.95146	12.4214	347.53	683.573	322853	21.448	1.33139	2048.69		1	0	1
1543.65	474.934	1.37059	1.33567	1.27372	3.18855	2.67663	23.474	21.6607	18.7812	322879	0	0	7066.22		1	1	1
994.598	1232.55	2.87021	2.79542	2.8854	2.99765	3.09081	741.676	624.343	768.064	322901	917.961	2.96282	5775.44		1	0	1
1778.22	536.186	0.371417	1.43194	0.925124	3.24999	2.72932	2.35189	27.0362	8.41635	323661	0	0	4848		1	1	1
470.869	3017.18	2.00562	2.65638	2.90706	2.6729	3.4796	101.303	453.297	807.354	323698	155.137	2.19072	6779.53		0	0	0
1331.88	303.179	1.09161	1.18729	0.813174	3.12446	2.4817	12.3484	15.3919	6.5039	324093	0	0	4407.83		1	1	1
484.752	659.299	1.61747	2.50803	2.7948	2.68552	2.81908	41.445	322.127	623.454	324193	107.651	2.03202	9998		1	0	1
558.545	781.42	2.01683	2.35612	2.49333	2.74706	2.89288	103.952	227.05	311.409	324231	124.714	2.09591	5017.22		1	0	1
399.513	547.03	1.20933	2.53513	2.81536	2.60153	2.73801	16.193	342.867	653.665	324270	28.6918	1.45776	5448.74		1	0	1
334.885	866.726	2.00066	2.47967	2.73204	2.5249	2.93788	100.151	301.767	539.559	324309	135.071	2.13056	6022.15		1	0	1
1017.9	369.771	0.697782	1.40769	0.89432	3.0077	2.56793	4.98634	25.5678	7.84006	324332	0	0	9243.49		1	1	1
307.754	84.966	1.38676	2.0576	2.64982	2.4882	1.92925	24.3645	114.182	446.503	324907	28.1102	1.44886	4201.09		1	0	1
189.981	67.8538	1.02505	1.52884	1.49467	2.27871	1.83157	10.5937	33.7943	31.2374	324960	6.73881	0.828583	0		0	0	0
2577.85	645.294	0.92883	1.15874	1.20987	3.41126	2.80976	8.48849	14.4126	16.2132	324971	0	0	6075.62		1	1	1
1340.74	594.517	1.12272	1.55806	1.27505	3.12734	2.77416	13.2654	36.1458	18.8389	324992	0	0	9998		1	1	1
1501.03	554.583	0.0324027	1.35916	1.11923	3.17639	2.74397	1.07746	22.8645	13.1593	325019	0	0	7940.17		1	1	1
1142.35	1509.7	0.923693	2.9035	3.14411	3.0578	3.17889	8.38867	800.753	1393.49	325048	39.2204	1.59351	7011.91		1	0	1
516.049	1325.73	0.987932	2.20088	2.346	2.71269	3.12245	9.72594	158.81	221.819	325080	0	0	9998		1	0	1
681.201	802.274	2.1503	2.54727	2.76353	2.83327	2.90432	141.352	352.587	580.137	325144	232.695	2.36679	9304.47		1	0	1
1477.28	331.18	0.955249	1.4443	0.984211	3.16946	2.52006	9.02089	27.8162	9.64297	325839	0	0	6571.95		1	1	1
168.324	449.456	1.52558	2.32214	2.75399	2.22615	2.65269	33.5411	209.964	567.536	325951	80.1833	1.90408	9998		1	0	1
422.009	333.994	1.76359	2.15831	2.44155	2.62532	2.52374	58.0222	143.982	276.407	326033	68.0992	1.83314	3758.99		1	0	1
1893.91	844.017	0.831314	1.04297	1.0198	3.27736	2.92635	6.78132	11.0399	10.4665	326116	0	0	9395.81		1	1	1
186.123	221.729	1.649	2.3841	2.70204	2.2698	2.34582	44.5654	242.158	503.542	326765	37.6105	1.57531	6499.66		1	0	1
1672.27	530.848	0.973662	0.954321	1.22264	3.22331	2.72497	9.41157	9.00162	16.6972	327164	0	0	6919.69		1	1	1
428.704	863.316	2.19093	2.5706	2.78333	2.63216	2.93617	155.213	372.047	607.203	327207	228.608	2.35909	6922.28		1	0	1
1370.4	538.86	1.34564	1.14218	1.23584	3.13685	2.73148	22.1634	13.8733	17.2122	327229	0	0	9820.68		1	1	1
1042.4	384.102	0.996243	1.38493	1.43095	3.01804	2.58445	9.91386	24.2622	26.9741	327252	0	0	7492.29		1	1	1
113.436	170.823	0.896117	2.08647	2.62784	2.05475	2.23255	7.87258	122.032	424.464	327268	62.6101	1.79664	9998		0	0	0
257.907	179.028	0.899152	2.38794	3.00893	2.41146	2.25292	7.92778	244.311	1020.77	327275	35.7866	1.55372	9998		1	0	1
1003.3	435.66	0.659888	1.193	1.34934	3.00143	2.63915	4.5697	15.5954	22.3534	327288	0	0	6961.82		1	1	1
1674.44	839.743	0.866521	1.40542	1.27187	3.22387	2.92415	7.35396	25.4344	18.7011	327380	0	0	9998		1	1	1
1350.44	400.231	1.07414	1.11851	0.465163	3.13047	2.60231	11.8616	13.1375	2.91853	328479	0	0	6429.54		1	1	1
2690.66	819.986	1.30982	1.14877	0	3.42986	2.91381	20.409	14.0856	0	328518	0	0	0		1	0	1
1691.04	450.178	0	1.37659	1.24481	3.22815	2.65338	0	23.801	17.5714	329820	0	0	5853.62		1	0	1
1446.5	412.228	0.894859	0.938877	1.26652	3.16032	2.61514	7.84981	8.68715	18.4723	329845	0	0	3798.2		1	1	1
1584.38	656.722	0	1.28076	1.24858	3.19986	2.81738	0.555337	19.0878	17.7249	329865	0	0	9998		1	0	1
1777.76	835.492	1.06	1.41344	0.668296	3.24987	2.92194	11.4816	25.9081	4.65904	329914	0	0	9998		1	1	1
1541.11	572.689	0.790235	1.27039	1.303	3.18783	2.75792	6.16929	18.6376	20.091	331522	0	0	6475.14		1	1	1
522.716	338.113	0.54308	2.54191	3.08396	2.71827	2.52906	3.49205	348.265	1213.29	331557	17.5335	1.24387	9998		1	0	1
1099.75	340.996	1.09339	1.31224	0.998483	3.0413	2.53275	12.399	20.523	9.96513	331724	0	0	4963.94		1	1	1
1351.65	552.789	0.999022	1.21935	0.916254	3.13086	2.74256	9.97751	16.571	8.24621	331785	0	0	9998		1	1	1
1277.37	295.631	0.97704	1.0538	1.19103	3.10632	2.47075	9.48506	11.3188	15.5248	332595	3.3841	0.529444	0		1	1	1
952.739	614.838	0.648851	1.22799	0.621005	2.97897	2.78876	4.45503	16.9041	4.17836	332616	0	0	9998		1	1	1
2436.69	1296.98	0	1.43498	1.15906	3.3868	3.11293	0	27.226	14.4232	333145	0	0	9998		1	0	1
1323.71	377.116	0.834183	0.875405	0.559615	3.12179	2.57648	6.82626	7.50594	3.62757	334786	0	0	5799.04		1	1	1
1208.98	446.971	1.42831	1.15639	0.868461	3.08242	2.65028	26.811	14.3349	7.38687	334995	0	0	7047.54		1	1	1
1255.19	340.703	0.844811	1.0428	1.19464	3.09871	2.53238	6.99538	11.0356	15.6546	335058	0	0	0		1	1	1
909.892	523.229	1.75589	2.57795	2.76102	2.95899	2.71869	57.0023	378.398	576.791	336073	65.8059	1.81827	5414.94		1	0	1
1101.78	552.578	0.689562	1.31611	1.33031	3.0421	2.74239	4.89285	20.7066	21.3948	336101	0	0	5416.56		1	1	1
1693.75	552.262	0.658288	0.9428	1.23442	3.22885	2.74215	4.55289	8.76597	17.1563	336129	0	0	0		1	1	1
322.687	465.148	1.93841	2.20169	2.42387	2.50878	2.66759	86.7783	159.106	265.378	336164	119.932	2.07893	7223.09		1	0	1
1287.43	519.041	0.941861	1.38898	1.05403	3.10972	2.7152	8.74704	24.4892	11.3248	336552	0	0	6618.27		1	1	1
1222.58	700.636	0.969317	1.4606	1.17231	3.08728	2.84549	9.31787	28.8804	14.87	336586	0	0	4961.01		1	1	1
259.781	258.112	0.785998	2.30851	2.88404	2.41461	2.41181	6.1094	203.475	765.661	336605	8.30579	0.919381	9998		1	0	1
1616.79	984.103	1.11559	2.53715	2.7058	3.20865	2.99304	13.0493	344.468	507.927	336627	0	0	0		1	0	1
1257.46	593.501	1.16045	1.25677	0.995915	3.09949	2.77342	14.4695	18.0624	9.90638	336707	0	0	9998		1	1	1
1701.9	532.922	1.05589	0.983698	0.616344	3.23093	2.72666	11.3735	9.63159	4.13375	337552	0	0	0		1	1	1
164.625	102.797	1.42361	1.21644	0.826269	2.2165	2.01198	26.5221	16.4604	6.703	337914	13.4161	1.12762	3781.3		0	0	0
1143.58	267.526	0.880947	0.915026	1.07956	3.05827	2.42737	7.60234	8.22292	12.0104	337953	0	0	4083.38		1	1	1
190.178	297.168	0.993275	2.39834	2.79647	2.27916	2.473	9.84635	250.231	625.855	337978	19.5458	1.29105	9998		1	0	1
1464.03	360.237	0.844343	1.49943	0.94843	3.16555	2.55659	6.98785	31.5812	8.88034	339075	0	0	4846.98		1	1	1
1505.55	346.472	1.38548	1.21482	1.1346	3.17769	2.53967	24.2931	16.399	13.6332	339122	0	0	6026.92		1	1	1
222.292	287.721	1.01135	1.30806	1.33166	2.34692	2.45897	10.2647	20.3264	21.4614	339209	3.93343	0.594771	4492.29		1	1	1
2206.95	616.003	1.16401	1.07054	0.535661	3.34379	2.78958	14.5883	11.7635	3.4329	339304	0	0	0		1	1	1
1523.44	507.35	1.1333	0.670013	1.0466	3.18282	2.70531	13.5926	4.67749	11.1327	339336	0	0	0		1	1	1
241.044	498.27	1.42613	2.40825	2.60601	2.3821	2.69746	26.6768	256.005	403.655	339398	87.8205	1.9436	9998		1	0	1
1787.73	459.055	0.433041	1.17393	0.620564	3.2523	2.66186	2.71045	14.9256	4.17411	339652	0	0	5807.91		1	1	1
1413.93	379.79	0.860832	1.47275	1.39134	3.15043	2.57954	7.25825	29.6996	24.6231	340745	0	0	5577.08		1	1	1
1248.11	314.618	0.975782	1.28521	0.96921	3.09625	2.49778	9.45763	19.2847	9.31558	340770	0	0	5326.64		1	1	1
316.189	872.099	1.82685	2.53257	2.80919	2.49995	2.94057	67.1202	340.854	644.455	340791	130.211	2.11465	9998		1	0	1
1450.6	352.903	0.751078	1.40778	1.18192	3.16155	2.54766	5.63739	25.5727	15.2028	340828	0	0	4133.8		1	1	1
2528.8	725.472	1.11138	1.37533	0.864001	3.40291	2.86062	12.9235	23.7319	7.31141	340847	0	0	4962.23		1	1	1
1515.75	596.533	1.83835	2.36124	2.67543	3.18063	2.77563	68.9201	229.742	473.619	340905	22.0659	1.34372	5678.26		1	0	1
1739.02	597.097	0	1.20924	0.76642	3.2403	2.77605	0	16.1899	5.8401	341828	0	0	4993.01		1	0	1
1598.03	506.36	1.06282	1.37007	1.27576	3.20359	2.70446	11.5562	23.446	18.8694	341860	0	0	3925.42		1	1	1
1949.44	796.663	0.675495	1.31459	1.17337	3.28991	2.90127	4.73691	20.6344	14.9063	341881	0	0	0		1	1	1
289.607	1015.94	2.14574	2.52568	2.79275	2.46181	3.00687	139.875	335.494	620.506	341937	142.34	2.15333	4731.43		1	0	1
1028.22	341.431	1.18014	1.43184	1.00364	3.01209	2.5333	15.1405	27.0299	10.0841	342948	0	0	8645.57		1	1	1
1691.02	416.795	1.27557	1.38178	1.01247	3.22815	2.61992	18.861	24.087	10.2914	342993	0	0	7615.77		1	1	1
1605.77	485.244	0.47195	1.70684	2.25909	3.20568	2.68596	2.96449	50.9141	181.591	343022	0	0	9998		1	0	1
1289.07	355.948	1.01295	1.32007	1.02594	3.11028	2.55139	10.3026	20.8961	10.6156	343602	0	0	3742.76		1	1	1
1177.73	478.518	1.28035	1.17405	0.912458	3.07104	2.6799	19.07	14.9296	8.17444	343680	0	0	4853.33		1	1	1
1919.44	1548.46	0.961303	1.30379	0.887974	3.28317	3.1899	9.14751	20.1275	7.72634	343737	0	0	0		1	1	1
2020.88	1053.76	2.38349	2.48586	2.67882	3.30554	3.02274	241.819	306.098	477.333	343788	285.359	2.45539	4844.59		1	0	1
1010.09	1213.48	2.4359	2.7368	2.83713	3.00436	3.08403	272.834	545.506	687.269	344819	314.379	2.49745	4411.15		1	0	1
399.816	708.763	2.06758	2.35361	2.51621	2.60186	2.8505	116.836	225.739	328.257	346400	142.002	2.15229	6344.88		1	0	1
476.07	465.85	1.41409	2.14272	2.37783	2.67767	2.66825	25.9471	138.904	238.69	346699	0	0	9998		1	0	1
1803.88	568.634	0.791982	1.19363	0.541804	3.25621	2.75483	6.19416	15.6182	3.4818	346745	1.67263	0.223399	0		1	1	1
195.486	250.847	2.34424	2.10769	1.19027	2.29112	2.39941	220.924	128.14	15.4978	346788	279.072	2.44572	5717.47		1	1	1
1377.42	492.781	0.413663	1.3015	1.26463	3.13907	2.69265	2.59217	20.0215	18.3921	347631	0	0	6899.82		1	1	1
2017.58	482.057	1.17323	1.23484	1.13521	3.30483	2.6831	14.9014	17.1727	13.6524	347675	0	0	6714.34		1	1	1
121.296	168.605	0	2.2121	2.69245	2.08384	2.22687	0.111124	162.966	492.545	347711	35.4819	1.55001	9998		0	0	0
125.88	188.48	1.3418	2.2493	2.69925	2.09996	2.27526	21.9686	177.542	500.32	347718	34.1896	1.53389	9998		0	0	0
371.603	538.161	1.90948	2.30033	2.49138	2.57008	2.73091	81.1862	199.677	310.01	347919	122.03	2.08647	7615.77		1	0	1
335.183	473.532	1.75061	2.30028	2.47758	2.52528	2.67535	56.3129	199.656	300.317	348434	91.2776	1.96036	9406.14		1	0	1
805.923	941.689	1.03067	2.65771	2.88473	2.90629	2.97391	10.7317	454.682	766.877	348452	15.5394	1.19143	8382.29		1	0	1
2012.75	610.957	1.30127	1.55552	1.05623	3.30379	2.78601	20.0111	35.9354	11.3824	348495	0	0	9998		1	1	1
5185.52	3194.76	1.99748	2.64072	2.89931	3.71479	3.50444	99.4205	437.243	793.064	348589	68.1304	1.83334	7915.99		0	0	0
1757.49	636.768	0.942544	1.51809	1.14247	3.24489	2.80398	8.7608	32.9676	13.8827	350669	0	0	9625.95		1	1	1
639.786	779.129	2.00714	2.57288	2.8216	2.80603	2.89161	101.658	374.007	663.135	350694	198.526	2.29782	9998		1	0	1
749.51	341.505	1.02714	1.33378	1.03153	2.87478	2.5334	10.6449	21.5664	10.7531	350813	0	0	3895.82		1	1	1
3487.59	2748.01	2.5504	2.80156	3.14883	3.54252	3.43902	355.137	633.234	1408.73	351009	70.7852	1.84994	9998		1	0	1
1238.98	336.914	1.3023	1.04986	1.19002	3.09306	2.52752	20.0588	11.2166	15.4889	351302	1.7503	0.243112	4082.18		1	1	1
1011.58	1137.63	2.13267	2.65099	2.93081	3.005	3.056	135.727	447.702	852.73	351949	147.983	2.17021	4453.04		1	0	1
1514.65	487.961	1.16857	0.999544	0.946087	3.18031	2.68839	14.7426	9.9895	8.83257	352861	0	0	7129.96		1	1	1
1358.84	752.049	1.19405	1.01079	1.17999	3.13317	2.87625	15.6333	10.2516	15.1351	353001	0	0	0		1	1	1
1676.77	395.304	1.16136	1.3472	1.20824	3.22447	2.59693	14.4998	22.2435	16.1523	353875	0	0	0		1	1	1
103.66	152.905	1.38825	0.959679	1.13511	2.01561	2.18442	24.4481	9.11338	13.6491	354052	4.85753	0.686416	4248.5		0	0	0
1803.74	514.999	1.20377	1.38045	0.540412	3.25617	2.71181	15.9873	24.0133	3.47066	354370	0	0	0		1	1	1
1180.51	352.928	1.34609	0	1.07282	3.07207	2.54769	22.1866	0	11.8256	355034	0	0	0		1	1	1
2317.84	766.713	0.261816	1.56424	1.00178	3.36508	2.88463	1.82733	36.6642	10.041	355058	0	0	9560.27		1	1	1
2192.41	577.596	1.20617	1.48566	1.17623	3.34092	2.76162	16.0755	30.596	15.0047	355087	0	0	0		1	1	1
1609.48	471.816	1.27515	1.53145	1.37745	3.20669	2.67377	18.843	33.9975	23.8478	355158	4.65164	0.667606	6686.75		1	1	1
1341.92	431.972	1.08099	1.42043	1.23302	3.12773	2.63546	12.05	26.3284	17.1009	355509	0	0	4589.98		1	1	1
1921.96	534.197	1.0931	1.29411	1.23167	3.28374	2.7277	12.3909	19.684	17.048	355747	0	0	5277.54		1	1	1
1245.34	438.269	1.00636	1.43994	1.34928	3.09529	2.64174	10.1474	27.5383	22.3502	355795	0	0	6038.55		1	1	1
222.339	281.12	1.70073	2.06165	2.39917	2.34702	2.44889	50.2028	115.253	250.707	355818	65.0986	1.81357	5887.57		1	0	1
2171.77	430.921	1.29233	1.43923	0.21284	3.33681	2.6344	19.6033	27.4933	1.63245	355899	0	0	0		1	1	1
1472.3	592.321	1.04007	1.28237	1.39085	3.168	2.77256	10.9665	19.1589	24.5955	355922	0	0	9998		1	1	1
235.815	762.415	1.90538	2.39501	2.73283	2.37257	2.88219	80.4227	248.317	540.54	356041	161.025	2.20689	9998		1	0	1
1819.18	760.086	1.02336	1.46999	1.32047	3.25988	2.88086	10.5525	29.5112	20.9156	356468	0	0	9998		1	1	1
1486.43	344.466	1.39607	1.24244	1.2602	3.17214	2.53715	24.8925	17.4759	18.2055	356870	16.7305	1.22351	0		1	1	1
1190.79	530.676	0.8437	1.20747	1.31081	3.07583	2.72483	6.97751	16.1241	20.4553	357139	0	0	5706.18		1	1	1
2596.92	642.786	1.03401	1.24083	1.17215	3.41446	2.80807	10.8146	17.4112	14.8645	357173	0	0	0		1	1	1
1348.85	314.809	1.55694	1.38288	0.959526	3.12996	2.49805	36.0528	24.1482	9.11015	357394	30.762	1.48801	1663.83		1	1	1
1413.45	479.24	0.971679	1.31193	0.829113	3.15028	2.68055	9.36869	20.5082	6.74703	357430	0	0	5314.5		1	1	1
1666.93	462.5	1.46608	1.32974	1.09266	3.22192	2.66511	29.247	21.3666	12.3784	357476	0	0	0		1	1	1
1159.16	891.345	1.47277	1.21114	0.736225	3.06414	2.95005	29.7012	16.2608	5.44785	357502	9.63377	0.983796	9998		1	1	1
1259.46	331.812	0.60604	1.1188	1.08557	3.10018	2.52089	4.03683	13.1462	12.1777	358280	0	0	4972.69		1	1	1
1416.29	436.219	0.81034	1.22767	1.22755	3.15115	2.6397	6.4616	16.8915	16.8867	358302	0	0	4545.5		1	1	1
602.877	330.312	1.52235	2.23218	2.3957	2.78023	2.51892	33.2927	170.68	248.716	358318	37.508	1.57412	2897.82		1	0	1
1146.09	485.097	1.40602	1.38008	1.1727	3.05922	2.68583	25.4694	23.9929	14.8834	358331	0	0	0		1	1	1
454.68	283.995	1.65727	2.19013	2.45824	2.65771	2.45331	45.4225	154.929	287.239	358392	53.9569	1.73205	4396.8		1	0	1
2429.05	803.576	0.257043	1.51498	0.957255	3.38544	2.90503	1.80735	32.7328	9.06265	358507	0	0	0		1	1	1
1222.29	273.245	0.275313	1.23199	0.620597	3.08717	2.43655	1.88501	17.0604	4.17443	359647	0	0	3795.2		1	1	1
241.718	241.423	1.19768	1.53367	1.36405	2.38331	2.38278	15.7645	34.1723	23.1231	359684	7.55666	0.87833	3533.44		1	1	1
1701.69	635.487	0.889368	1.25462	0.593086	3.23088	2.80311	7.75119	17.973	3.91819	360567	0	0	5688.37		1	1	1
1901.15	543.322	0.817967	1.51057	1.00353	3.27902	2.73506	6.57607	32.4022	10.0816	360624	0	0	0		1	1	1
1246.59	278.628	0.700747	1.31407	1.28419	3.09572	2.44503	5.0205	20.6095	19.2392	360654	0	0	0		1	1	1
1641.61	886.479	0.925545	1.82718	1.95163	3.21527	2.94767	8.42452	67.1711	89.4605	360682	0	0	9998		1	0	1
2163.28	1211.13	1.01243	1.29612	1.22354	3.33511	3.08319	10.2903	19.775	16.7318	360717	0	0	9998		1	1	1
129.445	189.034	0.836633	1.30675	1.26775	2.11209	2.27654	6.86488	20.265	18.5246	361932	0.113302	0	3477.03		0	0	0
109.351	132.961	0.67903	1.54505	1.15379	2.03882	2.12373	4.77562	35.0788	14.2493	362868	1.39421	0.144329	3704.34		0	0	0
668.305	732.404	0.228083	2.28706	2.61531	2.82497	2.86475	1.69076	193.67	412.395	362881	0	0	5524.12		1	0	1
1231.92	282.142	1.28012	1.23086	1.05495	3.09058	2.45047	19.0598	17.0163	11.3488	364732	1.21808	0.0856775	4649.9		1	1	1
2018.03	656.527	1.02643	1.19402	1.05871	3.30493	2.81725	10.6275	15.632	11.4474	364826	0	0	3496.68		1	1	1
1678.69	514.404	1.30403	1.17872	1.42446	3.22497	2.7113	20.1387	15.091	26.5739	364850	0	0	4807.72		1	1	1
1214.39	362.56	1.28034	1.26453	1.35865	3.08436	2.55938	19.0697	18.3877	22.8377	364876	0	0	0		1	1	1
1442.73	367.456	1.39833	1.43404	0	3.15918	2.5652	25.0223	27.1669	0.306287	364903	0	0	0		1	0	1
1388.21	403.05	1.12673	1.19736	1.12057	3.14245	2.60536	13.3884	15.7527	13.1997	364921	0	0	5556.24		1	1	1
2669.35	644.891	1.22164	1.19873	0.68148	3.42641	2.80949	16.6586	15.8025	4.80263	364943	0	0	7684.69		1	1	1
1070.73	233.167	1.22092	1.12702	0.54425	3.02968	2.36767	16.6312	13.3975	3.50146	365097	0.89128	0	3907.61		1	1	1
2241.69	662.569	0.800494	1.32677	0.674669	3.35057	2.82123	6.31676	21.2213	4.7279	365116	0	0	4865.89		1	1	1
2943	912.97	1.2072	1.42038	1.09926	3.46879	2.96046	16.1138	26.3259	12.5677	365142	0	0	0		1	1	1
152.594	876.43	1.19758	1.96766	1.4709	2.18354	2.94272	15.761	92.8235	29.5734	366516	0	0	6020.84		0	0	0
2019.48	839.782	1.1705	1.77549	0.902366	3.30524	2.92417	14.8081	59.6334	7.98667	366742	0	0	7413.85		1	1	1
124.316	20.1016	1.33403	1.30339	1.10549	2.09453	1.30323	21.5789	20.109	12.7494	367410	0	0	7387.81		0	0	0
1359.36	493.233	0.233749	1.29832	0.887553	3.13333	2.69305	1.71297	19.8755	7.71885	368747	0	0	5174.68		1	1	1
1619.37	591.309	1.29289	1.51035	0.889576	3.20935	2.77181	19.6284	32.3858	7.75489	368781	0	0	9998		1	1	1
1039.9	424.958	1.15471	1.36609	0.791548	3.01699	2.62835	14.2794	23.2322	6.18797	369084	0	0	4304.41		1	1	1
2111.25	1034.88	1.27633	1.28576	1.05962	3.32454	3.01489	18.8945	19.3089	11.4716	369136	0	0	9998		1	1	1
290.193	504.68	2.00398	2.39089	2.6744	2.46269	2.70302	100.922	245.976	472.493	369182	146.669	2.16634	7532.04		1	0	1
2139.28	635.472	1.58876	2.46049	2.65918	3.33027	2.8031	38.7933	288.731	456.222	369235	0	0	9284.8		1	0	1
1189.07	341.624	1.03079	1.23634	0.488759	3.07521	2.53355	10.7348	17.2321	3.08147	369538	0	0	5238.27		1	1	1
314.199	858.214	1.34414	2.146	1.82049	2.49721	2.9336	22.0873	139.959	66.1445	369847	9.80917	0.991632	6409.43		1	0	1
1672.96	607.082	1.04504	1.27051	0.862682	3.22348	2.78325	11.0928	18.6429	7.28923	370584	0	0	8015.07		1	1	1
3364.29	951.178	0.235684	1.14484	1.07489	3.52689	2.97826	1.72062	13.9585	11.882	370621	0	0	4602.1		1	1	1
104.985	96.3514	0.93345	0	0.830451	2.02113	1.98386	8.57927	0	6.76786	371532	0	0	5822.93		0	0	0
255.702	482.913	0.543607	2.51526	2.72588	2.40773	2.68387	3.49629	327.539	531.959	371995	6.27106	0.797341	0		1	0	1
1509.34	1395.25	2.05642	2.69181	2.91686	3.17879	3.14465	113.873	491.829	825.769	372058	292.003	2.46539	9998		1	0	1
1236.47	177.111	1.04143	0.840683	1.21504	3.09218	2.24825	11.0011	6.92919	16.4072	372152	0	0	3919.29		1	1	1
1111.62	347.482	1.09722	1.33939	0.963356	3.04596	2.54093	12.5088	21.8471	9.19086	374274	0	0	5582.26		1	1	1
1015.31	701.749	1.91114	2.20014	2.40879	3.0066	2.84618	81.4958	158.542	256.324	374307	46.6259	1.66863	8874.03		1	0	1
1580.5	578.375	1.13504	1.42083	0	3.1988	2.76221	13.6471	26.3532	0	375617	0	0	0		1	0	1
437.705	643.73	0.0721249	1.42237	1.562	2.64118	2.8087	1.18066	26.4463	36.4758	375650	0	0	5786.69		1	1	1
1383.1	501.511	0.83853	1.518	1.04204	3.14085	2.70028	6.89494	32.9611	11.0165	375874	0	0	5341.12		1	1	1
907.121	333.138	0.924245	1.57745	0.707085	2.95766	2.52262	8.39933	37.7961	5.09431	376160	0	0	6294.66		1	1	1
1351.71	465.559	0.484852	1.3856	1.02438	3.13088	2.66797	3.05388	24.2996	10.5774	376256	0	0	6350.25		1	1	1
215.627	73.9611	0.918273	1.66999	1.32687	2.3337	1.869	8.28463	46.7727	21.2263	376411	7.48074	0.873945	1663.83		0	0	0
1481.11	427.675	0.931861	1.0271	1.17117	3.17059	2.63111	8.54792	10.6439	14.8309	376537	0	0	5741.66		1	1	1
1539.35	479.874	1.02743	1.15578	0.891278	3.18734	2.68113	10.652	14.3148	7.78535	376575	0	0	6713.58		1	1	1
1918.1	552.722	1.23783	1.43993	1.16474	3.28287	2.74251	17.2914	27.5377	14.6132	376703	0	0	7840.21		1	1	1
1771.15	511.146	1.00878	1.4744	1.08342	3.24826	2.70854	10.2042	29.8124	12.1176	377336	0	0	7888		1	1	1
1180.59	357.551	1.13943	1.56985	1.13926	3.0721	2.55334	13.7858	37.1408	13.7803	377667	0	0	5552.02		1	1	1
1503.71	425.174	1.15087	1.3053	1.17118	3.17716	2.62857	14.1536	20.1975	14.8315	377720	0	0	7144.86		1	1	1
1679.63	574.197	0	1.24113	1.22794	3.22521	2.75906	0	17.4233	16.9019	378084	0	0	8652.79		1	0	1
1595.13	595.73	1.11879	1.35675	0.184324	3.2028	2.77505	13.146	22.7378	1.52871	378461	0	0	8665.1		1	1	1
1238.1	397.793	0.739087	1.10969	0.827235	3.09276	2.59966	5.48387	12.8732	6.71793	378489	0	0	4683.03		1	1	1
1245.58	438.601	0.902042	1.17954	0.999638	3.09537	2.64207	7.98071	15.1195	9.99167	378512	0	0	3028.44		1	1	1
1536.23	501.235	1.06489	1.22629	1.30527	3.18646	2.70004	11.6114	16.8379	20.1962	378536	0	0	5789.53		1	1	1
2417.49	717.255	1.24041	1.31198	0.872002	3.38336	2.85567	17.3945	20.5107	7.44735	378579	0	0	6573.33		1	1	1
104.243	125.84	1.02493	1.30221	0.610576	2.01805	2.09982	10.5907	20.0545	4.07921	378645	6.71888	0.827297	4105.89		0	0	0
1071.93	435.155	1.12563	1.50609	0.960369	3.03017	2.63864	13.3545	32.0694	9.12786	379416	0	0	4941.33		1	1	1
1516.83	395.848	1.34298	1.40752	1.18937	3.18094	2.59753	22.028	25.5576	15.4658	379459	0	0	7840.06		1	1	1
992.697	369.085	0.454242	1.28998	0.941877	2.99682	2.56713	2.84605	19.4976	8.74737	380115	0	0	7267.43		1	1	1
1991.82	423.864	1.30367	1.40072	0.535831	3.29925	2.62723	20.1221	25.1603	3.43424	380478	0	0	0		1	1	1
1221.14	394.056	1.38724	1.35807	0.958116	3.08676	2.59556	24.3917	22.807	9.08062	380509	0	0	4641.45		1	1	1
688.939	1002.28	1.01507	2.31422	2.49507	2.83818	3.00099	10.3531	206.169	312.656	380541	3.06965	0.487089	9258		1	0	1
1338.7	552.349	1.34794	1.36145	0.815656	3.12668	2.74221	22.2814	22.9853	6.54119	380574	0.678964	0	9998		1	1	1
911.223	442.294	1.29657	1.10206	0.572258	2.95962	2.64571	19.7959	12.649	3.73472	381457	0	0	0		1	1	1
1189.41	989.514	0.661993	1.85506	1.82753	3.07533	2.99542	4.5919	71.6236	67.2256	381647	0	0	9055.04		1	0	1
1543.85	527.802	1.11491	1.44826	1.21883	3.18861	2.72247	13.0289	28.0714	16.5513	381691	0	0	9173.95		1	1	1
793.975	1271.72	2.14995	2.57952	2.77779	2.89981	3.10439	141.239	379.772	599.495	381715	229.559	2.36089	8113.99		1	0	1
1796.58	461.488	0.652477	1.0056	1.01497	3.25445	2.66416	4.49239	10.1298	10.3507	383171	0	0	6684.08		1	1	1
839.569	504.619	1.11031	1.60129	1.42316	2.92406	2.70296	12.8918	39.9287	26.4948	384218	5.8001	0.763435	0		1	1	1
1065.51	423.958	1.05652	1.41934	1.46224	3.02756	2.62732	11.39	26.2626	28.9892	385778	0	0	7049.37		1	1	1
466.035	857.455	2.09551	2.57861	2.82762	2.66842	2.93321	124.597	378.976	672.381	385834	190.495	2.27988	7112.49		1	0	1
904.874	275.875	1.086	1.32725	0.749031	2.95659	2.44071	12.1898	21.2447	5.61088	385867	0	0	5074.51		1	1	1
167.279	458.144	1.85827	2.20077	2.42636	2.22344	2.661	72.1556	158.769	266.908	385899	109.65	2.04001	9998		1	0	1
2415.31	841.461	1.14609	1.27632	1.06148	3.38297	2.92503	13.9988	18.8936	11.5206	385915	0	0	3467.22		1	1	1
355.742	477.449	1.15207	2.35396	2.58297	2.55113	2.67893	14.1928	225.922	382.801	387160	18.3493	1.26362	5893.55		1	0	1
1489.49	549.57	1.41389	1.27274	1.15977	3.17304	2.74002	25.935	18.7388	14.4466	387196	0	0	9998		1	1	1
2102.53	782.975	0.789289	1.44784	0.183172	3.32274	2.89375	6.15586	28.0437	1.52466	387589	0	0	0		1	1	1
2117.58	863.611	0.9131	1.46078	1.17454	3.32584	2.93632	8.18653	28.8921	14.9465	387612	0	0	9293.07		1	1	1
3648.89	1253.32	1.16287	1.49479	1.34195	3.56216	3.09806	14.5502	31.2458	21.9763	387637	0	0	7224.16		1	1	1
1344.59	754.99	2.03042	2.70708	3.037	3.12859	2.87794	107.254	509.426	1088.93	387661	0	0	0		1	0	1
1332.45	303.33	1.34022	0.861265	1.01976	3.12465	2.48192	21.8886	7.2655	10.4656	389197	0	0	5792.04		1	1	1
1783.27	596.031	0	1.02214	1.23291	3.25122	2.77527	0	10.5229	17.0968	389270	0	0	9998		1	0	1
2054.39	1285.62	2.33653	2.70265	2.90902	3.31268	3.10911	217.033	504.255	811.007	389305	25.0937	1.39957	9998		1	0	1
254.704	88.6482	1.34085	1.52022	1.07756	2.40604	1.94767	21.9207	33.1296	11.9552	389705	21.029	1.32282	5145.63		1	1	1
2006.51	1001.07	1.52771	2.54534	2.75387	3.30244	3.00047	33.7059	351.028	567.374	389800	45.9937	1.6627	2893.91		1	0	1
985.889	1378.77	2.57809	2.78304	2.95637	2.99383	3.13949	378.524	606.797	904.423	389824	424.716	2.6281	4355.48		1	0	1
323.672	486.933	1.03131	2.30667	2.5448	2.51011	2.68747	10.7474	202.616	350.59	390967	17.6803	1.24749	3616.65		1	0	1
1339.29	439.787	1.05693	0.957528	1.24867	3.12687	2.64324	11.4008	9.06834	17.7283	391635	0	0	5751.59		1	1	1
2287.65	743.717	1.08676	1.46744	1.18106	3.35939	2.87141	12.2111	29.3383	15.1726	391681	0	0	6297.11		1	1	1
1578.96	343.945	0	1.46604	0.911975	3.19837	2.53649	0	29.2441	8.16536	393186	0	0	4230.09		1	0	1
1228.94	298.291	0.895931	1.30748	0.835598	3.08953	2.47464	7.8692	20.2993	6.84855	393347	0	0	5377.93		1	1	1
1045.46	263.503	0.720149	0.829732	0.965571	3.01931	2.42079	5.24988	6.75666	9.23784	393369	0	0	5573.59		1	1	1
1652.83	442.081	0.769219	1.53767	0.729956	3.21823	2.6455	5.87786	34.488	5.36977	393423	0	0	8790.42		1	1	1
468.082	529.113	1.33443	2.31749	2.60481	2.67032	2.72355	21.5986	207.723	402.545	393774	15.8357	1.19964	3660.09		1	0	1
1180.05	289.93	1.22038	1.23991	0.479465	3.0719	2.46229	16.6103	17.3744	3.01623	393835	3.02693	0.481003	4895.43		1	1	1
1604.54	952.381	2.25078	2.57434	2.66278	3.20535	2.97881	178.147	375.269	460.02	393976	118.937	2.07532	9998		1	0	1
443.341	341.711	1.33255	2.32474	2.69453	2.64674	2.53366	21.5056	211.222	494.919	394667	24.5977	1.39089	3978.64		1	0	1
955.263	308.335	1.25689	1.16457	0.20447	2.98012	2.48902	18.0673	14.6072	1.60129	394889	0	0	5310.88		1	1	1
1077.42	281.032	1.26492	1.48096	1.18336	3.03238	2.44876	18.4044	30.2661	15.2532	395544	0	0	0		1	1	1
1161.61	300.596	1.17686	1.3672	0.943192	3.06506	2.47798	15.0265	23.2918	8.77388	396720	0	0	7061.35		1	1	1
1144.23	529.505	1.0934	1.23194	1.12248	3.05851	2.72387	12.3995	17.0586	13.2581	397257	0	0	7921.32		1	1	1
424.992	988.517	2.14734	2.47663	2.64101	2.62838	2.99498	140.392	299.663	437.53	397282	221.002	2.3444	7689.13		1	0	1
2360.48	707.12	1.0089	1.26807	1.32082	3.373	2.84949	10.207	18.5382	20.9324	398096	0	0	3999.24		1	1	1
1690.35	477.104	0.983809	1.65936	1.37342	3.22798	2.67861	9.63406	45.6415	23.6274	398121	0	0	0		1	1	1
163.852	349.136	1.09455	2.21747	1.89954	2.21445	2.54299	12.4324	164.993	79.3492	398231	2.29675	0.361114	5285.21		1	0	1
1076.08	270.723	1.29022	1.29332	1.0519	3.03184	2.43253	19.5083	19.6481	11.2693	398310	0	0	4103.94		1	1	1
488.449	373.775	1.95226	2.16576	2.42404	2.68882	2.57261	89.5897	146.474	265.483	398470	74.9596	1.87483	3453.04		1	0	1
936.746	439.659	0.470218	1.61934	1.74773	2.97162	2.64312	2.95269	41.6239	55.9413	398524	0	0	9998		1	0	1
1234.69	419.474	0.857302	1.53423	1.22215	3.09156	2.62271	7.1995	34.216	16.6781	398559	0	0	4477.32		1	1	1
1626.72	685.497	0.919249	1.2584	0.949701	3.21131	2.83601	8.30327	18.13	8.90637	398577	0	0	9998		1	1	1
1845.57	576.418	1.00889	1.32506	1.38814	3.26613	2.76074	10.2069	21.1377	24.4419	398628	0	0	9146.31		1	1	1
965.301	1553.79	2.60465	2.73241	2.90498	2.98466	3.19139	402.394	540.019	803.48	398674	875.101	2.94206	9998		1	0	1
1601.03	1117.6	2.06464	2.68984	2.84821	3.2044	3.04829	116.049	489.595	705.026	399036	156.681	2.19502	8814.36		1	0	1
1156.3	334.783	1.27863	1.41003	0.768162	3.06307	2.52476	18.9946	25.7055	5.86357	399238	0	0	7515.29		1	1	1
980.061	327.952	0	1.37593	1.25916	2.99125	2.51581	0	23.7644	18.1619	400267	0	0	4611.89		1	0	1
518.883	1148.22	2.08248	2.54207	2.75558	2.71507	3.06003	120.916	348.391	569.608	400336	177.199	2.24846	9998		1	0	1
237.556	77.5674	0.431786	1.21288	1.19962	2.37577	1.88968	2.70263	16.326	15.8351	400896	0	0	3782.65		0	0	0
1725.25	513.974	0.919166	1.33574	1.43671	3.23685	2.71094	8.30167	21.6639	27.3343	401023	0	0	0		1	1	1
1247.45	267.617	1.14113	1.20051	0.994434	3.09602	2.42751	13.8398	15.8677	9.87266	402297	0	0	3807.06		1	1	1
1422.8	467.503	0	0.830443	1.45386	3.15314	2.66978	0	6.76772	28.4357	402847	0	0	6164.84		1	0	1
1403.36	1178.59	1.25511	1.5146	0	3.14717	3.07136	17.9934	32.7037	0	402987	0	0	0		1	0	1
1883.06	571.636	0.966501	1.11817	1.29856	3.27486	2.75712	9.25765	13.1272	19.8866	403030	0	0	0		1	1	1
783.64	488.035	0.718662	1.7176	1.51422	2.89412	2.68845	5.23193	52.1921	32.6751	403059	0	0	8555.29		1	1	1
955.611	1277.73	1.55005	2.45689	2.39446	2.98028	3.10644	35.4851	286.346	248.004	403102	29.8412	1.47482	4092.46		1	0	1
829.697	672.52	0.896891	1.545	1.58839	2.91892	2.8277	7.88662	35.0748	38.7606	403122	0	0	9998		1	1	1
673.599	635.007	1.45227	2.3952	2.5976	2.8284	2.80278	28.3314	248.428	395.915	403218	81.6394	1.9119	9998		1	0	1
286.94	614.079	2.05602	2.28047	2.45491	2.45779	2.78822	113.768	190.751	285.046	403663	155.587	2.19197	7801.84		1	0	1
2172.26	613.014	1.09436	1.18668	0.976405	3.33691	2.78747	12.4267	15.3702	9.4712	403815	0	0	0		1	1	1
2372.79	723.94	1.04274	1.45788	1.21883	3.37526	2.8597	11.0341	28.6998	16.551	403844	2.44514	0.388303	4383.07		1	1	1
218.288	603.825	1.91995	2.27651	2.48456	2.33903	2.78091	83.1669	189.022	305.182	403867	111.624	2.04776	9998		1	0	1
1399.78	665.23	1.07308	1.34857	1.46529	3.14606	2.82297	11.8326	22.3134	29.1939	403941	0	0	0		1	1	1
472.686	384.84	1.31455	2.55981	2.98136	2.67457	2.58528	20.6326	362.919	957.998	403991	39.4094	1.5956	8521.01		1	0	1
1684.49	519.135	1.34774	0.583103	0.943398	3.22647	2.71528	22.2711	3.82915	8.77806	404014	0	0	0		1	1	1
835.224	1244.26	2.6913	2.79873	2.95051	2.9218	3.09491	491.249	629.109	892.305	404826	480.586	2.68177	3222.12		1	0	1
1686.88	290.111	0.867677	0	0.907354	3.22708	2.46256	7.37356	0	8.07893	405100	0	0	0		1	1	1
259.474	228.642	0.72642	0.764766	1.15515	2.41409	2.35916	5.32623	5.81789	14.294	406447	0	0	5536.03		1	1	1
119.964	56.2769	0.749212	1.44951	1.20527	2.07905	1.75033	5.61322	28.1522	16.0424	406566	3.26145	0.513411	4041.86		0	0	0
1412.74	669.347	1.93857	2.45945	2.73787	3.15006	2.82565	86.8104	288.037	546.857	406882	48.6297	1.6869	9998		1	0	1
1553.31	609.865	1.1827	0.907642	1.29407	3.19126	2.78523	15.2299	8.08429	19.6822	407123	0	0	9998		1	1	1
4618.22	2929.64	1.67038	2.31755	2.41361	3.66447	3.46681	46.8144	207.756	259.187	407183	0	0	9998		0	0	0
249.488	439.139	1.33164	1.37406	1.62716	2.39705	2.6426	21.4606	23.6627	42.3797	407625	8.54723	0.931825	4264.04		1	1	1
1272.74	301.168	0.718845	0.61832	1.13913	3.10474	2.47881	5.23414	4.1526	13.7762	408240	1.82622	0.261552	0		1	1	1
209.07	126.259	1.03682	1.12352	1.19738	2.32029	2.10126	10.8849	13.2899	15.7535	408955	7.07253	0.849575	4187.03		1	1	1
1191.15	309.097	1.14716	1.27384	0.129114	3.07597	2.49009	14.0333	18.7861	1.34621	409001	0	0	5189.66		1	1	1
1589.63	497.973	1.10283	1.33213	1.2256	3.2013	2.69721	12.6716	21.485	16.8112	409387	0	0	6983.23		1	1	1
583.431	293.047	0.982215	1.71318	1.8636	2.76599	2.46694	9.59876	51.6632	73.0462	409723	0	0	6648.71		1	0	1
1465.28	597.114	0.996446	1.37057	0.722274	3.16592	2.77606	9.91851	23.4733	5.27563	409741	0	0	9998		1	1	1
1757.95	475.272	0.94507	1.13908	1.25159	3.24501	2.67694	8.81191	13.7746	17.8482	409775	0	0	9998		1	1	1
528.672	616.084	2.09677	2.41935	2.72449	2.72319	2.78964	124.96	262.632	530.26	409827	139.651	2.14504	4348.38		1	0	1
2374.52	786.939	0.98919	1.29566	0.969689	3.37558	2.89594	9.75416	19.7542	9.32587	410658	0	0	6314.32		1	1	1
186.948	29.302	1.50482	1.72444	2.29455	2.27172	1.4669	31.9755	53.0204	197.037	410711	8.74325	0.941673	6251.18		0	0	0
1539.47	454.701	0	1.20129	1.17313	3.18737	2.65773	0	15.8962	14.8982	411197	0	0	7078.26		1	0	1
2443.75	767.889	0.990403	1.02996	0.817298	3.38806	2.8853	9.78145	10.7141	6.56595	411243	0	0	5379.02		1	1	1
712.471	204.223	0.774362	1.33565	1.20707	2.85277	2.3101	5.94788	21.6598	16.1091	411720	0	0	4900.57		1	1	1
1218.66	536.825	0.573951	1.05437	0.827637	3.08588	2.72983	3.74931	11.3337	6.72415	411793	0	0	7340.46		1	1	1
2212.09	867.26	0.830714	1.20899	0.997007	3.3448	2.93815	6.77196	16.1804	9.93132	411877	0	0	9998		1	1	1
207.02	445.481	1.22178	1.39972	1.04621	2.31601	2.64883	16.6642	25.1026	11.1227	412570	5.71392	0.756934	7317.05		1	1	1
1340.54	349.841	0.748631	1.07684	1.33217	3.12728	2.54387	5.60571	11.9354	21.4868	413151	0	0	8346.61		1	1	1
305.895	354.379	1.09832	1.00214	1.20394	2.48557	2.54947	12.5406	10.0494	15.9935	413171	4.18595	0.621794	4312.15		1	1	1
261.148	340.168	1.08485	1.75164	1.95753	2.41689	2.53169	12.1576	56.4472	90.6831	413471	5.51349	0.741427	5964.51		1	0	1
1551.75	618.109	0.548796	1.33436	0.995322	3.19082	2.79106	3.53831	21.5955	9.89287	414139	0	0	8162		1	1	1
1889.39	867.3	1.27784	1.25764	1.16111	3.27632	2.93817	18.96	18.0985	14.4915	414162	0	0	9998		1	1	1
1473.11	1289.46	1.25859	1.33551	1.31048	3.16824	3.11041	18.1379	21.6527	20.4399	414250	0	0	0		1	1	1
2263.12	1315.04	2.39458	2.46465	2.68053	3.35471	3.11894	248.073	291.508	479.218	414310	271.726	2.43413	9998		1	0	1
1327	464.134	1.13067	1.32323	1.01432	3.12287	2.66664	13.5104	21.0488	10.3352	415362	0	0	3645.5		1	1	1
129.228	66.9103	0.787128	1.29735	1.14553	2.11136	1.82549	6.12531	19.831	13.9806	415882	0	0	6668.3		0	0	0
1171.8	321.667	1.02304	1.2434	0.654724	3.06885	2.50741	10.5449	17.5148	4.51569	416856	0	0	6561.32		1	1	1
1554.41	383.856	1.36687	1.27026	0	3.19157	2.58417	23.2737	18.6319	0	417199	0	0	0		1	0	1
563.687	204.38	0.865069	2.24371	2.52938	2.75104	2.31044	7.32941	175.273	338.364	417374	7.42047	0.870431	3439.06		1	0	1
1435.28	333.372	0.460734	1.08926	0.991301	3.15694	2.52293	2.88891	12.2818	9.80169	418531	0	0	0		1	1	1
1161.71	724.762	1.18695	1.35644	0.738488	3.0651	2.8602	15.3797	22.7217	5.47631	418583	0	0	7498.17		1	1	1
1253.25	473.046	1.04213	1.31275	1.12329	3.09804	2.6749	11.0187	20.5469	13.2828	419094	0	0	0		1	1	1
1903.62	409.796	1.26416	1.30795	1.22743	3.27958	2.61257	18.3723	20.3212	16.8824	419119	0	0	3920.29		1	1	1
2565.31	2126.34	2.53684	2.81267	2.98212	3.40914	3.32763	344.221	649.633	959.657	419174	468.445	2.67066	9647.36		1	0	1
2005.43	400.79	0.961071	1.42418	1.23543	3.30221	2.60292	9.14262	26.5572	17.1962	419209	0	0	5961.34		1	1	1
2482.33	662.01	1.0191	1.06105	1.05837	3.39486	2.82086	10.4496	11.5093	11.4385	419818	0	0	4488.06		1	1	1
2443.4	816.791	1.98865	2.26997	2.39072	3.38799	2.91211	97.4206	186.198	245.876	419858	6.19923	0.792338	4463.65		1	0	1
2537.99	789.676	1.46142	1.21161	1.12422	3.40449	2.89745	28.935	16.2782	13.3112	421190	0	0	0		1	1	1
3243.36	1416.45	1.47975	1.52182	1.28754	3.511	3.1512	30.1823	33.2524	19.3884	421228	0	0	9998		1	1	1
1229.75	381.326	1.15675	1.38495	1.31072	3.08982	2.5813	14.3467	24.2633	20.4513	423099	7.82945	0.893731	0		1	1	1
2023.95	524.249	1.16064	0.772754	0.806553	3.3062	2.71954	14.4757	5.9259	6.4055	423444	0	0	6342.94		1	1	1
1395.04	566.686	1.11801	1.39023	0.956299	3.14459	2.75334	13.1224	24.5602	9.04273	423491	0	0	9621.01		1	1	1
1494.19	382.888	1.14436	1.52024	0.905286	3.1744	2.58307	13.9433	33.1318	8.04055	424975	0	0	4741.33		1	1	1
957.714	333.549	1.12021	1.36329	1.19411	2.98124	2.52316	13.1889	23.083	15.6355	425017	2.10818	0.323908	5979.84		1	1	1
1542.77	457.813	1.24853	1.32512	1.17773	3.1883	2.66069	17.7227	21.1408	15.0567	425067	0	0	4043.34		1	1	1
118.685	236.109	1.05229	2.24448	2.60649	2.07439	2.37311	11.2796	175.582	404.106	425105	27.2749	1.43576	9998		0	0	0
252.325	118.512	0.594242	1.32302	1.42924	2.40196	2.07376	3.92864	21.0386	26.8681	426100	0.675311	0	5122.5		1	1	1
949.68	322.819	0	1.38584	1.14737	2.97758	2.50896	0	24.3129	14.0402	427020	0	0	7315.01		1	0	1
460.818	633.985	2.2607	2.41104	2.52452	2.66353	2.80208	182.262	257.658	334.592	427042	233.274	2.36787	5559.77		1	0	1
1808.51	500.889	0.850221	1.3897	0.443649	3.25732	2.69974	7.08306	24.5304	2.77746	427654	0	0	0		1	1	1
1024.03	279.006	0.637679	1.32334	1.04506	3.01031	2.44561	4.34189	21.0542	11.0933	427889	0	0	4888.14		1	1	1
1771.6	526.23	1.0628	1.2352	1.32028	3.24836	2.72118	11.5558	17.1871	20.9067	427921	0	0	8156.66		1	1	1
905.088	264.622	1.44081	1.25278	0.89919	2.95669	2.42263	27.5938	17.8968	7.92848	427944	6.16876	0.790198	4835.51		1	1	1
246.37	388.908	0.809642	2.02795	2.16734	2.39159	2.58985	6.45122	106.647	147.007	427976	0	0	9998		1	0	1
2557.28	714.875	1.01804	1.33557	1.141	3.40778	2.85423	10.4241	21.6556	13.8355	428003	0	0	4928.12		1	1	1
234.655	76.5521	1.1512	1.34025	1.1593	2.37043	1.88396	14.1643	21.89	14.4311	428242	5.29441	0.723817	6888.6		0	0	0
404.931	502.507	0.904757	2.43721	2.65178	2.60738	2.70114	8.03076	273.658	448.516	428311	9.5135	0.97834	7738.65		1	0	1
161.895	93.0267	0.898159	1.18238	1.19736	2.20923	1.96861	7.90969	15.2189	15.7529	428484	0	0	3569.9		0	0	0
1561.35	543.251	1.26757	1.39955	1.03855	3.1935	2.735	18.5169	25.0927	10.9282	429806	0	0	9998		1	1	1
936.055	956.092	1.29473	1.41284	1.51393	2.9713	2.9805	19.7118	25.8724	32.6535	429887	0	0	8381.08		1	1	1
502.062	189.948	1.37791	2.0217	2.41564	2.70076	2.27863	23.8733	105.124	260.4	430229	9.42948	0.974488	2723.51		1	0	1
1568.15	423.796	1.02845	1.37528	0.937542	3.19539	2.62716	10.677	23.7292	8.66048	430841	0	0	3153.16		1	1	1
1774.01	403.713	1.13261	1.11454	1.2065	3.24896	2.60607	13.571	13.018	16.0878	431263	0	0	0		1	1	1
704.82	265.497	1.07612	1.86328	2.16194	2.84808	2.42406	11.9158	72.9935	145.19	432552	0	0	6678.98		1	0	1
1671.03	407.37	1.17851	1.6324	1.01166	3.22298	2.60999	15.0837	42.8939	10.2721	432625	0	0	6601.63		1	1	1
1255.99	287.719	1.15158	1.34258	0.873148	3.09899	2.45897	14.1769	22.0077	7.46703	433463	0	0	5734.8		1	1	1
1113.77	319.122	1.02112	1.22944	1.41669	3.04679	2.50396	10.4983	16.9607	26.1029	433509	0	0	0		1	1	1
2030.01	671.208	1.22473	1.4045	1.06637	3.3075	2.82686	16.7775	25.3802	11.6512	433543	0	0	9000.96		1	1	1
602.354	1171.14	0	2.58647	2.8041	2.77985	3.06861	0	385.897	636.945	433608	3.3241	0.521674	7168.15		1	0	1
1259.49	373.106	0.897101	1.47869	1.11063	3.10019	2.57183	7.89044	30.1085	12.9012	433662	0	0	4790.28		1	1	1
1238.91	387.334	1.33364	1.11044	1.24666	3.09304	2.58809	21.5596	12.8955	17.6466	433685	0	0	5197.69		1	1	1
110.592	203.146	0.770544	0.829568	1.09352	2.04372	2.30781	5.89582	6.75411	12.4027	433815	2.1913	0.340703	6496.11		0	0	0
226.842	325.483	2.25739	2.35248	2.48364	2.35572	2.51253	180.878	225.152	304.534	433924	186.403	2.27045	4047.67		1	0	1
3513.33	3191.39	1.18011	2.35633	2.62319	3.54572	3.50398	15.1396	227.159	419.939	434279	0	0	0		0	0	0
241.587	581.82	1.85172	2.31863	2.67622	2.38307	2.76479	71.0754	208.274	474.483	434328	115.929	2.06419	8864.44		1	0	1
1261.83	385.109	1.30377	1.42254	0.930504	3.101	2.58558	20.1264	26.4569	8.52127	434746	0	0	9998		1	1	1
2036.69	618.949	1.36876	1.32932	1.10041	3.30893	2.79166	23.3753	21.346	12.6013	434971	0	0	5504.08		1	1	1
1277.94	423.736	0.758713	1.39185	1.34205	3.10651	2.6271	5.73737	24.6519	21.981	435498	0	0	8628.9		1	1	1
1438.51	395.385	0.805458	1.41553	1.13946	3.15791	2.59702	6.38937	26.0331	13.7866	435564	0	0	0		1	1	1
2095.78	527.447	1.27713	1.26944	0.915153	3.32135	2.72218	18.9291	18.597	8.22532	435591	0	0	0		1	1	1
833.961	1406.45	2.30709	2.67083	2.80609	2.92115	3.14812	202.809	468.629	639.865	435639	277.45	2.44318	6637.46		1	0	1
289.025	16.9399	0.803336	0.325694	0.0128924	2.46094	1.22891	6.35822	2.11687	1.03013	437187	0	0	6073.43		0	0	0
1080.67	288.647	1.34648	1.25975	1.05531	3.03369	2.46037	22.2063	18.1867	11.3581	438488	0	0	5221.33		1	1	1
1014.69	502.051	1.13615	1.14688	0.925691	3.00633	2.70075	13.6819	14.0242	8.42735	438712	0	0	6615.96		1	1	1
1663.11	445.254	1.24281	1.34023	0.978957	3.22092	2.64861	17.4908	21.8894	9.52702	438756	0	0	4809.1		1	1	1
604.219	593.473	1.00815	2.03182	1.76876	2.78119	2.7734	10.1894	107.601	58.7159	438851	0	0	4949.61		1	0	1
1774.02	419.302	1.03738	1.38303	1.06682	3.24896	2.62253	10.8989	24.1562	11.6633	439075	0	0	0		1	1	1
1310.24	300.169	1.08925	1.46965	1.26117	3.11735	2.47737	12.2816	29.4882	18.246	439981	11.9382	1.07694	2314.77		1	1	1
1623.6	516.181	0.842255	1.11879	0.712064	3.21048	2.7128	6.95432	13.1459	5.15304	440029	0	0	7540.63		1	1	1
1564.28	576.402	1.27662	1.10843	1.08951	3.19432	2.76073	18.9071	12.836	12.2888	440082	0	0	0		1	1	1
2692.35	968.916	1.05451	1.28123	1.04275	3.43013	2.98629	11.3374	19.1085	11.0343	440137	0	0	6431.48		1	1	1
126.489	87.3924	1.46568	0	0.946614	2.10205	1.94147	29.2198	0	8.84329	440180	36.623	1.56375	9998		0	0	0
1181.32	327.307	1.18552	1.26361	1.01627	3.07237	2.51496	15.3294	18.3491	10.3817	440266	4.903	0.690462	4211.76		1	1	1
1464.42	829.278	1.00296	1.13666	0.940665	3.16567	2.9187	10.0684	13.6982	8.72299	440310	0	0	9817.17		1	1	1
4785.41	2709.88	1.19017	1.34466	0.88185	3.67992	3.43295	15.4943	22.1136	7.61816	440342	0	0	9998		0	0	0
135.913	145.465	1.17558	1.30287	1.28534	2.13326	2.16276	14.9823	20.085	19.2904	441410	2.68036	0.428192	5937.98		0	0	0
1286.27	349.255	1.16387	1.21428	0.517151	3.10933	2.54314	14.5839	16.3788	3.28966	442030	6.23544	0.794867	0		1	1	1
1705.28	473.122	0.646588	1.33102	0.495012	3.2318	2.67497	4.43188	21.4298	3.12616	442069	0	0	0		1	1	1
2169.24	933.882	0.548387	1.43217	0.989291	3.33631	2.97029	3.53498	27.0501	9.75644	442097	0	0	3843.59		1	1	1
1105.43	210.128	0	1.29164	0	3.04353	2.32248	0	19.5723	0.322912	442910	0	0	4255.54		1	0	1
343.612	423.241	1.7136	2.29135	2.42235	2.53607	2.62659	51.7125	195.59	264.456	442934	45.1829	1.65497	6553.82		1	0	1
153.768	298.316	1.17193	2.14671	2.57279	2.18686	2.47468	14.8571	140.187	373.929	443275	0	0	9998		1	0	1
123.565	300.038	0.885625	2.18761	2.57151	2.09189	2.47718	7.68467	154.033	372.826	443281	0	0	9998		0	0	0
402.1	774.842	0	2.37406	2.64532	2.60433	2.88921	0	236.627	441.9	443844	2.80876	0.448515	0		1	0	1
2113.06	650.156	0	1.3245	1.13001	3.32491	2.81302	0	21.1103	13.4901	443895	0	0	9998		1	0	1
1022.95	539.571	0.422983	1.4738	0	3.00986	2.73205	2.6484	29.7717	0	444853	0	0	9998		1	0	1
357.616	262.79	0	2.46482	2.93825	2.55342	2.41961	0	291.62	867.462	444934	0.887859	0	8149.4		1	0	1
1311.07	368.502	0	0.982885	0	3.11762	2.56644	0	9.61359	0.298197	445422	0	0	4133.7		1	0	1
1073.13	475.595	0	1.13592	0.0473663	3.03065	2.67724	0	13.6746	1.11523	445728	0	0	6807.67		1	0	1
1389.17	568.972	0.645311	1.08786	0	3.14276	2.75509	4.41886	12.2421	0	445819	0	0	9998		1	0	1
1335.68	483.188	1.06741	0.611091	0	3.1257	2.68412	11.6792	4.08405	0	445885	0	0	0		1	0	1
1870.83	404.234	0.741558	1.16287	0.446927	3.27203	2.60663	5.51516	14.5502	2.79851	446501	0	0	4478.16		1	1	1
298.532	277.336	0	2.19259	2.69387	2.47499	2.44301	0	155.807	494.163	446979	0	0	4514		1	0	1
1392.13	1136.34	1.13127	1.34384	0.844186	3.14368	3.05551	13.529	22.072	6.98531	447125	0	0	0		1	1	1
1141.97	371.186	1.07438	1.22183	1.07912	3.05766	2.56959	11.868	16.6658	11.9983	447188	0	0	9998		1	1	1
725.082	677.594	0	2.25172	2.53582	2.86039	2.83097	0	178.534	343.419	448173	0	0	0		1	0	1
584.182	238.199	1.69163	2.20071	2.41156	2.76655	2.37694	49.1621	158.749	257.966	448402	47.8737	1.6801	3739.88		1	0	1
234.386	709.835	0.387029	2.68727	3.11419	2.36993	2.85116	2.43797	486.706	1300.74	448836	30.6676	1.48668	8380.44		1	0	1
1235.26	260.817	1.04599	1.36216	0.816852	3.09176	2.41634	11.1171	23.023	6.55921	449077	0	0	2693.58		1	1	1
196.198	259.999	1.49052	2.17961	2.44857	2.29269	2.41497	30.9397	151.221	280.914	449192	38.0238	1.58006	7435.34		1	0	1
1590.49	438.327	0.980997	1.49812	1.11149	3.20153	2.6418	9.57188	31.4865	12.9268	449241	0	0	5918.45		1	1	1
2400.43	1324.25	2.09024	2.44987	2.71524	3.38029	3.12197	123.095	281.751	519.084	449284	41.5999	1.61909	9456.94		1	0	1
2289.69	1352.02	1.85989	2.44439	2.67669	3.35978	3.13098	72.426	278.222	474.997	449327	69.7264	1.8434	9597.93		1	0	1
1320.49	471.307	0.73366	1.20152	1.06591	3.12074	2.6733	5.41576	15.9044	11.6388	450467	1.96043	0.292351	0		1	1	1
1190.14	415.635	1.25078	1.19642	0.991026	3.0756	2.61871	17.8147	15.719	9.79548	451064	0	0	8736.35		1	1	1
1847.86	445.824	1.30724	1.22712	1.10461	3.26667	2.64916	20.288	16.87	12.7235	451114	0	0	7628.02		1	1	1
359.896	494.847	1.0738	2.33571	2.57393	2.55618	2.69447	11.8521	216.625	374.916	451290	19.25	1.28443	6610.62		1	0	1
1192.87	543.965	0.858946	1.3185	1.34867	3.07659	2.73557	7.2268	20.8207	22.3187	451310	2.57203	0.410276	0		1	1	1
2996.78	1835.64	0.539622	1.51935	1.21201	3.47665	3.26379	3.46435	33.0638	16.2934	451715	0	0	0		1	1	1
1979.9	761.928	0.980331	2.17535	2.34061	3.29664	2.88191	9.55722	149.743	219.081	453310	0	0	0		1	0	1
1463.4	1024.35	0.893271	1.47085	1.66135	3.16536	3.01045	7.82116	29.5698	45.8506	453490	0	0	8215.2		1	1	1
1791.69	549.972	1.38217	1.06727	1.23373	3.25326	2.74034	24.1083	11.6754	17.1289	454098	0	0	9998		1	1	1
1962.99	439.079	0.739133	1.0835	1.20777	3.29292	2.64254	5.48444	12.1199	16.135	454868	0	0	0		1	1	1
1568.62	342.922	0.477853	1.30944	1.21612	3.19552	2.53519	3.00506	20.391	16.4483	455147	0	0	4289.66		1	1	1
1603.5	821.553	1.05201	1.52449	0.928208	3.20507	2.91464	11.2723	33.4574	8.47633	455188	0	0	0		1	1	1
1904.06	589.443	1.24443	1.31642	0.773316	3.27968	2.77044	17.5561	20.7216	5.93357	455209	0	0	8860.45		1	1	1
2959.75	1245.81	1.24791	1.29657	1.21869	3.47126	3.09545	17.6975	19.7955	16.5459	455233	0	0	0		1	1	1
395.005	755.855	1.37494	2.37676	2.63377	2.5966	2.87844	23.7105	238.102	430.296	456057	27.2613	1.43555	7575.3		1	0	1
1248.65	264.419	1.06319	1.33311	0.779741	3.09644	2.42229	11.5663	21.5333	6.022	456890	0	0	0		1	1	1
1904.66	600.133	0.658148	1.11501	1.15299	3.27982	2.77825	4.55143	13.032	14.223	456923	0	0	9998		1	1	1
2894.37	1035.92	1.48906	1.48346	1.2643	3.46155	3.01533	30.8365	30.4411	18.3781	456962	0	0	0		1	1	1
1725.97	586.085	1.14939	1.18172	1.03237	3.23703	2.76796	14.1055	15.1957	10.7738	457465	0	0	0		1	1	1
217.826	155.076	1.31009	1.32332	1.25929	2.33811	2.19054	20.4217	21.0534	18.1674	457839	15.7291	1.1967	3708.32		1	1	1
412.038	94.1568	0.0932135	1.58202	1.56755	2.61494	1.97385	1.23941	38.196	36.9447	458029	0	0	2769.94		1	1	1
2214.59	787.539	1.7928	2.11082	2.318	3.34529	2.89627	62.0582	129.068	207.97	458579	51.9853	1.71588	4702.71		1	0	1
1240.56	367.45	0	0.678983	0	3.09362	2.5652	0.580373	4.77511	0	458610	0	0	3146.05		1	0	1
1475.27	458.603	0.822462	1.41866	0.963971	3.16887	2.66144	6.6445	26.2216	9.20389	458776	0	0	9998		1	1	1
3782.93	1987.03	1.16884	1.48138	1.07526	3.57783	3.2982	14.7516	30.2956	11.8921	458865	0	0	9998		1	1	1
124.795	50.4013	1.20321	0.797969	1.31358	2.0962	1.70244	15.9664	6.28013	20.5865	459189	3.97416	0.599246	5395.05		0	0	0
1096.96	211.042	1.26898	1.30003	1.21432	3.04019	2.32437	18.5773	19.9541	16.3802	459804	1.34956	0.130191	3308.46		1	1	1
487.922	572.556	1.27118	2.32597	2.52606	2.68835	2.75782	18.6716	211.821	335.787	459962	34.2877	1.53514	8013.37		1	0	1
1379.22	439.68	1.12022	1.19768	0.940054	3.13963	2.64314	13.1893	15.7644	8.71073	459984	0	0	6701.15		1	1	1
1255.09	238.402	0.768178	1.40064	1.07391	3.09867	2.37731	5.86378	25.156	11.8552	460008	0	0	2968.74		1	1	1
2501.63	969.378	1.11438	1.3046	0.824015	3.39822	2.98649	13.0131	20.1649	6.66829	460031	0	0	5682.25		1	1	1
2872.99	1957.79	1.28219	1.17087	1.13964	3.45833	3.29177	19.151	14.8207	13.7925	460074	0	0	0		1	1	1
1293.68	967.701	1.29092	1.6175	1.68745	3.11183	2.98574	19.5398	41.4481	48.6908	460130	13.0485	1.11556	0		1	1	1
1805.62	1248.78	0.288332	1.60379	1.41536	3.25663	3.09649	1.94237	40.1599	26.0232	462370	0	0	9998		1	1	1
130.76	111.065	0.984582	0.343783	0.349766	2.11647	2.04558	9.65122	2.2069	2.23752	462927	0	0	5921.07		0	0	0
1770.7	433.45	0	1.3313	1.23965	3.24815	2.63694	0	21.4437	17.3639	463991	0	0	6902.32		1	0	1
1586.46	572.693	0.0250636	1.22949	0.811276	3.20043	2.75792	1.05941	16.9625	6.47554	464035	0	0	7433.13		1	0	1
768.949	377.547	0	1.21081	1.25624	2.8859	2.57697	0.270062	16.2483	18.0402	464052	0	0	6067.2		1	0	1
2608.38	691.358	0.686277	1.43544	0.833715	3.41637	2.8397	4.85599	27.2547	6.81891	464086	0	0	0		1	1	1
1040.45	361.974	1.08682	1.43493	1.02525	3.01722	2.55868	12.213	27.2225	10.5985	464129	0	0	0		1	1	1
1236.07	391.876	1.28386	1.03038	0.787339	3.09204	2.59315	19.2248	10.7246	6.12828	465007	5.5327	0.742937	5949.82		1	1	1
1712.33	918.961	0.629501	1.40726	1.42023	3.23359	2.9633	4.2609	25.5425	26.3163	465340	0	0	6300.56		1	1	1
423.768	719.882	1.92033	2.47839	2.81228	2.62713	2.85726	83.2389	300.876	649.059	465391	140.752	2.14846	8678		1	0	1
2177.67	939.486	1.00687	2.31328	2.45701	3.33799	2.97289	10.1594	205.723	286.423	465433	0	0	4827.11		1	0	1
2087.66	650.82	1.11646	1.52848	1.61764	3.31966	2.81346	13.0757	33.7657	41.4612	465471	0	0	6117.55		1	1	1
498.33	543.496	1.36617	2.26376	2.52489	2.69752	2.7352	23.2364	183.554	334.884	465502	30.6329	1.48619	9998		1	0	1
1122.45	416.205	0.802764	1.38501	1.13767	3.05017	2.61931	6.34985	24.2667	13.73	466369	0	0	6634.47		1	1	1
1634.97	418.98	0	1.2333	1.31319	3.21351	2.62219	0	17.1119	20.5679	466395	0	0	3950.38		1	0	1
894.518	1163.39	2.57873	2.81144	2.91418	2.95159	3.06572	379.079	647.805	820.695	466435	404.822	2.60726	3616.13		1	0	1
1342.79	695.38	1.04689	1.34939	1.29492	3.12801	2.84222	11.1401	22.3558	19.7207	466455	0	0	9998		1	1	1
605.293	583.475	1.33253	2.41912	2.64118	2.78197	2.76602	21.5047	262.493	437.705	467084	23.3549	1.36838	4760.5		1	0	1
571.106	559.058	0.62323	2.38839	2.60616	2.75672	2.74746	4.19981	244.561	403.797	467120	5.67243	0.753769	4655.29		1	0	1
1691.38	392.062	0.78532	1.40261	1.32606	3.22824	2.59336	6.09986	25.2705	21.1864	467143	0	0	4404.92		1	1	1
1087.71	526.836	1.016	2.64439	2.95969	3.03651	2.72168	10.3752	440.954	911.363	467165	32.9839	1.5183	7522.29		1	0	1
1298.95	396.483	0	0.956925	1.14242	3.11359	2.59822	0.558897	9.05576	13.881	469459	0	0	0		1	0	1
1139.16	308.203	0.645615	1.30764	1.08665	3.05658	2.48884	4.42197	20.3067	12.2083	469487	0	0	3887		1	1	1
333.673	363.114	1.28339	2.34922	2.57623	2.52332	2.56004	19.204	223.472	376.902	469527	18.6823	1.27143	4715.68		1	0	1
1066.95	465.984	1.14874	1.18744	1.309	3.02814	2.66837	14.0844	15.397	20.3703	469548	6.51413	0.813856	0		1	1	1
1798.01	807.509	0.819185	1.584	0.702702	3.25479	2.90715	6.59455	38.3711	5.04315	469571	0	0	9998		1	1	1
1345.94	674.855	0	1.08878	0.0908379	3.12903	2.82921	0.108715	12.2683	1.23264	469680	0	0	9998		1	0	1
230.187	524.218	1.95915	2.21197	2.43335	2.36208	2.71951	91.0231	162.918	271.24	469800	111.008	2.04535	6108.08		1	0	1
383.664	556.729	1.77874	2.34976	2.52434	2.58395	2.74564	60.0814	223.751	334.458	470963	88.2705	1.94582	6894.84		1	0	1
1364.37	313.801	1.14639	1.37344	1.03794	3.13493	2.49665	14.0083	23.6288	10.9128	470985	0	0	3853.28		1	1	1
1404.88	330.776	1.14163	1.52955	0	3.14764	2.51953	13.8558	33.8492	0	471016	3.50084	0.544172	3766.76		1	0	1
1353.43	365.529	0.572645	1.07397	1.2275	3.13144	2.56292	3.73805	11.8569	16.8851	471387	0	0	3045.48		1	1	1
601.837	334.757	1.78519	2.31564	2.73832	2.77948	2.52473	60.9807	206.843	547.42	471448	87.0828	1.93993	5634.77		1	0	1
1886.31	792.299	0.600104	1.20612	0.866373	3.27561	2.89889	3.98203	16.0737	7.35145	471490	0	0	0		1	1	1
604.014	249.542	0.53349	0.985703	0.585821	2.78105	2.39714	3.41578	9.67615	3.85319	471925	0	0	9446.46		1	1	1
1814.38	986.316	1.30373	1.2394	1.40809	3.25873	2.99402	20.1248	17.3541	25.591	471965	0	0	9965.52		1	1	1
1749.07	568.975	1.20607	1.1315	1.15299	3.24281	2.75509	16.0722	13.5364	14.2228	472491	0	0	9773.51		1	1	1
3367.45	1153.5	1.39544	1.38801	1.40757	3.5273	3.06202	24.8564	24.4351	25.5607	472654	0	0	0		1	1	1
2618.51	1414.52	1.4478	2.30693	2.51207	3.41805	3.15061	28.0417	202.734	325.139	472687	5.82884	0.765582	9998		1	0	1
296.063	329.778	0.990301	1.2422	1.16667	2.47138	2.51822	9.77915	17.4664	14.6781	474267	5.48922	0.73951	0		1	1	1
1983.61	389.402	0	1.33685	1.03428	3.29746	2.5904	0	21.7196	10.8213	474797	0	0	5283.41		1	0	1
499.826	923.886	1.1636	1.46859	1.53682	2.69882	2.96562	14.5746	29.4165	34.4208	474938	4.31737	0.635219	5094.6		1	1	1
143.444	16.6249	1.12467	1.14891	1.22116	2.15668	1.22076	13.3252	14.0898	16.6402	475035	14.049	1.14764	3616.65		0	0	0
375.482	508.057	1.70196	2.20084	2.4551	2.57459	2.70591	50.3451	158.798	285.168	475234	90.5523	1.9569	8453.84		1	0	1
1273.43	292.33	0.92095	0.962815	1.2375	3.10498	2.46587	8.33586	9.17941	17.2784	475535	0	0	4713.17		1	1	1
2788.18	890.8	0.969969	1.14619	1.37379	3.44532	2.94978	9.33187	14.002	23.6477	475565	0	0	0		1	1	1
1706.47	666.876	1.05158	1.30777	1.27538	3.2321	2.82405	11.2612	20.3126	18.853	476075	0	0	3950.86		1	1	1
3155.71	2037.14	1.33353	1.52769	0	3.4991	3.30902	21.5543	33.7049	0	476099	0	0	5756.09		1	0	1
1505.7	480.934	1.10809	1.36001	1.05812	3.17774	2.68209	12.826	22.909	11.4321	476886	0	0	6241.17		1	1	1
1484.15	474.787	0.120134	1.24047	1.19104	3.17148	2.6765	1.31866	17.3969	15.5255	477697	0	0	4526.66		1	1	1
1148.72	325.98	0.918084	1.23875	1.18299	3.06022	2.51319	8.28102	17.328	15.2403	477815	0	0	5226.66		1	1	1
1164.73	305.884	0.96621	1.03726	1.16108	3.06623	2.48556	9.25145	10.8959	14.4904	477840	0	0	4462.3		1	1	1
1208.63	331.572	0	1.26491	1.00211	3.08229	2.52058	0	18.4039	10.0487	477859	0	0	5043.21		1	0	1
4046.15	557.068	0.600611	1.37846	0.260128	3.60704	2.74591	3.98667	23.9036	1.82024	477890	0	0	3754.49		1	1	1
2010.55	607.867	0.16066	1.22427	1.25215	3.30332	2.78381	1.44764	16.7599	17.8711	478578	0	0	9965.37		1	1	1
315.16	506.904	1.36381	1.16752	1.16545	2.49853	2.70493	23.1106	14.7068	14.6368	478661	4.49067	0.652311	4664.94		1	1	1
1427.82	4817.09	2.11793	2.65052	2.96589	3.15467	3.68278	131.2	447.215	924.458	479163	250.134	2.39817	9998		0	0	0
859.257	181.869	0.279096	1.26901	0.998592	2.93412	2.25976	1.9015	18.5786	9.96764	479279	0.526302	0	0		1	1	1
1567.03	566.785	0.532998	1.14047	0	3.19508	2.75342	3.41191	13.8188	0	479850	0	0	3743.67		1	0	1
276.427	499.287	2.05304	2.40515	2.81989	2.44158	2.69835	112.99	254.185	660.527	480271	128.578	2.10917	4006.96		1	0	1
134.425	289.553	1.09957	1.33794	1.13421	2.12848	2.46173	12.5769	21.7743	13.621	480316	0.35091	0	6274.09		1	1	1
786.971	598.391	0.38795	1.44609	1.52077	2.89596	2.77698	2.44315	27.9311	33.172	480800	0	0	5421.41		1	1	1
1438.98	410.637	0	1.26395	0.703993	3.15806	2.61346	0	18.3631	5.05817	480844	0	0	4834.88		1	0	1
2338.6	633.745	1.32073	1.35127	1.05591	3.36896	2.80191	20.9281	22.4525	11.374	480886	0	0	0		1	1	1
223.694	491.749	1.38249	2.34763	2.71395	2.34965	2.69174	24.1264	222.651	517.55	480921	49.7769	1.69703	9998		1	0	1
563.038	367.665	0.896394	1.24915	0.954866	2.75054	2.56545	7.8776	17.7478	9.01293	480945	0	0	6976.24		1	1	1
3203.68	2059.53	1.26797	1.34761	0.882932	3.50565	3.31377	18.5339	22.2645	7.63716	481034	0	0	9998		1	1	1
1538.97	421.662	1.00305	1.28004	0.750957	3.18723	2.62496	10.0706	19.0566	5.63582	482835	0	0	5461.27		1	1	1
1768.29	920.06	1.33344	2.59202	2.8767	3.24755	2.96382	21.5494	390.863	752.841	482855	0	0	0		1	0	1
184.6	205.249	0	1.35912	0	2.26623	2.31228	0	22.8626	0	484230	0	0	3420.1		1	0	1
1817.87	515.162	0	0.933749	1.2443	3.25956	2.71194	0	8.58518	17.5509	484622	0	0	7657.73		1	0	1
2049.16	997.112	1.62995	2.33065	2.69263	3.31157	2.99874	42.6526	214.116	492.75	484855	52.8902	1.72338	4211.23		1	0	1
1369.35	391.083	0	1.15937	1.39737	3.13652	2.59227	0	14.4335	24.9673	485530	0	0	6910.23		1	0	1
1232.88	378.717	0.174535	1.36662	1.0997	3.09092	2.57832	1.49463	23.2608	12.5805	485549	0	0	4057.78		1	1	1
1111.68	368.132	1.31155	1.50787	1.16063	3.04598	2.566	20.4906	32.2011	14.4753	485569	0	0	5098.67		1	1	1
1032.95	276.38	0.70101	1.52078	0.53138	3.01408	2.44151	5.02355	33.173	3.39922	485590	0	0	5210.13		1	1	1
2259.07	936.474	0.792488	1.37367	1.26797	3.35393	2.9715	6.20138	23.6415	18.5342	485610	0	0	9998		1	1	1
1458.24	441.677	0.819691	1.32328	0.47875	3.16383	2.6451	6.60224	21.0512	3.01127	486501	0	0	5102.85		1	1	1
3340.19	1550.67	1.87761	2.54394	2.84825	3.52377	3.19052	75.4417	349.896	705.105	486554	0	0	0		1	0	1
1478.23	479.919	0.864658	1.32527	0.654295	3.16974	2.68117	7.32247	21.1479	4.51123	487204	0	0	5929.51		1	1	1
2005.07	780.247	0.211354	1.38279	0.764358	3.30213	2.89223	1.62687	24.143	5.81243	488480	0	0	5452.68		1	1	1
1145.36	613.324	1.02119	1.36723	1.08781	3.05894	2.78769	10.5001	23.2934	12.2407	488551	0	0	0		1	1	1
688.945	739.675	1.36714	2.59096	2.88338	2.83818	2.86904	23.2886	389.91	764.504	488585	13.9266	1.14384	4222		1	0	1
2362.24	1775.32	0.156394	1.47114	1.00534	3.37332	3.24928	1.43349	29.5894	10.1237	488615	0	0	7398.43		1	1	1
118.317	9.24625	0.699547	1.01326	0	2.07305	0.965966	5.00665	10.3099	0	488952	0	0	4471.63		0	0	0
848.022	2905.63	1.89503	2.9272	2.77593	2.92841	3.46324	78.5281	845.668	596.944	489955	133.442	2.12529	9998		0	0	0
283.497	788.076	1.74491	2.49467	2.77011	2.45255	2.89657	55.5794	312.374	588.993	489980	64.5481	1.80988	8316.38		1	0	1
608.661	1032.62	2.4327	2.71755	2.95491	2.78438	3.01394	270.829	521.857	901.391	490346	336.422	2.52688	4778.36		1	0	1
991.497	385.405	1.03374	1.33075	0.258347	2.99629	2.58592	10.8079	21.4166	1.81279	490754	0	0	9998		1	1	1
1497.29	341.614	1.03799	1.2205	1.3617	3.17531	2.53354	10.9143	16.615	22.9984	491538	0.718203	0	3322.99		1	1	1
262.953	413.063	1.54896	2.25423	2.49576	2.41988	2.61602	35.3968	179.568	313.154	491818	63.8244	1.80499	9998		1	0	1
1231.55	249.798	0.722432	1.02407	1.24033	3.09045	2.39759	5.27755	10.5699	17.391	492628	0	0	4248.99		1	1	1
1726.18	741.078	0.719816	1.35889	1.4584	3.23709	2.86986	5.24585	22.8501	28.7342	493254	0	0	0		1	1	1
110.514	151.515	0.740966	1.07205	0.130976	2.04342	2.18046	5.50764	11.8044	1.352	493453	0	0	6328.67		0	0	0
1099.12	363.982	0.661838	1.43477	1.32135	3.04104	2.56108	4.59027	27.2124	20.9582	493576	0	0	6568.17		1	1	1
1343.17	510.716	1.06365	1.08335	0.890629	3.12813	2.70818	11.5785	12.1157	7.77373	494252	0	0	9939.31		1	1	1
2141.82	510.813	1.1062	1.46983	0.96522	3.33078	2.70826	12.7704	29.5006	9.23039	494300	1.87315	0.272573	4402.49		1	1	1
1243.94	523.261	1.26103	1.40517	1.031	3.0948	2.71872	18.2404	25.4196	10.7398	494320	0	0	9998		1	1	1
549.009	519.802	2.03215	2.26523	2.39955	2.73958	2.71584	107.684	184.175	250.931	494394	116.26	2.06543	4686.16		1	0	1
1301.76	489.156	0.772711	0.979799	0.63068	3.11453	2.68945	5.9253	9.54551	4.27248	494415	0	0	0		1	1	1
107.114	0.0190853	1.12521	1.27869	0.894974	2.02985	0	13.3416	18.9973	7.85189	494474	0.889809	0	6409.69		0	0	0
1493.52	456.618	1.00552	1.59727	1.0558	3.17421	2.65955	10.1278	39.561	11.371	495764	0	0	4461.59		1	1	1
1015.4	353.652	1.41709	1.46452	1.27706	3.00664	2.54858	26.127	29.1422	18.9262	495786	16.8031	1.22539	0		1	1	1
1446.87	6972.39	2.20827	3.36759	3.3043	3.16043	3.84338	161.536	2331.24	2015.11	495813	172.327	2.23635	5238.98		0	0	0
1420.43	394.781	0	1.44202	1.02534	3.15242	2.59636	0.0437803	27.6705	10.6008	495864	0	0	0		1	0	1
117.11	120.165	1.25001	1.16596	0.826694	2.0686	2.07978	17.7834	14.6542	6.70956	496236	4.1085	0.613684	5663.12		0	0	0
1331.85	336.249	1.11432	1.19668	1.25155	3.12446	2.52666	13.0112	15.7283	17.8465	496733	0	0	0		1	1	1
2330.16	906.84	1.1052	1.19271	1.27086	3.36739	2.95753	12.7409	15.5851	18.658	496777	0	0	6600.59		1	1	1
116.931	128.392	1.19613	2.122	2.70999	2.06793	2.10854	15.7083	132.436	512.844	496984	40.5829	1.60834	9998		0	0	0
1588	532.012	1.16891	1.17222	0.986499	3.20085	2.72592	14.754	14.8668	9.69391	497127	0	0	7710.31		1	1	1
1310.86	362.938	1.05902	1.25935	0.890581	3.11756	2.55983	11.4557	18.1696	7.77286	497164	0	0	0		1	1	1
1419.01	648.788	0.821139	1.25605	1.01256	3.15198	2.8121	6.62428	18.0322	10.2935	497184	0	0	9967.42		1	1	1
568.209	648.052	1.3708	2.46182	2.64491	2.75451	2.81161	23.4855	289.611	441.482	497208	18.9579	1.27779	0		1	0	1
350.238	446.34	1.38524	2.69789	2.57601	2.54436	2.64967	24.2793	498.762	376.71	498009	36.9111	1.56716	9998		1	0	1
1236.87	450.877	1.24401	1.6176	0.68411	3.09232	2.65406	17.539	41.4574	4.83181	498369	0	0	9258.87		1	1	1
1740.19	377.37	0.759227	1.22197	1.1603	3.2406	2.57677	5.74416	16.6711	14.4643	498530	0	0	7452.02		1	1	1
1146.17	310.037	0.74163	1.02764	1.2705	3.05925	2.49141	5.51608	10.6572	18.6422	498588	0	0	6605.57		1	1	1
316.253	448.558	1.50339	2.21405	2.51322	2.50004	2.65182	31.8708	163.702	326.003	498788	18.7632	1.27331	6527.6		1	0	1
1366.19	513.292	0.951445	1.12696	0.831019	3.13551	2.71036	8.94221	13.3955	6.77671	498840	0	0	5898.11		1	1	1
1694.27	400.944	0.913358	1.17909	0.969552	3.22898	2.60308	8.1914	15.104	9.32292	499258	0	0	0		1	1	1
1009.32	589.272	0.98056	2.3502	2.60286	3.00403	2.77032	9.56225	223.974	400.739	499285	27.3163	1.43642	9475.11		1	0	1
109.105	123.525	0.910155	1.2389	1.34011	2.03784	2.09175	8.1312	17.3339	21.8834	499370	3.4785	0.541392	0		0	0	0
106.063	123.525	0.91017	0.96746	1.3398	2.02556	2.09175	8.13149	9.27812	21.8673	499373	3.56802	0.552427	0		0	0	0
318.723	418.333	1.19854	1.61919	1.32298	2.50341	2.62152	15.7957	41.6088	21.0367	499456	0	0	6530.91		1	1	1
509.826	601.027	1.60916	2.31731	2.5463	2.70742	2.77889	40.6597	207.641	351.8	500574	50.6217	1.70434	4102.45		1	0	1
2238.08	594.026	0.97551	1.29859	0.438171	3.34987	2.77381	9.4517	19.888	2.74266	500785	0	0	0		1	1	1
616.674	462.536	1.43264	2.20186	2.41357	2.79006	2.66515	27.0795	159.171	259.159	500834	26.8634	1.42916	4413.18		1	0	1
911.592	394.241	1.16188	1.30329	1.29258	2.9598	2.59576	14.517	20.1043	19.6145	501045	0	0	9998		1	1	1
1016.26	458.302	0.25891	1.14836	1.24895	3.00701	2.66115	1.81514	14.0721	17.7399	501132	0	0	5149.04		1	1	1
192.125	482.215	1.6601	2.1376	2.36315	2.28358	2.68324	45.7191	137.278	230.754	501524	52.7799	1.72247	6377.37		1	0	1
1322.58	469.971	1.14023	1.26138	1.22518	3.12142	2.67207	13.8111	18.2551	16.7951	501740	0.0233435	0	4959.87		1	1	1
1196.04	439.692	1.29405	1.13922	1.23598	3.07775	2.64315	19.681	13.7792	17.218	501758	0	0	5179.72		1	1	1
1037.38	448.84	1.3689	1.44155	1.18162	3.01594	2.65209	23.383	27.6407	15.1922	501793	4.98707	0.697845	6116.24		1	1	1
1697.82	2361.84	2.33749	2.87814	3.13858	3.22989	3.37325	217.515	755.334	1375.86	501826	366.771	2.5644	8946.21		1	0	1
558.642	508.203	0.664226	1.6477	2.00726	2.74713	2.70604	4.61557	44.4328	101.685	501890	0	0	4927.12		1	0	1
602.697	433.823	1.26446	2.37427	2.63676	2.7801	2.63731	18.3847	236.741	433.268	503065	38.7139	1.58787	9998		1	0	1
139.717	219.622	0.617893	2.29007	2.79786	2.14525	2.34168	4.14852	195.016	627.859	503084	16.1643	1.20856	9998		1	0	1
169.104	242.911	0.69333	2.32277	2.79272	2.22815	2.38545	4.93548	210.268	620.471	503093	12.9936	1.11373	9998		1	0	1
1117.97	451.796	1.00441	1.36368	1.34935	3.04843	2.65494	10.1021	23.1037	22.3537	503439	0	0	9998		1	1	1
529.499	900.523	1.41027	2.57153	2.84904	2.72386	2.95449	25.7201	372.844	706.383	503458	80.3831	1.90516	9998		1	0	1
607.258	637.08	1.24187	2.48258	2.68384	2.78337	2.80419	17.4532	303.798	482.878	503491	17.4117	1.24084	3544.62		1	0	1
637.587	841.891	1.17705	2.51198	2.77162	2.80454	2.92526	15.0333	325.072	591.044	503511	52.9679	1.72401	9998		1	0	1
1602.76	684.015	1.96957	2.52385	2.75408	3.20487	2.83507	93.2338	334.083	567.645	503542	70.6365	1.84903	9998		1	0	1
1470.65	377.974	1.06999	1.1487	1.11117	3.16751	2.57746	11.7487	14.0831	12.9171	505833	0	0	0		1	1	1
2025.77	644.288	1.02711	1.06379	1.22551	3.30659	2.80908	10.6442	11.5822	16.8077	505858	0	0	7542.94		1	1	1
1524.4	665.4	1.22991	1.11692	0.866532	3.1831	2.82308	16.9788	13.0893	7.35414	505885	0	0	4067.63		1	1	1
1281.81	741.697	1.96632	2.28468	2.45293	3.10782	2.87023	92.5382	192.608	283.744	505912	17.485	1.24267	5460.3		1	0	1
1299.66	506.638	1.03645	1.2899	0.876298	3.11383	2.7047	10.8756	19.4942	7.52138	505978	0	0	9853.57		1	1	1
1303.43	272.051	1.17141	1.10487	1.11719	3.11509	2.43465	14.8392	12.7314	13.0976	508060	0	0	4189.92		1	1	1
1239.67	355.196	1.12162	1.23147	0.355388	3.09331	2.55047	13.2318	17.04	2.26667	508434	8.00068	0.903127	0		1	1	1
1867.2	452.047	1.02862	1.41517	0.837957	3.27119	2.65518	10.6811	26.0116	6.88585	508480	0	0	0		1	1	1
1097.73	235.826	1.23356	1.0495	0.763146	3.0405	2.37259	17.1222	11.2073	5.79623	509053	9.46787	0.976252	0		1	1	1
134.774	68.6204	0.951614	1.04993	1.13757	2.12961	1.83645	8.9457	11.2185	13.7268	509120	6.29372	0.798907	3377.77		0	0	0
1109.7	680.931	1.33903	1.48652	1.17668	3.04521	2.8331	21.8286	30.6565	15.0204	509163	0	0	9998		1	1	1
2186.67	686.144	1.67241	1.5948	1.27087	3.33978	2.83642	47.0338	39.3365	18.6582	509197	0	0	0		1	1	1
2478.83	1362	1.93326	2.30518	2.45192	3.39425	3.13418	85.7559	201.919	283.09	509256	0	0	9075.95		1	0	1
2296.27	638.144	1.00417	1.2859	0.943413	3.36102	2.80492	10.0964	19.3152	8.77835	510281	0	0	7915.25		1	1	1
1088.83	259.719	1.07177	1.16432	1.31925	3.03696	2.4145	11.7971	14.5988	20.8567	510538	0	0	0		1	1	1
306.855	275.6	0.789569	1.87404	1.94753	2.48693	2.44028	6.15983	74.8246	88.6186	510804	2.35664	0.372293	5029.37		1	0	1
869.63	433.23	1.27226	1.48048	1.43234	2.93933	2.63672	18.718	30.2327	27.0606	511345	0	0	7454.03		1	1	1
826.021	929.489	1.07994	1.43421	1.41905	2.91699	2.96824	12.0209	27.1774	26.2454	511578	0	0	9998		1	1	1
1959.1	648.856	1.09671	1.41768	0.808327	3.29206	2.81215	12.4941	26.1623	6.43171	511735	0	0	0		1	1	1
103.545	88.9594	1.00558	1.10821	0.788059	2.01513	1.94919	10.1292	12.8296	6.13845	512036	4.05614	0.608113	0		0	0	0
1540.26	490.132	0.279208	1.22779	0.857916	3.18759	2.69031	1.90199	16.8961	7.20969	512310	0	0	8329.82		1	1	1
879.088	380.98	1.2826	1.47682	1.30729	2.94403	2.5809	19.169	29.979	20.2905	512334	0	0	5551.95		1	1	1
1201.95	389.983	1.44806	1.35486	0	3.07989	2.59105	28.0582	22.6392	0.455583	512354	9.07667	0.957927	5805.41		1	0	1
1043.58	434.82	1.13956	1.50937	1.27544	3.01853	2.63831	13.7898	32.3126	18.8558	512629	4.7335	0.675183	6066.82		1	1	1
1103.62	432.559	1.21867	1.22268	0.992906	3.04282	2.63605	16.5452	16.6986	9.83799	512674	4.45738	0.64908	6111.69		1	1	1
1323.02	483.725	0	1.3336	0.974093	3.12157	2.6846	0	21.5577	9.42091	513872	0	0	4186.93		1	0	1
492.54	799.604	1.94632	2.45692	2.70471	2.69244	2.90288	88.3732	286.366	506.653	514120	118.628	2.07419	5828.39		1	0	1
1825.34	511.142	0.561096	1.08478	1.13147	3.26134	2.70854	3.63995	12.1556	13.5354	514372	0	0	6178.18		1	1	1
514.62	847.989	2.25374	2.40574	2.58586	2.71149	2.92839	179.367	254.529	385.351	514415	184.911	2.26696	9998		1	0	1
333.762	297.817	0.304904	2.10343	2.48763	2.52344	2.47395	2.01792	126.89	307.35	514452	0	0	9998		1	0	1
3052.26	1276.94	1.54886	2.06536	2.40168	3.48462	3.10617	35.3883	116.241	252.163	514497	0	0	6727.11		1	0	1
1310.45	284.81	0.219507	1.231	1.18543	3.11742	2.45455	1.65771	17.0214	15.3261	514519	0	0	0		1	1	1
4252.41	1611.33	1.35787	1.34113	0	3.62864	3.20718	22.7968	21.9344	0.74762	514575	0	0	0		1	0	1
2025.24	444.235	1.02081	1.36278	1.089	3.30648	2.64761	10.4909	23.056	12.2743	515168	0	0	7393.18		1	1	1
1617.04	376.893	1.30694	1.36059	0.98533	3.20872	2.57622	20.2738	22.9396	9.66786	515659	10.1781	1.00767	0		1	1	1
1520.72	481.445	1.2359	1.03683	0.749184	3.18205	2.68255	17.2146	10.8852	5.61286	515696	0	0	4721.19		1	1	1
1538.94	472.647	0.863842	1.39282	0.905297	3.18722	2.67454	7.30873	24.7068	8.04076	516049	0	0	5767.96		1	1	1
2581.81	673.482	1.26441	1.23596	0.854048	3.41192	2.82833	18.3829	17.217	7.14575	516070	0	0	4470.21		1	1	1
1002.14	313.709	0.968698	1.42454	0.736812	3.00093	2.49653	9.30461	26.5788	5.45522	516095	0	0	5071.92		1	1	1
1337.05	487.347	1.15743	1.04597	0.634967	3.12615	2.68784	14.369	11.1166	4.31486	516125	0	0	9998		1	1	1
1669.9	452.316	0.853018	1.29911	1.0883	3.22269	2.65544	7.12883	19.9117	12.2545	517861	0	0	5087.62		1	1	1
252.8	522.171	1.99891	2.40621	2.56767	2.40278	2.71781	99.7504	254.807	369.543	517919	163.955	2.21472	9943.12		1	0	1
1312.91	320.962	0.193153	1.23622	0.924181	3.11824	2.50645	1.5601	17.2272	8.3981	517959	0	0	3884.38		1	1	1
2204.76	614.676	1.09917	1.37236	1.28986	3.34336	2.78865	12.5652	23.5698	19.4922	518018	0	0	5358.69		1	1	1
1027.73	355.678	0.193641	1.20001	1.33427	3.01188	2.55106	1.56186	15.8494	21.5908	518069	0	0	4242.64		1	1	1
2806.26	1228.4	1.33435	1.36494	1.42941	3.44813	3.08934	21.5949	23.1708	26.8788	518092	0	0	0		1	1	1
3526.05	1765.67	1.79132	2.29117	2.42671	3.54729	3.24691	61.8471	195.509	267.121	518138	17.9671	1.25448	7125.79		1	0	1
868.117	442.935	1.37235	0.905075	1.25617	2.93858	2.64634	23.5697	8.03665	18.0373	518640	0	0	9998		1	1	1
2107.99	713.621	1.10087	1.43288	1.39193	3.32387	2.85347	12.6146	27.0946	24.6565	518676	0	0	9998		1	1	1
3466.02	2115.16	0.136974	2.91972	3.18287	3.53983	3.32534	1.3708	831.231	1523.59	518717	51.1171	1.70857	9998		1	0	1
164.815	158.437	0.948641	1.30672	1.35779	2.217	2.19986	8.88466	20.2638	22.7923	519327	0	0	4167.28		1	1	1
1383.98	349.024	1.35713	1.33371	1.1224	3.14113	2.54286	22.7578	21.5632	13.2557	520240	0	0	6745.66		1	1	1
170.703	81.7817	1.24928	1.34716	0.940439	2.23224	1.91266	17.7535	22.2412	8.71844	520669	2.73889	0.437575	3704.07		0	0	0
1788.47	538.238	1.228	1.41072	0.982199	3.25248	2.73097	16.9043	25.7464	9.59841	521596	0	0	5059.22		1	1	1
507.929	349.678	2.16714	2.34095	2.50776	2.7058	2.54367	146.939	219.257	321.932	521643	190.027	2.27882	6512.8		1	0	1
1078.98	372.948	0.843726	1.21373	1.26215	3.03301	2.57165	6.97791	16.3578	18.2873	522443	0	0	4644.14		1	1	1
455.663	781.191	0.918863	2.61142	2.87403	2.65864	2.89276	8.29588	408.71	748.219	522491	23.1933	1.36536	9998		1	0	1
1716.21	1242.32	2.33675	2.77748	3.11157	3.23457	3.09423	217.147	599.08	1292.92	522537	263.729	2.42116	4936.57		1	0	1
2811.99	985.452	1.06221	1.36829	0	3.44901	2.99364	11.5402	23.35	0.741631	522660	0	0	9998		1	0	1
143.507	42.4627	0.812119	1.11686	0.878168	2.15687	1.62801	6.48812	13.0877	7.55384	523017	1.89207	0.276937	3185.67		0	0	0
2271.15	687.7	0.825398	1.17013	1.21016	3.35625	2.8374	6.68957	14.7957	16.224	523476	0	0	8609.1		1	1	1
2062.77	1315.02	1.13545	1.85412	2.0457	3.31445	3.11893	13.66	71.4695	111.097	523501	0	0	0		1	0	1
702.198	950.611	1.21119	1.53664	1.44564	2.84646	2.978	16.2625	34.4063	27.902	523564	7.91072	0.898216	7209.86		1	1	1
1978.35	724.707	1.06269	1.16849	1.20455	3.2963	2.86016	11.5528	14.7399	16.0158	523593	0	0	0		1	1	1
2751.45	2128.95	1.27197	1.27967	1.2347	3.43956	3.32817	18.7054	19.0403	17.1673	523627	0	0	9998		1	1	1
108.799	28.1589	1.45323	1.58663	1.24728	2.03663	1.44962	28.3943	38.6041	17.6719	525560	0	0	8090.85		0	0	0
1385.24	503.692	1.19795	1.292	1.29106	3.14152	2.70216	15.7744	19.5882	19.5463	526290	0	0	6109.5		1	1	1
537.783	775.731	2.04677	2.51271	2.75916	2.73061	2.88971	111.369	325.619	574.326	526315	134.706	2.12939	4678.16		1	0	1
1274.09	353.633	0.665136	1.291	1.10688	3.1052	2.54855	4.62526	19.5432	12.7904	526777	0	0	6054.23		1	1	1
131.663	276.959	0	2.5499	2.96097	2.11946	2.44241	0	354.734	914.056	527214	10.2176	1.00935	9998		1	0	1
1010.2	407.108	1.24248	1.51954	1.09117	3.00441	2.60971	17.4776	33.0777	12.3358	527251	0	0	6568.11		1	1	1
1663.52	356.964	0.90978	1.20553	1.06969	3.22103	2.55262	8.12418	16.0519	11.7407	527607	0	0	9998		1	1	1
1743.55	610.307	1.29093	1.49372	1.172	3.24143	2.78555	19.5403	31.1684	14.8592	528609	0	0	7061.46		1	1	1
1786.09	702.33	1.19672	1.19493	1.13384	3.2519	2.84654	15.7295	15.6651	13.6094	528653	0	0	7676.34		1	1	1
2436.65	702.196	1.27961	1.24159	0	3.38679	2.84646	19.0375	17.4417	0	528694	0	0	0		1	0	1
337.076	566.099	1.8813	2.28439	2.50036	2.52773	2.75289	76.0854	192.482	316.486	528728	119.379	2.07693	8128.18		1	0	1
1447.59	377.207	0.990791	1.32579	0.749711	3.16065	2.57658	9.79019	21.1732	5.61967	528754	0	0	9998		1	1	1
1082.27	406.242	1.00245	1.26455	1.24894	3.03434	2.60878	10.0565	18.3888	17.7396	529299	5.95914	0.775184	0		1	1	1
2160.4	619.203	1.28531	1.33805	0.679396	3.33453	2.79183	19.289	21.7798	4.77965	529342	0	0	5152.42		1	1	1
916.55	906.99	2.01996	2.51698	2.80793	2.96216	2.9576	104.704	328.835	642.587	529389	196.509	2.29338	9998		1	0	1
1507.85	506.655	1.20495	0.488426	0.562199	3.17836	2.70471	16.0307	3.07912	3.64921	529423	0	0	8484.21		1	1	1
376.123	639.866	1.90558	2.49217	2.726	2.57533	2.80609	80.4596	310.576	532.107	529521	96.1629	1.98301	7007.68		1	0	1
1182.15	382.961	1.26922	1.09164	1.14068	3.07267	2.58316	18.5876	12.3492	13.8254	529905	0	0	5499.55		1	1	1
1100.81	433.232	0.827087	1.07751	0.113004	3.04171	2.63672	6.71564	11.954	1.29719	531272	0	0	4830.56		1	1	1
1661.36	461.561	0.9266	1.21606	1.26551	3.22046	2.66423	8.44501	16.4458	18.4294	531298	0	0	6769.99		1	1	1
1175.48	341.886	0.912428	1.39418	1.15794	3.07022	2.53388	8.17387	24.7843	14.386	532669	0	0	0		1	1	1
2968.47	1639.86	0.91531	1.47608	1.06479	3.47253	3.21481	8.22829	29.9281	11.6089	532698	0	0	0		1	1	1
1615.31	416.26	1.31818	1.34048	1.12101	3.20826	2.61936	20.8056	21.902	13.2132	532745	9.4098	0.97358	9998		1	1	1
160.335	566.049	1.94549	2.4392	2.72393	2.20503	2.75285	88.2036	274.916	529.583	532785	163.804	2.21432	9998		0	0	0
317.143	771.186	1.85662	2.31059	2.55367	2.50126	2.88716	71.8815	204.452	357.827	532836	104.137	2.01761	9980.15		1	0	1
1372.92	970.098	1.14251	1.4476	1.55818	3.13765	2.98682	13.884	28.0286	36.1558	532867	0	0	5546.07		1	1	1
2494.22	735.373	1.16634	1.16973	1.21442	3.39693	2.86651	14.6671	14.7819	16.3842	533089	0	0	4002.16		1	1	1
1523.82	580.634	1.12363	1.54412	0.964469	3.18293	2.7639	13.2934	35.0045	9.21445	533134	0	0	9998		1	1	1
134.978	1292.4	0	1.13887	1.23527	2.13026	3.1114	0.59697	13.7679	17.1897	533804	0	0	3942.84		0	0	0
158.47	202.273	1.26567	1.63288	0.325268	2.19995	2.30594	18.4362	42.9417	2.11479	534240	5.31672	0.725644	4187.11		1	1	1
175.261	211.502	0.88919	1.39968	1.20182	2.24369	2.32531	7.74801	25.1004	15.9156	535435	0	0	5410.15		1	1	1
181.239	274.307	0.941447	1.0643	0.319458	2.25825	2.43824	8.7387	11.5958	2.08669	535477	0	0	3628.73		1	1	1
1022.64	237.378	1.1458	1.25257	1.20551	3.00972	2.37544	13.9894	17.8884	16.0513	535814	4.09534	0.612289	4527.73		1	1	1
1392.08	533.521	1.06905	1.41781	0.988385	3.14367	2.72715	11.7232	26.1703	9.7361	536080	0	0	7325.56		1	1	1
1648.58	461.06	0.757921	1.25436	0.757937	3.21711	2.66376	5.72692	17.9621	5.72713	536108	0	0	9998		1	1	1
1091.75	597.476	1.05845	1.63576	1.76466	3.03812	2.77632	11.4406	43.2275	58.1652	536160	0	0	9998		1	0	1
759.164	406.61	1.14102	0.994096	0.940587	2.88034	2.60918	13.8363	9.86497	8.72142	537262	0	0	6520.18		1	1	1
847.947	411.297	1.04032	1.26864	0.817825	2.92837	2.61416	10.9729	18.5628	6.57392	537295	3.28131	0.516047	9050.57		1	1	1
356.429	930.389	1.69059	2.4484	2.60985	2.55197	2.96866	49.0446	280.799	407.236	537336	51.0356	1.70787	8410.86		1	0	1
925.8	311.702	0.907315	1.1072	0.522951	2.96652	2.49374	8.07821	12.7996	3.33389	537359	0	0	4920.9		1	1	1
1377.99	358.702	1.44078	1.36076	0.954293	3.13925	2.55473	27.5918	22.9486	9.00104	537538	0	0	6328.64		1	1	1
1126	429.87	1.2442	1.02106	0.821317	3.05154	2.63334	17.5471	10.497	6.627	537566	0	0	4510.94		1	1	1
1408.58	423.673	0.586856	1.25167	1.06595	3.14878	2.62703	3.86239	17.8511	11.6398	537581	0	0	5660.29		1	1	1
734.298	1391.33	1.23905	1.7546	1.62626	2.86587	3.14343	17.3401	56.8331	42.2919	537608	18.5812	1.26907	3616.65		1	1	1
1887.22	585.728	1.18166	1.13582	0	3.27582	2.7677	15.1935	13.6718	0	537652	7.32619	0.864878	0		1	0	1
1009.54	390.701	1.28326	1.37326	1.5943	3.00412	2.59184	19.198	23.6187	39.2916	538449	8.08198	0.907518	0		1	1	1
2945.15	869.099	0.585565	1.26881	1.20497	3.46911	2.93907	3.85093	18.5698	16.0313	538685	0	0	4224.92		1	1	1
1661.86	501.593	1.29382	1.13217	1.21367	3.2206	2.70035	19.6709	13.5572	16.3557	538711	0	0	0		1	1	1
1196.34	365.626	1.18263	1.41583	1.41498	3.07785	2.56304	15.2274	26.0516	26.0003	538775	0	0	4190.57		1	1	1
1640.13	436.843	1.00988	1.00474	0.98316	3.21488	2.64033	10.2302	10.1096	9.61967	538982	0	0	0		1	1	1
1813.53	421.665	0.041534	1.30112	1.34858	3.25852	2.62497	1.10036	20.0042	22.3139	539361	0	0	0		1	1	1
1439.83	401.014	0.995271	1.08317	1.0957	3.15831	2.60316	9.89171	12.1108	12.4652	539586	0	0	0		1	1	1
516.364	576.425	2.44198	2.59158	2.62641	2.71296	2.76074	276.684	390.462	423.071	539611	350.935	2.54523	5394.43		1	0	1
204.105	3005.16	1.07264	1.01558	1.20326	2.30985	3.47787	11.8206	10.3652	15.9684	539727	2.05938	0.313737	3489.77		0	0	0
154.857	449.086	1.08669	2.34429	2.72125	2.18993	2.65233	12.2092	220.95	526.326	540279	0	0	9998		1	0	1
213.294	466.36	0	2.34519	2.72169	2.32898	2.66872	0	221.404	526.853	540285	0	0	9998		1	0	1
384.71	826.272	2.01375	2.61562	2.92832	2.58513	2.91712	103.216	412.684	847.843	540326	174.269	2.24122	7586.15		1	0	1
151.476	5.62956	0	0.186618	1.1991	2.18034	0.750474	0.0310966	1.5368	15.8161	541025	0	0	4122.58		0	0	0
1058.34	366.122	1.2605	1.24275	0.907731	3.02463	2.56363	18.218	17.4883	8.08595	541294	0	0	6701.42		1	1	1
1453.54	391.081	0.844638	1.29755	1.10076	3.16243	2.59227	6.99258	19.8405	12.6114	541349	0	0	6900.07		1	1	1
1976.96	577.468	1.28991	1.65984	0.71193	3.296	2.76153	19.4942	45.6922	5.15145	541528	13.457	1.12895	361.956		1	1	1
201.195	328.273	1.95421	2.2013	2.44247	2.30362	2.51624	89.9925	158.964	276.997	541576	136.845	2.13623	7372.22		1	0	1
2489.06	751.778	0.877348	1.2184	0.796883	3.39604	2.87609	7.53959	16.535	6.26445	542139	0	0	9998		1	1	1
1728.98	473.663	1.25296	1.42979	1.10978	3.23779	2.67547	17.9046	26.9021	12.8758	543815	0	0	9998		1	1	1
1000.63	213.329	0.377644	1.38454	1.26751	3.00027	2.32905	2.38585	24.2405	18.5143	544177	0	0	3230.81		1	1	1
2027.77	621.098	1.04162	0.992952	0.964338	3.30702	2.79316	11.0058	9.83902	9.21166	544200	0	0	0		1	1	1
1528.47	368.62	1.4294	0.965653	1.18406	3.18426	2.56658	26.8784	9.23959	15.2778	544224	0	0	8685.24		1	1	1
1628.95	940.854	1.26001	1.14848	0.88503	3.21191	2.97352	18.1975	14.0761	7.67415	544248	0	0	9998		1	1	1
3524.03	1683.1	1.22873	2.18279	2.40816	3.54704	3.22611	16.9329	152.332	255.955	544276	0	0	8143.97		1	0	1
215.211	66.907	1.62933	1.6152	1.88351	2.33286	1.82547	42.5926	41.2292	76.4728	544403	39.4314	1.59584	4214.02		0	0	0
486.706	256.129	1.20702	1.25108	1.36047	2.68727	2.40846	16.1073	17.827	22.9336	544485	12.2501	1.08814	3034.94		1	1	1
2760.71	1425.15	0.536159	1.27158	1.19204	3.44102	3.15386	3.43684	18.6888	15.5612	546034	0	0	0		1	1	1
1657.2	660.596	1.15255	1.38279	1.30845	3.21938	2.81994	14.2085	24.1432	20.3447	546119	0	0	9998		1	1	1
391.617	72.1586	0.765881	1.74902	2.404	2.59286	1.85829	5.83285	56.1076	253.513	546176	5.6174	0.749536	4338.38		0	0	0
1163.71	1644.56	2.21958	2.55227	2.82246	3.06584	3.21605	165.8	356.676	664.444	546533	180.818	2.25724	3675.66		1	0	1
530.006	869.741	0.425544	2.51409	2.77596	2.72428	2.93939	2.66406	326.657	596.981	546869	3.96158	0.597868	6920.15		1	0	1
240.931	135.929	0.796537	1.27033	1.47578	2.38189	2.13331	6.25946	18.6349	29.9076	547073	12.0372	1.08053	7522.29		1	1	1
1633.69	464.778	0	1.08792	0.946172	3.21317	2.66725	0.380991	12.2438	8.8343	547105	0	0	5433.36		1	0	1
1020.88	636.681	0	1.03393	0.637321	3.00897	2.80392	0	10.8126	4.33831	547554	0	0	5320.28		1	0	1
366.941	865.021	2.0317	2.43129	2.65892	2.5646	2.93703	107.572	269.957	455.954	547949	119.326	2.07673	4346.56		1	0	1
315.747	666.918	1.97681	2.43315	2.71984	2.49934	2.82407	94.7996	271.115	524.61	547974	140.586	2.14794	7287.57		1	0	1
1456.58	567.51	0	1.38276	1.07678	3.16334	2.75397	0.228528	24.1414	11.9339	548009	0	0	9998		1	0	1
4851.36	1545.96	1.25675	1.19644	1.0222	3.68586	3.1892	18.0615	15.7195	10.5245	548057	0	0	0		1	1	1
346.148	608.043	1.18925	2.34049	2.57437	2.53926	2.78393	15.4616	219.024	375.291	549522	12.6396	1.10173	8309.8		1	0	1
1064.51	274.657	1.07765	1.26613	1.25671	3.02715	2.43879	11.9578	18.4556	18.0599	549581	0	0	4829.95		1	1	1
1614.28	861.79	1.17268	1.38557	1.42793	3.20798	2.9354	14.8826	24.2978	26.7875	549634	0	0	7754.63		1	1	1
2370.35	2578.97	2.57138	2.93866	3.15812	3.37481	3.41145	372.717	868.288	1439.21	551185	577.441	2.76151	7845.62		1	0	1
796.977	236.487	0.787338	1.33496	0.850025	2.90145	2.37381	6.12828	21.6253	7.07986	551712	0	0	4746.86		1	1	1
610.995	262.826	1.06738	1.913	2.03203	2.78604	2.41967	11.6782	81.8474	107.654	551894	0	0	6426.66		1	0	1
952.381	192.464	0.999213	1.23503	0.207946	2.97881	2.28435	9.9819	17.1803	1.61416	551960	0	0	5360.87		1	1	1
1431.08	345.517	0.611706	1.27547	1.38538	3.15567	2.53847	4.08983	18.8567	24.2876	552002	0	0	4784.8		1	1	1
1274.53	357.371	0	1.01853	0.584405	3.10535	2.55312	0.0477271	10.4358	3.84065	552823	0	0	0		1	0	1
1972.78	545.872	0.841642	1.44027	1.23506	3.29508	2.73709	6.94451	27.5596	17.1815	552873	0	0	8054.82		1	1	1
1927.08	757.113	0.410406	0.946772	0.975909	3.2849	2.87916	2.5728	8.8465	9.4604	553280	0	0	8454		1	1	1
2601.67	942.328	1.08279	1.49481	1.03104	3.41525	2.9742	12.1001	31.2468	10.7409	553308	0	0	6863.75		1	1	1
1829.09	515.622	1.17417	1.31023	1.07506	3.26223	2.71233	14.9336	20.4281	11.8865	554376	0	0	0		1	1	1
1251.43	269.372	0.979183	1.24306	1.3284	3.09741	2.43035	9.53199	17.5007	21.3008	555121	0	0	4301.7		1	1	1
738.534	497.075	1.12967	1.66601	1.24414	2.86837	2.69642	13.4792	46.3458	17.5445	555151	0	0	9998		1	1	1
1470.85	379.753	0.831773	1.43849	0.498023	3.16757	2.5795	6.78849	27.4468	3.14791	555822	0	0	3595.97		1	1	1
1402.73	447.093	1.09032	1.15478	0.967446	3.14697	2.6504	12.3117	14.2818	9.27782	556033	0	0	4139.25		1	1	1
350.27	710.218	2.05112	2.47361	2.76271	2.5444	2.85139	112.492	297.586	579.044	556059	143.142	2.15577	7815.71		1	0	1
1130.52	458.199	0.890386	1.418	0.772838	3.05328	2.66105	7.76937	26.1817	5.92705	556099	0	0	7447.83		1	1	1
2011.05	506.423	0.79026	1.07746	1.29493	3.30342	2.70451	6.16964	11.9525	19.7211	556133	3.08659	0.489479	0		1	1	1
1273.06	452.027	0.833878	0.980257	0.355772	3.10485	2.65516	6.82147	9.55557	2.26867	556183	0	0	5331.18		1	1	1
1080.4	1089.91	1.1009	1.47987	1.0165	3.03358	3.03739	12.6155	30.1903	10.3871	556208	0	0	9998		1	1	1
937.457	242.193	1.1318	0.963164	1.16156	2.97195	2.38416	13.5455	9.1868	14.5065	556240	0	0	4138.97		1	1	1
1772.27	438.216	1.04915	0.890897	1.04435	3.24853	2.64169	11.1982	7.77852	11.0752	556502	0	0	4375.11		1	1	1
1527.17	401.605	1.24779	1.21188	1.33749	3.18389	2.6038	17.6924	16.2884	21.7514	556530	0	0	6274.34		1	1	1
1038.98	516.611	1.10662	2.30427	2.63327	3.01661	2.71316	12.7825	201.496	429.803	556567	0	0	0		1	0	1
168.256	208.89	1.03819	0.960231	1.27868	2.22597	2.31992	10.9193	9.12495	18.9967	557272	0	0	3130.52		1	1	1
2132.84	731.645	1.25971	1.41453	0.970634	3.32896	2.8643	18.1847	25.9736	9.34618	558761	0	0	6807.19		1	1	1
2018.19	618.984	0.600614	1.57809	0.705972	3.30496	2.79168	3.9867	37.8517	5.08127	559961	0	0	0		1	1	1
1038.44	383.73	1.25676	1.49998	1.4116	3.01638	2.58403	18.0617	31.6211	25.7986	560006	0	0	0		1	1	1
1286.88	428.884	1.18959	0.994417	0.834894	3.10954	2.63234	15.4736	9.87227	6.83745	560043	0	0	8083.17		1	1	1
1831.32	446.827	1.27719	1.44841	1.28803	3.26276	2.65014	18.9319	28.0808	19.41	560066	0	0	9998		1	1	1
187.48	20.6449	0.857762	1.24457	1.32724	2.27295	1.31481	7.20713	17.5617	21.244	560494	0	0	3558.9		0	0	0
1323.04	428.003	1.20045	1.22908	0.807351	3.12157	2.63145	15.8653	16.9464	6.41728	561216	0	0	4408.58		1	1	1
2604.1	765.323	1.32935	1.18599	1.24436	3.41566	2.88385	21.3476	15.3458	17.5532	561256	2.0058	0.302289	3144.24		1	1	1
301.204	846.058	1.45106	2.41757	2.59967	2.47886	2.9274	28.2525	261.561	397.804	561275	21.6014	1.33448	9998		1	0	1
678.285	452.537	1.2128	1.5688	1.56714	2.83141	2.65565	16.3232	37.0507	36.9096	562067	0	0	4613.91		1	1	1
1310.9	395.595	0.694854	0.960466	1.119	3.11757	2.59725	4.95284	9.1299	13.1523	562115	0	0	5528.58		1	1	1
1424.73	513.186	1.21416	1.00664	0.949509	3.15373	2.71027	16.3743	10.1541	8.90244	562776	0	0	0		1	1	1
1651.61	552.458	1.17885	1.5496	0.756281	3.21791	2.7423	15.0955	35.4487	5.70533	562804	0	0	0		1	1	1
1225.41	396.609	1.10834	1.34045	0	3.08828	2.59836	12.8333	21.9003	0	562831	0	0	7771.81		1	0	1
997.035	410.421	1.54811	1.06022	1.11491	2.99871	2.61323	35.3273	11.4873	13.0288	562858	0	0	4856.43		1	1	1
200.594	554.45	2.0094	2.23336	2.39792	2.30232	2.74386	102.187	171.145	249.989	562880	191.59	2.28237	9998		1	0	1
2350.1	959.924	1.15355	1.29746	1.14338	3.37109	2.98224	14.2414	19.8361	13.9116	562918	0	0	8321.09		1	1	1
1689	411.617	1.01693	0.998125	0.127379	3.22763	2.61449	10.3974	9.95692	1.34085	564392	0	0	7384.88		1	1	1
1493.52	485.35	1.3633	0.983649	0.418942	3.17421	2.68606	23.0836	9.63051	2.62387	564921	0	0	4505.68		1	1	1
333.334	385.786	1.38709	2.36877	2.72355	2.52288	2.58635	24.3834	233.759	529.11	564953	48.4888	1.68564	9998		1	0	1
892.805	363.258	1.32152	1.26146	0.970812	2.95076	2.56022	20.966	18.2581	9.35001	566194	0	0	6693.85		1	1	1
1013.2	344.408	1.06599	1.38035	1.36764	3.0057	2.53707	11.641	24.0076	23.3153	566219	3.07728	0.488167	5175.9		1	1	1
1038.5	337.523	1.14601	1.30138	1.20682	3.01641	2.5283	13.9963	20.016	16.0997	566257	6.52475	0.814564	0		1	1	1
394.653	795.365	1.44597	2.53528	2.81455	2.59622	2.90057	27.9233	342.986	652.459	566279	27.546	1.44006	9998		1	0	1
177.822	398.636	1.01966	2.41561	2.77082	2.24999	2.60058	10.463	260.379	589.962	566646	27.7516	1.44329	9998		1	0	1
1160.43	439.818	0.898667	1.17918	0.95654	3.06462	2.64327	7.91895	15.1072	9.04774	566676	0	0	5456.13		1	1	1
2162.06	1287.21	1.1425	1.69265	1.08294	3.33487	3.10965	13.8834	49.2774	12.1044	566715	0	0	9998		1	1	1
749.354	512.734	2.06387	2.33521	2.48315	2.87469	2.70989	115.843	216.377	304.196	567454	150.121	2.17644	6412.11		1	0	1
1496.97	458.312	0.661084	1.35913	1.05664	3.17521	2.66116	4.58231	22.8629	11.3929	568268	0	0	5576.18		1	1	1
945.372	280.152	0.723446	1.51806	1.43089	2.9756	2.44739	5.28989	32.9654	26.9703	568285	0	0	5163.79		1	1	1
1705.95	612.297	0.844147	1.27901	1.1795	3.23197	2.78696	6.98468	19.0114	15.1184	568308	0	0	6228.9		1	1	1
1811.49	1167.75	1.85788	2.45658	2.69948	3.25803	3.06735	72.0905	286.142	500.582	568335	69.2482	1.84041	7562.38		1	0	1
1440.12	548.634	1.13107	1.28703	1.29182	3.1584	2.73928	13.5227	19.3654	19.5802	568676	0	0	5675.28		1	1	1
605.9	1439.68	2.18157	2.64462	2.75097	2.7824	3.15826	151.904	441.182	563.601	568776	289.199	2.4612	9998		1	0	1
4731.82	3015.79	1.11609	1.52899	1.25765	3.67503	3.4794	13.0645	33.8054	18.0989	568798	0	0	0		0	0	0
974.329	392.625	1.88109	2.45251	2.9194	2.98871	2.59398	76.0487	283.471	830.613	569168	113.914	2.05658	6479.17		1	0	1
1647.29	445.169	1.39674	1.26104	1.34199	3.21677	2.64852	24.9312	18.2408	21.9779	569802	0	0	4758.78		1	1	1
1390.5	401.744	0.854021	1.51337	0.73618	3.14317	2.60395	7.14532	32.6115	5.44728	569870	0	0	9998		1	1	1
603.475	450.514	1.19128	2.4247	2.65104	2.78066	2.65371	15.5339	265.888	447.751	569891	17.4653	1.24218	1012.9		1	0	1
1357.82	356.788	0.607501	1.32943	0.891742	3.13284	2.55241	4.05043	21.3516	7.79367	569913	0	0	3516.14		1	1	1
1453.88	431.194	0.993826	0.976733	0	3.16253	2.63467	9.85885	9.47835	0	569947	0	0	0		1	0	1
2797.65	1698.58	1.29111	1.61763	1.32844	3.44679	3.23009	19.5486	41.4599	21.3031	569969	0	0	0		1	1	1
127.195	337.929	0.60471	1.32022	1.00594	2.10447	2.52883	4.02448	20.9036	10.1376	570351	1.33849	0.126614	4476.42		0	0	0
436.483	544.729	0.986723	2.36765	2.62925	2.63997	2.73618	9.69892	233.159	425.842	572663	11.9425	1.0771	5974.31		1	0	1
1491	454.583	0.796821	0.948595	0.878375	3.17348	2.65761	6.26355	8.88371	7.55745	572802	0	0	7018.83		1	1	1
1538.6	411.911	1.0275	1.5237	1.08138	3.18713	2.6148	10.6538	33.3964	12.061	573320	7.83226	0.893887	361.956		1	1	1
1040.88	516.067	1.00157	1.37578	1.26536	3.0174	2.71271	10.0363	23.7564	18.4231	573471	0	0	5703.51		1	1	1
1364.08	424.809	0.542205	1.40272	0.956855	3.13484	2.62819	3.48502	25.2765	9.05431	573522	0	0	8410.2		1	1	1
1325.75	374.315	1.1595	1.08979	1.27507	3.12246	2.57324	14.4377	12.2968	18.8396	573554	9.09301	0.958708	0		1	1	1
1168.79	623.977	1.11697	2.52901	2.74986	3.06774	2.79517	13.0909	338.073	562.165	573593	15.1094	1.17925	3738.95		1	0	1
353.225	762.199	1.62485	2.42429	2.62067	2.54805	2.88207	42.1549	265.639	417.511	573609	106.247	2.02632	9998		1	0	1
665.501	603.206	1.96202	2.57549	2.8057	2.82315	2.78047	91.6256	376.266	639.296	573632	189.656	2.27797	9998		1	0	1
1262.43	238.705	0.624375	1.45082	0.355994	3.10121	2.37786	4.2109	28.2373	2.26983	574362	0	0	5342.39		1	1	1
1013.48	388.586	1.11269	1.20741	0.193331	3.00582	2.58949	12.9627	16.1218	1.56074	574790	5.56342	0.745342	0		1	1	1
399.883	552.477	0.855903	2.40735	2.63159	2.60193	2.74231	7.17634	255.474	428.143	574869	23.1064	1.36373	9998		1	0	1
1079.38	306.912	0.999974	1.38161	0.601738	3.03317	2.48701	9.99941	24.0775	3.99704	575037	0	0	6593.05		1	1	1
2579.13	550.696	1.24135	1.63544	0.114719	3.41147	2.74091	17.4322	43.196	1.30232	575080	0	0	0		1	1	1
1399.15	625.327	1.2595	1.17839	0	3.14586	2.79611	18.1761	15.0795	0	575101	0	0	9998		1	0	1
138.923	67.6098	0.99036	1.24347	1.11975	2.14278	1.83001	9.78047	17.5174	13.1748	575628	0	0	5602.92		0	0	0
114.924	55.606	0	1.39902	0.822398	2.06041	1.74512	0	25.0624	6.64352	575841	0	0	9633.23		0	0	0
110.622	46.1968	0	0.818975	0.52556	2.04384	1.66461	0	6.59136	3.35398	575845	0	0	9998		0	0	0
1299.18	421.062	0.687876	1.1624	0.75181	3.11367	2.62435	4.87389	14.5345	5.64689	576442	0	0	5189.41		1	1	1
1287.71	577.149	0	1.33885	0.95373	3.10982	2.76129	0.766558	21.8197	8.98939	576462	0	0	5718.27		1	0	1
1766.82	376.747	0	1.39428	1.20718	3.24719	2.57605	0	24.7904	16.1132	576487	0	0	6005.11		1	0	1
2428.47	732.178	1.00184	1.40655	1.28808	3.38533	2.86462	10.0423	25.5004	19.4125	576510	0	0	9998		1	1	1
517.583	787.491	1.31336	2.60184	2.86423	2.71398	2.89625	20.5759	399.798	731.526	576674	36.3861	1.56093	7769.87		1	0	1
101.917	58.8232	0.961942	1.15273	0	2.00825	1.76955	9.16097	14.2143	0	577302	0	0	5650.48		0	0	0
1283.04	621.657	0.859215	1.04701	0.848401	3.10824	2.79355	7.23127	11.1432	7.05344	577410	0	0	9998		1	1	1
1548.78	415.377	0.785096	0.778726	1.22843	3.18999	2.61844	6.09672	6.00795	16.9211	578047	0	0	4121.35		1	1	1
468.933	683.747	1.8942	2.37245	2.54484	2.67111	2.8349	78.3796	235.75	350.619	578363	136.613	2.13549	9998		1	0	1
283.156	416.334	1.91067	2.2858	2.44625	2.45203	2.61944	81.4094	193.108	279.417	578633	175.651	2.24465	9998		1	0	1
1996.36	530.455	0.870239	1.39495	1.25213	3.30024	2.72465	7.41719	24.8283	17.8703	578664	0	0	7810.09		1	1	1
102.769	66.1246	0.442169	0.658008	0	2.01186	1.82036	2.76802	4.54996	0	579411	0	0	6737.95		0	0	0
296.512	528.79	0.962651	2.14937	2.45205	2.47204	2.72328	9.17594	141.048	283.17	579489	14.3718	1.15751	3616.65		1	0	1
1154.01	326.42	1.19903	1.29317	1.04596	3.06221	2.51378	15.8136	19.6414	11.1164	579969	0	0	0		1	1	1
664.005	258.876	0.652569	0.848686	1.05647	2.82217	2.41309	4.49334	7.05808	11.3885	580038	0	0	5925.99		1	1	1
1400.99	367.381	0.73005	1.11223	0.345023	3.14644	2.56512	5.37093	12.9487	2.21321	580058	0	0	9998		1	1	1
2060.36	683.132	1.38807	1.48169	1.12186	3.31394	2.8345	24.4382	30.3172	13.2391	580097	0	0	6438.97		1	1	1
2663.77	697.658	1.10325	1.35504	0.586259	3.4255	2.84364	12.6838	22.6487	3.85708	580119	0	0	0		1	1	1
737.964	749.662	1.53654	2.53617	2.69816	2.86804	2.87487	34.3982	343.691	499.063	580140	48.2772	1.68374	9998		1	0	1
1109.12	312.18	0.831365	0.964775	0	3.04498	2.49441	6.78211	9.22094	0	580760	0	0	4308.6		1	0	1
1604.37	423.081	0.961324	1.1331	0.888537	3.2053	2.62642	9.14796	13.5862	7.73637	581460	0	0	9027.55		1	1	1
1010.97	682.499	0	1.43411	1.31178	3.00474	2.8341	0	27.1711	20.5012	581475	0	0	9998		1	0	1
918.223	286.551	1.28719	1.33867	0.84219	2.96295	2.4572	19.3728	21.8106	6.95328	581524	0	0	5877.54		1	1	1
4548.79	2976.27	1.35122	1.63121	1.30213	3.6579	3.47367	22.4501	42.7771	20.0505	581557	0	0	0		0	0	0
117.721	140.247	1.39214	0.944634	1.14803	2.07085	2.14689	24.6681	8.80306	14.0615	581734	64.839	1.81184	9998		0	0	0
669.644	770.672	1.1851	2.52141	2.83538	2.82584	2.88687	15.3145	332.208	684.508	582871	27.9306	1.44608	5113.53		1	0	1
1608.34	522.932	1.03355	0.783451	0.914563	3.20638	2.71845	10.8032	6.07367	8.21416	582920	0	0	9037.81		1	1	1
1187.99	478.387	1.25799	1.44463	1.00258	3.07481	2.67978	18.1131	27.8375	10.0595	583292	0	0	5233.49		1	1	1
566.337	748.357	1.54988	2.43386	2.6927	2.75307	2.87411	35.4714	271.554	492.832	583339	47.1069	1.67308	9998		1	0	1
1043.22	1016.23	2.25405	2.56521	2.9514	3.01838	3.00699	179.496	367.457	894.133	583374	199.861	2.30073	3897.01		1	0	1
231.672	407.449	1.28106	1.24076	1.16858	2.36487	2.61007	19.1012	17.4086	14.7426	584130	9.59446	0.98202	5154.5		1	1	1
1558.68	654.567	1.13343	1.28509	0.953486	3.19276	2.81595	13.5967	19.2794	8.98435	584779	0	0	3861.6		1	1	1
938.295	454.449	0.906382	1.28487	1.31034	2.97234	2.65749	8.06087	19.2694	20.4333	584808	0	0	4478.93		1	1	1
1234.75	420.524	1.03464	1.35076	0.880305	3.09158	2.62379	10.8302	22.4267	7.59111	585132	0	0	4378.06		1	1	1
367.631	651.753	1.80865	2.1639	2.40675	2.56541	2.81408	64.3649	145.849	255.121	585173	136.078	2.13379	9998		1	0	1
1856.5	434.499	1.2482	0.933385	1.23525	3.26869	2.63799	17.7091	8.57799	17.189	585193	0	0	6039.95		1	1	1
2747.94	678.726	1.13166	1.0699	1.11725	3.43901	2.83169	13.5414	11.7464	13.0993	585222	0	0	4693.62		1	1	1
1251.49	490.022	1.199	1.38875	1.11046	3.09743	2.69022	15.8125	24.4763	12.8962	585620	5.97412	0.776274	7700.2		1	1	1
2644.26	1595.35	1.0753	0.998672	1.3694	3.4223	3.20285	11.8932	9.96946	23.4101	585650	6.53841	0.815472	0		1	1	1
1213.15	221.917	1.45361	1.20966	0.779147	3.08391	2.34619	28.4193	16.2055	6.01377	586029	0	0	6807.43		1	1	1
[truncated: 3,001 more rows]
