# Supplementary material for: Collective radioresistance of T47D breast carcinoma cells is mediated by a Syncytin-1 homologous protein
Source: PLoS One. 2019 Jan 30;14(1):e0206713. doi: 10.1371/journal.pone.0206713 (PMC6353071; doi:10.1371/journal.pone.0206713)
Supplement: S3 File — This is a LibreOffice spreadsheet file containing all ATP measurements used to prepare Fig 5c1–5c4 and Table 1. A short text is included to explain how to use the data. (ODS) [file pone.0206713.s003.ods]

## Sheet: Sheet1
	ATP levels of cells grown in conical-bottom wells (V) and flat-bottom wells (F) and treated as indicated in each column. Wells are scored as “positive” - i.e. they contain alive cells - if their ATP content is greater than mean background ATP + 1 SE. These data have been used in Fig.5c1-c4 and Table 1, main text.
	V wells						F wells
well number	Background: 20 Gy	8Gy-, NaN3-, αHERV-	8Gy-, NaN3+, αHERV-	8Gy-, NaN3-, αHERV+	8Gy+, NaN3+, αHERV-	8Gy+, NaN3-, αHERV+	Background: 20 Gy	8Gy-, NaN3-, αHERV-	8Gy-, NaN3+, αHERV-	8Gy+, NaN3+, αHERV-	8Gy+, NaN3-, αHERV+
1	9504.5	103574.0	63991.7	84997.6	74691.4	15028.8	6367.9	78572.3	70735.9	37570.6	48213.6
2	11556.6	98100.1	69045.9	81705.5	74571.1	9684.7	7979.2	111775.0	71299.7	55372.9	23538.6
3	7684.4	88320.2	66100.8	66036.3	69410.6	2326.1	5636.2	106066.0	81190.6	33210.7	17833.7
4	12817.4	93980.2	75367.5	51309.3	71670.0	18959.1	13746.1	105806.0	76080.8	48702.3	10124.6
5	9142.1	102834.0	71975.4	54289.8	70522.6	6670.4	5465.6	85949.2	85280.9	42116.9	38303.2
6	8596.9	106224.0	63330.8	84403.8	62452.5	8183.5	14925.8	78346.9	74974.9	41401.0	8009.0
7	8362.2	106560.0	77118.0	81201.0	65855.9	23198.8	7696.7	90896.7	84547.9	38026.5	32975.3
8	11082.8	110067.0	91285.3	91629.4	68412.8	13490.6	12145.5	126553.0	71185.9	45484.0	35270.3
9	9472.7	89857.4	33590.5	77573.8	65087.6	15011.5	8742.7	68006.2	80494.0	44918.0	6017.2
10	12830.9	103138.0	66961.2	31921.1	61444.6	20861.9	9407.9	90668.0	60798.7	38585.0	27689.0
11	6870.9	97808.9	49471.1	77336.8	61192.2	9652.3	9924.8	60773.3	81912.5	37619.9	18586.5
12	8952.0	106485.0	63642.3	64486.1	70041.3	24505.4	11678.6	86385.7	76510.3	34528.3	13048.8
13		125427.0	88991.1	38886.5	87049.6	10872.0		81725.6	84597.7	57791.8	3255.8
14		113811.0	74895.1	87563.7	70044.0	6285.0		83874.5	71748.3	2913.0	26400.0
15		92202.3	61592.9	86461.7	76416.3	5028.6		99275.2	65598.2	37957.2	29089.2
16		76739.9	85806.0	64846.4	69536.8	1641.2		112286.0	71833.6	48500.8	9333.8
17		109088.0	36897.7	81553.2	82037.1	15534.7		100493.0	63089.7	18562.1	27495.9
18		130617.0	76311.7	80887.2	76341.4	11083.7		88908.2	78241.9	49167.7	41108.3
19		109153.0	68667.1	86375.9	73584.9	1661.7		110072.0	79673.2	50781.2	16730.2
20		112992.0	67134.2	82880.0	74433.8	14599.4		70663.1	74709.9	31615.9	7130.6
21		137338.0	74874.0	83182.5	58395.2	9937.3		92239.5	74783.9	54053.1	42305.3
22		109266.0	78880.2	80858.3	54705.0	15806.2		95616.5	83949.4	37970.7	4430.0
23		91486.0	53559.4	83165.6	57559.6	8984.3		102053.0	76038.9	45720.3	67079.8
24		91619.8	86884.1	87173.2	50939.4	9140.5		74793.9	73626.4	39347.8	40135.7
25		99166.7	74376.2	80338.9	65966.2	16841.1		100605.0	84916.9	38837.7	18250.4
26		137579.0	69805.9	83603.0	82979.6	1677.9		91260.1	70064.4	54255.5	6423.1
27		104890.0	75498.8	44621.8	70123.6	3209.6		116986.0	75884.9	31141.5	2646.9
28		98314.8	60210.3	82261.6	82340.7	13776.9		55853.7	74890.8	16148.3	2314.1
29		90744.1	91945.7	80184.6	71143.9	10270.7		102501.0	71013.3	49085.9	3406.9
30		103653.0	88754.0	74262.4	70038.0	15716.3		90426.2	75815.1	9218.4	32610.3
31		89440.5	93560.4	75360.0	73695.7	8264.0		101657.0	91094.4	16281.1	3858.9
32		93838.7	91940.3	83669.4	69597.7	1292.9		83498.5	74590.8	57074.7	3125.7
33		121122.0	72012.5	82071.8	67935.4	17832.9		76497.4	84249.3	52907.4	14669.9
34		94366.0	63906.6	37169.1	63623.7	20083.2		95458.3	83381.8	38425.9	4774.1
35		120396.0	84154.0	77010.0	66691.1	7911.9		113775.0	72434.0	52364.6	3554.3
36		87252.0	74874.2	82968.9	67771.4	7924.7		88286.3	51008.7	60856.2	19010.1
37		94687.7	74581.5	81450.3	88595.4	16816.6		96583.3	81838.7	56628.1	7466.6
38		92538.4	38027.3	87153.0	74704.7	17963.2		88392.2	65663.1	41922.3	36256.1
39		101166.0	74521.7	71423.1	67341.0	705.8		104492.0	73221.9	52151.9	15446.3
40		105348.0	73460.8	87027.7	66771.2	509.8		104790.0	85968.8	57950.8	46567.0
41		106401.0	89209.9	56714.8	68284.6	33263.5		105004.0	64668.6	19165.8	2689.1
42		82032.2	69945.1	81076.4	64692.7	7532.8		99334.7	88601.6	6621.2	7263.1
43		85542.1	69551.3	82825.1	63234.2	626.8		104406.0	73972.3	29776.2	10966.5
44		91653.8	60120.8	60688.0	65157.6	272.6		81505.5	75088.0	31846.0	10779.0
45		92569.9	59587.8	36838.5	82985.5	1183.3		93495.6	77230.6	41667.3	49641.0
46		92322.0	90292.0	72495.5	60220.0	13723.2		85818.7	81414.3	11371.5	23681.4
47		107497.0	96852.4	66857.6	67168.0	16025.7		95397.1	69533.9	12931.7	14543.0
48		103383.0	67538.3	81149.3	66272.5	4060.0		86481.4	80784.2	40733.8	27408.9
49		113739.0			8226.7	5341.7				46912.3	44793.4
50		74941.9			36560.8	8628.2				51442.5	8502.1
51		110923.0			49574.0	19994.8				59274.1	18515.9
52		98635.6			52197.5	7117.1				32276.5	19729.4
53		96023.3			45109.1	10762.2				7044.3	1060.9
54		153621.0			35201.9	13275.7				10921.0	37685.5
55		89408.7			35088.4	7069.8				54204.2	11667.7
56		90701.7			36301.4	18667.5				49282.4	22168.1
57		93996.0			63606.2	3749.1				32725.0	1787.3
58		89702.2			49763.2	18695.3				39988.5	22042.1
59		112730.0			65107.2	8262.8				55905.5	37157.6
60		101838.0			4104.0	17710.5				55892.9	1209.5
61		109803.0			55895.0	13121.1				31238.8	46862.0
62		92276.6			91582.0	20023.2				1026.1	16846.0
63		98037.2			70969.3	19441.9				40990.7	16724.1
64		107210.0			68756.1	4487.9				57614.4	35861.4
65		110348.0			67480.7	19188.8				7255.5	26026.3
66		101430.0			49166.7	8029.1				45335.6	1564.4
67		107436.0			56151.3	15050.8				31119.8	49148.2
68		99342.5			68675.9	21347.1				39417.8	29668.7
69		94591.2			78417.3	1349.8				25001.4	10811.1
70		96785.0			62053.5	19295.8				43763.5	35741.1
71		93560.7			85793.9	15361.0				14944.6	14267.9
72		86651.3			68481.1	4724.2				54870.0	9050.1
73		102819.0			67912.0	4999.7				41199.4	34940.8
74		105918.0			69015.6	686.9				48203.4	56770.4
75		104891.0			48277.4	32976.5				40696.7	23234.6
76		92356.0			56536.0	13462.8				42057.9	31919.0
77		116242.0			57491.7	7664.9				48879.8	32693.0
78		111837.0			66093.4	26521.1				44312.4	37841.8
79		92022.3			50687.7	4464.6				40735.5	19036.2
80		103597.0			46534.8	14454.8				14394.8	1064.7
81		127953.0			59224.4	12048.0				48788.7	25950.1
82		107300.0			58012.8	9701.7				35021.2	32743.1
83		87924.1			50791.5	20965.1				15582.0	28124.1
84		108216.0			63935.1	946.1				28501.8	1500.2
85		93783.9			28504.0	11999.8				9406.0	2309.5
86		95919.3			43692.5	15173.1				41916.4	18820.8
87		95611.3			39294.0	8156.7				19029.5	3499.0
88		91307.2			51960.4	1090.1				56285.4	29225.8
89		107144.0			35115.2	12363.9				38949.9	50831.0
90		122586.0			49800.1	25331.5				40213.0	2565.0
91		109468.0			35461.9	2033.2				13047.4	14614.5
92		135886.0			29534.6	23285.4				41707.3	14053.3
93		98374.9			34318.4	30044.9				47675.1	5063.4
94		109167.0			53838.6	13178.2				10690.5	4816.6
95		109970.0			50587.4	2254.5				2620.7	14148.3
96		105436.0			28260.4	3241.4				34669.2	16737.0
97					597.3					4819.3
98					5260.2					43535.8
99					7247.7					52324.1
100					7642.0					53796.3
101					10357.4					47244.7
102					7859.5					42571.4
103					4555.9					21385.9
104					4826.8					20451.7
105					12564.5					25829.9
106					5079.6					39049.7
107					7302.3					25545.6
108					1895.0					15289.3
109					5155.2					58724.1
110					40607.9					42453.1
111					62787.2					63782.2
112					40321.8					47957.1
113					79924.6					37967.1
114					65534.0					18217.3
115					49261.5					15756.5
116					32814.4					36416.9
117					31998.5					21626.4
118					72330.1					20380.5
119					55931.1					27290.6
120					11963.2					28127.4
121					6281.4					38168.4
122					51038.7					45332.5
123					60298.0					45521.0
124					66516.1					39087.9
125					67541.5					47181.0
126					53169.0					56875.9
127					59720.3					2137.1
128					77412.5					793.4
129					52590.0					17162.8
130					51530.1					48294.0
131					62388.3					54682.4
132					22668.8					14615.8
133					7522.6					18127.5
134					49311.9					24739.6
135					68633.0					54457.3
136					52097.0					39135.7
137					65513.3					1114.0
138					85163.1					27066.3
139					61033.1					48938.8
140					44996.7					6682.3
141					69188.4					15987.6
142					55528.0					11601.4
143					45848.8					42902.0
144					41139.5					5459.7
145					2153.6
146					15489.0
147					29612.0
148					12898.4
149					4806.1
150					12831.9
151					16168.9
152					11500.4
153					2568.2
154					13228.8
155					18888.9
156					700.7
157					6368.5
158					16558.9
159					28195.6
160					20055.4
161					23021.2
162					13327.3
163					38218.1
164					11407.4
165					16520.1
166					30257.8
167					16141.5
168					2546.1
169					21838.4
170					14097.0
171					9519.6
172					22289.2
173					8795.4
174					34445.6
175					30816.3
176					22184.6
177					9327.3
178					9559.5
179					4840.7
180					3453.7
181					26667.6
182					16987.5
183					16390.8
184					30805.5
185					18383.0
186					21402.9
187					17758.0
188					9864.4
189					17379.8
190					6974.1
191					8642.0
192					2049.9
193					71777.3
194					71845.0
195					82864.2
196					79923.0
197					66851.4
198					66080.0
199					66138.3
200					75849.7
201					68779.4
202					65664.1
203					69895.8
204					80587.5
205					65105.4
206					66534.2
207					67762.4
208					73135.9
209					58825.6
210					60707.3
211					62316.6
212					76722.4
213					65524.9
214					64735.6
215					62686.8
216					77703.1
217					69350.9
218					67275.2
219					67124.8
220					73173.4
221					63390.2
222					61106.2
223					66205.4
224					67467.6
225					62197.4
226					63218.8
227					65025.5
228					76653.1
229					69831.1
230					64245.4
231					64069.8
232					72818.5
233					75341.5
234					61125.4
235					61014.1
236					72057.2
237					72103.4
238					71076.8
239					69428.8
240					66516.0
